# Supplementary material for: Deep learning-derived cardiovascular age shares a genetic basis with other cardiac phenotypes
Source: Sci Rep. 2022 Dec 31;12:22625. doi: 10.1038/s41598-022-27254-z (PMC9805465; doi:10.1038/s41598-022-27254-z)
Supplement: Supplementary file 2 — Supplementary Information 2. [file 41598_2022_27254_MOESM2_ESM.xlsx]

## Sheet: GO
Original gene set ID	Original gene set description	Nominal P value	False discovery rate	Reconstituted gene set Z score gene 1	Reconstituted gene set Z score gene 2	Reconstituted gene set Z score gene 3	Reconstituted gene set Z score gene 4	Reconstituted gene set Z score gene 5	Reconstituted gene set Z score gene 6	Reconstituted gene set Z score gene 7	Reconstituted gene set Z score gene 8	Reconstituted gene set Z score gene 9	Reconstituted gene set Z score gene 10
GO:0014704	intercalated disc	0.000184	>=0.20	NPY6R (5.3)	SYNPO2L (4.3)	TTN (4.1)	SPTBN1 (3.3)	MYOT (3.3)	ENSG00000237298 (3.2)	SCN5A (3.1)	CTNNA3 (2.7)	ENSG00000238018 (2.6)	KLHL3 (2.2)
GO:0044057	regulation of system process	0.000503	>=0.20	NPY6R (2.8)	SCN5A (2.5)	CAMK2G (2.0)	SYNPO2L (1.9)	CAMK2D (1.9)	TTN (1.7)	MYOT (1.7)	ENSG00000238018 (1.6)	VGLL2 (1.5)	CCDC141 (1.5)
GO:0044291	cell-cell contact zone	0.000607	>=0.20	NPY6R (5.2)	SYNPO2L (4.1)	TTN (3.8)	SPTBN1 (3.5)	MYOT (3.3)	ENSG00000237298 (3.2)	CTNNA3 (3.0)	SCN5A (2.7)	ENSG00000238018 (2.5)	KLHL3 (2.3)
GO:0019200	carbohydrate kinase activity	0.000843	>=0.20	FUT11 (3.6)	ENSG00000236370 (3.3)	SEC24C (2.2)	NDST2 (2.2)	SCN10A (1.3)	MYOT (1.3)	ENSG00000251582 (1.2)	CTSB (1.2)	CCDC141 (1.0)	TTN (1.0)
GO:0048534	hemopoietic or lymphoid organ development	0.00122	>=0.20	WNT8A (1.9)	NDST2 (1.7)	CHD9 (1.7)	ENSG00000237298 (1.7)	ENSG00000238018 (1.5)	PKD2L2 (1.3)	SCN10A (0.9)	TBX3 (0.9)	ENSG00000236370 (0.9)	LINC00477 (0.8)
GO:0002521	leukocyte differentiation	0.00164	>=0.20	NDST2 (1.9)	ENSG00000237298 (1.8)	WNT8A (1.6)	ENSG00000238018 (1.6)	CAMK2D (1.3)	ENSG00000236370 (1.3)	PKD2L2 (1.2)	EML6 (1.1)	LINC00477 (0.9)	CHD9 (0.8)
GO:0003785	actin monomer binding	0.00167	>=0.20	TTN (5.6)	SYNPO2L (5.3)	VGLL2 (5.0)	NPY6R (4.5)	EXT1 (2.6)	MYOT (2.5)	CCDC141 (2.2)	SCN5A (2.1)	CTNNA3 (1.9)	KLHL3 (1.7)
GO:0005924	cell-substrate adherens junction	0.00207	>=0.20	KLHL3 (2.8)	EXT1 (2.7)	SPTBN1 (2.4)	NPY6R (2.3)	SYNPO2L (2.1)	CAMK2G (1.8)	TTN (1.8)	ENSG00000238018 (1.8)	ENSG00000237887 (1.6)	MYOT (1.3)
GO:0005916	fascia adherens	0.00238	>=0.20	NPY6R (6.6)	SCN5A (4.4)	SPTBN1 (4.3)	SYNPO2L (4.0)	TTN (3.8)	ENSG00000237298 (3.4)	CTNNA3 (3.4)	ENSG00000238018 (3.1)	EXT1 (2.2)	SIPA1L1 (2.1)
GO:0042383	sarcolemma	0.00254	>=0.20	SYNPO2L (4.0)	SCN5A (3.9)	TTN (3.7)	CTNNA3 (3.6)	NPY6R (3.3)	VGLL2 (2.5)	MYOT (2.4)	CAMK2D (2.4)	CAMK2G (2.4)	CCDC141 (2.1)
GO:0030055	cell-substrate junction	0.00254	>=0.20	KLHL3 (3.0)	EXT1 (2.7)	SPTBN1 (2.4)	NPY6R (2.3)	SYNPO2L (2.0)	ENSG00000238018 (1.8)	TTN (1.8)	CAMK2G (1.7)	ENSG00000237887 (1.6)	ENSG00000237298 (1.3)
GO:0072507	divalent inorganic cation homeostasis	0.00296	>=0.20	CCDC141 (2.0)	ENSG00000251582 (1.8)	KLHL3 (1.8)	WNT8A (1.6)	NDST2 (1.5)	CTNNA3 (1.4)	CTSB (1.4)	NPY6R (1.3)	SCN5A (1.2)	SCN10A (1.1)
GO:0007492	endoderm development	0.00328	>=0.20	WNT8A (5.8)	SCN10A (2.4)	ENSG00000238018 (1.9)	CAMK2D (1.8)	EML6 (1.3)	FUT11 (1.2)	CTNNA3 (1.1)	CHD9 (0.9)	TBX3 (0.9)	LINC00477 (0.9)
GO:0051015	actin filament binding	0.00391	>=0.20	SPTBN1 (3.1)	ENSG00000238018 (2.5)	EXT1 (2.1)	TTN (1.9)	SYNPO2L (1.8)	SIPA1L1 (1.7)	CCDC141 (1.6)	ENSG00000237298 (1.4)	NPY6R (1.4)	SCN5A (1.2)
GO:0007507	heart development	0.00435	>=0.20	NPY6R (4.1)	SCN5A (4.0)	CTNNA3 (3.6)	ENSG00000238018 (3.3)	CCDC141 (2.9)	SYNPO2L (2.6)	TBX3 (2.6)	TTN (1.9)	KLHL3 (1.8)	VGLL2 (1.6)
GO:0030097	hemopoiesis	0.00504	>=0.20	CHD9 (1.9)	PKD2L2 (1.9)	NDST2 (1.8)	WNT8A (1.8)	ENSG00000237298 (1.5)	ENSG00000238018 (1.5)	SCN10A (1.1)	ENSG00000236370 (0.9)	CTSB (0.8)	TBX3 (0.8)
GO:0016323	basolateral plasma membrane	0.00532	>=0.20	KLHL3 (3.1)	SPTBN1 (2.1)	CCDC141 (1.6)	EXT1 (1.6)	CAMK2G (1.4)	TTN (1.3)	ENSG00000238018 (1.1)	SYNPO2L (1.1)	CTNNA3 (1.0)	ENSG00000236370 (0.9)
GO:0003179	heart valve morphogenesis	0.00546	>=0.20	CTNNA3 (4.2)	ENSG00000237298 (2.9)	CCDC141 (2.5)	NPY6R (2.4)	PKD2L2 (2.2)	TBX3 (2.2)	SCN5A (1.7)	KLHL3 (1.4)	LINC00477 (1.2)	SCN10A (1.2)
GO:0050810	regulation of steroid biosynthetic process	0.00551	>=0.20	SCN10A (1.4)	LINC00477 (1.3)	KLHL3 (1.2)	WNT8A (1.2)	ENSG00000238018 (1.1)	FUT11 (1.1)	TBX3 (1.1)	FAM13B (1.0)	ENSG00000237298 (0.9)	CHD9 (0.8)
GO:0072503	cellular divalent inorganic cation homeostasis	0.00589	>=0.20	ENSG00000251582 (1.9)	CCDC141 (1.8)	KLHL3 (1.7)	WNT8A (1.7)	NDST2 (1.7)	CTNNA3 (1.6)	CTSB (1.4)	SCN5A (1.3)	NPY6R (1.3)	SCN10A (1.2)
GO:0015405	P-P-bond-hydrolysis-driven transmembrane transporter activity	0.00603	>=0.20	CTSB (2.1)	KIAA0913 (2.1)	CAMK2D (1.8)	SCN10A (1.6)	FAM13B (1.3)	ENSG00000237887 (1.2)	MYOT (1.1)	NDST2 (0.9)	EML6 (0.8)	ENSG00000237298 (0.8)
GO:0015399	primary active transmembrane transporter activity	0.00603	>=0.20	CTSB (2.1)	KIAA0913 (2.1)	CAMK2D (1.8)	SCN10A (1.6)	FAM13B (1.3)	ENSG00000237887 (1.2)	MYOT (1.1)	NDST2 (0.9)	EML6 (0.8)	ENSG00000237298 (0.8)
GO:0060284	regulation of cell development	0.00622	>=0.20	LINC00477 (2.8)	ENSG00000238018 (2.8)	SIPA1L1 (1.9)	SCN10A (1.8)	KIAA0913 (1.4)	EXT1 (1.2)	CHD9 (1.1)	CTNNA3 (1.0)	SPTBN1 (1.0)	TBX3 (0.9)
GO:0032934	sterol binding	0.00629	>=0.20	CTSB (2.0)	CAMK2D (1.8)	FAM13B (1.4)	TBX3 (1.3)	EML6 (1.3)	SCN10A (1.2)	EXT1 (1.1)	WNT8A (0.9)	KLHL3 (0.8)	PKD2L2 (0.7)
GO:0022603	regulation of anatomical structure morphogenesis	0.00633	>=0.20	TBX3 (2.6)	ENSG00000238018 (2.3)	SPTBN1 (1.8)	KIAA0913 (1.7)	EXT1 (1.7)	SCN10A (1.5)	CTNNA3 (1.4)	CCDC141 (1.2)	SIPA1L1 (1.2)	FUT11 (1.1)
GO:0003206	cardiac chamber morphogenesis	0.00636	>=0.20	NPY6R (5.1)	CTNNA3 (4.6)	SCN5A (4.5)	CCDC141 (3.9)	SYNPO2L (2.8)	ENSG00000238018 (2.5)	EXT1 (2.0)	TTN (2.0)	TBX3 (2.0)	KLHL3 (1.5)
GO:0010632	regulation of epithelial cell migration	0.00651	>=0.20	CCDC141 (2.4)	PKD2L2 (2.3)	ENSG00000236370 (2.1)	FUT11 (2.1)	CAMK2D (1.9)	SPTBN1 (1.7)	SIPA1L1 (1.0)	CTNNA3 (0.8)	CHD9 (0.8)	EXT1 (0.8)
GO:0003170	heart valve development	0.00655	>=0.20	CTNNA3 (4.0)	ENSG00000237298 (3.0)	CCDC141 (2.7)	NPY6R (2.4)	TBX3 (2.1)	PKD2L2 (1.9)	SCN5A (1.7)	SCN10A (1.5)	KLHL3 (1.4)	LINC00477 (1.2)
GO:0003205	cardiac chamber development	0.00667	>=0.20	NPY6R (4.7)	CTNNA3 (4.5)	SCN5A (4.5)	CCDC141 (3.8)	SYNPO2L (2.5)	TBX3 (2.3)	EXT1 (2.1)	ENSG00000238018 (2.1)	TTN (1.8)	KLHL3 (1.5)
GO:0030315	T-tubule	0.00688	>=0.20	SYNPO2L (4.5)	MYOT (4.3)	TTN (4.3)	VGLL2 (3.0)	SCN5A (2.5)	NPY6R (2.4)	CCDC141 (2.1)	CAMK2D (2.1)	FUT11 (1.5)	CAMK2G (1.4)
GO:0003231	cardiac ventricle development	0.00783	>=0.20	NPY6R (5.2)	CTNNA3 (4.7)	SCN5A (4.4)	CCDC141 (3.7)	SYNPO2L (2.7)	TTN (2.0)	EXT1 (2.0)	ENSG00000238018 (1.9)	TBX3 (1.9)	SIPA1L1 (1.7)
GO:0003779	actin binding	0.00793	>=0.20	TTN (6.5)	MYOT (6.5)	SYNPO2L (5.5)	VGLL2 (5.3)	SPTBN1 (3.5)	NPY6R (2.4)	ENSG00000238018 (2.3)	CCDC141 (2.1)	SIPA1L1 (1.9)	CAMK2G (1.3)
GO:0030018	Z disc	0.00804	>=0.20	TTN (9.3)	SYNPO2L (9.1)	MYOT (7.4)	VGLL2 (5.5)	NPY6R (5.4)	SCN5A (5.0)	CCDC141 (3.7)	KLHL3 (2.2)	SIPA1L1 (2.0)	ENSG00000237298 (1.8)
GO:0060070	canonical Wnt receptor signaling pathway	0.00856	>=0.20	SCN10A (2.5)	TBX3 (2.0)	EXT1 (1.9)	WNT8A (1.6)	SCN5A (1.5)	FUT11 (1.4)	CTNNA3 (1.3)	CHD9 (1.2)	KIAA0913 (1.2)	SIPA1L1 (1.1)
GO:0006942	regulation of striated muscle contraction	0.00882	>=0.20	MYOT (4.5)	NPY6R (4.4)	SYNPO2L (4.2)	VGLL2 (4.0)	TTN (4.0)	SCN5A (3.4)	CCDC141 (2.8)	CTNNA3 (2.3)	FAM13B (1.7)	SIPA1L1 (1.6)
GO:0006937	regulation of muscle contraction	0.00884	>=0.20	NPY6R (3.9)	MYOT (3.7)	SYNPO2L (3.5)	VGLL2 (3.4)	SCN5A (3.4)	TTN (3.3)	CTNNA3 (2.1)	FAM13B (2.1)	ENSG00000238018 (1.8)	CAMK2G (1.5)
GO:0016805	dipeptidase activity	0.00905	>=0.20	KLHL3 (2.0)	ENSG00000237298 (1.9)	CAMK2D (1.6)	TBX3 (1.2)	CTSB (1.2)	NPY6R (1.0)	CHD9 (0.9)	CCDC141 (0.9)	SIPA1L1 (0.8)	ENSG00000236370 (0.8)
GO:0015278	calcium-release channel activity	0.00926	>=0.20	ENSG00000237887 (2.8)	SCN5A (2.8)	CCDC141 (2.8)	SIPA1L1 (2.5)	TTN (2.4)	MYOT (2.3)	SPTBN1 (1.8)	SYNPO2L (1.7)	VGLL2 (1.7)	ENSG00000251582 (1.6)
GO:0003012	muscle system process	0.00942	>=0.20	MYOT (5.8)	VGLL2 (5.7)	SYNPO2L (4.4)	TTN (4.4)	NPY6R (3.7)	SCN5A (3.3)	CCDC141 (3.3)	CAMK2G (2.7)	FAM13B (2.4)	CAMK2D (1.4)
GO:0033619	membrane protein proteolysis	0.00956	>=0.20	FUT11 (2.3)	ENSG00000251582 (2.2)	ENSG00000238018 (2.0)	LINC00477 (2.0)	CTSB (1.6)	SCN5A (1.4)	NDST2 (1.2)	VGLL2 (1.0)	WNT8A (0.9)	CAMK2D (0.9)
GO:0031674	I band	0.00967	>=0.20	TTN (10.5)	MYOT (9.5)	SYNPO2L (9.5)	VGLL2 (7.2)	NPY6R (4.8)	SCN5A (4.2)	CCDC141 (2.7)	ENSG00000237298 (1.9)	SIPA1L1 (1.4)	CAMK2G (1.4)
GO:0031672	A band	0.00994	>=0.20	TTN (10.0)	MYOT (8.9)	SYNPO2L (8.7)	VGLL2 (5.2)	NPY6R (4.2)	CCDC141 (3.2)	SCN5A (3.2)	ENSG00000237298 (2.0)	CTNNA3 (1.5)	KLHL3 (1.5)
GO:0006936	muscle contraction	0.01	>=0.20	MYOT (5.9)	VGLL2 (5.7)	TTN (4.5)	SYNPO2L (4.4)	NPY6R (3.9)	SCN5A (3.3)	CCDC141 (3.1)	FAM13B (2.7)	CAMK2G (2.6)	ENSG00000237298 (1.8)
GO:0032386	regulation of intracellular transport	0.01	>=0.20	KLHL3 (2.3)	CTNNA3 (1.5)	EXT1 (1.5)	MYOT (1.5)	SCN10A (1.4)	ENSG00000236370 (1.2)	LINC00477 (1.1)	SYNPO2L (1.0)	PKD2L2 (1.0)	NPY6R (1.0)
GO:0055008	cardiac muscle tissue morphogenesis	0.01	>=0.20	NPY6R (5.8)	CTNNA3 (5.1)	SCN5A (4.4)	CCDC141 (3.8)	SYNPO2L (3.7)	TTN (3.1)	ENSG00000238018 (3.0)	VGLL2 (2.9)	KLHL3 (2.2)	MYOT (2.1)
GO:0055074	calcium ion homeostasis	0.01	>=0.20	CCDC141 (2.3)	KLHL3 (1.8)	ENSG00000251582 (1.6)	NDST2 (1.5)	WNT8A (1.4)	SCN5A (1.3)	NPY6R (1.3)	SCN10A (1.2)	CTSB (1.2)	CTNNA3 (1.2)
GO:0030553	cGMP binding	0.01	>=0.20	SCN10A (2.4)	EML6 (2.4)	TBX3 (1.7)	CCDC141 (1.5)	CAMK2D (1.3)	SCN5A (1.2)	SPTBN1 (1.1)	WNT8A (1.0)	SIPA1L1 (0.8)	VGLL2 (0.7)
GO:0030017	sarcomere	0.01	>=0.20	TTN (11.8)	MYOT (10.6)	SYNPO2L (9.7)	VGLL2 (7.6)	NPY6R (4.4)	SCN5A (3.1)	CCDC141 (2.5)	ENSG00000238018 (1.5)	ENSG00000237298 (1.4)	KLHL3 (1.3)
GO:0003208	cardiac ventricle morphogenesis	0.01	>=0.20	NPY6R (5.6)	SCN5A (4.8)	CTNNA3 (4.4)	CCDC141 (3.7)	SYNPO2L (3.2)	KLHL3 (2.5)	TTN (2.4)	ENSG00000238018 (1.7)	VGLL2 (1.4)	SCN10A (1.2)
GO:0060415	muscle tissue morphogenesis	0.01	>=0.20	NPY6R (5.5)	VGLL2 (4.6)	SCN5A (4.3)	SYNPO2L (3.8)	CCDC141 (3.8)	CTNNA3 (3.8)	TTN (3.4)	MYOT (2.7)	ENSG00000238018 (2.6)	KLHL3 (1.9)
GO:0003209	cardiac atrium morphogenesis	0.01	>=0.20	CCDC141 (5.1)	SCN5A (4.8)	CTNNA3 (4.3)	NPY6R (3.8)	KLHL3 (2.0)	SYNPO2L (1.8)	ENSG00000238018 (1.5)	LINC00477 (1.4)	TBX3 (1.3)	WNT8A (1.3)
GO:0060048	cardiac muscle contraction	0.01	>=0.20	NPY6R (5.5)	SCN5A (5.3)	SYNPO2L (3.6)	TTN (3.1)	CTNNA3 (3.1)	CCDC141 (3.0)	MYOT (2.5)	KLHL3 (2.5)	CAMK2D (2.1)	ENSG00000238018 (2.1)
GO:0003207	cardiac chamber formation	0.01	>=0.20	SCN5A (4.2)	CCDC141 (3.7)	CTNNA3 (3.1)	NPY6R (2.9)	ENSG00000238018 (2.1)	ENSG00000237887 (1.9)	LINC00477 (1.6)	PKD2L2 (1.5)	SYNPO2L (1.3)	CAMK2D (1.2)
GO:0003230	cardiac atrium development	0.01	>=0.20	CCDC141 (5.2)	SCN5A (5.0)	CTNNA3 (4.2)	NPY6R (4.1)	KLHL3 (2.3)	ENSG00000238018 (2.0)	SYNPO2L (1.8)	TBX3 (1.5)	WNT8A (1.4)	TTN (1.2)
GO:0090257	regulation of muscle system process	0.01	>=0.20	NPY6R (3.7)	SCN5A (3.5)	SYNPO2L (3.4)	MYOT (3.4)	VGLL2 (3.4)	TTN (3.2)	CCDC141 (1.9)	CTNNA3 (1.9)	CAMK2G (1.8)	CAMK2D (1.6)
GO:0031143	pseudopodium	0.01	>=0.20	MYOT (7.8)	TTN (7.4)	SYNPO2L (5.9)	VGLL2 (5.2)	NPY6R (2.3)	CAMK2G (2.0)	CCDC141 (1.9)	SIPA1L1 (1.6)	ENSG00000237298 (1.3)	EXT1 (1.3)
GO:0019002	GMP binding	0.01	>=0.20	EML6 (2.2)	SCN10A (2.2)	CCDC141 (1.8)	TBX3 (1.4)	CAMK2D (1.3)	SCN5A (1.2)	WNT8A (1.2)	SPTBN1 (1.1)	SIPA1L1 (0.8)	FAM13B (0.8)
GO:0016820	hydrolase activity, acting on acid anhydrides, catalyzing transmembrane movement of substances	0.01	>=0.20	CTSB (2.3)	CAMK2D (1.9)	SCN10A (1.7)	KIAA0913 (1.7)	FAM13B (1.4)	MYOT (1.2)	KLHL3 (1.0)	VGLL2 (0.9)	EML6 (0.9)	ENSG00000237298 (0.8)
GO:0048644	muscle organ morphogenesis	0.01	>=0.20	NPY6R (5.2)	VGLL2 (5.1)	SYNPO2L (3.8)	SCN5A (3.8)	CTNNA3 (3.7)	TTN (3.4)	CCDC141 (3.4)	MYOT (3.1)	ENSG00000238018 (2.8)	TBX3 (1.9)
GO:0031418	L-ascorbic acid binding	0.01	>=0.20	FUT11 (6.0)	CHD9 (1.3)	EXT1 (1.2)	NPY6R (1.1)	SCN5A (0.9)	SEC24C (0.8)	KLHL3 (0.8)	CTNNA3 (0.7)	CAMK2D (0.7)	CTSB (0.6)
GO:0005913	cell-cell adherens junction	0.01	>=0.20	SPTBN1 (3.8)	NPY6R (2.9)	ENSG00000238018 (2.7)	SCN5A (2.0)	SIPA1L1 (1.9)	EXT1 (1.7)	SYNPO2L (1.6)	CAMK2G (1.6)	ENSG00000237298 (1.5)	CTNNA3 (1.4)
GO:0044449	contractile fiber part	0.01	>=0.20	TTN (11.6)	MYOT (10.6)	SYNPO2L (9.4)	VGLL2 (7.6)	NPY6R (3.8)	SCN5A (2.9)	CCDC141 (2.5)	ENSG00000238018 (1.4)	ENSG00000237298 (1.4)	CAMK2G (1.3)
GO:0030016	myofibril	0.01	>=0.20	TTN (11.6)	MYOT (10.5)	SYNPO2L (9.6)	VGLL2 (8.0)	NPY6R (3.9)	SCN5A (3.0)	CCDC141 (2.5)	ENSG00000238018 (1.6)	CAMK2G (1.3)	ENSG00000237298 (1.3)
GO:0048738	cardiac muscle tissue development	0.02	>=0.20	NPY6R (6.3)	SCN5A (5.8)	CTNNA3 (4.6)	CCDC141 (4.1)	SYNPO2L (3.8)	ENSG00000238018 (3.5)	TTN (2.6)	KLHL3 (2.6)	VGLL2 (2.3)	PKD2L2 (1.9)
GO:0000302	response to reactive oxygen species	0.02	>=0.20	ENSG00000251582 (2.4)	ENSG00000237298 (2.3)	CAMK2D (1.7)	CTSB (1.6)	NPY6R (1.5)	ENSG00000236370 (0.9)	WNT8A (0.9)	MYOT (0.8)	CTNNA3 (0.8)	EML6 (0.7)
GO:0043292	contractile fiber	0.02	>=0.20	TTN (11.5)	MYOT (10.5)	SYNPO2L (9.4)	VGLL2 (8.1)	NPY6R (3.6)	SCN5A (2.8)	CCDC141 (2.5)	CAMK2G (1.6)	ENSG00000238018 (1.4)	ENSG00000237298 (1.2)
GO:0005925	focal adhesion	0.02	>=0.20	EXT1 (2.8)	KLHL3 (2.6)	SPTBN1 (2.4)	CAMK2G (2.0)	ENSG00000238018 (1.8)	ENSG00000237887 (1.6)	SYNPO2L (1.2)	ENSG00000237298 (1.1)	ENSG00000236370 (1.1)	NPY6R (1.0)
GO:0043492	ATPase activity, coupled to movement of substances	0.02	>=0.20	CTSB (2.3)	CAMK2D (1.9)	KIAA0913 (1.8)	SCN10A (1.7)	FAM13B (1.5)	MYOT (1.3)	EML6 (1.1)	VGLL2 (0.9)	KLHL3 (0.8)	ENSG00000237887 (0.8)
GO:0042626	ATPase activity, coupled to transmembrane movement of substances	0.02	>=0.20	CTSB (2.3)	KIAA0913 (2.0)	CAMK2D (1.9)	SCN10A (1.7)	FAM13B (1.4)	MYOT (1.3)	EML6 (1.0)	VGLL2 (0.9)	KLHL3 (0.9)	ENSG00000237887 (0.9)
GO:0006874	cellular calcium ion homeostasis	0.02	>=0.20	CCDC141 (2.2)	KLHL3 (1.7)	NDST2 (1.7)	ENSG00000251582 (1.7)	WNT8A (1.5)	SCN5A (1.4)	CTNNA3 (1.3)	SCN10A (1.3)	CTSB (1.3)	NPY6R (1.2)
GO:0005200	structural constituent of cytoskeleton	0.02	>=0.20	MYOT (3.2)	TTN (2.7)	SCN5A (2.1)	ENSG00000237298 (1.7)	SYNPO2L (1.6)	SPTBN1 (1.6)	VGLL2 (1.5)	NPY6R (1.5)	CTNNA3 (1.3)	ENSG00000251582 (1.2)
GO:0031032	actomyosin structure organization	0.02	>=0.20	NPY6R (5.4)	CCDC141 (4.6)	SYNPO2L (4.3)	SCN5A (4.2)	TTN (3.7)	MYOT (3.3)	VGLL2 (3.2)	KLHL3 (3.1)	CTNNA3 (2.9)	ENSG00000237298 (2.2)
GO:0007498	mesoderm development	0.02	>=0.20	WNT8A (5.8)	FUT11 (1.7)	ENSG00000251582 (1.5)	SCN10A (1.1)	TBX3 (1.1)	CAMK2D (1.0)	NPY6R (0.9)	KIAA0913 (0.8)	CTNNA3 (0.8)	SCN5A (0.8)
GO:0001704	formation of primary germ layer	0.02	>=0.20	WNT8A (6.1)	CAMK2D (2.1)	EXT1 (1.4)	TBX3 (1.4)	FUT11 (1.3)	KIAA0913 (1.2)	SCN5A (1.2)	CTNNA3 (1.1)	ENSG00000238018 (1.0)	ENSG00000251582 (0.9)
GO:0005912	adherens junction	0.02	>=0.20	SPTBN1 (3.4)	EXT1 (2.8)	NPY6R (2.3)	KLHL3 (2.2)	ENSG00000238018 (2.1)	SYNPO2L (1.9)	TTN (1.6)	TBX3 (1.6)	SCN5A (1.4)	ENSG00000237887 (1.3)
GO:0003774	motor activity	0.02	>=0.20	TTN (4.2)	MYOT (3.8)	SYNPO2L (3.3)	SPTBN1 (3.1)	VGLL2 (3.0)	ENSG00000238018 (2.5)	CCDC141 (2.5)	ENSG00000237887 (1.8)	KIAA0913 (1.1)	SCN10A (1.1)
GO:0006941	striated muscle contraction	0.02	>=0.20	MYOT (6.8)	VGLL2 (6.2)	TTN (5.7)	SYNPO2L (5.3)	NPY6R (4.9)	CCDC141 (3.9)	SCN5A (3.3)	ENSG00000238018 (2.2)	FAM13B (1.7)	KLHL3 (1.5)
GO:0003007	heart morphogenesis	0.02	>=0.20	NPY6R (4.0)	SCN5A (3.8)	CTNNA3 (3.7)	CCDC141 (2.6)	TBX3 (2.6)	SYNPO2L (2.5)	ENSG00000238018 (2.4)	VGLL2 (2.0)	TTN (1.7)	EXT1 (1.4)
GO:0030098	lymphocyte differentiation	0.02	>=0.20	ENSG00000236370 (2.2)	CAMK2D (2.1)	EML6 (1.8)	NDST2 (1.7)	SCN10A (1.5)	LINC00477 (1.3)	ENSG00000237298 (1.1)	CTSB (0.9)	CTNNA3 (0.8)	SIPA1L1 (0.8)
GO:0015629	actin cytoskeleton	0.02	>=0.20	TTN (8.2)	MYOT (7.9)	SYNPO2L (6.7)	VGLL2 (6.4)	NPY6R (2.8)	CCDC141 (2.6)	SPTBN1 (2.1)	ENSG00000238018 (2.1)	SIPA1L1 (1.9)	CAMK2G (1.2)
GO:0030705	cytoskeleton-dependent intracellular transport	0.02	>=0.20	ENSG00000237887 (2.1)	CHD9 (2.0)	CTNNA3 (1.9)	SCN10A (1.9)	SPTBN1 (1.6)	SCN5A (1.4)	KLHL3 (1.0)	SIPA1L1 (1.0)	CAMK2D (0.9)	CCDC141 (0.8)
GO:0010810	regulation of cell-substrate adhesion	0.02	>=0.20	ENSG00000237887 (2.3)	KLHL3 (2.0)	PKD2L2 (1.9)	EXT1 (1.8)	SPTBN1 (1.8)	FAM13B (1.7)	SCN10A (1.7)	CCDC141 (1.7)	CTNNA3 (1.4)	LINC00477 (1.2)
GO:0048729	tissue morphogenesis	0.02	>=0.20	WNT8A (3.1)	TBX3 (2.9)	ENSG00000238018 (2.4)	SCN5A (2.2)	VGLL2 (1.7)	EXT1 (1.6)	NPY6R (1.3)	SYNPO2L (1.2)	FUT11 (1.2)	ENSG00000251582 (1.1)
GO:0046890	regulation of lipid biosynthetic process	0.02	>=0.20	ENSG00000238018 (2.2)	SCN10A (2.1)	WNT8A (1.3)	SCN5A (1.1)	ENSG00000237298 (1.0)	CAMK2D (0.8)	TBX3 (0.7)	EML6 (0.7)	CAMK2G (0.6)	LINC00477 (0.6)
GO:0060541	respiratory system development	0.02	>=0.20	ENSG00000238018 (2.7)	TBX3 (2.6)	ENSG00000237887 (2.1)	FUT11 (1.3)	EXT1 (1.3)	HNRNPA0 (1.2)	ENSG00000251582 (1.2)	SCN10A (1.1)	SPTBN1 (0.7)	SIPA1L1 (0.6)
GO:0008307	structural constituent of muscle	0.02	>=0.20	TTN (11.7)	MYOT (10.9)	SYNPO2L (9.1)	VGLL2 (7.9)	NPY6R (3.2)	SCN5A (2.0)	CCDC141 (1.5)	TBX3 (1.4)	CAMK2G (1.2)	ENSG00000238018 (1.2)
GO:0045880	positive regulation of smoothened signaling pathway	0.02	>=0.20	SCN10A (2.7)	EML6 (1.4)	FAM13B (1.2)	CHD9 (1.1)	TBX3 (1.1)	LINC00477 (1.0)	KLHL3 (1.0)	NDST2 (0.8)	VGLL2 (0.8)	SCN5A (0.7)
GO:0003211	cardiac ventricle formation	0.02	>=0.20	SCN5A (4.1)	CCDC141 (3.3)	NPY6R (2.6)	LINC00477 (2.2)	ENSG00000237887 (2.1)	PKD2L2 (1.5)	CTNNA3 (1.4)	ENSG00000251582 (1.4)	SYNPO2L (1.1)	SCN10A (1.1)
GO:0015485	cholesterol binding	0.02	>=0.20	CTSB (2.7)	SCN10A (1.8)	CAMK2D (1.7)	EXT1 (1.5)	WNT8A (1.3)	FAM13B (1.2)	TBX3 (0.8)	VGLL2 (0.8)	SIPA1L1 (0.7)	ENSG00000238018 (0.7)
GO:0017022	myosin binding	0.02	>=0.20	TTN (7.1)	SYNPO2L (7.0)	MYOT (5.8)	NPY6R (4.9)	VGLL2 (3.9)	CAMK2D (2.6)	CCDC141 (2.1)	FAM13B (1.8)	SCN5A (1.7)	TBX3 (1.2)
GO:0043034	costamere	0.02	>=0.20	CAMK2G (3.7)	TTN (3.0)	ENSG00000237298 (2.8)	SCN5A (2.6)	SYNPO2L (2.5)	FAM13B (2.3)	MYOT (2.2)	VGLL2 (2.0)	CCDC141 (1.9)	ENSG00000237887 (1.9)
GO:0035051	cardiac cell differentiation	0.02	>=0.20	NPY6R (4.9)	SCN5A (4.4)	CCDC141 (3.9)	CTNNA3 (3.8)	SYNPO2L (2.9)	ENSG00000238018 (2.7)	KLHL3 (2.5)	VGLL2 (2.3)	ENSG00000251582 (1.8)	TTN (1.7)
GO:0004690	cyclic nucleotide-dependent protein kinase activity	0.02	>=0.20	NPY6R (3.1)	CAMK2G (2.9)	CTNNA3 (2.5)	SYNPO2L (2.4)	LINC00477 (1.7)	TTN (1.3)	SCN5A (1.3)	FAM13B (1.2)	SCN10A (1.2)	CAMK2D (1.2)
GO:0070717	poly-purine tract binding	0.02	>=0.20	CAMK2D (2.0)	HNRNPA0 (1.7)	EXT1 (1.6)	LINC00477 (1.5)	ENSG00000236370 (1.5)	CAMK2G (1.4)	CCDC141 (1.4)	ENSG00000251582 (1.1)	CTNNA3 (1.0)	TBX3 (0.8)
GO:0001076	RNA polymerase II transcription factor binding transcription factor activity	0.02	>=0.20	CTNNA3 (2.8)	EXT1 (2.1)	KIAA0913 (1.8)	HNRNPA0 (1.6)	SCN5A (1.5)	ENSG00000237887 (1.2)	SYNPO2L (1.1)	SEC24C (0.9)	LINC00477 (0.9)	CHD9 (0.9)
GO:0016010	dystrophin-associated glycoprotein complex	0.03	>=0.20	CTNNA3 (4.1)	VGLL2 (3.7)	SYNPO2L (3.5)	CAMK2G (3.0)	SPTBN1 (2.7)	ENSG00000238018 (2.6)	TTN (2.6)	SCN5A (2.3)	CCDC141 (2.1)	FUT11 (1.6)
GO:0055007	cardiac muscle cell differentiation	0.03	>=0.20	NPY6R (5.5)	SCN5A (4.8)	CCDC141 (4.5)	CTNNA3 (4.1)	SYNPO2L (3.3)	ENSG00000238018 (2.7)	VGLL2 (2.4)	KLHL3 (2.3)	TTN (2.1)	ENSG00000251582 (2.1)
GO:0051428	peptide hormone receptor binding	0.03	>=0.20	SCN5A (2.9)	SYNPO2L (2.4)	ENSG00000238018 (2.0)	KLHL3 (1.8)	NPY6R (1.8)	EXT1 (1.7)	SPTBN1 (1.7)	TTN (1.6)	CCDC141 (1.4)	TBX3 (1.3)
GO:0015012	heparan sulfate proteoglycan biosynthetic process	0.03	>=0.20	FUT11 (3.1)	ENSG00000236370 (2.1)	KIAA0913 (1.4)	CAMK2G (1.4)	LINC00477 (1.3)	NPY6R (1.0)	SIPA1L1 (0.9)	NDST2 (0.9)	CTSB (0.8)	EXT1 (0.6)
GO:0042805	actinin binding	0.03	>=0.20	TTN (4.8)	SYNPO2L (4.1)	MYOT (4.0)	NPY6R (3.7)	VGLL2 (3.5)	CAMK2D (1.9)	CAMK2G (1.8)	SCN5A (1.6)	CTNNA3 (1.5)	EML6 (1.3)
GO:0016459	myosin complex	0.03	>=0.20	TTN (10.6)	MYOT (9.6)	SYNPO2L (8.1)	VGLL2 (7.4)	CCDC141 (3.6)	NPY6R (2.4)	ENSG00000238018 (2.2)	SCN5A (1.5)	TBX3 (1.4)	FAM13B (1.0)
GO:0034504	protein localization to nucleus	0.03	>=0.20	LINC00477 (2.5)	ENSG00000238018 (2.3)	SIPA1L1 (1.5)	KIAA0913 (1.3)	VGLL2 (1.0)	HNRNPA0 (0.9)	EXT1 (0.9)	SPTBN1 (0.8)	PKD2L2 (0.8)	ENSG00000237298 (0.8)
GO:0070161	anchoring junction	0.03	>=0.20	SPTBN1 (3.5)	EXT1 (2.8)	NPY6R (2.2)	ENSG00000238018 (2.0)	KLHL3 (2.0)	SYNPO2L (1.9)	TTN (1.6)	SCN5A (1.6)	TBX3 (1.4)	ENSG00000237298 (1.3)
GO:0030239	myofibril assembly	0.03	>=0.20	NPY6R (5.7)	CCDC141 (4.7)	SCN5A (4.7)	SYNPO2L (4.6)	TTN (4.0)	MYOT (3.7)	VGLL2 (3.5)	KLHL3 (3.4)	CTNNA3 (3.1)	ENSG00000237298 (2.3)
GO:0003229	ventricular cardiac muscle tissue development	0.03	>=0.20	NPY6R (6.2)	CTNNA3 (5.4)	SCN5A (5.4)	CCDC141 (3.7)	SYNPO2L (3.4)	KLHL3 (3.0)	ENSG00000238018 (2.9)	TTN (2.6)	ENSG00000237298 (1.9)	VGLL2 (1.9)
GO:0005859	muscle myosin complex	0.03	>=0.20	TTN (11.2)	MYOT (10.4)	SYNPO2L (8.7)	VGLL2 (6.4)	CCDC141 (2.6)	NPY6R (1.9)	SCN5A (1.6)	FAM13B (1.3)	ENSG00000238018 (1.2)	TBX3 (1.0)
GO:0035966	response to topologically incorrect protein	0.03	>=0.20	ENSG00000237298 (2.4)	SEC24C (2.0)	LINC00477 (1.9)	EML6 (1.9)	FUT11 (1.2)	EXT1 (1.1)	FAM13B (1.0)	NPY6R (1.0)	KIAA0913 (1.0)	PKD2L2 (0.8)
GO:0048332	mesoderm morphogenesis	0.03	>=0.20	WNT8A (5.6)	ENSG00000251582 (2.2)	KIAA0913 (1.5)	FUT11 (1.4)	CAMK2D (1.2)	EXT1 (1.2)	TBX3 (1.1)	CTNNA3 (1.1)	ENSG00000238018 (1.1)	SCN5A (1.0)
GO:0006606	protein import into nucleus	0.03	>=0.20	LINC00477 (2.6)	SIPA1L1 (1.9)	ENSG00000238018 (1.6)	HNRNPA0 (1.4)	KIAA0913 (1.2)	KLHL3 (1.0)	EXT1 (1.0)	PKD2L2 (1.0)	MYOT (0.9)	VGLL2 (0.9)
GO:0033365	protein localization to organelle	0.03	>=0.20	LINC00477 (2.2)	ENSG00000238018 (2.1)	CHD9 (1.6)	KIAA0913 (1.5)	HNRNPA0 (1.1)	SIPA1L1 (1.0)	EXT1 (1.0)	CCDC141 (0.9)	VGLL2 (0.9)	SEC24C (0.8)
GO:0045214	sarcomere organization	0.03	>=0.20	NPY6R (5.8)	SCN5A (5.5)	CCDC141 (4.4)	CTNNA3 (4.3)	KLHL3 (3.9)	SYNPO2L (3.5)	TTN (3.1)	ENSG00000238018 (2.8)	ENSG00000237298 (2.7)	VGLL2 (1.8)
GO:0031432	titin binding	0.03	>=0.20	MYOT (10.2)	TTN (9.5)	SYNPO2L (7.8)	NPY6R (4.6)	VGLL2 (4.6)	SCN5A (4.4)	TBX3 (1.3)	SPTBN1 (1.2)	KLHL3 (1.2)	ENSG00000238018 (1.1)
GO:0055010	ventricular cardiac muscle tissue morphogenesis	0.03	>=0.20	NPY6R (5.8)	CTNNA3 (5.3)	SCN5A (4.8)	CCDC141 (3.4)	SYNPO2L (3.3)	ENSG00000238018 (3.1)	TTN (2.6)	KLHL3 (2.6)	VGLL2 (2.3)	ENSG00000237298 (1.8)
GO:0033002	muscle cell proliferation	0.03	>=0.20	KLHL3 (2.7)	EXT1 (2.5)	LINC00477 (2.2)	SCN5A (2.1)	NPY6R (2.1)	ENSG00000251582 (1.9)	ENSG00000238018 (1.8)	CTNNA3 (1.4)	PKD2L2 (1.4)	TBX3 (1.2)
GO:0061061	muscle structure development	0.03	>=0.20	VGLL2 (6.4)	SYNPO2L (4.0)	CCDC141 (3.8)	MYOT (3.7)	SCN5A (3.6)	TTN (3.4)	NPY6R (3.3)	CTNNA3 (2.6)	ENSG00000238018 (2.2)	TBX3 (1.5)
GO:0030324	lung development	0.03	>=0.20	TBX3 (2.7)	ENSG00000238018 (2.4)	ENSG00000237887 (2.2)	FUT11 (1.9)	EXT1 (1.4)	SCN10A (1.3)	HNRNPA0 (1.2)	ENSG00000251582 (0.9)	SPTBN1 (0.8)	SCN5A (0.7)
GO:0010927	cellular component assembly involved in morphogenesis	0.03	>=0.20	NPY6R (3.7)	CCDC141 (2.7)	SCN5A (2.7)	SYNPO2L (2.3)	TTN (2.2)	KLHL3 (2.1)	MYOT (1.8)	VGLL2 (1.8)	ENSG00000237298 (1.5)	ENSG00000238018 (1.4)
GO:0046982	protein heterodimerization activity	0.03	>=0.20	VGLL2 (3.0)	ENSG00000251582 (2.0)	SYNPO2L (1.9)	TTN (1.7)	ENSG00000238018 (1.5)	CCDC141 (1.5)	CTSB (1.5)	MYOT (1.2)	EXT1 (1.1)	TBX3 (1.1)
GO:0055080	cation homeostasis	0.03	>=0.20	CTSB (2.7)	KLHL3 (1.7)	ENSG00000236370 (1.5)	CCDC141 (1.4)	FAM13B (1.4)	WNT8A (1.2)	NPY6R (1.1)	SCN5A (1.1)	NDST2 (1.0)	CTNNA3 (0.7)
GO:0016775	phosphotransferase activity, nitrogenous group as acceptor	0.03	>=0.20	NPY6R (4.9)	MYOT (3.9)	TTN (3.8)	SYNPO2L (2.4)	SCN5A (2.2)	ENSG00000238018 (1.9)	CTNNA3 (1.7)	SCN10A (1.3)	KLHL3 (0.6)	SIPA1L1 (0.5)
GO:0008093	cytoskeletal adaptor activity	0.03	>=0.20	SCN5A (3.4)	CHD9 (1.9)	CTSB (1.6)	CAMK2D (1.4)	SYNPO2L (1.4)	ENSG00000237887 (1.4)	EXT1 (1.1)	SIPA1L1 (1.0)	EML6 (0.9)	VGLL2 (0.7)
GO:0015662	ATPase activity, coupled to transmembrane movement of ions, phosphorylative mechanism	0.04	>=0.20	VGLL2 (2.8)	SCN10A (2.8)	MYOT (2.6)	KIAA0913 (2.3)	NDST2 (1.9)	FAM13B (1.9)	CAMK2D (1.7)	TTN (1.7)	CTSB (1.5)	SYNPO2L (1.2)
GO:0042598	vesicular fraction	0.04	>=0.20	CTNNA3 (1.7)	EML6 (1.4)	SEC24C (1.3)	ENSG00000238018 (1.3)	SCN5A (1.2)	TBX3 (1.0)	FUT11 (1.0)	NDST2 (0.8)	MYOT (0.7)	CAMK2G (0.7)
GO:0001666	response to hypoxia	0.04	>=0.20	FUT11 (3.3)	TBX3 (1.6)	CHD9 (1.4)	KLHL3 (1.2)	ENSG00000251582 (1.2)	SEC24C (1.2)	NPY6R (1.0)	CTSB (0.9)	MYOT (0.9)	EXT1 (0.8)
GO:0031490	chromatin DNA binding	0.04	>=0.20	CHD9 (1.7)	CAMK2D (1.7)	HNRNPA0 (1.5)	SCN10A (1.3)	SIPA1L1 (0.9)	TBX3 (0.9)	ENSG00000251582 (0.9)	EXT1 (0.8)	ENSG00000238018 (0.7)	WNT8A (0.5)
GO:0045785	positive regulation of cell adhesion	0.04	>=0.20	ENSG00000238018 (2.3)	LINC00477 (1.8)	KLHL3 (1.7)	SPTBN1 (1.5)	CTNNA3 (1.5)	EXT1 (1.4)	CCDC141 (1.3)	ENSG00000251582 (1.3)	ENSG00000237887 (1.2)	SIPA1L1 (1.0)
GO:0035253	ciliary rootlet	0.04	>=0.20	SIPA1L1 (2.6)	SPTBN1 (2.4)	CAMK2G (1.8)	PKD2L2 (1.8)	SCN10A (1.8)	ENSG00000236370 (1.7)	CTNNA3 (1.7)	ENSG00000237887 (1.5)	WNT8A (1.3)	SCN5A (1.3)
GO:0060537	muscle tissue development	0.04	>=0.20	VGLL2 (5.1)	SCN5A (4.4)	CCDC141 (3.8)	SYNPO2L (3.7)	NPY6R (3.6)	CTNNA3 (3.4)	TTN (2.9)	MYOT (2.7)	ENSG00000238018 (2.6)	TBX3 (1.7)
GO:0030323	respiratory tube development	0.04	>=0.20	TBX3 (2.7)	ENSG00000238018 (2.4)	ENSG00000237887 (2.2)	FUT11 (1.9)	EXT1 (1.6)	HNRNPA0 (1.2)	SCN10A (1.1)	SPTBN1 (0.8)	ENSG00000251582 (0.7)	SCN5A (0.6)
GO:0006986	response to unfolded protein	0.04	>=0.20	ENSG00000237298 (2.3)	SEC24C (1.9)	LINC00477 (1.8)	EML6 (1.6)	PKD2L2 (1.2)	FUT11 (1.1)	EXT1 (1.1)	NPY6R (1.0)	FAM13B (1.0)	KIAA0913 (0.9)
GO:0010970	microtubule-based transport	0.04	>=0.20	ENSG00000237887 (2.2)	CHD9 (2.0)	SCN10A (1.8)	CTNNA3 (1.6)	SPTBN1 (1.5)	KLHL3 (1.5)	SIPA1L1 (1.3)	SCN5A (1.2)	CAMK2D (1.0)	CAMK2G (0.4)
GO:0014706	striated muscle tissue development	0.04	>=0.20	VGLL2 (5.1)	SCN5A (4.5)	CCDC141 (4.1)	SYNPO2L (3.8)	NPY6R (3.8)	CTNNA3 (3.5)	TTN (3.0)	ENSG00000238018 (2.9)	MYOT (2.8)	ENSG00000251582 (1.6)
GO:0051170	nuclear import	0.04	>=0.20	LINC00477 (2.5)	SIPA1L1 (1.9)	ENSG00000238018 (1.5)	HNRNPA0 (1.3)	KIAA0913 (1.1)	KLHL3 (1.0)	EXT1 (1.0)	PKD2L2 (1.0)	MYOT (0.9)	VGLL2 (0.9)
GO:0017038	protein import	0.04	>=0.20	LINC00477 (2.4)	SIPA1L1 (1.7)	HNRNPA0 (1.5)	ENSG00000238018 (1.4)	KLHL3 (1.2)	CHCHD1 (0.9)	PKD2L2 (0.9)	TBX3 (0.8)	KIAA0913 (0.8)	VGLL2 (0.8)
GO:0035265	organ growth	0.04	>=0.20	PKD2L2 (3.8)	SCN5A (2.7)	CTNNA3 (2.1)	EXT1 (2.0)	NPY6R (1.8)	LINC00477 (1.7)	KLHL3 (1.7)	CAMK2D (1.0)	SIPA1L1 (1.0)	ENSG00000238018 (0.9)
GO:0000976	transcription regulatory region sequence-specific DNA binding	0.04	>=0.20	TBX3 (4.1)	SCN5A (2.5)	ENSG00000238018 (2.3)	SYNPO2L (1.7)	HNRNPA0 (1.6)	VGLL2 (1.6)	KIAA0913 (1.0)	TTN (1.0)	SCN10A (0.9)	SPTBN1 (0.7)
GO:0030183	B cell differentiation	0.04	>=0.20	LINC00477 (2.4)	ENSG00000238018 (2.1)	CHD9 (2.1)	SCN10A (1.9)	PKD2L2 (1.6)	NDST2 (1.5)	EML6 (1.3)	CTSB (1.0)	ENSG00000251582 (0.9)	CTNNA3 (0.9)
GO:0007517	muscle organ development	0.04	>=0.20	VGLL2 (6.7)	SYNPO2L (4.0)	MYOT (3.8)	SCN5A (3.7)	CCDC141 (3.5)	TTN (3.4)	NPY6R (3.0)	ENSG00000238018 (2.8)	CTNNA3 (2.6)	ENSG00000251582 (1.6)
GO:0015923	mannosidase activity	0.04	>=0.20	CTSB (3.3)	PKD2L2 (2.1)	SEC24C (1.9)	FUT11 (1.7)	NDST2 (0.9)	KLHL3 (0.9)	SIPA1L1 (0.8)	CHD9 (0.7)	CAMK2D (0.7)	SCN5A (0.7)
GO:0006509	membrane protein ectodomain proteolysis	0.04	>=0.20	FUT11 (2.7)	ENSG00000251582 (2.5)	ENSG00000238018 (2.0)	CTSB (1.9)	WNT8A (1.3)	LINC00477 (1.2)	CCDC141 (1.2)	NDST2 (1.1)	SIPA1L1 (1.0)	CTNNA3 (0.9)
GO:0000421	autophagic vacuole membrane	0.04	>=0.20	KIAA0913 (3.2)	CTSB (2.2)	SCN5A (1.9)	CAMK2D (1.9)	CHD9 (1.3)	NDST2 (1.2)	PKD2L2 (0.9)	CCDC141 (0.8)	CHCHD1 (0.7)	SEC24C (0.7)
GO:0042692	muscle cell differentiation	0.04	>=0.20	VGLL2 (4.5)	CCDC141 (3.9)	SCN5A (3.8)	SYNPO2L (3.3)	NPY6R (3.2)	CTNNA3 (2.6)	TTN (2.6)	MYOT (2.2)	FAM13B (1.6)	TBX3 (1.1)
GO:0051018	protein kinase A binding	0.04	>=0.20	SCN5A (3.6)	ENSG00000238018 (3.3)	CTNNA3 (2.9)	KLHL3 (2.9)	CAMK2D (2.6)	SPTBN1 (2.0)	CCDC141 (1.9)	PKD2L2 (1.8)	FAM13B (1.7)	SYNPO2L (1.4)
GO:0032982	myosin filament	0.04	>=0.20	TTN (11.3)	MYOT (11.1)	SYNPO2L (9.2)	VGLL2 (7.6)	CCDC141 (2.1)	NPY6R (2.0)	SCN5A (2.0)	TBX3 (1.1)	ENSG00000238018 (1.1)	CAMK2G (1.0)
GO:0005865	striated muscle thin filament	0.04	>=0.20	TTN (11.5)	MYOT (10.4)	SYNPO2L (8.9)	VGLL2 (8.2)	NPY6R (3.3)	CCDC141 (2.0)	TBX3 (1.2)	SCN5A (1.2)	ENSG00000238018 (1.1)	ENSG00000251582 (1.0)
GO:0031589	cell-substrate adhesion	0.04	>=0.20	ENSG00000237887 (3.9)	CCDC141 (2.5)	KLHL3 (2.2)	SPTBN1 (2.2)	EXT1 (1.6)	CTNNA3 (1.3)	ENSG00000236370 (1.2)	SCN10A (1.2)	PKD2L2 (1.1)	FAM13B (0.9)
GO:0033077	T cell differentiation in thymus	0.04	>=0.20	ENSG00000237298 (1.7)	EML6 (1.7)	KLHL3 (1.7)	CTNNA3 (1.2)	ENSG00000236370 (1.2)	LINC00477 (1.2)	SCN5A (1.1)	ENSG00000251582 (1.0)	ENSG00000237887 (0.9)	CAMK2D (0.9)
GO:0016460	myosin II complex	0.04	>=0.20	TTN (10.9)	MYOT (10.4)	SYNPO2L (8.5)	VGLL2 (6.3)	CCDC141 (2.7)	NPY6R (1.7)	ENSG00000238018 (1.6)	ENSG00000237298 (1.3)	TBX3 (1.2)	SCN5A (1.2)
GO:0030003	cellular cation homeostasis	0.04	>=0.20	CTSB (2.7)	KLHL3 (1.8)	SCN10A (1.6)	FAM13B (1.6)	ENSG00000236370 (1.5)	WNT8A (1.4)	CCDC141 (1.4)	CTNNA3 (1.2)	NPY6R (1.1)	SCN5A (1.0)
GO:0047485	protein N-terminus binding	0.04	>=0.20	ENSG00000237298 (1.8)	FUT11 (1.6)	EXT1 (1.6)	CCDC141 (1.2)	LINC00477 (1.2)	KIAA0913 (1.0)	CAMK2G (1.0)	CHCHD1 (0.9)	NDST2 (0.9)	NPY6R (0.8)
GO:0033017	sarcoplasmic reticulum membrane	0.04	>=0.20	MYOT (8.2)	TTN (7.8)	VGLL2 (6.5)	SYNPO2L (4.9)	CCDC141 (3.3)	NPY6R (2.7)	SCN5A (1.5)	ENSG00000237887 (1.1)	SIPA1L1 (1.1)	CAMK2G (1.0)
GO:0001570	vasculogenesis	0.04	>=0.20	CCDC141 (3.1)	SCN5A (2.5)	FUT11 (1.9)	ENSG00000238018 (1.8)	ENSG00000251582 (1.8)	ENSG00000237887 (1.6)	NPY6R (1.5)	CHD9 (1.4)	KLHL3 (1.3)	TBX3 (1.2)
GO:0007178	transmembrane receptor protein serine/threonine kinase signaling pathway	0.04	>=0.20	EXT1 (3.5)	WNT8A (2.4)	CTNNA3 (2.0)	CAMK2D (1.9)	ENSG00000238018 (1.6)	FUT11 (1.4)	SCN5A (1.3)	PKD2L2 (1.3)	TBX3 (1.2)	HNRNPA0 (0.9)
GO:0031072	heat shock protein binding	0.04	>=0.20	CHD9 (2.4)	NPY6R (1.8)	SEC24C (1.5)	EML6 (1.5)	CTNNA3 (1.2)	SCN5A (1.1)	FAM13B (1.0)	ENSG00000237298 (0.9)	KIAA0913 (0.8)	EXT1 (0.7)
GO:0042641	actomyosin	0.04	>=0.20	CAMK2G (4.0)	SYNPO2L (3.7)	TTN (3.3)	MYOT (3.1)	VGLL2 (3.1)	ENSG00000237298 (2.4)	EXT1 (2.3)	SIPA1L1 (2.1)	FAM13B (2.0)	SPTBN1 (1.8)
GO:0008360	regulation of cell shape	0.04	>=0.20	SPTBN1 (2.0)	CCDC141 (2.0)	ENSG00000237887 (1.7)	CTNNA3 (1.5)	ENSG00000238018 (1.2)	SCN5A (1.0)	SIPA1L1 (0.8)	WNT8A (0.8)	PKD2L2 (0.7)	TBX3 (0.6)
GO:0060047	heart contraction	0.05	>=0.20	SCN5A (7.1)	NPY6R (5.7)	CTNNA3 (3.7)	SYNPO2L (3.3)	CCDC141 (3.0)	CAMK2D (2.8)	TTN (2.7)	ENSG00000238018 (2.0)	MYOT (1.6)	KLHL3 (1.5)
GO:0071346	cellular response to interferon-gamma	0.05	>=0.20	ENSG00000251582 (1.5)	CAMK2D (1.0)	CTSB (1.0)	CTNNA3 (0.9)	SCN5A (0.9)	WNT8A (0.8)	ENSG00000237887 (0.8)	ENSG00000237298 (0.7)	SCN10A (0.7)	ENSG00000236370 (0.5)
GO:0019218	regulation of steroid metabolic process	0.05	>=0.20	ENSG00000237298 (1.7)	SCN10A (1.7)	ENSG00000238018 (1.5)	TBX3 (1.4)	FUT11 (1.3)	WNT8A (1.3)	LINC00477 (1.1)	KLHL3 (0.9)	ENSG00000237887 (0.9)	VGLL2 (0.7)
GO:0015718	monocarboxylic acid transport	0.05	>=0.20	WNT8A (1.7)	ENSG00000251582 (1.6)	PKD2L2 (1.5)	SCN10A (1.3)	CAMK2D (1.2)	NPY6R (1.1)	CAMK2G (0.9)	FUT11 (0.9)	CTNNA3 (0.8)	EXT1 (0.5)
GO:0006984	ER-nucleus signaling pathway	0.05	>=0.20	CHD9 (2.3)	KIAA0913 (1.6)	SEC24C (1.5)	EML6 (1.5)	EXT1 (0.9)	CCDC141 (0.7)	CAMK2D (0.5)	FUT11 (0.5)	WNT8A (0.5)	VGLL2 (0.4)
GO:0055013	cardiac muscle cell development	0.05	>=0.20	NPY6R (6.3)	CTNNA3 (4.7)	SCN5A (4.6)	CCDC141 (4.6)	SYNPO2L (3.8)	KLHL3 (2.8)	VGLL2 (2.4)	TTN (2.2)	ENSG00000238018 (2.0)	MYOT (1.6)
GO:0055006	cardiac cell development	0.05	>=0.20	NPY6R (6.3)	CTNNA3 (4.7)	SCN5A (4.6)	CCDC141 (4.6)	SYNPO2L (3.8)	KLHL3 (2.8)	VGLL2 (2.4)	TTN (2.2)	ENSG00000238018 (2.0)	MYOT (1.6)
GO:0030134	ER to Golgi transport vesicle	0.05	>=0.20	SEC24C (3.8)	KIAA0913 (2.6)	CHD9 (2.3)	EML6 (1.8)	ENSG00000251582 (1.7)	NDST2 (1.5)	CHCHD1 (1.4)	FUT11 (1.3)	EXT1 (1.1)	ENSG00000236370 (1.1)
GO:0030863	cortical cytoskeleton	0.05	>=0.20	ENSG00000238018 (4.3)	SPTBN1 (2.9)	SIPA1L1 (2.2)	TTN (1.7)	SYNPO2L (1.7)	EXT1 (1.2)	ENSG00000237887 (1.2)	CAMK2G (1.2)	CHD9 (1.1)	NPY6R (1.0)
GO:0016702	oxidoreductase activity, acting on single donors with incorporation of molecular oxygen, incorporation of two atoms of oxygen	0.05	>=0.20	FUT11 (3.8)	WNT8A (2.2)	CHD9 (2.2)	KLHL3 (1.6)	CTNNA3 (1.6)	NDST2 (1.6)	CAMK2D (0.8)	ENSG00000237298 (0.8)	SEC24C (0.8)	EXT1 (0.7)
GO:0016055	Wnt receptor signaling pathway	0.05	>=0.20	WNT8A (2.8)	TBX3 (1.8)	KIAA0913 (1.6)	HNRNPA0 (1.6)	EXT1 (1.6)	CHD9 (1.3)	SCN10A (1.3)	SIPA1L1 (1.2)	SCN5A (1.1)	FAM13B (0.9)
GO:0046620	regulation of organ growth	0.05	>=0.20	PKD2L2 (2.8)	SCN5A (2.8)	NPY6R (2.1)	KLHL3 (2.0)	CTNNA3 (1.7)	EXT1 (1.7)	LINC00477 (1.4)	CCDC141 (1.1)	CAMK2D (1.0)	SIPA1L1 (1.0)
GO:0003015	heart process	0.05	>=0.20	SCN5A (7.1)	NPY6R (5.7)	CTNNA3 (3.7)	SYNPO2L (3.3)	CCDC141 (2.9)	CAMK2D (2.8)	TTN (2.7)	ENSG00000238018 (2.0)	MYOT (1.6)	KLHL3 (1.4)
GO:0030864	cortical actin cytoskeleton	0.05	>=0.20	ENSG00000238018 (4.0)	ENSG00000237887 (3.7)	SIPA1L1 (3.0)	SPTBN1 (2.1)	NPY6R (2.0)	TTN (1.9)	SYNPO2L (1.8)	SCN5A (1.4)	CTNNA3 (1.1)	MYOT (1.0)
GO:0001667	ameboidal cell migration	0.05	>=0.20	WNT8A (4.3)	ENSG00000238018 (2.3)	FUT11 (1.7)	CAMK2D (1.3)	TBX3 (1.3)	SPTBN1 (1.2)	CCDC141 (1.1)	KIAA0913 (1.1)	SCN10A (0.8)	SEC24C (0.7)
GO:0000988	protein binding transcription factor activity	0.05	>=0.20	KIAA0913 (3.8)	TBX3 (2.9)	HNRNPA0 (2.5)	CTNNA3 (2.0)	SEC24C (1.4)	FAM13B (1.3)	EXT1 (1.2)	SYNPO2L (0.8)	SIPA1L1 (0.7)	LINC00477 (0.6)
GO:0003151	outflow tract morphogenesis	0.05	>=0.20	EML6 (2.0)	LINC00477 (1.7)	CTNNA3 (1.7)	CCDC141 (1.5)	SCN5A (1.5)	TBX3 (1.5)	ENSG00000238018 (1.2)	NPY6R (1.1)	KIAA0913 (0.8)	SYNPO2L (0.8)
GO:0003013	circulatory system process	0.05	>=0.20	NPY6R (5.0)	SCN5A (4.7)	CTNNA3 (2.7)	SYNPO2L (2.3)	KLHL3 (2.1)	CAMK2D (2.0)	CCDC141 (1.9)	ENSG00000238018 (1.7)	TTN (1.6)	ENSG00000237298 (1.3)
GO:0034341	response to interferon-gamma	0.05	>=0.20	CTSB (1.2)	ENSG00000237298 (1.0)	ENSG00000237887 (1.0)	SCN5A (0.8)	CTNNA3 (0.8)	CAMK2D (0.8)	ENSG00000251582 (0.7)	SCN10A (0.5)	EML6 (0.4)	WNT8A (0.4)
GO:0006754	ATP biosynthetic process	0.05	>=0.20	SCN10A (2.8)	FAM13B (1.9)	VGLL2 (1.5)	CCDC141 (1.5)	CHD9 (1.2)	ENSG00000237298 (1.2)	EML6 (1.2)	NDST2 (1.2)	MYOT (1.1)	NPY6R (0.9)
GO:0003215	cardiac right ventricle morphogenesis	0.05	>=0.20	SCN5A (3.6)	CTNNA3 (3.0)	NPY6R (2.8)	CCDC141 (2.5)	LINC00477 (1.4)	ENSG00000251582 (1.1)	SYNPO2L (1.0)	CHCHD1 (0.9)	EXT1 (0.9)	KLHL3 (0.8)
GO:0044212	transcription regulatory region DNA binding	0.05	>=0.20	TBX3 (4.7)	HNRNPA0 (2.3)	ENSG00000238018 (1.6)	VGLL2 (1.5)	KIAA0913 (1.4)	LINC00477 (1.4)	EXT1 (1.2)	SYNPO2L (1.0)	ENSG00000251582 (0.9)	SPTBN1 (0.8)
GO:0051427	hormone receptor binding	0.05	>=0.20	SEC24C (2.4)	TBX3 (2.4)	SCN5A (2.4)	KIAA0913 (2.2)	SPTBN1 (1.4)	FAM13B (1.3)	CHD9 (1.2)	CTNNA3 (1.2)	HNRNPA0 (1.1)	SYNPO2L (0.9)
GO:0016529	sarcoplasmic reticulum	0.05	>=0.20	TTN (8.5)	MYOT (8.3)	SYNPO2L (5.9)	VGLL2 (5.4)	NPY6R (3.0)	CCDC141 (2.8)	CAMK2G (2.6)	ENSG00000251582 (1.5)	ENSG00000237298 (1.3)	EML6 (1.2)
GO:0001067	regulatory region nucleic acid binding	0.05	>=0.20	TBX3 (4.7)	HNRNPA0 (2.2)	KIAA0913 (1.6)	VGLL2 (1.5)	ENSG00000238018 (1.5)	EXT1 (1.3)	LINC00477 (1.2)	ENSG00000251582 (1.0)	SYNPO2L (0.9)	SPTBN1 (0.7)
GO:0000975	regulatory region DNA binding	0.05	>=0.20	TBX3 (4.7)	HNRNPA0 (2.2)	KIAA0913 (1.6)	VGLL2 (1.5)	ENSG00000238018 (1.5)	EXT1 (1.3)	LINC00477 (1.2)	ENSG00000251582 (1.0)	SYNPO2L (0.9)	SPTBN1 (0.7)
GO:0034704	calcium channel complex	0.05	>=0.20	MYOT (3.7)	TTN (3.4)	SYNPO2L (2.8)	NPY6R (2.6)	VGLL2 (2.2)	CTNNA3 (2.0)	SCN5A (2.0)	CCDC141 (1.8)	PKD2L2 (1.6)	CAMK2G (1.3)
GO:0008015	blood circulation	0.06	>=0.20	NPY6R (5.0)	SCN5A (4.6)	CTNNA3 (2.6)	SYNPO2L (2.3)	KLHL3 (2.1)	CAMK2D (1.9)	CCDC141 (1.9)	TTN (1.7)	ENSG00000238018 (1.6)	ENSG00000237298 (1.4)
GO:0030176	integral to endoplasmic reticulum membrane	0.06	>=0.20	SEC24C (2.2)	FUT11 (1.8)	SCN5A (1.7)	WNT8A (1.5)	MYOT (1.1)	EML6 (1.0)	CHD9 (0.9)	KIAA0913 (0.9)	CTSB (0.9)	CTNNA3 (0.8)
GO:0042147	retrograde transport, endosome to Golgi	0.06	>=0.20	ENSG00000251582 (2.7)	NDST2 (2.3)	ENSG00000236370 (1.8)	LINC00477 (1.8)	ENSG00000237298 (1.7)	FAM13B (1.4)	SEC24C (0.9)	ENSG00000237887 (0.9)	CTNNA3 (0.8)	CHD9 (0.8)
GO:0000146	microfilament motor activity	0.06	>=0.20	TTN (8.6)	SYNPO2L (7.5)	MYOT (6.4)	VGLL2 (6.0)	CCDC141 (2.8)	SCN5A (2.2)	NPY6R (2.1)	ENSG00000238018 (1.7)	SPTBN1 (1.6)	KLHL3 (1.3)
GO:0032526	response to retinoic acid	0.06	>=0.20	LINC00477 (2.4)	TBX3 (2.2)	ENSG00000251582 (1.3)	FUT11 (1.3)	SCN10A (1.1)	SCN5A (1.1)	ENSG00000237887 (1.0)	ENSG00000238018 (1.0)	EXT1 (0.8)	KLHL3 (0.8)
GO:0005881	cytoplasmic microtubule	0.06	>=0.20	CHD9 (2.4)	SCN5A (2.0)	SPTBN1 (1.8)	KLHL3 (1.6)	CCDC141 (1.4)	ENSG00000251582 (1.1)	NPY6R (0.9)	FAM13B (0.9)	ENSG00000237887 (0.7)	CTNNA3 (0.7)
GO:0016701	oxidoreductase activity, acting on single donors with incorporation of molecular oxygen	0.06	>=0.20	FUT11 (3.8)	WNT8A (2.2)	CHD9 (2.1)	KLHL3 (1.6)	NDST2 (1.6)	CTNNA3 (1.5)	SEC24C (0.9)	CAMK2D (0.8)	EXT1 (0.7)	ENSG00000237298 (0.6)
GO:0060562	epithelial tube morphogenesis	0.06	>=0.20	TBX3 (2.9)	ENSG00000238018 (1.9)	WNT8A (1.7)	EXT1 (1.3)	ENSG00000251582 (1.1)	LINC00477 (0.9)	SCN5A (0.9)	SIPA1L1 (0.8)	ENSG00000237887 (0.7)	CCDC141 (0.7)
GO:0051129	negative regulation of cellular component organization	0.06	>=0.20	ENSG00000238018 (2.0)	ENSG00000237298 (2.0)	CTNNA3 (1.9)	SPTBN1 (1.6)	CAMK2G (1.3)	KLHL3 (1.0)	CTSB (0.8)	SCN10A (0.7)	TBX3 (0.6)	CAMK2D (0.6)
GO:0016528	sarcoplasm	0.06	>=0.20	MYOT (8.3)	TTN (8.3)	SYNPO2L (5.9)	VGLL2 (5.5)	NPY6R (3.4)	CAMK2G (2.7)	CCDC141 (2.4)	ENSG00000251582 (1.6)	ENSG00000237298 (1.5)	EML6 (1.2)
GO:0060420	regulation of heart growth	0.06	>=0.20	PKD2L2 (3.8)	SCN5A (3.0)	CTNNA3 (2.9)	KLHL3 (2.7)	NPY6R (2.6)	ENSG00000251582 (2.0)	CCDC141 (1.8)	EXT1 (1.6)	SIPA1L1 (1.4)	ENSG00000238018 (1.3)
GO:0005523	tropomyosin binding	0.06	>=0.20	MYOT (8.1)	VGLL2 (8.0)	TTN (7.5)	SYNPO2L (7.0)	CCDC141 (1.4)	SIPA1L1 (1.4)	NPY6R (1.4)	SPTBN1 (1.2)	ENSG00000238018 (1.1)	CAMK2G (1.0)
GO:0007179	transforming growth factor beta receptor signaling pathway	0.06	>=0.20	FUT11 (1.7)	EXT1 (1.6)	HNRNPA0 (1.6)	CTNNA3 (1.4)	SCN10A (1.3)	CAMK2D (1.0)	EML6 (0.9)	TBX3 (0.9)	ENSG00000237298 (0.9)	CHD9 (0.9)
GO:0009206	purine ribonucleoside triphosphate biosynthetic process	0.06	>=0.20	SCN10A (2.4)	ENSG00000237298 (2.0)	FAM13B (1.8)	VGLL2 (1.3)	NDST2 (1.2)	CCDC141 (1.1)	CHD9 (1.0)	MYOT (0.9)	EML6 (0.7)	CHCHD1 (0.7)
GO:0005792	microsome	0.06	>=0.20	CTNNA3 (1.6)	EML6 (1.3)	ENSG00000238018 (1.3)	SEC24C (1.2)	SCN5A (1.2)	TBX3 (1.1)	FUT11 (0.8)	NDST2 (0.7)	CAMK2G (0.7)	MYOT (0.6)
GO:0009201	ribonucleoside triphosphate biosynthetic process	0.06	>=0.20	SCN10A (2.2)	ENSG00000237298 (2.0)	FAM13B (1.8)	VGLL2 (1.3)	NDST2 (1.2)	CCDC141 (1.2)	CHD9 (1.1)	MYOT (0.9)	EML6 (0.8)	CHCHD1 (0.8)
GO:0060419	heart growth	0.06	>=0.20	PKD2L2 (3.8)	CTNNA3 (2.7)	SCN5A (2.7)	KLHL3 (2.6)	NPY6R (2.4)	EXT1 (2.3)	ENSG00000251582 (1.9)	ENSG00000238018 (1.6)	LINC00477 (1.1)	CCDC141 (0.9)
GO:0045120	pronucleus	0.06	>=0.20	EML6 (1.5)	ENSG00000236370 (1.3)	LINC00477 (1.1)	FAM13B (1.0)	HNRNPA0 (1.0)	KLHL3 (0.9)	SCN5A (0.7)	ENSG00000237298 (0.5)	PKD2L2 (0.5)	VGLL2 (0.4)
GO:0071845	cellular component disassembly at cellular level	0.06	>=0.20	ENSG00000237298 (2.5)	ENSG00000238018 (2.4)	CTNNA3 (2.2)	ENSG00000237887 (2.2)	SPTBN1 (1.9)	CCDC141 (1.9)	LINC00477 (1.8)	CHD9 (1.4)	CAMK2G (1.0)	MYOT (0.9)
GO:0051213	dioxygenase activity	0.06	>=0.20	FUT11 (3.8)	CHD9 (2.2)	WNT8A (2.0)	NDST2 (1.7)	CTNNA3 (1.5)	KLHL3 (1.5)	SEC24C (1.1)	ENSG00000237298 (0.8)	EXT1 (0.8)	CAMK2D (0.7)
GO:0001012	RNA polymerase II regulatory region DNA binding	0.06	>=0.20	TBX3 (4.1)	ENSG00000238018 (2.5)	KLHL3 (2.1)	SCN5A (2.1)	CTNNA3 (1.7)	SYNPO2L (1.1)	ENSG00000237298 (0.9)	LINC00477 (0.8)	CAMK2G (0.8)	KIAA0913 (0.7)
GO:0033549	MAP kinase phosphatase activity	0.06	>=0.20	TBX3 (2.2)	CHD9 (0.9)	CTSB (0.9)	SIPA1L1 (0.9)	CCDC141 (0.8)	EML6 (0.7)	ENSG00000251582 (0.7)	PKD2L2 (0.7)	KIAA0913 (0.6)	SYNPO2L (0.4)
GO:0045597	positive regulation of cell differentiation	0.06	>=0.20	CAMK2D (2.6)	ENSG00000238018 (1.6)	EXT1 (1.6)	TBX3 (1.4)	KIAA0913 (1.1)	ENSG00000236370 (1.0)	NDST2 (1.0)	HNRNPA0 (1.0)	VGLL2 (0.9)	ENSG00000251582 (0.8)
GO:0001701	in utero embryonic development	0.06	>=0.20	TBX3 (1.8)	KIAA0913 (1.7)	EXT1 (1.4)	CCDC141 (1.4)	CHD9 (0.9)	ENSG00000237887 (0.9)	FUT11 (0.9)	HNRNPA0 (0.9)	SYNPO2L (0.6)	SCN5A (0.5)
GO:0090130	tissue migration	0.06	>=0.20	PKD2L2 (2.8)	FUT11 (2.0)	WNT8A (2.0)	ENSG00000236370 (1.9)	CAMK2D (1.9)	ENSG00000251582 (1.4)	CCDC141 (1.3)	SPTBN1 (1.2)	EXT1 (1.1)	EML6 (0.8)
GO:0051890	regulation of cardioblast differentiation	0.06	>=0.20	SCN5A (4.2)	NPY6R (3.6)	ENSG00000238018 (3.3)	KLHL3 (2.5)	CTNNA3 (2.2)	LINC00477 (2.1)	PKD2L2 (1.9)	EXT1 (1.7)	CCDC141 (1.6)	ENSG00000237887 (1.5)
GO:0034220	ion transmembrane transport	0.06	>=0.20	CCDC141 (2.7)	FAM13B (1.5)	KLHL3 (1.5)	CAMK2G (1.4)	EML6 (1.4)	ENSG00000236370 (1.4)	CTSB (1.1)	PKD2L2 (1.0)	SCN10A (1.0)	CAMK2D (0.9)
GO:0042446	hormone biosynthetic process	0.06	>=0.20	LINC00477 (3.5)	ENSG00000237298 (2.1)	EML6 (1.8)	TBX3 (1.7)	KLHL3 (1.5)	CHD9 (1.5)	FAM13B (0.7)	EXT1 (0.6)	ENSG00000237887 (0.6)	CAMK2G (0.6)
GO:0070988	demethylation	0.06	>=0.20	CTNNA3 (1.8)	CHD9 (1.7)	WNT8A (1.3)	NDST2 (1.0)	VGLL2 (0.8)	KIAA0913 (0.7)	NPY6R (0.7)	LINC00477 (0.6)	KLHL3 (0.5)	ENSG00000236370 (0.5)
GO:0048471	perinuclear region of cytoplasm	0.06	>=0.20	SIPA1L1 (1.9)	SPTBN1 (1.8)	KIAA0913 (1.5)	FAM13B (1.3)	SEC24C (1.2)	EML6 (1.2)	SCN5A (1.1)	ENSG00000238018 (1.0)	CTSB (1.0)	PKD2L2 (1.0)
GO:0009145	purine nucleoside triphosphate biosynthetic process	0.06	>=0.20	SCN10A (2.5)	ENSG00000237298 (2.0)	FAM13B (1.7)	NDST2 (1.4)	VGLL2 (1.2)	CCDC141 (1.2)	CHCHD1 (1.0)	CHD9 (1.0)	MYOT (0.8)	ENSG00000236370 (0.8)
GO:0003279	cardiac septum development	0.06	>=0.20	SCN5A (3.4)	LINC00477 (2.8)	CTNNA3 (2.6)	NPY6R (2.6)	TBX3 (2.6)	ENSG00000238018 (1.9)	EXT1 (1.8)	CCDC141 (1.3)	FUT11 (1.2)	SIPA1L1 (1.1)
GO:0008285	negative regulation of cell proliferation	0.06	>=0.20	EXT1 (3.2)	TBX3 (2.4)	CAMK2D (1.4)	SIPA1L1 (1.2)	LINC00477 (1.2)	ENSG00000251582 (1.0)	KIAA0913 (0.9)	SCN5A (0.8)	FAM13B (0.7)	CHD9 (0.7)
GO:0043560	insulin receptor substrate binding	0.06	>=0.20	ENSG00000238018 (2.6)	SCN5A (2.4)	FUT11 (1.4)	CTSB (1.4)	NPY6R (1.3)	PKD2L2 (1.3)	SPTBN1 (1.1)	CTNNA3 (1.0)	EXT1 (1.0)	ENSG00000236370 (0.9)
GO:0004602	glutathione peroxidase activity	0.06	>=0.20	CHCHD1 (1.8)	WNT8A (1.4)	TBX3 (1.3)	CTSB (1.2)	SCN10A (1.0)	SCN5A (0.8)	KLHL3 (0.8)	LINC00477 (0.6)	ENSG00000251582 (0.5)	FAM13B (0.4)
GO:0012507	ER to Golgi transport vesicle membrane	0.06	>=0.20	SEC24C (3.8)	KIAA0913 (3.1)	CHD9 (2.2)	EML6 (2.0)	ENSG00000251582 (1.8)	CHCHD1 (1.5)	NDST2 (1.4)	FUT11 (1.0)	EXT1 (0.9)	CAMK2D (0.9)
GO:0060840	artery development	0.06	>=0.20	LINC00477 (2.6)	TBX3 (2.0)	ENSG00000238018 (1.5)	SCN5A (1.3)	CTNNA3 (0.9)	EML6 (0.8)	CHD9 (0.8)	VGLL2 (0.7)	EXT1 (0.4)	KIAA0913 (0.3)
GO:0006979	response to oxidative stress	0.07	>=0.20	CTSB (1.7)	CAMK2D (1.7)	CTNNA3 (1.6)	ENSG00000251582 (1.4)	ENSG00000237298 (1.4)	WNT8A (0.9)	NPY6R (0.7)	MYOT (0.7)	LINC00477 (0.7)	EXT1 (0.6)
GO:0022604	regulation of cell morphogenesis	0.07	>=0.20	ENSG00000238018 (2.0)	SCN10A (1.9)	SIPA1L1 (1.8)	SPTBN1 (1.8)	TBX3 (1.5)	KIAA0913 (1.4)	CTNNA3 (1.3)	EXT1 (0.9)	CCDC141 (0.8)	KLHL3 (0.6)
GO:0071295	cellular response to vitamin	0.07	>=0.20	TBX3 (2.0)	ENSG00000238018 (1.7)	PKD2L2 (1.7)	LINC00477 (1.6)	CTNNA3 (1.4)	SCN10A (1.3)	SCN5A (1.2)	FUT11 (1.2)	ENSG00000237298 (1.1)	FAM13B (0.9)
GO:0005625	soluble fraction	0.07	>=0.20	CTSB (1.8)	CAMK2D (1.6)	CAMK2G (1.4)	TTN (1.2)	MYOT (1.0)	ENSG00000251582 (0.9)	ENSG00000238018 (0.9)	ENSG00000236370 (0.7)	SYNPO2L (0.7)	VGLL2 (0.7)
GO:0045666	positive regulation of neuron differentiation	0.07	>=0.20	LINC00477 (2.0)	SCN5A (1.6)	CAMK2D (1.4)	EXT1 (1.3)	CHD9 (1.1)	ENSG00000237887 (1.1)	CCDC141 (1.0)	SCN10A (0.9)	HNRNPA0 (0.7)	PKD2L2 (0.6)
GO:0004683	calmodulin-dependent protein kinase activity	0.07	>=0.20	CAMK2G (3.6)	ENSG00000237298 (3.3)	CHD9 (2.2)	SIPA1L1 (2.1)	CTNNA3 (1.9)	MYOT (1.3)	KLHL3 (1.3)	EML6 (1.2)	NDST2 (0.9)	CAMK2D (0.8)
GO:0030048	actin filament-based movement	0.07	>=0.20	MYOT (8.0)	VGLL2 (7.1)	TTN (6.2)	SYNPO2L (4.9)	NPY6R (3.6)	CCDC141 (3.3)	ENSG00000238018 (2.2)	ENSG00000237298 (1.5)	ENSG00000251582 (1.4)	FAM13B (1.3)
GO:0060411	cardiac septum morphogenesis	0.07	>=0.20	SCN5A (3.4)	CTNNA3 (2.8)	NPY6R (2.6)	ENSG00000238018 (2.3)	LINC00477 (1.9)	TBX3 (1.7)	CCDC141 (1.3)	FUT11 (1.3)	EXT1 (1.3)	WNT8A (1.2)
GO:0031329	regulation of cellular catabolic process	0.07	>=0.20	EXT1 (1.8)	SIPA1L1 (1.7)	KLHL3 (1.7)	SCN5A (1.2)	CCDC141 (1.2)	EML6 (1.1)	LINC00477 (1.1)	NPY6R (1.0)	CAMK2D (1.0)	NDST2 (0.9)
GO:0007584	response to nutrient	0.07	>=0.20	TBX3 (2.5)	EML6 (1.2)	EXT1 (1.2)	ENSG00000251582 (1.1)	CTNNA3 (1.0)	ENSG00000237887 (0.8)	SCN5A (0.8)	ENSG00000238018 (0.7)	WNT8A (0.6)	CAMK2D (0.6)
GO:0050767	regulation of neurogenesis	0.07	>=0.20	SCN10A (2.7)	LINC00477 (2.2)	SIPA1L1 (1.9)	ENSG00000238018 (1.7)	CHD9 (1.3)	EXT1 (1.3)	KIAA0913 (1.2)	ENSG00000237887 (0.9)	ENSG00000237298 (0.9)	ENSG00000251582 (0.7)
GO:0031984	organelle subcompartment	0.07	>=0.20	FUT11 (2.4)	SEC24C (2.0)	MYOT (1.6)	KIAA0913 (1.6)	NDST2 (1.6)	SIPA1L1 (1.6)	CAMK2G (1.5)	EXT1 (1.4)	CHD9 (1.1)	ENSG00000251582 (1.0)
GO:0007274	neuromuscular synaptic transmission	0.07	>=0.20	LINC00477 (2.9)	ENSG00000237298 (2.3)	SCN10A (2.3)	VGLL2 (2.2)	ENSG00000251582 (1.2)	CTNNA3 (1.1)	EML6 (0.9)	MYOT (0.8)	CHD9 (0.7)	KLHL3 (0.7)
GO:0003712	transcription cofactor activity	0.07	>=0.20	KIAA0913 (3.8)	TBX3 (2.5)	HNRNPA0 (2.4)	CTNNA3 (1.6)	SEC24C (1.5)	FAM13B (1.3)	EXT1 (1.1)	SIPA1L1 (0.7)	SYNPO2L (0.7)	LINC00477 (0.6)
GO:0010885	regulation of cholesterol storage	0.07	>=0.20	LINC00477 (1.2)	SCN10A (1.2)	FAM13B (1.1)	KLHL3 (1.1)	NPY6R (0.9)	CTSB (0.9)	CAMK2D (0.8)	ENSG00000251582 (0.7)	ENSG00000237887 (0.7)	CHD9 (0.7)
GO:0001725	stress fiber	0.07	>=0.20	CAMK2G (3.9)	SYNPO2L (3.3)	MYOT (3.0)	TTN (2.9)	VGLL2 (2.7)	EXT1 (2.5)	ENSG00000237298 (2.1)	SIPA1L1 (1.9)	SPTBN1 (1.4)	FAM13B (1.3)
GO:0048634	regulation of muscle organ development	0.07	>=0.20	SCN5A (3.8)	CCDC141 (3.1)	CTNNA3 (2.6)	ENSG00000238018 (2.3)	PKD2L2 (2.1)	NPY6R (1.7)	VGLL2 (1.3)	SYNPO2L (1.3)	ENSG00000251582 (1.2)	CAMK2D (1.1)
GO:0042625	ATPase activity, coupled to transmembrane movement of ions	0.07	>=0.20	CTSB (2.9)	KIAA0913 (2.3)	SCN10A (2.2)	VGLL2 (2.0)	CAMK2D (1.9)	FAM13B (1.8)	MYOT (1.7)	TTN (1.1)	CHD9 (1.1)	ENSG00000237298 (1.0)
GO:0055001	muscle cell development	0.07	>=0.20	SCN5A (5.3)	CCDC141 (5.3)	VGLL2 (4.8)	NPY6R (4.2)	SYNPO2L (4.2)	TTN (3.0)	CTNNA3 (2.9)	MYOT (2.7)	ENSG00000238018 (1.8)	KLHL3 (1.5)
GO:0001707	mesoderm formation	0.07	>=0.20	WNT8A (5.8)	CAMK2D (1.6)	FUT11 (1.5)	KIAA0913 (1.3)	ENSG00000251582 (1.3)	TBX3 (1.3)	EXT1 (1.2)	CTNNA3 (1.2)	SCN5A (0.9)	ENSG00000238018 (0.8)
GO:0000989	transcription factor binding transcription factor activity	0.07	>=0.20	KIAA0913 (3.7)	TBX3 (2.8)	HNRNPA0 (2.5)	CTNNA3 (1.8)	SEC24C (1.4)	FAM13B (1.3)	EXT1 (1.1)	SYNPO2L (0.8)	LINC00477 (0.6)	SIPA1L1 (0.6)
GO:0022411	cellular component disassembly	0.07	>=0.20	ENSG00000237298 (2.5)	ENSG00000238018 (2.2)	ENSG00000237887 (2.1)	CTNNA3 (2.0)	LINC00477 (2.0)	SPTBN1 (1.9)	CCDC141 (1.7)	CHD9 (1.7)	CAMK2G (0.9)	MYOT (0.9)
GO:0033273	response to vitamin	0.08	>=0.20	TBX3 (2.8)	ENSG00000251582 (1.9)	LINC00477 (1.4)	CTNNA3 (1.2)	EXT1 (1.1)	ENSG00000237887 (1.0)	PKD2L2 (0.9)	SCN10A (0.9)	SCN5A (0.8)	SPTBN1 (0.8)
GO:0034599	cellular response to oxidative stress	0.08	>=0.20	ENSG00000236370 (2.8)	ENSG00000237298 (2.5)	CTSB (1.2)	NPY6R (1.1)	CTNNA3 (1.0)	LINC00477 (1.0)	WNT8A (0.9)	CHCHD1 (0.9)	ENSG00000238018 (0.7)	ENSG00000251582 (0.6)
GO:0008016	regulation of heart contraction	0.08	>=0.20	SCN5A (6.8)	NPY6R (4.7)	CTNNA3 (3.7)	CCDC141 (2.7)	CAMK2D (2.5)	SYNPO2L (2.5)	ENSG00000238018 (1.9)	TTN (1.8)	FAM13B (1.3)	LINC00477 (1.1)
GO:0031670	cellular response to nutrient	0.08	>=0.20	LINC00477 (2.1)	TBX3 (2.1)	ENSG00000238018 (1.8)	PKD2L2 (1.7)	FAM13B (1.0)	SCN10A (1.0)	FUT11 (0.9)	SCN5A (0.9)	ENSG00000237298 (0.7)	CTNNA3 (0.7)
GO:0070330	aromatase activity	0.08	>=0.20	ENSG00000237887 (1.2)	NPY6R (1.0)	SPTBN1 (1.0)	TBX3 (1.0)	CTNNA3 (1.0)	ENSG00000251582 (1.0)	CAMK2G (0.9)	SCN5A (0.8)	EXT1 (0.8)	LINC00477 (0.8)
GO:0034976	response to endoplasmic reticulum stress	0.08	>=0.20	EML6 (3.2)	SEC24C (2.2)	CHD9 (2.0)	KIAA0913 (1.3)	MYOT (0.9)	FUT11 (0.9)	CCDC141 (0.8)	VGLL2 (0.6)	EXT1 (0.6)	ENSG00000237298 (0.6)
GO:0051146	striated muscle cell differentiation	0.08	>=0.20	SCN5A (5.1)	CCDC141 (4.5)	VGLL2 (3.9)	NPY6R (3.9)	SYNPO2L (3.8)	CTNNA3 (3.5)	TTN (2.8)	ENSG00000238018 (2.2)	MYOT (2.1)	FAM13B (1.7)
GO:0006875	cellular metal ion homeostasis	0.08	>=0.20	CTSB (2.4)	SCN10A (1.9)	KLHL3 (1.9)	CCDC141 (1.8)	FAM13B (1.5)	WNT8A (1.1)	ENSG00000236370 (1.1)	SCN5A (1.1)	NPY6R (1.0)	NDST2 (0.9)
GO:0007018	microtubule-based movement	0.08	>=0.20	SCN10A (2.0)	ENSG00000237887 (1.7)	SPTBN1 (1.3)	CHD9 (1.0)	SIPA1L1 (0.8)	ENSG00000238018 (0.8)	LINC00477 (0.8)	CCDC141 (0.7)	KLHL3 (0.7)	ENSG00000237298 (0.7)
GO:0005776	autophagic vacuole	0.08	>=0.20	KIAA0913 (4.4)	SCN5A (1.8)	CTSB (1.7)	SEC24C (1.7)	NDST2 (1.6)	CAMK2D (0.9)	NPY6R (0.9)	PKD2L2 (0.6)	VGLL2 (0.6)	CCDC141 (0.6)
GO:0042974	retinoic acid receptor binding	0.08	>=0.20	CHD9 (2.0)	TBX3 (1.6)	FUT11 (1.5)	CHCHD1 (1.4)	NPY6R (1.2)	FAM13B (1.1)	EXT1 (1.0)	ENSG00000236370 (1.0)	SEC24C (0.8)	LINC00477 (0.7)
GO:0030509	BMP signaling pathway	0.08	>=0.20	EXT1 (3.4)	WNT8A (2.6)	CTNNA3 (1.9)	KLHL3 (1.7)	CAMK2D (1.7)	SCN5A (1.4)	TBX3 (1.4)	FUT11 (1.3)	ENSG00000236370 (1.3)	FAM13B (1.0)
GO:0070252	actin-mediated cell contraction	0.08	>=0.20	MYOT (8.3)	VGLL2 (7.1)	TTN (6.2)	SYNPO2L (5.0)	NPY6R (3.5)	CCDC141 (2.9)	ENSG00000238018 (1.4)	ENSG00000251582 (1.4)	SCN5A (1.4)	ENSG00000237298 (0.9)
GO:0046332	SMAD binding	0.08	>=0.20	TBX3 (2.5)	HNRNPA0 (2.4)	EXT1 (1.6)	LINC00477 (1.5)	SPTBN1 (1.5)	CAMK2D (1.4)	ENSG00000236370 (1.2)	KLHL3 (1.0)	CHD9 (1.0)	ENSG00000237887 (1.0)
GO:0007369	gastrulation	0.08	>=0.20	WNT8A (8.0)	CAMK2D (2.0)	ENSG00000238018 (1.7)	EXT1 (1.3)	TBX3 (1.3)	HNRNPA0 (1.1)	KIAA0913 (0.9)	FUT11 (0.9)	PKD2L2 (0.7)	CTNNA3 (0.6)
GO:0010464	regulation of mesenchymal cell proliferation	0.08	>=0.20	EML6 (2.5)	ENSG00000237887 (2.1)	TBX3 (1.9)	ENSG00000251582 (1.9)	SCN10A (1.3)	CCDC141 (0.9)	ENSG00000236370 (0.9)	NDST2 (0.8)	SCN5A (0.8)	VGLL2 (0.6)
GO:0016706	oxidoreductase activity, acting on paired donors, with incorporation or reduction of molecular oxygen, 2-oxoglutarate as one donor, and incorporation of one atom each of oxygen into both donors	0.08	>=0.20	FUT11 (4.5)	EXT1 (1.8)	CTNNA3 (1.6)	CHD9 (1.5)	SEC24C (1.4)	SIPA1L1 (1.4)	NDST2 (1.2)	KLHL3 (1.1)	ENSG00000236370 (0.8)	NPY6R (0.6)
GO:0003281	ventricular septum development	0.08	>=0.20	LINC00477 (2.7)	SCN5A (2.3)	TBX3 (2.3)	NPY6R (2.2)	CTNNA3 (2.0)	EXT1 (1.7)	SIPA1L1 (1.7)	ENSG00000238018 (1.7)	CCDC141 (1.3)	HNRNPA0 (1.0)
GO:0055002	striated muscle cell development	0.08	>=0.20	SCN5A (5.4)	CCDC141 (5.1)	VGLL2 (5.0)	SYNPO2L (4.2)	NPY6R (4.1)	TTN (3.2)	MYOT (2.9)	CTNNA3 (2.4)	ENSG00000238018 (2.0)	KLHL3 (1.8)
GO:0015924	mannosyl-oligosaccharide mannosidase activity	0.08	>=0.20	CTSB (3.0)	FUT11 (2.7)	PKD2L2 (2.3)	SEC24C (1.8)	SIPA1L1 (1.3)	KLHL3 (1.2)	CAMK2D (1.1)	NDST2 (1.0)	VGLL2 (0.9)	EXT1 (0.7)
GO:0060333	interferon-gamma-mediated signaling pathway	0.08	>=0.20	SCN5A (1.4)	CAMK2D (1.3)	ENSG00000237298 (1.1)	ENSG00000251582 (1.1)	ENSG00000237887 (1.0)	CTNNA3 (0.9)	CTSB (0.8)	SCN10A (0.7)	WNT8A (0.5)	ENSG00000236370 (0.4)
GO:0005516	calmodulin binding	0.08	>=0.20	MYOT (4.8)	TTN (4.0)	SIPA1L1 (3.1)	CAMK2G (2.9)	SYNPO2L (2.7)	VGLL2 (2.6)	EML6 (2.1)	CAMK2D (1.8)	CCDC141 (1.5)	KIAA0913 (1.3)
GO:0004252	serine-type endopeptidase activity	0.08	>=0.20	NDST2 (2.1)	ENSG00000237298 (1.4)	CTNNA3 (1.3)	FUT11 (1.1)	ENSG00000238018 (0.8)	SCN10A (0.7)	CHD9 (0.7)	SEC24C (0.7)	CTSB (0.5)	VGLL2 (0.5)
GO:0009142	nucleoside triphosphate biosynthetic process	0.08	>=0.20	SCN10A (2.0)	ENSG00000237298 (2.0)	FAM13B (1.7)	NDST2 (1.4)	CCDC141 (1.2)	VGLL2 (1.2)	CHCHD1 (1.0)	CHD9 (1.0)	MYOT (0.8)	CTNNA3 (0.7)
GO:0003713	transcription coactivator activity	0.08	>=0.20	KIAA0913 (3.4)	HNRNPA0 (2.5)	SEC24C (2.4)	TBX3 (2.1)	CTNNA3 (1.7)	FAM13B (1.0)	EXT1 (1.0)	SYNPO2L (0.9)	EML6 (0.8)	FUT11 (0.8)
GO:0014855	striated muscle cell proliferation	0.08	>=0.20	CTNNA3 (3.1)	PKD2L2 (2.8)	NPY6R (2.6)	EXT1 (2.6)	KLHL3 (2.4)	SCN5A (2.3)	ENSG00000251582 (2.2)	CCDC141 (1.6)	SCN10A (1.4)	ENSG00000238018 (1.3)
GO:0033275	actin-myosin filament sliding	0.08	>=0.20	MYOT (8.3)	VGLL2 (7.1)	TTN (6.2)	SYNPO2L (5.1)	NPY6R (3.5)	CCDC141 (2.7)	ENSG00000251582 (1.4)	SCN5A (1.4)	ENSG00000238018 (1.3)	ENSG00000237298 (1.0)
GO:0030049	muscle filament sliding	0.08	>=0.20	MYOT (8.3)	VGLL2 (7.1)	TTN (6.2)	SYNPO2L (5.1)	NPY6R (3.5)	CCDC141 (2.7)	ENSG00000251582 (1.4)	SCN5A (1.4)	ENSG00000238018 (1.3)	ENSG00000237298 (1.0)
GO:0010721	negative regulation of cell development	0.08	>=0.20	SCN10A (2.7)	LINC00477 (2.6)	SIPA1L1 (2.2)	TBX3 (1.1)	FUT11 (1.1)	ENSG00000251582 (1.0)	ENSG00000238018 (1.0)	EXT1 (0.9)	KIAA0913 (0.6)	WNT8A (0.5)
GO:0048265	response to pain	0.08	>=0.20	SCN10A (5.7)	LINC00477 (3.6)	ENSG00000237298 (2.2)	KLHL3 (1.8)	ENSG00000251582 (1.1)	PKD2L2 (1.0)	ENSG00000236370 (0.9)	NDST2 (0.8)	SCN5A (0.8)	WNT8A (0.7)
GO:0001816	cytokine production	0.08	>=0.20	NDST2 (3.1)	ENSG00000236370 (1.7)	CTSB (1.5)	ENSG00000237298 (1.3)	CAMK2D (1.2)	EXT1 (1.2)	WNT8A (1.1)	ENSG00000251582 (0.8)	KLHL3 (0.8)	CTNNA3 (0.6)
GO:0047496	vesicle transport along microtubule	0.08	>=0.20	CHD9 (1.7)	SCN10A (1.6)	ENSG00000237887 (1.5)	SIPA1L1 (1.5)	CCDC141 (1.3)	KLHL3 (1.2)	SCN5A (1.1)	FAM13B (1.0)	CAMK2D (0.9)	SPTBN1 (0.7)
GO:0043500	muscle adaptation	0.08	>=0.20	VGLL2 (2.5)	MYOT (2.2)	SYNPO2L (1.8)	CAMK2D (1.6)	CCDC141 (1.6)	TTN (1.5)	CAMK2G (1.5)	WNT8A (1.3)	SCN5A (1.3)	KIAA0913 (1.3)
GO:0001944	vasculature development	0.08	>=0.20	FUT11 (2.2)	TBX3 (1.9)	EXT1 (1.9)	KLHL3 (1.7)	WNT8A (1.5)	CTNNA3 (1.4)	ENSG00000238018 (1.2)	SCN5A (1.1)	SPTBN1 (1.0)	SCN10A (0.7)
GO:0015026	coreceptor activity	0.08	>=0.20	PKD2L2 (2.8)	EML6 (2.5)	CTSB (1.5)	FUT11 (1.3)	KLHL3 (1.3)	SCN5A (1.1)	TBX3 (1.0)	ENSG00000236370 (1.0)	ENSG00000251582 (0.9)	SIPA1L1 (0.7)
GO:0055003	cardiac myofibril assembly	0.09	>=0.20	NPY6R (5.1)	CCDC141 (4.8)	SCN5A (4.2)	SYNPO2L (3.9)	CTNNA3 (3.3)	KLHL3 (2.9)	VGLL2 (2.9)	TTN (2.4)	MYOT (2.4)	ENSG00000238018 (1.9)
GO:0070482	response to oxygen levels	0.09	>=0.20	FUT11 (3.3)	TBX3 (1.9)	ENSG00000251582 (1.6)	SEC24C (1.1)	KLHL3 (1.1)	EXT1 (1.0)	CCDC141 (1.0)	CAMK2D (0.9)	MYOT (0.9)	PKD2L2 (0.9)
GO:0005544	calcium-dependent phospholipid binding	0.09	>=0.20	CAMK2G (2.7)	ENSG00000236370 (1.5)	SEC24C (1.5)	SPTBN1 (1.5)	ENSG00000251582 (1.5)	NDST2 (1.4)	CTSB (1.3)	CTNNA3 (1.3)	CAMK2D (1.0)	FUT11 (1.0)
GO:0045664	regulation of neuron differentiation	0.09	>=0.20	SCN10A (3.0)	SIPA1L1 (1.9)	LINC00477 (1.9)	ENSG00000238018 (1.5)	ENSG00000251582 (1.4)	ENSG00000237887 (1.3)	KIAA0913 (1.2)	EXT1 (1.1)	CHD9 (1.1)	CAMK2D (0.7)
GO:0051924	regulation of calcium ion transport	0.09	>=0.20	CCDC141 (2.4)	SCN5A (2.2)	PKD2L2 (1.9)	KLHL3 (1.4)	MYOT (1.3)	TTN (1.0)	CAMK2G (1.0)	FUT11 (1.0)	NDST2 (0.9)	SYNPO2L (0.9)
GO:0005024	transforming growth factor beta-activated receptor activity	0.09	>=0.20	EXT1 (2.4)	FUT11 (2.0)	CTNNA3 (1.6)	ENSG00000237298 (1.5)	SPTBN1 (1.2)	TBX3 (1.2)	CAMK2D (1.0)	ENSG00000236370 (1.0)	HNRNPA0 (1.0)	ENSG00000237887 (0.9)
GO:0008134	transcription factor binding	0.09	>=0.20	TBX3 (3.1)	KIAA0913 (2.6)	HNRNPA0 (2.2)	EXT1 (1.6)	CAMK2D (1.3)	CHD9 (1.1)	SEC24C (1.0)	SPTBN1 (1.0)	ENSG00000238018 (0.9)	CTNNA3 (0.8)
GO:0032432	actin filament bundle	0.09	>=0.20	CAMK2G (3.8)	MYOT (3.3)	SYNPO2L (3.2)	TTN (2.9)	VGLL2 (2.7)	EXT1 (2.3)	SIPA1L1 (2.1)	ENSG00000237298 (1.9)	ENSG00000238018 (1.5)	SPTBN1 (1.4)
GO:0051241	negative regulation of multicellular organismal process	0.09	>=0.20	FUT11 (1.5)	EXT1 (1.4)	VGLL2 (1.2)	CAMK2D (1.2)	PKD2L2 (1.1)	MYOT (0.8)	SCN5A (0.8)	NDST2 (0.7)	WNT8A (0.6)	CTSB (0.6)
GO:0045321	leukocyte activation	0.09	>=0.20	CAMK2D (2.1)	ENSG00000236370 (1.6)	NDST2 (1.6)	WNT8A (1.4)	EML6 (1.3)	ENSG00000238018 (1.3)	SCN10A (1.2)	CTSB (0.9)	SIPA1L1 (0.9)	ENSG00000251582 (0.4)
GO:0004623	phospholipase A2 activity	0.09	>=0.20	CTSB (2.8)	CAMK2D (2.2)	SCN10A (2.2)	CHD9 (1.8)	ENSG00000236370 (1.3)	EXT1 (1.2)	ENSG00000238018 (1.1)	WNT8A (0.9)	ENSG00000237887 (0.9)	PKD2L2 (0.8)
GO:0003950	NAD+ ADP-ribosyltransferase activity	0.09	>=0.20	CTNNA3 (2.3)	SCN5A (1.2)	NPY6R (1.2)	MYOT (1.2)	VGLL2 (1.1)	KLHL3 (0.8)	FUT11 (0.5)	SEC24C (0.5)	CHCHD1 (0.5)	TTN (0.4)
GO:0061333	renal tubule morphogenesis	0.09	>=0.20	LINC00477 (2.1)	PKD2L2 (1.8)	ENSG00000237887 (1.5)	SCN10A (1.4)	CCDC141 (1.1)	EML6 (0.8)	VGLL2 (0.7)	NPY6R (0.6)	SIPA1L1 (0.6)	CTNNA3 (0.5)
GO:0016922	ligand-dependent nuclear receptor binding	0.09	>=0.20	CTNNA3 (1.6)	CHCHD1 (1.4)	SIPA1L1 (1.3)	TBX3 (1.3)	CHD9 (1.3)	SPTBN1 (1.2)	PKD2L2 (1.0)	SEC24C (1.0)	FUT11 (1.0)	SYNPO2L (0.9)
GO:0005385	zinc ion transmembrane transporter activity	0.09	>=0.20	CTNNA3 (2.3)	CTSB (2.1)	EXT1 (1.8)	TBX3 (1.3)	FUT11 (1.1)	NPY6R (1.0)	CAMK2D (0.8)	NDST2 (0.8)	ENSG00000251582 (0.7)	ENSG00000236370 (0.6)
GO:0001578	microtubule bundle formation	0.09	>=0.20	CHD9 (1.9)	ENSG00000237298 (1.7)	CAMK2D (1.5)	CTNNA3 (1.4)	PKD2L2 (1.2)	ENSG00000237887 (1.1)	CCDC141 (1.0)	SCN10A (1.0)	FUT11 (0.9)	SIPA1L1 (0.8)
GO:0060412	ventricular septum morphogenesis	0.09	>=0.20	SCN5A (2.5)	NPY6R (2.1)	ENSG00000238018 (1.7)	LINC00477 (1.6)	CCDC141 (1.4)	WNT8A (1.2)	TBX3 (1.2)	CTNNA3 (1.2)	FUT11 (1.1)	HNRNPA0 (1.1)
GO:0005604	basement membrane	0.09	>=0.20	SPTBN1 (2.6)	ENSG00000237887 (1.3)	TBX3 (1.0)	CTNNA3 (1.0)	CCDC141 (1.0)	EXT1 (0.9)	LINC00477 (0.8)	FUT11 (0.7)	SCN5A (0.6)	NPY6R (0.5)
GO:0055065	metal ion homeostasis	0.09	>=0.20	CTSB (2.4)	CCDC141 (2.0)	KLHL3 (2.0)	SCN10A (1.6)	FAM13B (1.3)	ENSG00000236370 (1.2)	SCN5A (1.1)	WNT8A (1.0)	NPY6R (0.9)	MYOT (0.8)
GO:0051960	regulation of nervous system development	0.09	>=0.20	SCN10A (2.5)	LINC00477 (2.3)	ENSG00000238018 (1.8)	KIAA0913 (1.5)	SIPA1L1 (1.4)	CHD9 (1.3)	EXT1 (1.3)	SPTBN1 (0.6)	ENSG00000237298 (0.5)	HNRNPA0 (0.5)
GO:0071216	cellular response to biotic stimulus	0.09	>=0.20	ENSG00000237298 (1.6)	CTSB (1.6)	SCN10A (0.9)	WNT8A (0.7)	EML6 (0.6)	EXT1 (0.6)	ENSG00000251582 (0.5)	SCN5A (0.4)	CAMK2D (0.4)	CTNNA3 (0.4)
GO:0045620	negative regulation of lymphocyte differentiation	0.09	>=0.20	KLHL3 (1.9)	ENSG00000236370 (1.8)	SCN10A (1.7)	ENSG00000251582 (1.7)	NDST2 (1.2)	SCN5A (0.9)	CAMK2D (0.9)	CAMK2G (0.8)	CTNNA3 (0.6)	EXT1 (0.6)
GO:0060330	regulation of response to interferon-gamma	0.09	>=0.20	ENSG00000236370 (2.8)	CTNNA3 (2.4)	ENSG00000237298 (2.1)	CAMK2D (1.3)	CTSB (0.8)	WNT8A (0.7)	SCN10A (0.6)	PKD2L2 (0.6)	KLHL3 (0.5)	ENSG00000251582 (0.4)
GO:0060334	regulation of interferon-gamma-mediated signaling pathway	0.09	>=0.20	ENSG00000236370 (2.8)	CTNNA3 (2.4)	ENSG00000237298 (2.1)	CAMK2D (1.3)	CTSB (0.8)	WNT8A (0.7)	SCN10A (0.6)	PKD2L2 (0.6)	KLHL3 (0.5)	ENSG00000251582 (0.4)
GO:0055017	cardiac muscle tissue growth	0.09	>=0.20	PKD2L2 (3.5)	CTNNA3 (3.2)	NPY6R (2.9)	SCN5A (2.9)	KLHL3 (2.7)	EXT1 (2.4)	CCDC141 (1.6)	ENSG00000238018 (1.5)	ENSG00000251582 (1.4)	SIPA1L1 (1.1)
GO:0005504	fatty acid binding	0.09	>=0.20	CAMK2D (2.4)	SCN10A (1.5)	PKD2L2 (1.3)	NPY6R (1.3)	EML6 (1.2)	CTSB (1.0)	SPTBN1 (0.9)	WNT8A (0.9)	ENSG00000236370 (0.8)	SCN5A (0.7)
GO:0008217	regulation of blood pressure	0.09	>=0.20	SCN5A (3.4)	NPY6R (2.5)	KLHL3 (1.3)	TBX3 (1.0)	CAMK2D (0.9)	ENSG00000238018 (0.8)	PKD2L2 (0.7)	FAM13B (0.7)	NDST2 (0.6)	LINC00477 (0.5)
GO:0005496	steroid binding	0.1	>=0.20	TBX3 (1.6)	FAM13B (1.0)	CAMK2D (1.0)	NPY6R (0.8)	ENSG00000238018 (0.7)	VGLL2 (0.7)	CTSB (0.7)	LINC00477 (0.6)	EML6 (0.6)	EXT1 (0.3)
GO:0046649	lymphocyte activation	0.1	>=0.20	CAMK2D (2.1)	ENSG00000236370 (1.5)	WNT8A (1.4)	EML6 (1.4)	NDST2 (1.2)	SIPA1L1 (1.0)	SCN10A (0.8)	ENSG00000238018 (0.7)	CTSB (0.7)	LINC00477 (0.6)
GO:0031016	pancreas development	0.1	>=0.20	LINC00477 (2.8)	ENSG00000237887 (2.6)	ENSG00000237298 (2.3)	SCN10A (2.0)	CTNNA3 (1.4)	EML6 (0.6)	VGLL2 (0.6)	ENSG00000238018 (0.6)	CCDC141 (0.4)	EXT1 (0.3)
GO:0042578	phosphoric ester hydrolase activity	0.1	>=0.20	CAMK2D (2.5)	CCDC141 (1.8)	EML6 (1.7)	LINC00477 (1.3)	CAMK2G (1.1)	KLHL3 (1.0)	CTNNA3 (0.7)	CHCHD1 (0.5)	ENSG00000237298 (0.5)	CTSB (0.5)
GO:0042445	hormone metabolic process	0.1	>=0.20	KLHL3 (2.9)	LINC00477 (2.1)	EML6 (2.0)	TBX3 (2.0)	ENSG00000237298 (1.4)	FUT11 (1.4)	PKD2L2 (1.0)	CHD9 (0.7)	ENSG00000236370 (0.7)	FAM13B (0.7)
GO:0031333	negative regulation of protein complex assembly	0.1	>=0.20	ENSG00000237298 (2.9)	CTNNA3 (2.6)	CAMK2G (2.3)	ENSG00000238018 (2.0)	KLHL3 (1.5)	SPTBN1 (1.3)	ENSG00000251582 (1.2)	ENSG00000236370 (1.1)	SCN10A (1.0)	ENSG00000237887 (0.9)
GO:0010817	regulation of hormone levels	0.1	>=0.20	EML6 (3.1)	CHD9 (1.7)	KLHL3 (1.6)	TBX3 (1.6)	LINC00477 (1.2)	PKD2L2 (1.2)	FUT11 (1.1)	ENSG00000251582 (1.1)	SCN5A (1.0)	FAM13B (0.8)
GO:0045103	intermediate filament-based process	0.1	>=0.20	EML6 (2.9)	SCN10A (2.6)	ENSG00000251582 (1.9)	ENSG00000237298 (1.9)	FAM13B (1.8)	CTNNA3 (1.2)	CAMK2D (1.1)	ENSG00000236370 (0.6)	PKD2L2 (0.6)	SCN5A (0.4)
GO:0060038	cardiac muscle cell proliferation	0.1	>=0.20	CTNNA3 (3.4)	PKD2L2 (3.1)	EXT1 (2.7)	NPY6R (2.7)	SCN5A (2.4)	KLHL3 (2.3)	CCDC141 (2.0)	ENSG00000251582 (1.8)	ENSG00000238018 (1.1)	FUT11 (1.0)
GO:0016592	mediator complex	0.1	>=0.20	KIAA0913 (2.5)	CHCHD1 (2.2)	SEC24C (1.7)	LINC00477 (1.4)	TBX3 (0.9)	EML6 (0.8)	ENSG00000237887 (0.8)	NDST2 (0.7)	SCN10A (0.7)	CTNNA3 (0.7)
GO:0055117	regulation of cardiac muscle contraction	0.1	>=0.20	SCN5A (4.1)	NPY6R (2.7)	CTNNA3 (2.0)	FAM13B (1.9)	CAMK2D (1.8)	CCDC141 (1.6)	SYNPO2L (1.6)	WNT8A (1.5)	ENSG00000238018 (1.4)	KLHL3 (1.3)
GO:0019005	SCF ubiquitin ligase complex	0.1	>=0.20	SIPA1L1 (1.3)	FUT11 (1.3)	PKD2L2 (1.2)	NDST2 (1.1)	FAM13B (1.1)	KLHL3 (1.0)	CAMK2D (0.9)	CHD9 (0.9)	TBX3 (0.8)	ENSG00000251582 (0.8)
GO:0000977	RNA polymerase II regulatory region sequence-specific DNA binding	0.1	>=0.20	TBX3 (3.8)	ENSG00000238018 (2.5)	SCN5A (2.1)	CTNNA3 (1.7)	KLHL3 (1.2)	SYNPO2L (1.1)	KIAA0913 (1.0)	LINC00477 (0.7)	ENSG00000237298 (0.6)	CCDC141 (0.6)
GO:0055012	ventricular cardiac muscle cell differentiation	0.1	>=0.20	LINC00477 (4.4)	CTNNA3 (3.8)	CCDC141 (3.5)	SCN5A (2.4)	NPY6R (1.5)	PKD2L2 (1.5)	EXT1 (1.4)	KLHL3 (1.4)	ENSG00000251582 (1.4)	CHD9 (1.0)
GO:0050954	sensory perception of mechanical stimulus	0.1	>=0.20	EML6 (3.5)	ENSG00000236370 (2.2)	ENSG00000237887 (2.0)	ENSG00000237298 (1.1)	NPY6R (0.9)	SCN10A (0.9)	CTNNA3 (0.7)	SIPA1L1 (0.7)	CHCHD1 (0.6)	SCN5A (0.5)
GO:0016045	detection of bacterium	0.1	>=0.20	ENSG00000237298 (3.4)	CCDC141 (3.0)	ENSG00000236370 (2.4)	NDST2 (1.8)	CHD9 (1.8)	FUT11 (0.9)	CHCHD1 (0.9)	CAMK2G (0.9)	LINC00477 (0.8)	PKD2L2 (0.7)
GO:0051591	response to cAMP	0.1	>=0.20	EML6 (1.8)	ENSG00000251582 (1.6)	WNT8A (1.2)	CHD9 (1.1)	CCDC141 (1.1)	LINC00477 (1.0)	KLHL3 (0.9)	NPY6R (0.7)	ENSG00000237298 (0.6)	SCN5A (0.6)
GO:0017015	regulation of transforming growth factor beta receptor signaling pathway	0.1	>=0.20	FUT11 (2.6)	CTNNA3 (2.1)	HNRNPA0 (1.8)	ENSG00000237298 (1.5)	EXT1 (1.4)	LINC00477 (1.4)	EML6 (1.1)	ENSG00000238018 (1.0)	TBX3 (1.0)	KLHL3 (0.9)
GO:0010878	cholesterol storage	0.1	>=0.20	FAM13B (1.4)	SCN10A (1.2)	KLHL3 (1.2)	CAMK2D (1.1)	FUT11 (1.0)	CTSB (1.0)	ENSG00000237887 (1.0)	WNT8A (0.9)	LINC00477 (0.9)	NPY6R (0.9)
GO:0031301	integral to organelle membrane	0.1	>=0.20	SEC24C (2.2)	FUT11 (2.0)	NDST2 (1.6)	SCN5A (1.2)	CTSB (1.1)	CAMK2G (0.9)	KIAA0913 (0.8)	EML6 (0.7)	TBX3 (0.6)	EXT1 (0.5)
GO:0006096	glycolysis	0.11	>=0.20	FUT11 (5.3)	ENSG00000236370 (2.2)	CTNNA3 (2.0)	KLHL3 (1.7)	SEC24C (1.7)	CAMK2G (1.7)	MYOT (1.4)	KIAA0913 (1.2)	NPY6R (1.1)	SCN10A (0.8)
GO:0001706	endoderm formation	0.11	>=0.20	WNT8A (4.6)	CAMK2D (2.2)	CTNNA3 (1.3)	SCN5A (1.2)	EML6 (1.0)	PKD2L2 (0.9)	ENSG00000251582 (0.8)	ENSG00000238018 (0.8)	TBX3 (0.8)	KLHL3 (0.7)
GO:0001817	regulation of cytokine production	0.11	>=0.20	NDST2 (2.8)	ENSG00000236370 (1.7)	CTSB (1.5)	ENSG00000237298 (1.1)	CAMK2D (1.1)	EXT1 (1.1)	CTNNA3 (1.1)	ENSG00000251582 (1.0)	WNT8A (0.9)	SIPA1L1 (0.5)
GO:0022627	cytosolic small ribosomal subunit	0.11	>=0.20	ENSG00000237887 (2.5)	LINC00477 (2.2)	NDST2 (1.5)	KIAA0913 (1.0)	CHD9 (0.9)	ENSG00000236370 (0.9)	FUT11 (0.9)	CHCHD1 (0.8)	PKD2L2 (0.8)	SEC24C (0.8)
GO:0030155	regulation of cell adhesion	0.11	>=0.20	ENSG00000237887 (2.0)	CCDC141 (2.0)	SPTBN1 (1.8)	ENSG00000238018 (1.7)	KLHL3 (1.5)	LINC00477 (1.4)	CTNNA3 (1.4)	SCN10A (1.2)	TBX3 (0.9)	FAM13B (0.8)
GO:0051145	smooth muscle cell differentiation	0.11	>=0.20	ENSG00000237887 (2.8)	CTNNA3 (2.7)	EXT1 (1.5)	TBX3 (1.3)	SCN10A (1.2)	LINC00477 (1.2)	ENSG00000251582 (1.1)	KIAA0913 (1.0)	FAM13B (0.8)	CAMK2G (0.8)
GO:0042623	ATPase activity, coupled	0.11	>=0.20	CHD9 (1.8)	FAM13B (1.5)	SCN10A (1.3)	CCDC141 (1.2)	KIAA0913 (1.1)	SEC24C (1.0)	SIPA1L1 (1.0)	ENSG00000238018 (1.0)	TTN (0.9)	EML6 (0.8)
GO:0016887	ATPase activity	0.11	>=0.20	CCDC141 (1.8)	CHD9 (1.6)	SEC24C (1.5)	TTN (1.2)	ENSG00000238018 (1.1)	SPTBN1 (1.0)	FAM13B (0.9)	KIAA0913 (0.9)	SIPA1L1 (0.9)	EML6 (0.9)
GO:0034620	cellular response to unfolded protein	0.11	>=0.20	EML6 (2.6)	CHD9 (2.5)	SEC24C (2.3)	KIAA0913 (1.8)	CCDC141 (0.9)	SCN5A (0.5)	NPY6R (0.5)	FUT11 (0.5)	CTSB (0.4)	ENSG00000237298 (0.3)
GO:0030968	endoplasmic reticulum unfolded protein response	0.11	>=0.20	EML6 (2.6)	CHD9 (2.5)	SEC24C (2.3)	KIAA0913 (1.8)	CCDC141 (0.9)	SCN5A (0.5)	NPY6R (0.5)	FUT11 (0.5)	CTSB (0.4)	ENSG00000237298 (0.3)
GO:0051101	regulation of DNA binding	0.11	>=0.20	TBX3 (1.8)	CHD9 (1.5)	HNRNPA0 (1.4)	CTNNA3 (1.3)	EML6 (1.3)	LINC00477 (1.1)	CCDC141 (1.0)	ENSG00000237887 (1.0)	KIAA0913 (0.4)	CTSB (0.4)
GO:0071371	cellular response to gonadotropin stimulus	0.11	>=0.20	ENSG00000237298 (1.8)	CTNNA3 (1.4)	KLHL3 (1.2)	ENSG00000237887 (1.1)	LINC00477 (1.0)	NPY6R (0.8)	CCDC141 (0.7)	NDST2 (0.7)	ENSG00000236370 (0.6)	EXT1 (0.6)
GO:0046928	regulation of neurotransmitter secretion	0.11	>=0.20	ENSG00000237887 (2.2)	SCN10A (2.0)	ENSG00000237298 (1.7)	EML6 (1.7)	LINC00477 (1.7)	KLHL3 (1.6)	CAMK2G (1.4)	ENSG00000236370 (1.3)	PKD2L2 (0.6)	ENSG00000251582 (0.6)
GO:0030674	protein binding, bridging	0.11	>=0.20	CAMK2D (2.5)	KLHL3 (2.0)	SCN5A (1.8)	ENSG00000238018 (1.3)	SYNPO2L (1.3)	TTN (1.2)	NPY6R (1.2)	SPTBN1 (1.1)	FAM13B (0.9)	EML6 (0.9)
GO:0048660	regulation of smooth muscle cell proliferation	0.11	>=0.20	LINC00477 (2.3)	ENSG00000236370 (1.6)	KLHL3 (1.5)	CHD9 (1.2)	ENSG00000251582 (1.2)	EXT1 (1.2)	ENSG00000238018 (1.0)	NPY6R (0.9)	SCN5A (0.9)	NDST2 (0.7)
GO:0060538	skeletal muscle organ development	0.11	>=0.20	VGLL2 (6.2)	MYOT (3.0)	SYNPO2L (2.7)	CCDC141 (2.5)	TTN (2.3)	SCN5A (1.7)	ENSG00000237887 (1.7)	ENSG00000251582 (1.5)	ENSG00000238018 (1.4)	CTNNA3 (1.2)
GO:0034614	cellular response to reactive oxygen species	0.11	>=0.20	ENSG00000236370 (2.4)	ENSG00000237298 (2.2)	ENSG00000251582 (1.6)	CHCHD1 (1.3)	CTSB (1.0)	ENSG00000238018 (1.0)	NPY6R (0.8)	LINC00477 (0.8)	FUT11 (0.8)	WNT8A (0.7)
GO:0051004	regulation of lipoprotein lipase activity	0.11	>=0.20	ENSG00000237298 (3.6)	CTNNA3 (3.1)	PKD2L2 (1.4)	WNT8A (1.2)	CTSB (1.2)	SCN5A (1.2)	LINC00477 (1.1)	FUT11 (0.8)	CCDC141 (0.6)	SCN10A (0.3)
GO:0002695	negative regulation of leukocyte activation	0.11	>=0.20	NDST2 (2.3)	ENSG00000236370 (2.2)	SCN10A (1.8)	CTSB (1.6)	CAMK2D (1.6)	SIPA1L1 (1.3)	SCN5A (0.6)	ENSG00000238018 (0.4)	EXT1 (0.3)	ENSG00000251582 (0.3)
GO:0071347	cellular response to interleukin-1	0.11	>=0.20	ENSG00000237298 (3.0)	NPY6R (1.8)	CTNNA3 (1.8)	SCN5A (1.5)	ENSG00000251582 (1.2)	NDST2 (0.8)	SYNPO2L (0.6)	SPTBN1 (0.5)	CCDC141 (0.4)	CAMK2D (0.4)
GO:0002440	production of molecular mediator of immune response	0.11	>=0.20	ENSG00000251582 (2.7)	ENSG00000236370 (2.7)	CAMK2D (2.1)	NDST2 (1.6)	LINC00477 (1.3)	CTSB (1.1)	PKD2L2 (1.0)	SIPA1L1 (0.9)	ENSG00000238018 (0.8)	SCN10A (0.8)
GO:0005793	endoplasmic reticulum-Golgi intermediate compartment	0.11	>=0.20	SEC24C (4.1)	EXT1 (2.0)	CTSB (1.8)	FUT11 (1.8)	KIAA0913 (1.7)	CHD9 (1.5)	ENSG00000251582 (1.2)	MYOT (1.1)	TTN (0.7)	PKD2L2 (0.6)
GO:0045121	membrane raft	0.11	>=0.20	EML6 (2.1)	CTSB (1.8)	CAMK2D (1.6)	SCN5A (1.5)	NDST2 (1.4)	WNT8A (1.4)	SCN10A (1.4)	CAMK2G (1.3)	SPTBN1 (1.3)	TBX3 (1.2)
GO:0048661	positive regulation of smooth muscle cell proliferation	0.11	>=0.20	LINC00477 (1.9)	ENSG00000236370 (1.6)	TBX3 (0.8)	CHD9 (0.8)	NDST2 (0.8)	ENSG00000237298 (0.8)	CAMK2G (0.7)	SCN10A (0.7)	NPY6R (0.7)	KLHL3 (0.6)
GO:0016202	regulation of striated muscle tissue development	0.11	>=0.20	SCN5A (3.5)	CCDC141 (3.2)	CTNNA3 (2.7)	PKD2L2 (2.3)	ENSG00000238018 (1.9)	NPY6R (1.6)	ENSG00000251582 (1.3)	SYNPO2L (1.3)	VGLL2 (1.3)	CAMK2D (1.2)
GO:0007219	Notch signaling pathway	0.11	>=0.20	ENSG00000237298 (2.3)	PKD2L2 (1.8)	ENSG00000251582 (1.6)	WNT8A (1.4)	SCN10A (1.0)	ENSG00000237887 (0.7)	NDST2 (0.6)	FUT11 (0.6)	HNRNPA0 (0.6)	LINC00477 (0.5)
GO:0043235	receptor complex	0.11	>=0.20	CTSB (1.9)	SPTBN1 (1.9)	CCDC141 (1.7)	EML6 (1.3)	NDST2 (1.2)	CAMK2D (1.1)	VGLL2 (1.0)	ENSG00000237887 (0.9)	SIPA1L1 (0.9)	SCN10A (0.8)
GO:0033189	response to vitamin A	0.11	>=0.20	TBX3 (2.5)	LINC00477 (2.2)	ENSG00000251582 (1.6)	SCN5A (1.1)	EXT1 (1.1)	ENSG00000237887 (1.0)	FUT11 (0.9)	SPTBN1 (0.6)	NDST2 (0.6)	FAM13B (0.5)
GO:0044448	cell cortex part	0.11	>=0.20	SPTBN1 (3.3)	ENSG00000238018 (2.9)	CAMK2G (2.1)	SIPA1L1 (1.8)	EXT1 (1.6)	SYNPO2L (1.4)	ENSG00000237887 (1.2)	NPY6R (1.1)	TTN (1.0)	ENSG00000251582 (1.0)
GO:0045202	synapse	0.12	>=0.20	SIPA1L1 (2.3)	CAMK2G (2.1)	EML6 (1.5)	SCN10A (1.4)	CAMK2D (1.4)	VGLL2 (1.1)	KLHL3 (1.0)	SPTBN1 (1.0)	CCDC141 (0.7)	SCN5A (0.5)
GO:0002053	positive regulation of mesenchymal cell proliferation	0.12	>=0.20	TBX3 (2.0)	EML6 (1.9)	ENSG00000251582 (1.7)	SCN10A (1.4)	ENSG00000237887 (1.0)	NDST2 (0.9)	VGLL2 (0.7)	LINC00477 (0.6)	KIAA0913 (0.5)	CCDC141 (0.5)
GO:0004675	transmembrane receptor protein serine/threonine kinase activity	0.12	>=0.20	EXT1 (2.6)	TBX3 (1.8)	FUT11 (1.7)	CAMK2D (1.7)	CTNNA3 (1.6)	ENSG00000237298 (1.2)	SPTBN1 (1.1)	HNRNPA0 (1.0)	ENSG00000236370 (1.0)	ENSG00000237887 (1.0)
GO:0051050	positive regulation of transport	0.12	>=0.20	PKD2L2 (1.4)	CAMK2D (1.3)	CAMK2G (1.3)	WNT8A (1.3)	SCN10A (1.2)	KLHL3 (1.0)	FAM13B (0.9)	FUT11 (0.8)	ENSG00000251582 (0.6)	NDST2 (0.5)
GO:0042092	type 2 immune response	0.12	>=0.20	NDST2 (3.6)	ENSG00000236370 (3.0)	SIPA1L1 (1.9)	CHCHD1 (1.1)	CTSB (1.1)	ENSG00000251582 (1.0)	SCN10A (0.9)	EML6 (0.8)	KIAA0913 (0.8)	EXT1 (0.6)
GO:0044087	regulation of cellular component biogenesis	0.12	>=0.20	ENSG00000237298 (2.6)	ENSG00000237887 (2.2)	SPTBN1 (2.1)	FAM13B (2.0)	ENSG00000238018 (1.5)	CTNNA3 (1.3)	CAMK2G (1.3)	CAMK2D (1.0)	LINC00477 (1.0)	EXT1 (0.8)
GO:0035967	cellular response to topologically incorrect protein	0.12	>=0.20	EML6 (2.8)	SEC24C (2.4)	CHD9 (2.4)	KIAA0913 (2.2)	CCDC141 (0.8)	SCN5A (0.5)	FUT11 (0.5)	ENSG00000237298 (0.4)	NPY6R (0.4)	CTSB (0.4)
GO:0051240	positive regulation of multicellular organismal process	0.12	>=0.20	EXT1 (2.3)	CAMK2D (1.8)	WNT8A (1.6)	NDST2 (1.4)	SCN10A (1.2)	CTSB (1.2)	EML6 (1.1)	CTNNA3 (1.0)	TBX3 (1.0)	ENSG00000236370 (0.9)
GO:0045104	intermediate filament cytoskeleton organization	0.12	>=0.20	SCN10A (2.7)	EML6 (2.7)	ENSG00000237298 (2.0)	ENSG00000251582 (2.0)	FAM13B (1.8)	CTNNA3 (1.4)	CAMK2D (0.9)	ENSG00000236370 (0.7)	SCN5A (0.5)	NDST2 (0.5)
GO:0042493	response to drug	0.12	>=0.20	NPY6R (2.2)	LINC00477 (1.8)	CAMK2D (1.7)	ENSG00000251582 (1.7)	TBX3 (1.2)	SCN5A (1.1)	EML6 (0.8)	CTNNA3 (0.6)	MYOT (0.6)	SYNPO2L (0.5)
GO:0008556	potassium-transporting ATPase activity	0.12	>=0.20	VGLL2 (2.8)	MYOT (2.2)	TTN (2.0)	SCN10A (1.7)	SYNPO2L (1.6)	NPY6R (1.3)	NDST2 (1.1)	CAMK2D (1.0)	ENSG00000237298 (0.7)	WNT8A (0.7)
GO:0004725	protein tyrosine phosphatase activity	0.12	>=0.20	CAMK2D (2.0)	VGLL2 (1.7)	PKD2L2 (1.4)	SCN5A (1.3)	TBX3 (1.3)	CCDC141 (1.2)	LINC00477 (1.1)	SIPA1L1 (0.9)	TTN (0.8)	SYNPO2L (0.8)
GO:0072384	organelle transport along microtubule	0.12	>=0.20	ENSG00000237887 (3.0)	CHD9 (2.9)	SCN5A (1.5)	SCN10A (1.0)	EML6 (1.0)	SPTBN1 (0.9)	SIPA1L1 (0.8)	CCDC141 (0.8)	CAMK2D (0.7)	ENSG00000237298 (0.7)
GO:0008028	monocarboxylic acid transmembrane transporter activity	0.12	>=0.20	CCDC141 (2.7)	EML6 (1.3)	PKD2L2 (1.1)	WNT8A (1.1)	FUT11 (1.0)	CTNNA3 (0.9)	CHD9 (0.9)	CAMK2G (0.8)	CAMK2D (0.8)	ENSG00000237887 (0.8)
GO:0031227	intrinsic to endoplasmic reticulum membrane	0.12	>=0.20	FUT11 (2.6)	SEC24C (1.9)	WNT8A (1.3)	SCN5A (1.2)	EML6 (1.1)	KIAA0913 (0.8)	MYOT (0.8)	NDST2 (0.7)	CTSB (0.6)	CHD9 (0.6)
GO:0042475	odontogenesis of dentin-containing tooth	0.12	>=0.20	EML6 (2.2)	SCN5A (1.7)	TBX3 (1.7)	VGLL2 (0.7)	EXT1 (0.6)	PKD2L2 (0.6)	LINC00477 (0.4)	ENSG00000237887 (0.3)	HNRNPA0 (0.2)	ENSG00000238018 (0.2)
GO:0032868	response to insulin stimulus	0.12	>=0.20	WNT8A (2.2)	SCN10A (1.6)	KLHL3 (1.6)	ENSG00000238018 (1.3)	SCN5A (1.0)	FAM13B (0.9)	CAMK2D (0.8)	EML6 (0.8)	CTSB (0.6)	ENSG00000237298 (0.6)
GO:0008191	metalloendopeptidase inhibitor activity	0.12	>=0.20	KLHL3 (1.8)	SPTBN1 (1.6)	NPY6R (1.3)	CHD9 (1.2)	EXT1 (1.1)	FAM13B (1.0)	SCN10A (1.0)	CTSB (0.7)	ENSG00000237887 (0.7)	MYOT (0.6)
GO:0048551	metalloenzyme inhibitor activity	0.12	>=0.20	KLHL3 (1.8)	SPTBN1 (1.6)	NPY6R (1.3)	CHD9 (1.2)	EXT1 (1.1)	FAM13B (1.0)	SCN10A (1.0)	CTSB (0.7)	ENSG00000237887 (0.7)	MYOT (0.6)
GO:0030175	filopodium	0.12	>=0.20	SPTBN1 (2.3)	SIPA1L1 (2.1)	ENSG00000238018 (1.6)	TTN (1.5)	WNT8A (1.3)	SCN5A (1.3)	VGLL2 (1.1)	CTNNA3 (1.1)	CCDC141 (0.9)	PKD2L2 (0.8)
GO:0007519	skeletal muscle tissue development	0.12	>=0.20	VGLL2 (6.2)	MYOT (3.1)	SYNPO2L (2.7)	CCDC141 (2.5)	TTN (2.3)	SCN5A (1.9)	ENSG00000237887 (1.7)	CTNNA3 (1.3)	ENSG00000251582 (1.2)	ENSG00000238018 (1.2)
GO:0022626	cytosolic ribosome	0.12	>=0.20	ENSG00000237887 (3.0)	KIAA0913 (1.6)	CHCHD1 (1.5)	LINC00477 (1.4)	NDST2 (1.3)	CAMK2G (1.1)	CTNNA3 (1.1)	SCN10A (1.0)	ENSG00000236370 (1.0)	ENSG00000238018 (1.0)
GO:0050879	multicellular organismal movement	0.12	>=0.20	MYOT (7.1)	VGLL2 (6.5)	TTN (4.0)	SYNPO2L (3.4)	ENSG00000251582 (1.7)	CCDC141 (1.6)	NDST2 (1.1)	ENSG00000237298 (1.0)	NPY6R (0.8)	KIAA0913 (0.7)
GO:0050881	musculoskeletal movement	0.12	>=0.20	MYOT (7.1)	VGLL2 (6.5)	TTN (4.0)	SYNPO2L (3.4)	ENSG00000251582 (1.7)	CCDC141 (1.6)	NDST2 (1.1)	ENSG00000237298 (1.0)	NPY6R (0.8)	KIAA0913 (0.7)
GO:0031300	intrinsic to organelle membrane	0.12	>=0.20	FUT11 (2.5)	SEC24C (2.1)	NDST2 (1.8)	CTSB (1.0)	SCN5A (1.0)	KIAA0913 (0.9)	EML6 (0.7)	EXT1 (0.7)	CAMK2G (0.7)	NPY6R (0.5)
GO:0042113	B cell activation	0.12	>=0.20	LINC00477 (1.8)	ENSG00000238018 (1.8)	CAMK2D (1.6)	EML6 (1.5)	SCN10A (1.4)	PKD2L2 (1.4)	ENSG00000251582 (1.3)	ENSG00000236370 (1.2)	NDST2 (0.7)	CTSB (0.6)
GO:0008593	regulation of Notch signaling pathway	0.12	>=0.20	ENSG00000251582 (2.4)	PKD2L2 (2.1)	NDST2 (1.6)	SCN10A (1.2)	ENSG00000237298 (1.2)	EML6 (1.0)	CTNNA3 (0.9)	WNT8A (0.9)	CAMK2G (0.8)	LINC00477 (0.7)
GO:0016311	dephosphorylation	0.12	>=0.20	CAMK2D (2.8)	PKD2L2 (2.7)	CTNNA3 (2.0)	ENSG00000237298 (1.3)	SCN5A (1.1)	KIAA0913 (1.1)	CCDC141 (1.0)	FAM13B (0.8)	NPY6R (0.7)	LINC00477 (0.7)
GO:0010463	mesenchymal cell proliferation	0.12	>=0.20	EML6 (2.8)	TBX3 (2.3)	ENSG00000237887 (2.1)	ENSG00000251582 (1.5)	CCDC141 (1.0)	SCN5A (1.0)	SCN10A (0.9)	NDST2 (0.8)	CTNNA3 (0.5)	EXT1 (0.4)
GO:0050730	regulation of peptidyl-tyrosine phosphorylation	0.12	>=0.20	PKD2L2 (3.1)	LINC00477 (2.4)	EXT1 (2.0)	NDST2 (1.6)	SCN10A (1.0)	SCN5A (0.8)	FAM13B (0.6)	ENSG00000237298 (0.5)	NPY6R (0.3)	WNT8A (0.2)
GO:0006605	protein targeting	0.12	>=0.20	KIAA0913 (1.9)	LINC00477 (1.8)	SIPA1L1 (1.6)	ENSG00000238018 (1.4)	CHCHD1 (1.2)	HNRNPA0 (1.1)	CHD9 (1.1)	SPTBN1 (1.0)	VGLL2 (0.7)	TBX3 (0.5)
GO:0055024	regulation of cardiac muscle tissue development	0.12	>=0.20	PKD2L2 (4.0)	SCN5A (3.9)	CTNNA3 (2.7)	NPY6R (2.5)	KLHL3 (2.5)	CCDC141 (2.2)	ENSG00000251582 (1.9)	EXT1 (1.8)	WNT8A (1.6)	FUT11 (1.5)
GO:0045165	cell fate commitment	0.12	>=0.20	LINC00477 (3.4)	ENSG00000238018 (2.4)	VGLL2 (2.3)	SCN10A (1.9)	ENSG00000251582 (1.8)	TBX3 (1.4)	SCN5A (1.0)	EML6 (0.8)	CHD9 (0.8)	SYNPO2L (0.6)
GO:0050731	positive regulation of peptidyl-tyrosine phosphorylation	0.12	>=0.20	PKD2L2 (2.9)	SCN10A (1.6)	LINC00477 (1.5)	NDST2 (1.5)	EXT1 (1.2)	SCN5A (0.8)	CTSB (0.4)	TBX3 (0.4)	ENSG00000237298 (0.3)	ENSG00000236370 (0.2)
GO:0002027	regulation of heart rate	0.12	>=0.20	SCN5A (4.5)	ENSG00000238018 (2.9)	NPY6R (2.6)	CTNNA3 (2.4)	LINC00477 (1.6)	CCDC141 (1.6)	PKD2L2 (1.5)	SYNPO2L (1.2)	WNT8A (1.1)	CAMK2D (0.9)
GO:0043010	camera-type eye development	0.12	>=0.20	EXT1 (1.2)	ENSG00000251582 (1.1)	LINC00477 (1.0)	TBX3 (1.0)	PKD2L2 (0.9)	VGLL2 (0.9)	EML6 (0.6)	CHD9 (0.6)	ENSG00000238018 (0.6)	FAM13B (0.6)
GO:0048742	regulation of skeletal muscle fiber development	0.12	>=0.20	SCN5A (3.3)	CCDC141 (2.7)	FAM13B (2.3)	VGLL2 (2.0)	ENSG00000238018 (1.8)	ENSG00000237887 (1.8)	CTNNA3 (1.5)	SYNPO2L (1.4)	PKD2L2 (1.2)	NPY6R (1.1)
GO:0060341	regulation of cellular localization	0.12	>=0.20	SCN10A (1.8)	EML6 (1.7)	PKD2L2 (1.2)	CAMK2D (1.2)	ENSG00000238018 (1.0)	FAM13B (0.9)	TBX3 (0.8)	FUT11 (0.7)	ENSG00000236370 (0.6)	EXT1 (0.6)
GO:0001822	kidney development	0.12	>=0.20	TBX3 (1.9)	ENSG00000238018 (1.7)	EML6 (1.5)	FUT11 (1.2)	SCN10A (1.1)	CHD9 (1.0)	VGLL2 (0.9)	CAMK2D (0.6)	SPTBN1 (0.6)	ENSG00000251582 (0.6)
GO:0016705	oxidoreductase activity, acting on paired donors, with incorporation or reduction of molecular oxygen	0.13	>=0.20	FUT11 (2.1)	NDST2 (1.7)	EML6 (1.5)	CTNNA3 (1.1)	EXT1 (0.9)	CHD9 (0.8)	NPY6R (0.8)	TBX3 (0.7)	KLHL3 (0.7)	SEC24C (0.5)
GO:0060425	lung morphogenesis	0.13	>=0.20	ENSG00000251582 (2.6)	ENSG00000237887 (2.1)	TBX3 (2.0)	SCN10A (1.5)	LINC00477 (1.5)	FUT11 (1.4)	ENSG00000238018 (1.1)	WNT8A (1.1)	HNRNPA0 (0.7)	PKD2L2 (0.5)
GO:0017124	SH3 domain binding	0.13	>=0.20	SIPA1L1 (2.2)	CAMK2D (1.7)	SCN5A (1.7)	NDST2 (1.3)	ENSG00000237887 (1.1)	KIAA0913 (1.1)	FAM13B (1.1)	CTSB (1.1)	WNT8A (0.9)	SYNPO2L (0.6)
GO:0042491	auditory receptor cell differentiation	0.13	>=0.20	LINC00477 (2.6)	ENSG00000251582 (2.5)	ENSG00000237887 (1.5)	SCN10A (1.4)	CTNNA3 (1.3)	PKD2L2 (1.1)	ENSG00000236370 (0.7)	EML6 (0.6)	SIPA1L1 (0.6)	NPY6R (0.6)
GO:0060090	binding, bridging	0.13	>=0.20	CAMK2D (2.7)	KLHL3 (2.1)	SCN5A (1.4)	ENSG00000238018 (1.1)	SYNPO2L (1.1)	NPY6R (1.1)	TTN (1.1)	SPTBN1 (1.0)	FAM13B (0.7)	EML6 (0.7)
GO:0090101	negative regulation of transmembrane receptor protein serine/threonine kinase signaling pathway	0.13	>=0.20	FUT11 (3.0)	KLHL3 (2.7)	CTNNA3 (2.5)	EXT1 (2.5)	ENSG00000238018 (2.2)	PKD2L2 (1.7)	ENSG00000237298 (1.5)	FAM13B (1.4)	SCN10A (1.1)	TBX3 (1.0)
GO:0070888	E-box binding	0.13	>=0.20	VGLL2 (6.1)	TTN (3.4)	SYNPO2L (3.4)	MYOT (3.1)	TBX3 (2.5)	CCDC141 (1.9)	ENSG00000237298 (1.8)	LINC00477 (1.7)	ENSG00000251582 (1.3)	CHD9 (1.0)
GO:0048485	sympathetic nervous system development	0.13	>=0.20	ENSG00000238018 (3.0)	ENSG00000237887 (2.7)	SCN10A (2.1)	LINC00477 (2.0)	CTNNA3 (1.6)	EML6 (0.8)	TBX3 (0.8)	CHCHD1 (0.7)	HNRNPA0 (0.6)	SEC24C (0.6)
GO:0035270	endocrine system development	0.13	>=0.20	LINC00477 (2.6)	ENSG00000237887 (2.2)	SCN10A (1.4)	ENSG00000237298 (1.4)	TBX3 (1.2)	ENSG00000238018 (1.1)	VGLL2 (1.0)	EXT1 (0.8)	CHD9 (0.5)	HNRNPA0 (0.4)
GO:0034623	cellular macromolecular complex disassembly	0.13	>=0.20	ENSG00000237887 (3.1)	ENSG00000238018 (2.3)	CHD9 (2.2)	ENSG00000237298 (2.1)	PKD2L2 (1.9)	CTNNA3 (1.8)	CAMK2G (1.8)	LINC00477 (1.7)	CCDC141 (1.6)	SPTBN1 (1.4)
GO:0009799	specification of symmetry	0.13	>=0.20	CTNNA3 (2.0)	EML6 (1.6)	ENSG00000237298 (1.4)	LINC00477 (1.3)	NPY6R (1.1)	WNT8A (1.1)	SCN5A (0.7)	KIAA0913 (0.6)	SCN10A (0.3)	FAM13B (0.3)
GO:0014902	myotube differentiation	0.13	>=0.20	VGLL2 (1.8)	ENSG00000238018 (1.6)	ENSG00000237887 (1.6)	CTNNA3 (1.5)	SCN5A (1.4)	CCDC141 (1.2)	LINC00477 (1.1)	SYNPO2L (1.1)	FAM13B (1.0)	TTN (0.7)
GO:0030165	PDZ domain binding	0.13	>=0.20	SIPA1L1 (2.7)	FUT11 (2.4)	KLHL3 (2.0)	LINC00477 (1.8)	EXT1 (1.8)	CTNNA3 (1.7)	EML6 (1.4)	SCN5A (1.4)	SPTBN1 (1.2)	WNT8A (1.1)
GO:0004221	ubiquitin thiolesterase activity	0.13	>=0.20	CHD9 (1.6)	LINC00477 (1.5)	SEC24C (1.3)	KLHL3 (1.2)	NDST2 (1.0)	CTNNA3 (1.0)	PKD2L2 (0.9)	SYNPO2L (0.8)	SCN10A (0.8)	SPTBN1 (0.7)
GO:0005104	fibroblast growth factor receptor binding	0.13	>=0.20	SCN5A (3.8)	WNT8A (3.3)	PKD2L2 (1.8)	NDST2 (1.4)	FUT11 (1.4)	KLHL3 (1.4)	SPTBN1 (1.2)	CTNNA3 (1.2)	EML6 (1.2)	EXT1 (1.0)
GO:0050866	negative regulation of cell activation	0.13	>=0.20	NDST2 (2.1)	ENSG00000236370 (2.0)	CAMK2D (1.8)	CTSB (1.7)	SCN10A (1.5)	SIPA1L1 (0.9)	SCN5A (0.7)	ENSG00000251582 (0.6)	EXT1 (0.6)	ENSG00000238018 (0.5)
GO:0034762	regulation of transmembrane transport	0.13	>=0.20	PKD2L2 (3.1)	MYOT (1.4)	KLHL3 (1.3)	CAMK2G (1.2)	EXT1 (0.9)	SIPA1L1 (0.9)	ENSG00000237298 (0.9)	VGLL2 (0.8)	TBX3 (0.7)	FAM13B (0.7)
GO:0008236	serine-type peptidase activity	0.13	>=0.20	NDST2 (1.7)	CTNNA3 (1.2)	CTSB (1.1)	FUT11 (1.1)	ENSG00000237298 (1.0)	SCN10A (0.9)	ENSG00000238018 (0.7)	WNT8A (0.6)	LINC00477 (0.5)	CHD9 (0.5)
GO:0019903	protein phosphatase binding	0.13	>=0.20	SCN5A (3.3)	FAM13B (2.1)	SPTBN1 (2.0)	SYNPO2L (1.8)	MYOT (1.8)	SEC24C (1.8)	CTNNA3 (1.4)	NPY6R (1.4)	TTN (1.2)	CHD9 (1.0)
GO:0003705	RNA polymerase II distal enhancer sequence-specific DNA binding transcription factor activity	0.14	>=0.20	TBX3 (3.1)	VGLL2 (3.0)	ENSG00000238018 (1.7)	CCDC141 (1.6)	HNRNPA0 (1.3)	KIAA0913 (1.3)	EXT1 (1.0)	SCN5A (0.9)	CHD9 (0.8)	TTN (0.7)
GO:0015450	P-P-bond-hydrolysis-driven protein transmembrane transporter activity	0.14	>=0.20	CHCHD1 (3.8)	SEC24C (2.5)	ENSG00000236370 (2.0)	WNT8A (1.3)	ENSG00000237887 (1.2)	LINC00477 (1.1)	SCN5A (1.0)	CCDC141 (0.9)	NDST2 (0.9)	ENSG00000251582 (0.8)
GO:0043269	regulation of ion transport	0.14	>=0.20	CCDC141 (2.8)	SCN5A (1.7)	PKD2L2 (1.6)	CAMK2G (1.5)	MYOT (1.2)	FUT11 (1.2)	CTNNA3 (1.0)	VGLL2 (1.0)	TTN (0.9)	SYNPO2L (0.9)
GO:0048741	skeletal muscle fiber development	0.14	>=0.20	VGLL2 (3.8)	CCDC141 (3.2)	SCN5A (3.0)	ENSG00000237887 (2.6)	SYNPO2L (2.2)	CAMK2G (1.6)	MYOT (1.6)	TTN (1.5)	SIPA1L1 (1.3)	NPY6R (1.2)
GO:0042311	vasodilation	0.14	>=0.20	FUT11 (2.3)	ENSG00000251582 (1.8)	PKD2L2 (1.5)	CTNNA3 (1.5)	KLHL3 (1.4)	NPY6R (1.1)	CCDC141 (1.1)	WNT8A (1.1)	CAMK2G (0.8)	VGLL2 (0.8)
GO:0043009	chordate embryonic development	0.14	>=0.20	WNT8A (2.1)	TBX3 (2.0)	VGLL2 (1.6)	KIAA0913 (1.4)	EXT1 (1.1)	ENSG00000238018 (1.1)	CHD9 (1.0)	HNRNPA0 (0.8)	SYNPO2L (0.7)	MYOT (0.5)
GO:0010883	regulation of lipid storage	0.14	>=0.20	LINC00477 (1.8)	CTNNA3 (1.4)	CHD9 (1.3)	NPY6R (1.3)	ENSG00000238018 (1.2)	SCN10A (1.1)	ENSG00000251582 (0.8)	ENSG00000237298 (0.7)	PKD2L2 (0.6)	WNT8A (0.5)
GO:0051090	regulation of sequence-specific DNA binding transcription factor activity	0.14	>=0.20	KIAA0913 (1.9)	EML6 (1.4)	ENSG00000238018 (1.4)	TBX3 (1.3)	ENSG00000251582 (1.3)	CTNNA3 (1.0)	CAMK2D (0.7)	EXT1 (0.6)	ENSG00000236370 (0.5)	CHD9 (0.5)
GO:0007204	elevation of cytosolic calcium ion concentration	0.14	>=0.20	WNT8A (1.8)	SCN5A (1.7)	LINC00477 (1.5)	CCDC141 (1.4)	SCN10A (1.3)	FUT11 (1.3)	NDST2 (1.2)	FAM13B (1.2)	KLHL3 (1.2)	SIPA1L1 (0.9)
GO:0005811	lipid particle	0.14	>=0.20	SCN5A (1.1)	KIAA0913 (1.0)	CAMK2D (1.0)	TBX3 (1.0)	CTNNA3 (1.0)	LINC00477 (0.9)	KLHL3 (0.8)	SPTBN1 (0.8)	MYOT (0.7)	ENSG00000238018 (0.7)
GO:0006939	smooth muscle contraction	0.14	>=0.20	SCN10A (3.5)	SCN5A (2.7)	ENSG00000237298 (2.1)	CAMK2G (1.9)	FAM13B (1.8)	ENSG00000238018 (1.3)	NPY6R (0.9)	KLHL3 (0.7)	CTNNA3 (0.7)	TBX3 (0.6)
GO:0045926	negative regulation of growth	0.14	>=0.20	EXT1 (1.9)	ENSG00000237298 (1.2)	CCDC141 (1.0)	ENSG00000238018 (0.8)	SCN5A (0.8)	TBX3 (0.7)	ENSG00000236370 (0.7)	CAMK2G (0.7)	SYNPO2L (0.6)	FAM13B (0.6)
GO:0050868	negative regulation of T cell activation	0.14	>=0.20	ENSG00000236370 (2.3)	NDST2 (2.2)	SIPA1L1 (1.7)	CAMK2D (1.6)	SCN10A (1.4)	CTSB (0.9)	SCN5A (0.6)	FAM13B (0.6)	WNT8A (0.6)	NPY6R (0.4)
GO:0006000	fructose metabolic process	0.14	>=0.20	FUT11 (3.3)	ENSG00000237298 (2.0)	ENSG00000236370 (1.4)	SEC24C (1.3)	LINC00477 (1.3)	MYOT (1.2)	CTNNA3 (1.1)	EML6 (1.1)	VGLL2 (1.0)	SCN10A (0.9)
GO:0043236	laminin binding	0.14	>=0.20	SPTBN1 (3.6)	SCN5A (2.2)	ENSG00000238018 (1.7)	NPY6R (1.7)	SYNPO2L (1.3)	CTNNA3 (1.3)	CAMK2G (1.0)	ENSG00000236370 (0.9)	SCN10A (0.8)	TTN (0.8)
GO:0005178	integrin binding	0.14	>=0.20	SPTBN1 (2.8)	ENSG00000238018 (2.1)	CTSB (2.1)	EXT1 (1.7)	CTNNA3 (1.6)	ENSG00000237887 (1.3)	TTN (1.3)	SYNPO2L (1.1)	MYOT (1.1)	KLHL3 (1.1)
GO:0035116	embryonic hindlimb morphogenesis	0.14	>=0.20	CHD9 (1.8)	TBX3 (1.7)	ENSG00000251582 (1.4)	PKD2L2 (1.3)	NDST2 (1.0)	EML6 (0.9)	VGLL2 (0.9)	WNT8A (0.9)	KLHL3 (0.9)	ENSG00000237887 (0.7)
GO:0033157	regulation of intracellular protein transport	0.14	>=0.20	LINC00477 (2.7)	PKD2L2 (1.7)	SCN10A (1.6)	KLHL3 (1.6)	EML6 (1.1)	EXT1 (1.0)	MYOT (0.9)	TBX3 (0.7)	KIAA0913 (0.6)	FAM13B (0.5)
GO:0003714	transcription corepressor activity	0.14	>=0.20	KIAA0913 (3.0)	TBX3 (2.2)	HNRNPA0 (1.5)	CHD9 (1.3)	CTNNA3 (1.2)	NPY6R (1.0)	EXT1 (0.9)	SYNPO2L (0.7)	LINC00477 (0.7)	CAMK2D (0.7)
GO:0035914	skeletal muscle cell differentiation	0.14	>=0.20	VGLL2 (1.9)	ENSG00000238018 (1.6)	CTNNA3 (1.6)	ENSG00000237887 (1.5)	SCN5A (1.3)	SYNPO2L (1.1)	CCDC141 (1.1)	LINC00477 (1.0)	FAM13B (0.9)	MYOT (0.8)
GO:0048659	smooth muscle cell proliferation	0.14	>=0.20	LINC00477 (2.5)	ENSG00000236370 (1.7)	KLHL3 (1.7)	CHD9 (1.3)	SCN5A (1.1)	NPY6R (1.0)	EXT1 (1.0)	ENSG00000251582 (0.9)	ENSG00000238018 (0.8)	TBX3 (0.7)
GO:0006007	glucose catabolic process	0.14	>=0.20	FUT11 (4.7)	ENSG00000236370 (2.0)	ENSG00000237298 (1.8)	SEC24C (1.6)	KLHL3 (1.5)	CAMK2G (1.4)	CTNNA3 (1.4)	NPY6R (1.3)	MYOT (1.2)	KIAA0913 (0.8)
GO:0016712	oxidoreductase activity, acting on paired donors, with incorporation or reduction of molecular oxygen, reduced flavin or flavoprotein as one donor, and incorporation of one atom of oxygen	0.14	>=0.20	CAMK2G (1.1)	NPY6R (1.1)	EXT1 (1.0)	SPTBN1 (1.0)	CTNNA3 (1.0)	NDST2 (0.8)	ENSG00000251582 (0.8)	LINC00477 (0.8)	KLHL3 (0.8)	ENSG00000237887 (0.7)
GO:0005100	Rho GTPase activator activity	0.14	>=0.20	ENSG00000238018 (1.8)	CTNNA3 (1.8)	SIPA1L1 (1.7)	ENSG00000237887 (1.6)	TBX3 (1.2)	CAMK2G (1.2)	CCDC141 (1.0)	CHD9 (0.9)	NPY6R (0.8)	LINC00477 (0.8)
GO:0045668	negative regulation of osteoblast differentiation	0.14	>=0.20	TBX3 (2.0)	KIAA0913 (1.7)	LINC00477 (1.5)	ENSG00000238018 (1.5)	ENSG00000237887 (1.1)	ENSG00000251582 (1.0)	CAMK2D (0.9)	CAMK2G (0.8)	KLHL3 (0.8)	SIPA1L1 (0.7)
GO:0005891	voltage-gated calcium channel complex	0.14	>=0.20	MYOT (2.8)	VGLL2 (2.0)	TTN (2.0)	SYNPO2L (1.8)	CAMK2G (1.6)	PKD2L2 (1.6)	TBX3 (1.1)	SCN5A (1.1)	ENSG00000236370 (1.1)	EML6 (0.9)
GO:0006873	cellular ion homeostasis	0.14	>=0.20	SCN10A (2.4)	CTSB (2.1)	CCDC141 (1.9)	KLHL3 (1.5)	SCN5A (1.2)	FAM13B (0.9)	ENSG00000236370 (0.8)	CTNNA3 (0.7)	NDST2 (0.7)	NPY6R (0.7)
GO:0051480	cytosolic calcium ion homeostasis	0.14	>=0.20	WNT8A (1.9)	SCN5A (1.5)	SCN10A (1.5)	LINC00477 (1.5)	CCDC141 (1.4)	FAM13B (1.3)	NDST2 (1.2)	FUT11 (1.2)	PKD2L2 (1.0)	KLHL3 (1.0)
GO:0072001	renal system development	0.14	>=0.20	TBX3 (2.2)	ENSG00000238018 (1.7)	EML6 (1.5)	FUT11 (1.1)	SCN10A (1.0)	CHD9 (1.0)	VGLL2 (0.7)	ENSG00000251582 (0.6)	SPTBN1 (0.6)	ENSG00000237887 (0.4)
GO:0048645	organ formation	0.14	>=0.20	ENSG00000251582 (2.6)	SCN10A (2.3)	TBX3 (2.1)	LINC00477 (2.1)	ENSG00000238018 (1.5)	CCDC141 (1.0)	VGLL2 (0.9)	NDST2 (0.8)	FAM13B (0.8)	SCN5A (0.7)
GO:0003143	embryonic heart tube morphogenesis	0.15	>=0.20	CTNNA3 (3.7)	WNT8A (1.9)	SCN5A (1.5)	NPY6R (1.1)	TBX3 (0.7)	ENSG00000238018 (0.7)	CCDC141 (0.7)	SYNPO2L (0.5)	KIAA0913 (0.5)	FAM13B (0.3)
GO:0004553	hydrolase activity, hydrolyzing O-glycosyl compounds	0.15	>=0.20	CTSB (3.7)	FUT11 (1.7)	NDST2 (1.5)	SEC24C (1.1)	ENSG00000237298 (0.9)	KIAA0913 (0.7)	ENSG00000236370 (0.7)	MYOT (0.6)	SIPA1L1 (0.5)	CCDC141 (0.5)
GO:0004859	phospholipase inhibitor activity	0.15	>=0.20	CTSB (2.7)	CAMK2D (2.7)	SPTBN1 (1.7)	ENSG00000237298 (0.9)	LINC00477 (0.8)	SCN10A (0.5)	CTNNA3 (0.5)	EXT1 (0.3)	WNT8A (0.3)	CCDC141 (0.1)
GO:0048641	regulation of skeletal muscle tissue development	0.15	>=0.20	VGLL2 (2.7)	CCDC141 (2.6)	SCN5A (2.1)	CTNNA3 (1.8)	ENSG00000238018 (1.6)	SYNPO2L (1.4)	EML6 (1.3)	FAM13B (1.1)	CAMK2G (1.0)	CAMK2D (0.9)
GO:0005044	scavenger receptor activity	0.15	>=0.20	CTSB (2.6)	ENSG00000236370 (2.2)	WNT8A (1.6)	KLHL3 (1.6)	NDST2 (1.5)	EXT1 (1.4)	SCN5A (1.4)	NPY6R (1.1)	ENSG00000237298 (0.5)	FUT11 (0.5)
GO:0035239	tube morphogenesis	0.15	>=0.20	TBX3 (2.9)	ENSG00000238018 (1.7)	WNT8A (1.7)	ENSG00000251582 (1.2)	EXT1 (1.0)	SCN5A (1.0)	FUT11 (1.0)	ENSG00000237887 (0.9)	CCDC141 (0.9)	HNRNPA0 (0.6)
GO:0045596	negative regulation of cell differentiation	0.15	>=0.20	TBX3 (2.5)	SCN10A (2.4)	LINC00477 (2.1)	KIAA0913 (1.7)	CHD9 (1.7)	ENSG00000238018 (1.4)	ENSG00000251582 (0.9)	EXT1 (0.8)	HNRNPA0 (0.7)	SIPA1L1 (0.3)
GO:0042056	chemoattractant activity	0.15	>=0.20	FAM13B (1.6)	FUT11 (1.3)	TBX3 (1.2)	HNRNPA0 (0.9)	EXT1 (0.9)	CAMK2D (0.8)	SIPA1L1 (0.8)	SCN5A (0.8)	KIAA0913 (0.7)	LINC00477 (0.6)
GO:0030178	negative regulation of Wnt receptor signaling pathway	0.15	>=0.20	SCN10A (2.2)	CHD9 (2.2)	TBX3 (1.7)	KIAA0913 (1.3)	SCN5A (1.1)	FUT11 (1.1)	SIPA1L1 (0.7)	CTNNA3 (0.6)	WNT8A (0.6)	CCDC141 (0.4)
GO:0005868	cytoplasmic dynein complex	0.15	>=0.20	SPTBN1 (2.9)	CHD9 (2.2)	KIAA0913 (1.8)	FAM13B (1.7)	CCDC141 (1.6)	ENSG00000238018 (1.1)	SEC24C (1.1)	CAMK2G (0.9)	LINC00477 (0.8)	VGLL2 (0.8)
GO:0042809	vitamin D receptor binding	0.15	>=0.20	HNRNPA0 (2.2)	ENSG00000237887 (1.8)	KIAA0913 (1.8)	SCN10A (1.6)	CHCHD1 (1.3)	ENSG00000251582 (1.2)	PKD2L2 (1.0)	LINC00477 (0.8)	SEC24C (0.7)	CTNNA3 (0.7)
GO:0015934	large ribosomal subunit	0.15	>=0.20	CHCHD1 (4.5)	ENSG00000237887 (2.2)	ENSG00000237298 (1.5)	ENSG00000238018 (1.4)	CTNNA3 (1.2)	LINC00477 (1.0)	EXT1 (0.8)	SCN10A (0.6)	WNT8A (0.5)	CAMK2D (0.5)
GO:0008757	S-adenosylmethionine-dependent methyltransferase activity	0.15	>=0.20	CCDC141 (1.5)	ENSG00000236370 (1.4)	SCN10A (1.4)	EML6 (1.1)	TBX3 (1.0)	SCN5A (0.9)	WNT8A (0.9)	FUT11 (0.8)	CAMK2G (0.8)	HNRNPA0 (0.8)
GO:0071565	nBAF complex	0.15	>=0.20	KIAA0913 (2.6)	HNRNPA0 (2.3)	PKD2L2 (1.9)	SIPA1L1 (1.6)	CAMK2G (1.3)	ENSG00000251582 (1.2)	SYNPO2L (1.1)	SEC24C (0.9)	TTN (0.7)	EXT1 (0.6)
GO:0003009	skeletal muscle contraction	0.15	>=0.20	MYOT (8.3)	VGLL2 (6.9)	TTN (4.7)	SYNPO2L (3.6)	ENSG00000251582 (1.5)	NPY6R (1.2)	CCDC141 (1.2)	ENSG00000237298 (1.1)	CAMK2G (1.0)	NDST2 (0.7)
GO:0001085	RNA polymerase II transcription factor binding	0.15	>=0.20	CTNNA3 (2.2)	ENSG00000238018 (2.0)	EXT1 (1.8)	TBX3 (1.2)	FAM13B (1.1)	SYNPO2L (0.8)	ENSG00000237887 (0.7)	HNRNPA0 (0.7)	CCDC141 (0.5)	SCN5A (0.4)
GO:0030029	actin filament-based process	0.15	>=0.20	MYOT (4.5)	VGLL2 (4.1)	TTN (3.3)	NPY6R (3.2)	SYNPO2L (3.2)	ENSG00000238018 (2.8)	CCDC141 (2.7)	ENSG00000237298 (2.4)	SPTBN1 (2.1)	ENSG00000237887 (1.8)
GO:0061371	determination of heart left/right asymmetry	0.15	>=0.20	CTNNA3 (3.6)	WNT8A (2.3)	SCN5A (1.6)	NPY6R (1.0)	EML6 (1.0)	ENSG00000238018 (0.7)	SYNPO2L (0.5)	CCDC141 (0.5)	TBX3 (0.4)	KIAA0913 (0.4)
GO:0001947	heart looping	0.15	>=0.20	CTNNA3 (3.6)	WNT8A (2.3)	SCN5A (1.6)	NPY6R (1.0)	EML6 (1.0)	ENSG00000238018 (0.7)	SYNPO2L (0.5)	CCDC141 (0.5)	TBX3 (0.4)	KIAA0913 (0.4)
GO:0016791	phosphatase activity	0.15	>=0.20	CAMK2D (2.5)	EML6 (1.4)	ENSG00000237298 (1.3)	TBX3 (1.2)	MYOT (1.2)	TTN (1.0)	PKD2L2 (1.0)	CCDC141 (1.0)	LINC00477 (1.0)	VGLL2 (0.9)
GO:0048745	smooth muscle tissue development	0.15	>=0.20	SCN10A (1.8)	FAM13B (1.4)	TBX3 (1.3)	LINC00477 (1.2)	PKD2L2 (1.2)	KLHL3 (1.2)	VGLL2 (1.1)	EML6 (0.8)	CHD9 (0.5)	EXT1 (0.4)
GO:0004721	phosphoprotein phosphatase activity	0.15	>=0.20	CAMK2D (2.4)	PKD2L2 (1.5)	VGLL2 (1.4)	TTN (1.2)	CCDC141 (1.1)	MYOT (1.0)	SCN5A (1.0)	TBX3 (1.0)	SPTBN1 (0.9)	SYNPO2L (0.8)
GO:0005099	Ras GTPase activator activity	0.15	>=0.20	SIPA1L1 (2.0)	CCDC141 (1.3)	KLHL3 (1.2)	SPTBN1 (0.8)	WNT8A (0.7)	NDST2 (0.6)	CAMK2D (0.6)	PKD2L2 (0.6)	CTSB (0.6)	ENSG00000238018 (0.6)
GO:0071305	cellular response to vitamin D	0.15	>=0.20	PKD2L2 (2.5)	CTNNA3 (1.3)	EXT1 (1.1)	ENSG00000251582 (0.8)	NPY6R (0.8)	SCN5A (0.8)	FUT11 (0.5)	CHD9 (0.5)	TBX3 (0.5)	ENSG00000237298 (0.3)
GO:0001774	microglial cell activation	0.15	>=0.20	SCN10A (3.0)	ENSG00000251582 (2.8)	CHD9 (1.9)	ENSG00000236370 (1.7)	FUT11 (1.1)	ENSG00000238018 (0.8)	FAM13B (0.7)	ENSG00000237298 (0.7)	CTSB (0.6)	CCDC141 (0.5)
GO:0005775	vacuolar lumen	0.15	>=0.20	CTSB (7.0)	KIAA0913 (2.1)	PKD2L2 (1.3)	CCDC141 (1.1)	NDST2 (1.1)	ENSG00000238018 (0.8)	ENSG00000251582 (0.5)	CAMK2D (0.5)	CHCHD1 (0.5)	ENSG00000237887 (0.3)
GO:0032984	macromolecular complex disassembly	0.15	>=0.20	ENSG00000237887 (3.1)	CHD9 (2.4)	ENSG00000238018 (2.2)	ENSG00000237298 (2.1)	PKD2L2 (1.8)	LINC00477 (1.8)	CAMK2G (1.7)	CTNNA3 (1.6)	CCDC141 (1.4)	SPTBN1 (1.3)
GO:2000826	regulation of heart morphogenesis	0.15	>=0.20	ENSG00000237887 (2.4)	LINC00477 (1.8)	SCN5A (1.7)	SCN10A (1.2)	VGLL2 (1.1)	TBX3 (1.0)	PKD2L2 (0.6)	ENSG00000236370 (0.4)	SIPA1L1 (0.4)	EML6 (0.3)
GO:0046965	retinoid X receptor binding	0.15	>=0.20	CHD9 (2.2)	TBX3 (1.8)	NPY6R (1.3)	EXT1 (1.1)	FAM13B (1.1)	FUT11 (1.0)	CHCHD1 (1.0)	CAMK2G (0.8)	PKD2L2 (0.6)	SCN10A (0.6)
GO:0017171	serine hydrolase activity	0.15	>=0.20	NDST2 (1.7)	CTNNA3 (1.1)	CTSB (1.1)	FUT11 (1.1)	ENSG00000237298 (1.0)	SCN10A (0.8)	ENSG00000238018 (0.8)	WNT8A (0.5)	TBX3 (0.5)	CHD9 (0.4)
GO:0046034	ATP metabolic process	0.15	>=0.20	CCDC141 (2.2)	ENSG00000237298 (2.1)	VGLL2 (1.7)	FAM13B (1.5)	MYOT (1.2)	SCN10A (1.1)	NPY6R (1.1)	TTN (1.0)	SYNPO2L (0.9)	NDST2 (0.8)
GO:0043202	lysosomal lumen	0.15	>=0.20	CTSB (6.9)	KIAA0913 (2.2)	PKD2L2 (1.2)	CCDC141 (1.0)	NDST2 (0.9)	CAMK2D (0.8)	ENSG00000237887 (0.7)	ENSG00000251582 (0.7)	ENSG00000238018 (0.7)	ENSG00000236370 (0.4)
GO:0045445	myoblast differentiation	0.15	>=0.20	FAM13B (3.6)	VGLL2 (2.1)	CAMK2D (1.8)	ENSG00000251582 (1.7)	EML6 (1.7)	PKD2L2 (1.7)	ENSG00000237887 (1.7)	LINC00477 (1.4)	CHD9 (1.2)	CAMK2G (1.2)
GO:0005667	transcription factor complex	0.15	>=0.20	TBX3 (3.4)	HNRNPA0 (2.6)	EXT1 (1.7)	VGLL2 (1.3)	KIAA0913 (0.9)	SCN5A (0.6)	CCDC141 (0.6)	ENSG00000238018 (0.4)	TTN (0.4)	CHD9 (0.4)
GO:0071495	cellular response to endogenous stimulus	0.16	>=0.20	EXT1 (1.6)	TBX3 (1.3)	KLHL3 (1.1)	NPY6R (1.0)	KIAA0913 (0.9)	FAM13B (0.6)	WNT8A (0.6)	CAMK2D (0.4)	SPTBN1 (0.4)	ENSG00000238018 (0.4)
GO:0070555	response to interleukin-1	0.16	>=0.20	ENSG00000237298 (3.4)	CAMK2D (2.2)	CTNNA3 (1.7)	FAM13B (1.2)	CHD9 (1.0)	SPTBN1 (0.7)	FUT11 (0.7)	NPY6R (0.4)	SCN5A (0.4)	NDST2 (0.3)
GO:0045295	gamma-catenin binding	0.16	>=0.20	EXT1 (2.4)	SCN5A (1.5)	SIPA1L1 (1.3)	CHD9 (1.2)	CAMK2D (1.2)	ENSG00000237298 (1.2)	SPTBN1 (1.0)	MYOT (1.0)	EML6 (0.9)	FAM13B (0.9)
GO:0006414	translational elongation	0.16	>=0.20	ENSG00000237887 (3.5)	CTNNA3 (2.2)	LINC00477 (2.0)	ENSG00000237298 (1.7)	ENSG00000238018 (0.8)	CHCHD1 (0.8)	MYOT (0.8)	ENSG00000236370 (0.7)	FUT11 (0.6)	CCDC141 (0.6)
GO:0051233	spindle midzone	0.16	>=0.20	LINC00477 (2.9)	KLHL3 (2.1)	ENSG00000237887 (1.8)	SPTBN1 (1.3)	CTNNA3 (1.3)	ENSG00000236370 (1.2)	SCN5A (1.0)	WNT8A (1.0)	CTSB (0.9)	ENSG00000237298 (0.8)
GO:0005057	receptor signaling protein activity	0.16	>=0.20	NDST2 (2.2)	CAMK2D (2.0)	CAMK2G (1.7)	EXT1 (1.5)	FUT11 (1.4)	SPTBN1 (1.2)	SIPA1L1 (1.1)	ENSG00000238018 (1.1)	ENSG00000237887 (1.0)	HNRNPA0 (0.7)
GO:0009792	embryo development ending in birth or egg hatching	0.16	>=0.20	WNT8A (2.2)	TBX3 (2.1)	VGLL2 (1.6)	KIAA0913 (1.5)	EXT1 (1.2)	ENSG00000238018 (1.0)	CHD9 (0.9)	HNRNPA0 (0.7)	SYNPO2L (0.7)	MYOT (0.4)
GO:0015081	sodium ion transmembrane transporter activity	0.16	>=0.20	NPY6R (1.7)	CAMK2G (1.1)	CCDC141 (1.0)	CHD9 (1.0)	ENSG00000236370 (0.9)	CAMK2D (0.8)	CTSB (0.6)	SIPA1L1 (0.6)	FAM13B (0.6)	VGLL2 (0.5)
GO:0051147	regulation of muscle cell differentiation	0.16	>=0.20	VGLL2 (4.2)	CCDC141 (3.2)	SCN5A (2.6)	ENSG00000236370 (1.9)	SYNPO2L (1.9)	FAM13B (1.6)	TTN (1.4)	CTNNA3 (1.3)	KIAA0913 (1.2)	MYOT (1.2)
GO:0051250	negative regulation of lymphocyte activation	0.16	>=0.20	NDST2 (2.4)	ENSG00000236370 (2.4)	SCN10A (1.6)	CAMK2D (1.3)	CTSB (1.1)	SIPA1L1 (1.0)	SCN5A (0.8)	PKD2L2 (0.7)	FAM13B (0.5)	ENSG00000251582 (0.4)
GO:0007044	cell-substrate junction assembly	0.16	>=0.20	ENSG00000238018 (1.8)	ENSG00000237298 (1.5)	SPTBN1 (1.5)	ENSG00000251582 (1.3)	CAMK2G (1.1)	CHD9 (1.1)	PKD2L2 (1.0)	ENSG00000237887 (1.0)	FAM13B (0.7)	TBX3 (0.7)
GO:0004012	phospholipid-translocating ATPase activity	0.16	>=0.20	SIPA1L1 (2.1)	NDST2 (2.1)	PKD2L2 (1.4)	FAM13B (1.4)	ENSG00000237298 (1.1)	SCN10A (1.1)	CCDC141 (1.1)	CAMK2D (0.9)	FUT11 (0.9)	ENSG00000237887 (0.9)
GO:0051640	organelle localization	0.16	>=0.20	SEC24C (3.1)	CHD9 (3.0)	KIAA0913 (1.9)	CCDC141 (1.7)	SIPA1L1 (1.7)	WNT8A (1.0)	NDST2 (0.8)	ENSG00000237887 (0.7)	CHCHD1 (0.7)	MYOT (0.6)
GO:0001818	negative regulation of cytokine production	0.16	>=0.20	ENSG00000237298 (2.0)	NDST2 (1.4)	ENSG00000236370 (1.3)	KLHL3 (0.9)	EXT1 (0.8)	CTSB (0.8)	WNT8A (0.8)	LINC00477 (0.6)	KIAA0913 (0.4)	CCDC141 (0.3)
GO:0009855	determination of bilateral symmetry	0.16	>=0.20	CTNNA3 (2.1)	EML6 (1.5)	ENSG00000237298 (1.5)	LINC00477 (1.4)	WNT8A (1.3)	NPY6R (1.0)	KIAA0913 (0.6)	SCN5A (0.5)	SCN10A (0.4)	ENSG00000238018 (0.3)
GO:0031594	neuromuscular junction	0.16	>=0.20	VGLL2 (7.5)	SYNPO2L (4.7)	TTN (3.4)	SCN5A (2.1)	CCDC141 (1.9)	MYOT (1.8)	SPTBN1 (1.7)	CAMK2G (1.5)	KIAA0913 (1.3)	WNT8A (1.3)
GO:0022625	cytosolic large ribosomal subunit	0.16	>=0.20	ENSG00000237887 (3.1)	ENSG00000237298 (2.1)	ENSG00000238018 (1.7)	CTNNA3 (1.5)	KIAA0913 (1.4)	ENSG00000236370 (1.4)	SIPA1L1 (1.1)	EXT1 (1.0)	LINC00477 (1.0)	SCN10A (0.8)
GO:0072079	nephron tubule formation	0.16	>=0.20	LINC00477 (2.0)	PKD2L2 (1.7)	EML6 (1.5)	CCDC141 (1.4)	ENSG00000237887 (1.0)	SCN10A (0.9)	VGLL2 (0.8)	CTNNA3 (0.7)	ENSG00000237298 (0.7)	TBX3 (0.4)
GO:0072078	nephron tubule morphogenesis	0.16	>=0.20	LINC00477 (2.1)	SCN10A (1.8)	EML6 (1.5)	ENSG00000237887 (1.0)	PKD2L2 (0.9)	CCDC141 (0.8)	TBX3 (0.8)	VGLL2 (0.8)	NDST2 (0.7)	ENSG00000237298 (0.6)
GO:0015918	sterol transport	0.16	>=0.20	CTSB (1.8)	CAMK2D (1.6)	FAM13B (1.3)	LINC00477 (1.1)	FUT11 (1.1)	NDST2 (1.0)	KLHL3 (0.9)	SCN10A (0.9)	EXT1 (0.7)	EML6 (0.7)
GO:0033151	V(D)J recombination	0.16	>=0.20	CCDC141 (1.9)	SIPA1L1 (1.6)	ENSG00000238018 (1.5)	CTNNA3 (1.4)	WNT8A (1.3)	HNRNPA0 (1.1)	LINC00477 (1.0)	KLHL3 (0.7)	SCN5A (0.5)	EML6 (0.4)
GO:0030111	regulation of Wnt receptor signaling pathway	0.16	>=0.20	KIAA0913 (2.2)	TBX3 (2.0)	CHD9 (1.9)	EXT1 (1.9)	SCN10A (1.4)	FUT11 (1.1)	HNRNPA0 (1.0)	ENSG00000251582 (1.0)	SIPA1L1 (0.8)	CTNNA3 (0.8)
GO:0000784	nuclear chromosome, telomeric region	0.16	>=0.20	CHD9 (3.3)	CTNNA3 (1.9)	HNRNPA0 (1.8)	NDST2 (1.4)	NPY6R (1.3)	ENSG00000237887 (1.3)	TBX3 (0.7)	CAMK2G (0.7)	SEC24C (0.6)	SCN10A (0.5)
GO:0015908	fatty acid transport	0.16	>=0.20	ENSG00000251582 (2.3)	FAM13B (1.7)	PKD2L2 (1.7)	SCN10A (1.5)	NPY6R (1.4)	FUT11 (1.1)	SCN5A (1.0)	KLHL3 (1.0)	CAMK2G (1.0)	CAMK2D (0.8)
GO:0002703	regulation of leukocyte mediated immunity	0.16	>=0.20	NDST2 (2.7)	WNT8A (2.0)	LINC00477 (1.3)	CAMK2D (1.3)	SCN10A (1.3)	CTSB (1.2)	SEC24C (0.9)	ENSG00000236370 (0.9)	CCDC141 (0.8)	ENSG00000238018 (0.7)
GO:0034754	cellular hormone metabolic process	0.16	>=0.20	KLHL3 (1.8)	FUT11 (1.8)	TBX3 (1.5)	LINC00477 (1.4)	ENSG00000237298 (1.3)	FAM13B (1.1)	EML6 (1.0)	SCN10A (0.9)	ENSG00000251582 (0.7)	EXT1 (0.6)
GO:0033555	multicellular organismal response to stress	0.16	>=0.20	SCN10A (4.2)	LINC00477 (2.3)	PKD2L2 (1.8)	SIPA1L1 (1.4)	ENSG00000238018 (1.3)	ENSG00000237298 (1.2)	KLHL3 (1.1)	SCN5A (0.9)	FAM13B (0.8)	TBX3 (0.7)
GO:0005506	iron ion binding	0.17	>=0.20	CTNNA3 (2.0)	NDST2 (1.7)	ENSG00000237298 (1.5)	CTSB (1.5)	CHD9 (1.4)	FUT11 (1.3)	TBX3 (1.2)	KLHL3 (0.7)	SCN5A (0.5)	NPY6R (0.5)
GO:0005048	signal sequence binding	0.17	>=0.20	SEC24C (1.4)	EML6 (1.1)	ENSG00000251582 (1.0)	CHCHD1 (1.0)	TBX3 (0.8)	CTNNA3 (0.8)	SCN5A (0.7)	CTSB (0.7)	SYNPO2L (0.6)	NPY6R (0.5)
GO:0001568	blood vessel development	0.17	>=0.20	FUT11 (2.0)	TBX3 (1.9)	EXT1 (1.8)	KLHL3 (1.4)	ENSG00000238018 (1.3)	WNT8A (1.2)	CTNNA3 (1.2)	SPTBN1 (1.2)	SCN5A (1.1)	ENSG00000237887 (0.7)
GO:0048514	blood vessel morphogenesis	0.17	>=0.20	TBX3 (1.9)	FUT11 (1.8)	WNT8A (1.7)	EXT1 (1.6)	ENSG00000238018 (1.4)	CTNNA3 (1.4)	SPTBN1 (1.3)	SCN5A (1.3)	KLHL3 (1.2)	CHD9 (0.9)
GO:0003073	regulation of systemic arterial blood pressure	0.17	>=0.20	SCN5A (2.8)	NPY6R (1.7)	ENSG00000238018 (1.5)	KLHL3 (1.3)	LINC00477 (0.9)	FUT11 (0.7)	TBX3 (0.6)	PKD2L2 (0.6)	CCDC141 (0.5)	SYNPO2L (0.4)
GO:0060828	regulation of canonical Wnt receptor signaling pathway	0.17	>=0.20	SCN10A (2.1)	KIAA0913 (2.1)	EXT1 (1.9)	TBX3 (1.7)	CHD9 (1.2)	CTNNA3 (0.9)	SIPA1L1 (0.7)	FUT11 (0.7)	SPTBN1 (0.4)	HNRNPA0 (0.4)
GO:0048747	muscle fiber development	0.17	>=0.20	VGLL2 (4.2)	SCN5A (4.0)	CCDC141 (3.8)	SYNPO2L (2.7)	ENSG00000237887 (2.3)	MYOT (2.0)	NPY6R (2.0)	TTN (2.0)	CAMK2G (1.8)	ENSG00000251582 (1.2)
GO:0030301	cholesterol transport	0.17	>=0.20	CTSB (1.8)	CAMK2D (1.7)	FUT11 (1.2)	LINC00477 (1.1)	NDST2 (1.0)	FAM13B (0.9)	SCN10A (0.8)	KLHL3 (0.8)	EXT1 (0.8)	EML6 (0.7)
GO:0019320	hexose catabolic process	0.17	>=0.20	FUT11 (4.2)	ENSG00000237298 (2.2)	ENSG00000236370 (2.2)	CAMK2G (1.9)	KLHL3 (1.7)	CTNNA3 (1.4)	SEC24C (1.3)	MYOT (1.2)	NPY6R (1.2)	NDST2 (0.8)
GO:0008202	steroid metabolic process	0.17	>=0.20	FUT11 (1.6)	SCN10A (1.3)	KLHL3 (1.1)	TBX3 (1.1)	NPY6R (0.8)	NDST2 (0.8)	LINC00477 (0.7)	EML6 (0.7)	EXT1 (0.4)	CAMK2G (0.4)
GO:0042803	protein homodimerization activity	0.17	>=0.20	CTSB (2.4)	ENSG00000238018 (2.2)	CCDC141 (1.2)	KLHL3 (1.1)	SPTBN1 (1.0)	CAMK2D (0.9)	SYNPO2L (0.9)	TTN (0.9)	TBX3 (0.8)	EML6 (0.8)
GO:0016725	oxidoreductase activity, acting on CH or CH2 groups	0.17	>=0.20	EML6 (1.4)	CCDC141 (1.2)	VGLL2 (1.2)	NPY6R (1.1)	CAMK2G (1.0)	LINC00477 (0.6)	ENSG00000236370 (0.6)	WNT8A (0.6)	CAMK2D (0.6)	MYOT (0.6)
GO:0050768	negative regulation of neurogenesis	0.17	>=0.20	SCN10A (2.4)	SIPA1L1 (2.4)	LINC00477 (2.3)	ENSG00000251582 (0.8)	EXT1 (0.7)	ENSG00000237298 (0.6)	WNT8A (0.3)	TBX3 (0.3)	HNRNPA0 (0.2)	KIAA0913 (0.2)
GO:0048638	regulation of developmental growth	0.17	>=0.20	CTNNA3 (3.2)	SCN5A (2.5)	ENSG00000238018 (1.9)	SCN10A (1.7)	ENSG00000251582 (1.4)	TBX3 (1.2)	WNT8A (0.9)	NPY6R (0.9)	KIAA0913 (0.9)	SPTBN1 (0.8)
GO:0009409	response to cold	0.17	>=0.20	PKD2L2 (2.6)	LINC00477 (1.9)	ENSG00000251582 (1.8)	EML6 (1.5)	SCN10A (1.4)	NPY6R (1.1)	SCN5A (0.8)	CAMK2G (0.6)	TBX3 (0.6)	CAMK2D (0.6)
GO:0004806	triglyceride lipase activity	0.17	>=0.20	ENSG00000237298 (1.1)	SCN10A (1.1)	LINC00477 (1.1)	PKD2L2 (0.9)	SPTBN1 (0.7)	ENSG00000238018 (0.6)	VGLL2 (0.6)	SCN5A (0.4)	EXT1 (0.4)	MYOT (0.3)
GO:0010830	regulation of myotube differentiation	0.17	>=0.20	ENSG00000238018 (3.5)	SCN5A (3.0)	CTNNA3 (2.6)	CCDC141 (2.4)	ENSG00000237887 (1.8)	LINC00477 (1.5)	ENSG00000236370 (1.1)	SYNPO2L (1.1)	VGLL2 (0.7)	WNT8A (0.4)
GO:0042612	MHC class I protein complex	0.17	>=0.20	EML6 (2.7)	SCN5A (2.3)	ENSG00000237298 (1.0)	CTSB (0.9)	SCN10A (0.9)	CAMK2D (0.9)	ENSG00000238018 (0.7)	ENSG00000237887 (0.6)	KLHL3 (0.5)	NPY6R (0.4)
GO:0002763	positive regulation of myeloid leukocyte differentiation	0.17	>=0.20	LINC00477 (1.9)	PKD2L2 (1.6)	ENSG00000238018 (1.3)	KIAA0913 (1.2)	CAMK2D (1.2)	WNT8A (1.1)	SCN10A (1.1)	ENSG00000237298 (0.9)	ENSG00000251582 (0.9)	CAMK2G (0.7)
GO:0002367	cytokine production involved in immune response	0.17	>=0.20	ENSG00000236370 (3.2)	NDST2 (3.0)	CTSB (2.0)	CAMK2D (1.9)	LINC00477 (1.4)	KLHL3 (0.7)	ENSG00000251582 (0.5)	WNT8A (0.5)	CCDC141 (0.4)	PKD2L2 (0.3)
GO:0042611	MHC protein complex	0.17	>=0.20	SCN5A (2.8)	EML6 (1.3)	WNT8A (1.1)	CAMK2D (0.7)	CTSB (0.6)	LINC00477 (0.6)	ENSG00000237298 (0.5)	KLHL3 (0.5)	HNRNPA0 (0.5)	NPY6R (0.4)
GO:0032371	regulation of sterol transport	0.17	>=0.20	CAMK2D (2.0)	CTSB (1.6)	SCN10A (0.7)	NDST2 (0.6)	MYOT (0.6)	EXT1 (0.5)	ENSG00000236370 (0.5)	FUT11 (0.4)	EML6 (0.3)	TBX3 (0.2)
GO:0032374	regulation of cholesterol transport	0.17	>=0.20	CAMK2D (2.0)	CTSB (1.6)	SCN10A (0.7)	NDST2 (0.6)	MYOT (0.6)	EXT1 (0.5)	ENSG00000236370 (0.5)	FUT11 (0.4)	EML6 (0.3)	TBX3 (0.2)
GO:0051093	negative regulation of developmental process	0.17	>=0.20	TBX3 (2.3)	SCN10A (2.0)	CHD9 (1.8)	ENSG00000251582 (1.4)	LINC00477 (1.4)	KIAA0913 (1.3)	ENSG00000238018 (1.2)	SCN5A (0.7)	EXT1 (0.6)	NDST2 (0.5)
GO:0019915	lipid storage	0.17	>=0.20	CTSB (1.8)	LINC00477 (1.5)	CHD9 (1.1)	KLHL3 (1.1)	WNT8A (1.0)	ENSG00000237298 (1.0)	ENSG00000238018 (1.0)	NPY6R (0.9)	FUT11 (0.7)	PKD2L2 (0.5)
GO:0048041	focal adhesion assembly	0.17	>=0.20	ENSG00000237298 (2.1)	ENSG00000237887 (1.7)	CAMK2D (1.6)	SPTBN1 (1.5)	ENSG00000236370 (1.5)	SIPA1L1 (1.4)	CAMK2G (1.4)	PKD2L2 (1.0)	ENSG00000238018 (1.0)	TBX3 (1.0)
GO:0010212	response to ionizing radiation	0.17	>=0.20	EML6 (1.6)	LINC00477 (1.5)	ENSG00000251582 (1.2)	NPY6R (0.9)	ENSG00000238018 (0.8)	CHD9 (0.8)	PKD2L2 (0.6)	VGLL2 (0.5)	EXT1 (0.5)	TBX3 (0.4)
GO:0002200	somatic diversification of immune receptors	0.17	>=0.20	CAMK2D (2.0)	SIPA1L1 (1.6)	KLHL3 (1.3)	CCDC141 (1.2)	WNT8A (1.1)	ENSG00000251582 (1.1)	ENSG00000237887 (1.0)	FAM13B (0.9)	ENSG00000238018 (0.9)	PKD2L2 (0.7)
GO:0090090	negative regulation of canonical Wnt receptor signaling pathway	0.17	>=0.20	SCN10A (2.7)	TBX3 (1.6)	KIAA0913 (1.2)	CHD9 (1.1)	KLHL3 (1.0)	FUT11 (1.0)	EXT1 (0.7)	FAM13B (0.7)	CCDC141 (0.6)	NPY6R (0.3)
GO:0060795	cell fate commitment involved in formation of primary germ layer	0.17	>=0.20	WNT8A (3.1)	CAMK2D (1.4)	EXT1 (1.2)	SIPA1L1 (0.8)	LINC00477 (0.6)	NPY6R (0.6)	ENSG00000251582 (0.6)	FUT11 (0.4)	SCN5A (0.4)	SCN10A (0.4)
GO:0051402	neuron apoptotic process	0.17	>=0.20	LINC00477 (2.1)	ENSG00000238018 (2.0)	PKD2L2 (1.3)	CHD9 (1.3)	VGLL2 (1.2)	FAM13B (1.0)	SIPA1L1 (0.7)	ENSG00000237298 (0.7)	SCN5A (0.7)	CAMK2D (0.4)
GO:0048844	artery morphogenesis	0.17	>=0.20	LINC00477 (2.8)	TBX3 (1.7)	ENSG00000238018 (1.2)	EML6 (1.1)	SCN5A (1.0)	VGLL2 (0.7)	CHD9 (0.6)	EXT1 (0.6)	KIAA0913 (0.4)	CHCHD1 (0.2)
GO:0045940	positive regulation of steroid metabolic process	0.17	>=0.20	KLHL3 (1.8)	SCN10A (1.3)	ENSG00000238018 (1.2)	TBX3 (1.1)	NPY6R (0.7)	CAMK2D (0.4)	LINC00477 (0.4)	CTNNA3 (0.4)	CAMK2G (0.4)	CTSB (0.2)
GO:2001014	regulation of skeletal muscle cell differentiation	0.17	>=0.20	ENSG00000238018 (3.0)	CCDC141 (2.7)	SCN5A (2.5)	ENSG00000237887 (2.2)	CTNNA3 (2.2)	LINC00477 (2.1)	SYNPO2L (1.2)	ENSG00000236370 (0.9)	VGLL2 (0.8)	CAMK2D (0.7)
GO:0042306	regulation of protein import into nucleus	0.17	>=0.20	LINC00477 (2.2)	KLHL3 (2.0)	EXT1 (1.3)	SCN10A (1.2)	MYOT (0.8)	TBX3 (0.6)	CTNNA3 (0.5)	KIAA0913 (0.5)	ENSG00000236370 (0.4)	PKD2L2 (0.4)
GO:0045211	postsynaptic membrane	0.18	>=0.20	SIPA1L1 (2.4)	EML6 (2.1)	VGLL2 (1.8)	SCN10A (1.7)	SYNPO2L (1.2)	CAMK2G (1.0)	CCDC141 (1.0)	SPTBN1 (0.8)	PKD2L2 (0.8)	SCN5A (0.8)
GO:0045335	phagocytic vesicle	0.18	>=0.20	CTSB (2.8)	CAMK2G (1.2)	ENSG00000238018 (1.1)	NDST2 (1.0)	SCN10A (0.7)	SEC24C (0.6)	ENSG00000237887 (0.6)	ENSG00000236370 (0.6)	WNT8A (0.5)	ENSG00000251582 (0.4)
GO:0016514	SWI/SNF complex	0.18	>=0.20	CHD9 (2.3)	HNRNPA0 (2.2)	KIAA0913 (2.1)	SEC24C (1.5)	ENSG00000237887 (1.2)	PKD2L2 (1.2)	TBX3 (1.1)	ENSG00000251582 (0.9)	SPTBN1 (0.8)	SIPA1L1 (0.8)
GO:0019902	phosphatase binding	0.18	>=0.20	SCN5A (3.1)	SPTBN1 (2.3)	FAM13B (1.8)	NPY6R (1.7)	MYOT (1.5)	SYNPO2L (1.5)	ENSG00000237887 (1.4)	CAMK2D (1.3)	SEC24C (1.1)	TTN (1.1)
GO:0040008	regulation of growth	0.18	>=0.20	SCN5A (1.7)	ENSG00000238018 (1.5)	EXT1 (1.4)	SCN10A (1.4)	KIAA0913 (1.3)	ENSG00000251582 (1.2)	FUT11 (1.0)	SPTBN1 (1.0)	TBX3 (0.8)	CHD9 (0.8)
GO:0006694	steroid biosynthetic process	0.18	>=0.20	SCN10A (1.2)	LINC00477 (1.2)	TBX3 (1.1)	FUT11 (0.9)	EML6 (0.9)	CHD9 (0.8)	KLHL3 (0.7)	EXT1 (0.3)	FAM13B (0.3)	NDST2 (0.3)
GO:0019216	regulation of lipid metabolic process	0.18	>=0.20	ENSG00000238018 (2.4)	KLHL3 (1.3)	CHD9 (1.1)	SCN10A (1.0)	ENSG00000237298 (0.9)	TBX3 (0.9)	LINC00477 (0.7)	CAMK2G (0.7)	WNT8A (0.7)	FUT11 (0.4)
GO:0015296	anion:cation symporter activity	0.18	>=0.20	CAMK2D (1.8)	ENSG00000236370 (1.4)	CTNNA3 (1.0)	SCN10A (0.9)	CTSB (0.9)	CAMK2G (0.8)	SIPA1L1 (0.8)	SPTBN1 (0.7)	CCDC141 (0.7)	NDST2 (0.7)
GO:0006816	calcium ion transport	0.18	>=0.20	CCDC141 (2.6)	PKD2L2 (2.1)	CAMK2G (1.4)	MYOT (1.2)	KLHL3 (1.2)	NDST2 (1.1)	VGLL2 (1.1)	EML6 (1.0)	SIPA1L1 (1.0)	ENSG00000236370 (0.9)
GO:0032330	regulation of chondrocyte differentiation	0.18	>=0.20	CHD9 (1.7)	SCN10A (1.3)	LINC00477 (1.1)	ENSG00000237887 (0.9)	VGLL2 (0.9)	FAM13B (0.9)	EXT1 (0.6)	CTSB (0.6)	TBX3 (0.6)	PKD2L2 (0.6)
GO:0051345	positive regulation of hydrolase activity	0.18	>=0.20	ENSG00000238018 (2.3)	EXT1 (2.2)	SIPA1L1 (1.9)	PKD2L2 (1.7)	CCDC141 (1.4)	SCN5A (1.4)	CAMK2G (1.3)	FAM13B (1.2)	NPY6R (1.0)	CAMK2D (0.7)
GO:0004691	cAMP-dependent protein kinase activity	0.18	>=0.20	CAMK2G (3.0)	SYNPO2L (2.4)	NPY6R (2.0)	LINC00477 (1.9)	CTNNA3 (1.8)	SCN5A (1.4)	TTN (1.3)	FAM13B (0.9)	NDST2 (0.9)	WNT8A (0.8)
GO:0055102	lipase inhibitor activity	0.18	>=0.20	CTSB (2.5)	CAMK2D (2.4)	SPTBN1 (1.1)	EXT1 (0.6)	LINC00477 (0.6)	ENSG00000237298 (0.5)	SCN10A (0.4)	WNT8A (0.3)	MYOT (0.1)	CTNNA3 (0.1)
GO:0045168	cell-cell signaling involved in cell fate commitment	0.18	>=0.20	ENSG00000238018 (2.6)	TBX3 (2.4)	ENSG00000251582 (2.3)	SCN5A (1.1)	PKD2L2 (1.0)	SCN10A (0.9)	NDST2 (0.8)	SIPA1L1 (0.7)	WNT8A (0.7)	VGLL2 (0.7)
GO:0043392	negative regulation of DNA binding	0.18	>=0.20	CHD9 (2.1)	CCDC141 (2.0)	ENSG00000237887 (1.9)	TBX3 (1.7)	CTNNA3 (1.3)	HNRNPA0 (1.0)	PKD2L2 (0.7)	CTSB (0.6)	CAMK2D (0.6)	ENSG00000251582 (0.5)
GO:0001105	RNA polymerase II transcription coactivator activity	0.18	>=0.20	HNRNPA0 (1.7)	CTNNA3 (1.7)	SCN5A (1.5)	ENSG00000251582 (1.3)	WNT8A (1.3)	CAMK2D (1.2)	SYNPO2L (1.1)	CAMK2G (1.0)	PKD2L2 (0.8)	EXT1 (0.8)
GO:0001190	RNA polymerase II transcription factor binding transcription factor activity involved in positive regulation of transcription	0.18	>=0.20	HNRNPA0 (1.7)	CTNNA3 (1.7)	SCN5A (1.5)	ENSG00000251582 (1.3)	WNT8A (1.3)	CAMK2D (1.2)	SYNPO2L (1.1)	CAMK2G (1.0)	PKD2L2 (0.8)	EXT1 (0.8)
GO:0031128	developmental induction	0.18	>=0.20	ENSG00000238018 (2.8)	TBX3 (2.4)	ENSG00000251582 (2.1)	PKD2L2 (1.2)	SCN5A (1.2)	SCN10A (0.9)	NDST2 (0.8)	WNT8A (0.7)	VGLL2 (0.6)	SIPA1L1 (0.6)
GO:0030099	myeloid cell differentiation	0.18	>=0.20	CHD9 (2.9)	PKD2L2 (2.8)	ENSG00000238018 (2.0)	ENSG00000237298 (1.8)	NDST2 (1.7)	WNT8A (1.7)	HNRNPA0 (1.1)	TBX3 (1.0)	KIAA0913 (0.9)	LINC00477 (0.6)
GO:0008289	lipid binding	0.18	>=0.20	CAMK2D (2.9)	CTSB (2.1)	SPTBN1 (1.7)	TBX3 (1.4)	FAM13B (1.4)	ENSG00000238018 (0.9)	EML6 (0.9)	ENSG00000251582 (0.8)	SEC24C (0.7)	NPY6R (0.6)
GO:0009894	regulation of catabolic process	0.18	>=0.20	EXT1 (1.7)	SIPA1L1 (1.7)	KLHL3 (1.4)	ENSG00000238018 (1.2)	EML6 (1.2)	CCDC141 (0.9)	CAMK2D (0.9)	SCN5A (0.9)	NDST2 (0.7)	NPY6R (0.7)
GO:0019199	transmembrane receptor protein kinase activity	0.18	>=0.20	TBX3 (2.7)	SPTBN1 (2.1)	FUT11 (2.1)	EXT1 (2.0)	ENSG00000237887 (1.1)	NDST2 (1.1)	LINC00477 (0.7)	CTSB (0.6)	HNRNPA0 (0.6)	CTNNA3 (0.4)
GO:0045444	fat cell differentiation	0.18	>=0.20	ENSG00000238018 (4.0)	TBX3 (2.4)	ENSG00000251582 (2.4)	FUT11 (2.3)	EML6 (1.9)	CHD9 (1.6)	PKD2L2 (1.2)	WNT8A (1.1)	KIAA0913 (1.0)	EXT1 (0.7)
GO:0002822	regulation of adaptive immune response based on somatic recombination of immune receptors built from immunoglobulin superfamily domains	0.18	>=0.20	NDST2 (2.3)	LINC00477 (1.8)	ENSG00000251582 (1.8)	ENSG00000236370 (1.8)	CAMK2D (1.4)	WNT8A (1.3)	CTSB (0.9)	CCDC141 (0.5)	NPY6R (0.5)	CHCHD1 (0.4)
GO:0002706	regulation of lymphocyte mediated immunity	0.18	>=0.20	NDST2 (2.2)	WNT8A (1.4)	CAMK2D (1.4)	SCN10A (1.4)	ENSG00000236370 (1.3)	ENSG00000251582 (1.3)	CTSB (0.9)	LINC00477 (0.9)	SEC24C (0.7)	PKD2L2 (0.6)
GO:0051604	protein maturation	0.18	>=0.20	CTNNA3 (1.7)	FAM13B (1.5)	NDST2 (1.4)	FUT11 (1.2)	ENSG00000251582 (1.1)	SCN10A (1.1)	LINC00477 (1.0)	ENSG00000237298 (0.8)	CTSB (0.6)	ENSG00000236370 (0.6)
GO:0043900	regulation of multi-organism process	0.18	>=0.20	ENSG00000237298 (1.9)	SEC24C (1.6)	WNT8A (1.4)	ENSG00000238018 (1.3)	NDST2 (1.2)	ENSG00000236370 (1.2)	LINC00477 (0.8)	CAMK2D (0.7)	CTSB (0.7)	SCN5A (0.6)
GO:0016798	hydrolase activity, acting on glycosyl bonds	0.18	>=0.20	CTSB (3.7)	FUT11 (1.5)	NDST2 (1.2)	MYOT (0.6)	LINC00477 (0.5)	VGLL2 (0.5)	ENSG00000236370 (0.5)	SEC24C (0.5)	CCDC141 (0.5)	KLHL3 (0.4)
GO:0001934	positive regulation of protein phosphorylation	0.18	>=0.20	EXT1 (2.4)	PKD2L2 (2.0)	FAM13B (1.6)	SCN5A (1.0)	SIPA1L1 (1.0)	FUT11 (0.9)	ENSG00000236370 (0.7)	CAMK2G (0.7)	SCN10A (0.7)	NDST2 (0.6)
GO:0001104	RNA polymerase II transcription cofactor activity	0.18	>=0.20	KIAA0913 (2.0)	CTNNA3 (1.9)	HNRNPA0 (1.7)	EXT1 (1.6)	CHCHD1 (0.9)	SEC24C (0.9)	ENSG00000251582 (0.8)	LINC00477 (0.8)	SCN10A (0.7)	ENSG00000237887 (0.6)
GO:0052689	carboxylic ester hydrolase activity	0.18	>=0.20	CTSB (1.6)	ENSG00000238018 (1.2)	CHD9 (1.2)	PKD2L2 (1.1)	CAMK2D (1.0)	ENSG00000237298 (1.0)	WNT8A (0.3)	ENSG00000237887 (0.3)	SCN10A (0.2)	SCN5A (0.2)
GO:0000932	cytoplasmic mRNA processing body	0.18	>=0.20	CHD9 (2.8)	PKD2L2 (2.2)	WNT8A (1.8)	CAMK2D (1.4)	SIPA1L1 (1.3)	SEC24C (1.2)	FUT11 (1.2)	HNRNPA0 (1.2)	SCN10A (1.1)	KLHL3 (0.8)
GO:0002544	chronic inflammatory response	0.18	>=0.20	ENSG00000236370 (2.1)	NDST2 (1.6)	ENSG00000251582 (1.3)	CTNNA3 (1.3)	SCN10A (1.1)	CTSB (0.8)	SIPA1L1 (0.8)	LINC00477 (0.7)	CHCHD1 (0.7)	EXT1 (0.6)
GO:0000981	sequence-specific DNA binding RNA polymerase II transcription factor activity	0.18	>=0.20	TBX3 (4.9)	VGLL2 (1.6)	KIAA0913 (1.3)	ENSG00000251582 (1.2)	HNRNPA0 (1.1)	PKD2L2 (0.9)	ENSG00000238018 (0.8)	LINC00477 (0.8)	SCN5A (0.7)	CHD9 (0.6)
GO:0090092	regulation of transmembrane receptor protein serine/threonine kinase signaling pathway	0.18	>=0.20	EXT1 (3.8)	CTNNA3 (2.4)	FUT11 (2.4)	TBX3 (1.7)	ENSG00000237298 (1.4)	HNRNPA0 (1.1)	KLHL3 (1.1)	CAMK2D (0.9)	KIAA0913 (0.6)	SIPA1L1 (0.6)
GO:0030217	T cell differentiation	0.19	>=0.20	ENSG00000236370 (2.2)	CAMK2D (2.0)	EML6 (1.8)	ENSG00000237298 (1.6)	NDST2 (1.6)	SIPA1L1 (1.1)	WNT8A (0.9)	ENSG00000251582 (0.7)	KLHL3 (0.7)	SCN5A (0.7)
GO:0019829	cation-transporting ATPase activity	0.19	>=0.20	CTSB (3.6)	KIAA0913 (1.9)	MYOT (1.9)	FAM13B (1.5)	ENSG00000237298 (1.4)	TTN (1.4)	CAMK2D (1.4)	VGLL2 (1.2)	EXT1 (1.2)	CHD9 (1.1)
GO:0042393	histone binding	0.19	>=0.20	ENSG00000236370 (2.0)	FAM13B (1.8)	CHD9 (1.7)	HNRNPA0 (1.4)	CTNNA3 (0.7)	KLHL3 (0.5)	FUT11 (0.4)	TBX3 (0.4)	SEC24C (0.4)	CCDC141 (0.3)
GO:0043407	negative regulation of MAP kinase activity	0.19	>=0.20	CAMK2D (3.1)	EML6 (1.7)	FUT11 (1.5)	CHD9 (1.2)	SCN10A (0.8)	LINC00477 (0.8)	KLHL3 (0.7)	EXT1 (0.6)	VGLL2 (0.4)	SYNPO2L (0.3)
GO:0031252	cell leading edge	0.19	>=0.20	SPTBN1 (3.3)	SIPA1L1 (3.1)	EXT1 (1.7)	CAMK2D (1.5)	CCDC141 (1.4)	KIAA0913 (1.2)	FAM13B (1.1)	ENSG00000251582 (1.0)	ENSG00000237887 (0.7)	PKD2L2 (0.7)
GO:0033121	regulation of purine nucleotide catabolic process	0.19	>=0.20	SIPA1L1 (2.2)	CCDC141 (2.2)	KLHL3 (1.7)	EXT1 (1.4)	NDST2 (1.0)	NPY6R (1.0)	ENSG00000237887 (0.9)	SCN5A (0.8)	PKD2L2 (0.6)	CAMK2D (0.5)
GO:0030811	regulation of nucleotide catabolic process	0.19	>=0.20	SIPA1L1 (2.2)	CCDC141 (2.2)	KLHL3 (1.7)	EXT1 (1.4)	NDST2 (1.0)	NPY6R (1.0)	ENSG00000237887 (0.9)	SCN5A (0.8)	PKD2L2 (0.6)	CAMK2D (0.5)
GO:0007368	determination of left/right symmetry	0.19	>=0.20	CTNNA3 (2.4)	WNT8A (1.5)	EML6 (1.3)	ENSG00000237298 (1.2)	LINC00477 (0.9)	NPY6R (0.9)	SCN10A (0.5)	SCN5A (0.5)	KIAA0913 (0.3)	VGLL2 (0.3)
GO:0090100	positive regulation of transmembrane receptor protein serine/threonine kinase signaling pathway	0.19	>=0.20	EXT1 (2.3)	FUT11 (1.9)	ENSG00000236370 (1.4)	CAMK2D (1.4)	CTNNA3 (1.2)	TBX3 (1.2)	KIAA0913 (1.1)	HNRNPA0 (0.8)	ENSG00000237298 (0.8)	SIPA1L1 (0.7)
GO:0007160	cell-matrix adhesion	0.19	>=0.20	ENSG00000237887 (3.6)	CCDC141 (2.8)	KLHL3 (2.2)	SPTBN1 (1.8)	FAM13B (1.2)	ENSG00000238018 (1.2)	SIPA1L1 (1.1)	ENSG00000236370 (1.1)	CTNNA3 (1.0)	EXT1 (0.9)
GO:0010574	regulation of vascular endothelial growth factor production	0.19	>=0.20	NDST2 (2.2)	CTNNA3 (1.5)	SCN10A (1.4)	NPY6R (1.3)	ENSG00000236370 (1.2)	CTSB (1.0)	ENSG00000237887 (0.8)	CCDC141 (0.6)	SIPA1L1 (0.5)	ENSG00000251582 (0.4)
GO:0010573	vascular endothelial growth factor production	0.19	>=0.20	NDST2 (2.2)	CTNNA3 (1.5)	SCN10A (1.4)	NPY6R (1.3)	ENSG00000236370 (1.2)	CTSB (1.0)	ENSG00000237887 (0.8)	CCDC141 (0.6)	SIPA1L1 (0.5)	ENSG00000251582 (0.4)
GO:0051153	regulation of striated muscle cell differentiation	0.19	>=0.20	SCN5A (3.6)	CCDC141 (2.5)	ENSG00000238018 (2.4)	CTNNA3 (2.4)	VGLL2 (1.9)	NPY6R (1.6)	SYNPO2L (1.6)	FAM13B (1.5)	ENSG00000236370 (1.1)	ENSG00000251582 (1.1)
GO:0048368	lateral mesoderm development	0.19	>=0.20	TBX3 (2.3)	ENSG00000237298 (2.1)	CTNNA3 (2.1)	ENSG00000236370 (1.8)	SCN10A (1.8)	FAM13B (1.3)	CAMK2G (0.8)	LINC00477 (0.8)	ENSG00000237887 (0.7)	KIAA0913 (0.6)
GO:0016645	oxidoreductase activity, acting on the CH-NH group of donors	0.19	>=0.20	CTNNA3 (1.6)	WNT8A (1.6)	CHD9 (1.1)	ENSG00000237298 (0.9)	LINC00477 (0.8)	TBX3 (0.8)	ENSG00000236370 (0.8)	CAMK2G (0.7)	SCN5A (0.7)	ENSG00000238018 (0.7)
GO:0030878	thyroid gland development	0.19	>=0.20	ENSG00000237298 (1.6)	SCN10A (1.4)	VGLL2 (1.3)	TBX3 (1.2)	PKD2L2 (1.1)	CHD9 (1.0)	KLHL3 (0.9)	EML6 (0.8)	FUT11 (0.5)	LINC00477 (0.5)
GO:0008329	pattern recognition receptor activity	0.19	>=0.20	CTSB (3.1)	CTNNA3 (1.1)	CCDC141 (1.0)	ENSG00000236370 (1.0)	NPY6R (0.5)	SCN10A (0.5)	ENSG00000237887 (0.5)	ENSG00000238018 (0.4)	NDST2 (0.4)	SCN5A (0.3)
GO:0035050	embryonic heart tube development	0.19	>=0.20	CTNNA3 (3.9)	ENSG00000238018 (1.8)	NPY6R (1.2)	ENSG00000237298 (1.1)	WNT8A (1.0)	CCDC141 (1.0)	SCN5A (0.7)	TBX3 (0.7)	ENSG00000251582 (0.7)	EML6 (0.6)
GO:0008629	induction of apoptosis by intracellular signals	0.19	>=0.20	FAM13B (1.5)	CTNNA3 (1.2)	ENSG00000238018 (0.9)	CAMK2D (0.8)	SCN5A (0.7)	CHD9 (0.7)	CTSB (0.4)	SPTBN1 (0.4)	NPY6R (0.3)	CCDC141 (0.3)
GO:0043624	cellular protein complex disassembly	0.19	>=0.20	ENSG00000237887 (3.0)	ENSG00000237298 (2.6)	ENSG00000238018 (2.2)	LINC00477 (2.0)	PKD2L2 (1.7)	CCDC141 (1.6)	CTNNA3 (1.5)	CHD9 (1.5)	CAMK2G (1.5)	SPTBN1 (1.2)
GO:0046365	monosaccharide catabolic process	0.19	>=0.20	FUT11 (4.0)	ENSG00000236370 (2.2)	ENSG00000237298 (2.2)	CAMK2G (2.0)	KLHL3 (1.8)	SEC24C (1.4)	MYOT (1.2)	NPY6R (1.2)	CTNNA3 (1.1)	NDST2 (0.8)
GO:0002819	regulation of adaptive immune response	0.19	>=0.20	NDST2 (2.4)	ENSG00000251582 (2.0)	ENSG00000236370 (1.8)	WNT8A (1.4)	LINC00477 (1.4)	CAMK2D (1.3)	CTSB (1.0)	CCDC141 (0.7)	ENSG00000238018 (0.5)	CHCHD1 (0.4)
GO:0009593	detection of chemical stimulus	0.19	>=0.20	SCN10A (3.0)	KLHL3 (1.9)	SCN5A (1.6)	LINC00477 (1.2)	ENSG00000237298 (1.0)	ENSG00000251582 (0.8)	CAMK2D (0.6)	ENSG00000237887 (0.6)	ENSG00000236370 (0.4)	CTSB (0.3)
GO:0003682	chromatin binding	0.19	>=0.20	HNRNPA0 (3.3)	CHD9 (2.3)	KIAA0913 (1.3)	FAM13B (1.2)	TBX3 (1.2)	SIPA1L1 (1.1)	ENSG00000251582 (0.7)	EXT1 (0.6)	NDST2 (0.6)	CCDC141 (0.6)
GO:0043256	laminin complex	0.19	>=0.20	CCDC141 (3.5)	SPTBN1 (2.2)	ENSG00000237887 (2.1)	ENSG00000238018 (1.8)	TBX3 (1.4)	FUT11 (1.3)	KIAA0913 (1.1)	SCN5A (1.1)	ENSG00000251582 (1.1)	KLHL3 (0.8)
GO:0097060	synaptic membrane	0.19	>=0.20	SIPA1L1 (2.3)	EML6 (1.7)	VGLL2 (1.3)	SCN10A (1.3)	CAMK2G (1.1)	SCN5A (1.1)	PKD2L2 (0.8)	KLHL3 (0.8)	CAMK2D (0.7)	CCDC141 (0.7)
GO:0004745	retinol dehydrogenase activity	0.19	>=0.20	EML6 (1.3)	CTSB (1.2)	CAMK2D (1.1)	ENSG00000237887 (1.0)	SCN10A (1.0)	FUT11 (0.8)	SYNPO2L (0.5)	TBX3 (0.5)	CHD9 (0.4)	EXT1 (0.4)
GO:0009798	axis specification	0.19	>=0.20	WNT8A (3.6)	CTNNA3 (2.4)	FAM13B (1.5)	ENSG00000238018 (1.5)	EXT1 (1.2)	TBX3 (1.0)	SCN5A (0.8)	ENSG00000237298 (0.7)	ENSG00000237887 (0.6)	SCN10A (0.5)
GO:0046822	regulation of nucleocytoplasmic transport	0.19	>=0.20	LINC00477 (2.2)	KLHL3 (1.5)	EXT1 (1.4)	PKD2L2 (1.4)	SCN10A (0.8)	ENSG00000236370 (0.8)	TBX3 (0.8)	HNRNPA0 (0.7)	MYOT (0.6)	KIAA0913 (0.6)
GO:0004889	acetylcholine-activated cation-selective channel activity	0.19	>=0.20	VGLL2 (5.0)	SYNPO2L (2.6)	SCN10A (2.4)	SCN5A (2.3)	CCDC141 (2.0)	TTN (1.6)	ENSG00000251582 (1.3)	EML6 (1.0)	LINC00477 (0.8)	FAM13B (0.8)
GO:0032649	regulation of interferon-gamma production	0.19	>=0.20	ENSG00000236370 (2.7)	NDST2 (2.3)	LINC00477 (2.1)	KLHL3 (1.4)	ENSG00000237298 (1.3)	CAMK2D (1.2)	ENSG00000238018 (1.0)	SIPA1L1 (1.0)	CTSB (0.6)	EXT1 (0.6)
GO:0016298	lipase activity	0.19	>=0.20	CTSB (2.5)	KLHL3 (1.8)	CAMK2D (1.7)	ENSG00000238018 (1.6)	EXT1 (1.3)	SCN10A (1.1)	PKD2L2 (0.9)	CHD9 (0.7)	CCDC141 (0.6)	EML6 (0.4)
GO:0031985	Golgi cisterna	0.19	>=0.20	FUT11 (2.4)	SEC24C (2.1)	NDST2 (1.7)	KIAA0913 (1.7)	EXT1 (1.5)	SIPA1L1 (1.5)	CAMK2G (1.2)	FAM13B (1.0)	CHD9 (1.0)	ENSG00000251582 (0.9)
GO:0006513	protein monoubiquitination	0.19	>=0.20	FAM13B (3.2)	CTNNA3 (2.7)	ENSG00000237887 (1.6)	EML6 (1.5)	PKD2L2 (1.5)	HNRNPA0 (1.4)	CHD9 (1.2)	FUT11 (1.0)	LINC00477 (1.0)	ENSG00000237298 (0.8)
GO:0002562	somatic diversification of immune receptors via germline recombination within a single locus	0.2	>=0.20	CAMK2D (1.9)	KLHL3 (1.5)	ENSG00000238018 (1.3)	SIPA1L1 (1.3)	WNT8A (1.1)	ENSG00000237887 (1.1)	FAM13B (0.9)	PKD2L2 (0.9)	CCDC141 (0.9)	ENSG00000251582 (0.7)
GO:0016444	somatic cell DNA recombination	0.2	>=0.20	CAMK2D (1.9)	KLHL3 (1.5)	ENSG00000238018 (1.3)	SIPA1L1 (1.3)	WNT8A (1.1)	ENSG00000237887 (1.1)	FAM13B (0.9)	PKD2L2 (0.9)	CCDC141 (0.9)	ENSG00000251582 (0.7)
GO:0016445	somatic diversification of immunoglobulins	0.2	>=0.20	ENSG00000251582 (2.0)	CAMK2D (1.9)	PKD2L2 (1.5)	SIPA1L1 (1.4)	FAM13B (1.2)	ENSG00000237887 (1.2)	KLHL3 (1.0)	NDST2 (0.9)	CCDC141 (0.8)	ENSG00000238018 (0.7)
GO:0003823	antigen binding	0.2	>=0.20	WNT8A (1.9)	CTNNA3 (1.5)	SCN10A (0.9)	TBX3 (0.9)	LINC00477 (0.7)	CTSB (0.7)	KLHL3 (0.6)	ENSG00000236370 (0.6)	CAMK2D (0.5)	KIAA0913 (0.5)
GO:0050678	regulation of epithelial cell proliferation	0.2	>=0.20	FUT11 (2.9)	EXT1 (1.7)	TBX3 (1.5)	PKD2L2 (1.3)	CHD9 (1.0)	CAMK2D (0.9)	NDST2 (0.9)	SPTBN1 (0.9)	SIPA1L1 (0.8)	SCN5A (0.5)
GO:0043523	regulation of neuron apoptotic process	0.2	>=0.20	ENSG00000238018 (2.1)	LINC00477 (1.9)	VGLL2 (1.3)	CHD9 (1.1)	FAM13B (0.8)	WNT8A (0.7)	PKD2L2 (0.7)	SCN5A (0.5)	SCN10A (0.4)	SIPA1L1 (0.4)
GO:0017147	Wnt-protein binding	0.2	>=0.20	EXT1 (2.8)	FUT11 (2.2)	SIPA1L1 (1.7)	WNT8A (1.7)	LINC00477 (1.6)	KLHL3 (1.4)	SCN10A (1.0)	TTN (0.7)	ENSG00000236370 (0.7)	TBX3 (0.6)
GO:0060395	SMAD protein signal transduction	0.2	>=0.20	WNT8A (2.0)	LINC00477 (1.8)	CTNNA3 (1.1)	CAMK2D (0.8)	EXT1 (0.8)	SCN5A (0.8)	ENSG00000236370 (0.7)	ENSG00000237887 (0.7)	TBX3 (0.6)	KIAA0913 (0.4)
GO:0042542	response to hydrogen peroxide	0.2	>=0.20	ENSG00000251582 (2.5)	WNT8A (1.5)	NPY6R (1.3)	CTSB (1.2)	ENSG00000237298 (1.2)	ENSG00000236370 (1.2)	CAMK2D (0.9)	SCN5A (0.8)	SYNPO2L (0.5)	ENSG00000238018 (0.5)
GO:0034440	lipid oxidation	0.2	>=0.20	LINC00477 (2.0)	EML6 (1.4)	ENSG00000238018 (1.4)	SCN10A (0.9)	CTNNA3 (0.9)	SEC24C (0.9)	ENSG00000251582 (0.6)	NPY6R (0.5)	CAMK2D (0.5)	CAMK2G (0.4)
GO:0004993	serotonin receptor activity	0.2	>=0.20	SCN10A (3.7)	EML6 (3.6)	WNT8A (1.1)	CAMK2G (1.0)	KLHL3 (0.9)	FAM13B (0.9)	PKD2L2 (0.9)	LINC00477 (0.8)	FUT11 (0.7)	ENSG00000236370 (0.7)
GO:0030027	lamellipodium	0.2	>=0.20	SPTBN1 (3.0)	CAMK2D (2.5)	EXT1 (2.2)	SIPA1L1 (1.6)	NPY6R (1.6)	KIAA0913 (1.2)	ENSG00000237887 (0.9)	ENSG00000238018 (0.8)	NDST2 (0.8)	CTSB (0.8)
GO:0033116	endoplasmic reticulum-Golgi intermediate compartment membrane	0.2	>=0.20	CTSB (2.4)	SEC24C (2.2)	EXT1 (1.5)	LINC00477 (1.3)	FUT11 (1.1)	CAMK2D (0.9)	ENSG00000251582 (0.7)	NPY6R (0.6)	PKD2L2 (0.6)	KIAA0913 (0.6)
GO:0001518	voltage-gated sodium channel complex	0.2	>=0.20	ENSG00000237887 (3.0)	SCN10A (2.4)	SPTBN1 (2.1)	NPY6R (2.0)	ENSG00000238018 (2.0)	KLHL3 (1.9)	TTN (1.0)	FAM13B (1.0)	MYOT (0.9)	SYNPO2L (0.9)
GO:0005884	actin filament	0.2	>=0.20	TTN (4.2)	SYNPO2L (3.9)	MYOT (3.4)	NPY6R (2.8)	VGLL2 (2.4)	SPTBN1 (2.1)	CCDC141 (1.8)	ENSG00000238018 (1.5)	SCN5A (1.3)	ENSG00000251582 (1.2)
GO:0004709	MAP kinase kinase kinase activity	0.2	>=0.20	NDST2 (2.9)	EXT1 (1.8)	SEC24C (1.2)	EML6 (1.1)	CAMK2D (1.0)	ENSG00000251582 (1.0)	ENSG00000237887 (0.9)	SCN10A (0.8)	SIPA1L1 (0.7)	KIAA0913 (0.7)
GO:0017017	MAP kinase tyrosine/serine/threonine phosphatase activity	0.2	>=0.20	TBX3 (2.3)	CHD9 (0.8)	SIPA1L1 (0.7)	CCDC141 (0.6)	ENSG00000251582 (0.6)	CTSB (0.6)	PKD2L2 (0.5)	KIAA0913 (0.4)	EML6 (0.3)	EXT1 (0.3)
GO:0060485	mesenchyme development	0.2	>=0.20	TBX3 (3.5)	SCN5A (1.6)	CTNNA3 (1.5)	FUT11 (1.4)	ENSG00000238018 (1.0)	LINC00477 (1.0)	ENSG00000237887 (0.5)	VGLL2 (0.4)	HNRNPA0 (0.4)	ENSG00000251582 (0.4)
GO:0002377	immunoglobulin production	0.2	>=0.20	ENSG00000251582 (3.0)	ENSG00000236370 (2.4)	CAMK2D (1.6)	LINC00477 (1.5)	ENSG00000238018 (1.3)	NDST2 (1.3)	SIPA1L1 (1.2)	SCN10A (0.9)	PKD2L2 (0.9)	CCDC141 (0.6)
GO:0060021	palate development	0.2	>=0.20	TBX3 (2.5)	ENSG00000237887 (2.0)	FUT11 (1.7)	VGLL2 (1.1)	HNRNPA0 (1.0)	PKD2L2 (1.0)	SCN5A (0.8)	KIAA0913 (0.8)	ENSG00000238018 (0.6)	ENSG00000237298 (0.5)
GO:0019198	transmembrane receptor protein phosphatase activity	0.2	>=0.20	CCDC141 (2.1)	LINC00477 (1.6)	FUT11 (1.5)	CAMK2D (1.1)	EML6 (1.1)	SCN5A (1.1)	ENSG00000251582 (1.0)	TBX3 (1.0)	EXT1 (0.8)	ENSG00000238018 (0.8)
GO:0005001	transmembrane receptor protein tyrosine phosphatase activity	0.2	>=0.20	CCDC141 (2.1)	LINC00477 (1.6)	FUT11 (1.5)	CAMK2D (1.1)	EML6 (1.1)	SCN5A (1.1)	ENSG00000251582 (1.0)	TBX3 (1.0)	EXT1 (0.8)	ENSG00000238018 (0.8)
GO:0035195	gene silencing by miRNA	0.2	>=0.20	KLHL3 (2.8)	FUT11 (2.2)	FAM13B (2.1)	ENSG00000237887 (2.1)	PKD2L2 (1.9)	WNT8A (1.8)	EXT1 (1.1)	CAMK2D (0.8)	CTNNA3 (0.8)	KIAA0913 (0.6)
GO:0070412	R-SMAD binding	0.2	>=0.20	ENSG00000236370 (1.6)	LINC00477 (1.5)	KIAA0913 (1.1)	TBX3 (1.0)	HNRNPA0 (0.9)	CTNNA3 (0.8)	SCN10A (0.7)	CAMK2D (0.7)	SPTBN1 (0.7)	CAMK2G (0.6)
GO:0005547	phosphatidylinositol-3,4,5-trisphosphate binding	0.2	>=0.20	FAM13B (2.0)	PKD2L2 (1.9)	KIAA0913 (1.8)	SPTBN1 (1.6)	CHD9 (1.5)	CAMK2D (1.5)	SEC24C (1.4)	NDST2 (1.2)	CTNNA3 (1.2)	SIPA1L1 (1.1)
GO:0046889	positive regulation of lipid biosynthetic process	0.2	>=0.20	SCN10A (2.6)	ENSG00000238018 (2.6)	CAMK2G (1.8)	KLHL3 (0.9)	SCN5A (0.8)	WNT8A (0.8)	CTNNA3 (0.6)	CHD9 (0.6)	CAMK2D (0.6)	PKD2L2 (0.6)
GO:0051149	positive regulation of muscle cell differentiation	0.2	>=0.20	VGLL2 (4.1)	ENSG00000236370 (2.5)	CCDC141 (2.4)	FAM13B (2.3)	CAMK2G (1.7)	MYOT (1.5)	SYNPO2L (1.1)	TTN (1.1)	SCN5A (1.0)	ENSG00000237887 (1.0)
GO:0046135	pyrimidine nucleoside catabolic process	0.2	>=0.20	CTNNA3 (2.0)	NPY6R (1.6)	CCDC141 (1.4)	VGLL2 (1.2)	WNT8A (1.0)	KLHL3 (0.9)	MYOT (0.9)	ENSG00000237887 (0.9)	SYNPO2L (0.8)	CHD9 (0.7)
GO:0034446	substrate adhesion-dependent cell spreading	0.21	>=0.20	ENSG00000237887 (3.6)	CCDC141 (2.3)	WNT8A (2.2)	CTNNA3 (1.6)	ENSG00000237298 (1.3)	EXT1 (0.9)	CAMK2G (0.8)	SPTBN1 (0.8)	CTSB (0.6)	NDST2 (0.5)
GO:0043197	dendritic spine	0.21	>=0.20	SIPA1L1 (3.4)	KLHL3 (2.2)	SPTBN1 (1.5)	CAMK2D (1.4)	EXT1 (1.0)	SCN5A (0.9)	ENSG00000238018 (0.9)	SYNPO2L (0.7)	NPY6R (0.6)	TBX3 (0.6)
GO:0044309	neuron spine	0.21	>=0.20	SIPA1L1 (3.4)	KLHL3 (2.2)	SPTBN1 (1.5)	CAMK2D (1.4)	EXT1 (1.0)	SCN5A (0.9)	ENSG00000238018 (0.9)	SYNPO2L (0.7)	NPY6R (0.6)	TBX3 (0.6)
GO:0045765	regulation of angiogenesis	0.21	>=0.20	CTNNA3 (2.1)	FUT11 (1.6)	NPY6R (1.5)	TBX3 (1.3)	CCDC141 (1.3)	NDST2 (1.2)	CHD9 (1.1)	ENSG00000238018 (1.1)	WNT8A (0.9)	EXT1 (0.9)
GO:0045058	T cell selection	0.21	>=0.20	EML6 (1.4)	ENSG00000237887 (1.3)	WNT8A (1.3)	LINC00477 (1.2)	CTNNA3 (1.0)	SCN5A (0.9)	KLHL3 (0.7)	CAMK2D (0.5)	SEC24C (0.5)	SCN10A (0.4)
GO:0000323	lytic vacuole	0.21	>=0.20	CTSB (6.5)	NDST2 (2.2)	KIAA0913 (1.7)	ENSG00000237298 (0.9)	FUT11 (0.8)	FAM13B (0.5)	WNT8A (0.4)	ENSG00000251582 (0.4)	CCDC141 (0.2)	SEC24C (0.2)
GO:0005764	lysosome	0.21	>=0.20	CTSB (6.5)	NDST2 (2.2)	KIAA0913 (1.7)	ENSG00000237298 (0.9)	FUT11 (0.8)	FAM13B (0.5)	WNT8A (0.4)	ENSG00000251582 (0.4)	CCDC141 (0.2)	SEC24C (0.2)
GO:0001756	somitogenesis	0.21	>=0.20	WNT8A (5.7)	ENSG00000238018 (2.3)	VGLL2 (1.9)	SCN10A (1.7)	ENSG00000251582 (1.2)	TBX3 (1.0)	TTN (0.9)	MYOT (0.8)	SYNPO2L (0.8)	CTNNA3 (0.7)
GO:0019208	phosphatase regulator activity	0.21	>=0.20	CTNNA3 (1.9)	SCN5A (1.3)	CAMK2D (1.2)	SIPA1L1 (1.2)	ENSG00000237298 (0.9)	SEC24C (0.9)	EXT1 (0.7)	CHCHD1 (0.7)	SPTBN1 (0.6)	SCN10A (0.5)
GO:0032403	protein complex binding	0.21	>=0.20	SPTBN1 (3.0)	ENSG00000238018 (2.9)	EXT1 (1.7)	KLHL3 (1.3)	CTNNA3 (1.0)	CAMK2G (1.0)	ENSG00000236370 (1.0)	FAM13B (0.9)	CCDC141 (0.9)	NPY6R (0.9)
GO:0001772	immunological synapse	0.21	>=0.20	CAMK2D (1.3)	NPY6R (1.2)	KIAA0913 (1.1)	EML6 (1.0)	ENSG00000238018 (1.0)	SEC24C (0.8)	VGLL2 (0.8)	SPTBN1 (0.8)	WNT8A (0.6)	ENSG00000237887 (0.6)
GO:0031018	endocrine pancreas development	0.21	>=0.20	ENSG00000237887 (3.1)	LINC00477 (2.6)	ENSG00000237298 (1.9)	CTNNA3 (1.3)	SCN10A (1.2)	ENSG00000238018 (0.9)	KIAA0913 (0.7)	ENSG00000236370 (0.6)	CCDC141 (0.4)	EXT1 (0.3)
GO:0009968	negative regulation of signal transduction	0.21	>=0.20	WNT8A (2.4)	TBX3 (1.8)	KIAA0913 (1.8)	ENSG00000238018 (1.7)	EXT1 (1.4)	CHD9 (1.4)	FUT11 (1.2)	CAMK2D (1.1)	SIPA1L1 (1.0)	SPTBN1 (1.0)
GO:0006470	protein dephosphorylation	0.21	>=0.20	PKD2L2 (2.4)	CTNNA3 (1.9)	CAMK2D (1.7)	ENSG00000237298 (1.7)	SCN5A (1.0)	CCDC141 (1.0)	VGLL2 (1.0)	ENSG00000237887 (0.6)	NPY6R (0.6)	CHCHD1 (0.5)
GO:0005543	phospholipid binding	0.21	>=0.20	CTSB (3.1)	CAMK2D (2.5)	FAM13B (1.7)	SPTBN1 (1.6)	SIPA1L1 (1.1)	TBX3 (0.8)	FUT11 (0.8)	SEC24C (0.6)	ENSG00000238018 (0.5)	CTNNA3 (0.5)
GO:0008207	C21-steroid hormone metabolic process	0.21	>=0.20	LINC00477 (2.8)	FAM13B (1.8)	KLHL3 (1.7)	ENSG00000237298 (1.4)	TBX3 (1.2)	CAMK2G (1.1)	EML6 (1.1)	FUT11 (0.8)	EXT1 (0.7)	CHD9 (0.7)
GO:0012502	induction of programmed cell death	0.21	>=0.20	CAMK2D (1.4)	ENSG00000238018 (1.3)	ENSG00000237298 (1.2)	FAM13B (0.8)	CTSB (0.8)	SCN5A (0.7)	EXT1 (0.6)	CCDC141 (0.6)	FUT11 (0.5)	SIPA1L1 (0.5)
GO:0051259	protein oligomerization	0.21	>=0.20	ENSG00000236370 (3.3)	SCN10A (3.2)	ENSG00000237298 (1.6)	ENSG00000251582 (1.4)	CAMK2G (1.4)	EML6 (1.4)	FAM13B (1.3)	CTNNA3 (1.3)	FUT11 (0.9)	CAMK2D (0.9)
GO:0002709	regulation of T cell mediated immunity	0.21	>=0.20	LINC00477 (3.2)	CCDC141 (1.7)	ENSG00000237298 (1.7)	CTSB (1.0)	NDST2 (0.9)	NPY6R (0.8)	ENSG00000236370 (0.7)	ENSG00000251582 (0.6)	SCN10A (0.5)	CHCHD1 (0.5)
GO:0071219	cellular response to molecule of bacterial origin	0.21	>=0.20	CTSB (1.6)	ENSG00000237298 (1.6)	NDST2 (0.9)	ENSG00000236370 (0.8)	SCN10A (0.6)	EXT1 (0.5)	CTNNA3 (0.5)	ENSG00000251582 (0.5)	CAMK2D (0.3)	ENSG00000238018 (0.3)
GO:0033522	histone H2A ubiquitination	0.21	>=0.20	FAM13B (4.4)	ENSG00000237887 (3.3)	ENSG00000237298 (2.0)	CTNNA3 (1.9)	LINC00477 (1.7)	CHCHD1 (1.6)	PKD2L2 (1.5)	HNRNPA0 (1.0)	EML6 (1.0)	KLHL3 (0.9)
GO:0000982	RNA polymerase II core promoter proximal region sequence-specific DNA binding transcription factor activity	0.21	>=0.20	TBX3 (3.8)	HNRNPA0 (2.0)	PKD2L2 (1.5)	LINC00477 (1.4)	CHD9 (1.2)	EML6 (0.9)	SIPA1L1 (0.8)	SCN5A (0.7)	EXT1 (0.6)	VGLL2 (0.5)
GO:0045995	regulation of embryonic development	0.21	>=0.20	ENSG00000251582 (2.8)	TBX3 (2.4)	SCN10A (2.2)	WNT8A (1.9)	KIAA0913 (1.3)	FAM13B (1.2)	NDST2 (1.1)	ENSG00000238018 (1.1)	EXT1 (1.0)	SEC24C (0.9)
GO:0071901	negative regulation of protein serine/threonine kinase activity	0.21	>=0.20	CAMK2D (2.8)	CHD9 (1.8)	EML6 (1.7)	LINC00477 (1.2)	FUT11 (1.2)	CCDC141 (1.1)	SCN10A (0.7)	SPTBN1 (0.7)	KLHL3 (0.6)	SYNPO2L (0.5)
GO:0002792	negative regulation of peptide secretion	0.21	>=0.20	LINC00477 (2.5)	PKD2L2 (1.8)	ENSG00000238018 (1.6)	CTNNA3 (1.3)	SCN5A (1.1)	FUT11 (0.9)	KLHL3 (0.8)	SCN10A (0.8)	CHD9 (0.7)	ENSG00000237887 (0.7)
GO:0031293	membrane protein intracellular domain proteolysis	0.21	>=0.20	ENSG00000237298 (2.5)	FUT11 (1.8)	CAMK2D (1.7)	FAM13B (1.3)	CTNNA3 (1.3)	NDST2 (1.2)	SCN5A (1.0)	WNT8A (0.8)	EML6 (0.6)	LINC00477 (0.6)
GO:0010717	regulation of epithelial to mesenchymal transition	0.21	>=0.20	TBX3 (2.8)	LINC00477 (2.7)	FUT11 (2.0)	KLHL3 (1.7)	ENSG00000237298 (1.7)	CAMK2D (1.6)	CTNNA3 (1.0)	ENSG00000238018 (0.9)	HNRNPA0 (0.7)	KIAA0913 (0.7)
GO:0004620	phospholipase activity	0.21	>=0.20	CTSB (2.9)	CAMK2D (2.2)	KLHL3 (2.0)	SCN10A (1.6)	ENSG00000238018 (1.5)	CCDC141 (1.5)	EXT1 (1.4)	WNT8A (1.2)	PKD2L2 (0.8)	CHD9 (0.8)
GO:0005773	vacuole	0.22	>=0.20	CTSB (6.4)	KIAA0913 (2.1)	NDST2 (1.8)	ENSG00000237298 (0.9)	FAM13B (0.8)	KLHL3 (0.5)	FUT11 (0.4)	CAMK2D (0.4)	WNT8A (0.3)	SEC24C (0.3)
GO:0042490	mechanoreceptor differentiation	0.22	>=0.20	SCN10A (2.0)	EML6 (1.8)	EXT1 (1.3)	ENSG00000251582 (1.3)	LINC00477 (1.1)	ENSG00000237887 (1.0)	SIPA1L1 (1.0)	WNT8A (0.8)	SCN5A (0.8)	CAMK2G (0.7)
GO:0002718	regulation of cytokine production involved in immune response	0.22	>=0.20	ENSG00000236370 (3.2)	NDST2 (2.2)	CTSB (2.0)	CAMK2D (1.7)	LINC00477 (1.6)	KLHL3 (0.6)	SYNPO2L (0.3)	SCN10A (0.3)	VGLL2 (0.2)	ENSG00000238018 (0.2)
GO:0050776	regulation of immune response	0.22	>=0.20	NDST2 (1.7)	CTSB (1.5)	CAMK2D (1.5)	ENSG00000236370 (1.2)	WNT8A (0.9)	ENSG00000237298 (0.9)	EXT1 (0.6)	CTNNA3 (0.4)	SCN5A (0.3)	FUT11 (0.2)
GO:0043241	protein complex disassembly	0.22	>=0.20	ENSG00000237887 (3.0)	ENSG00000237298 (2.6)	ENSG00000238018 (2.2)	LINC00477 (2.1)	CHD9 (1.9)	PKD2L2 (1.6)	CAMK2G (1.4)	CCDC141 (1.4)	CTNNA3 (1.3)	SPTBN1 (1.1)
GO:0070851	growth factor receptor binding	0.22	>=0.20	EXT1 (2.3)	WNT8A (2.1)	NDST2 (2.0)	PKD2L2 (1.5)	FUT11 (1.3)	SCN5A (1.3)	CTSB (0.8)	ENSG00000236370 (0.7)	TBX3 (0.6)	CAMK2D (0.5)
GO:0006917	induction of apoptosis	0.22	>=0.20	CAMK2D (1.5)	ENSG00000238018 (1.4)	ENSG00000237298 (1.1)	FAM13B (0.9)	CTSB (0.7)	SCN5A (0.7)	FUT11 (0.6)	EXT1 (0.6)	CCDC141 (0.6)	NPY6R (0.5)
GO:0051606	detection of stimulus	0.22	>=0.20	SCN10A (3.4)	KLHL3 (1.4)	CCDC141 (1.0)	SCN5A (0.9)	CHD9 (0.8)	ENSG00000237887 (0.5)	CTNNA3 (0.4)	WNT8A (0.3)	ENSG00000251582 (0.3)	CHCHD1 (0.2)
GO:0005245	voltage-gated calcium channel activity	0.22	>=0.20	MYOT (3.7)	PKD2L2 (2.4)	VGLL2 (2.3)	TTN (2.3)	TBX3 (1.7)	CAMK2G (1.7)	SYNPO2L (1.4)	ENSG00000237298 (1.1)	SIPA1L1 (1.0)	EML6 (0.9)
GO:0015114	phosphate ion transmembrane transporter activity	0.22	>=0.20	SCN10A (1.2)	CTNNA3 (1.1)	NPY6R (1.0)	ENSG00000237298 (1.0)	FAM13B (0.8)	SCN5A (0.8)	CTSB (0.7)	ENSG00000238018 (0.6)	CHD9 (0.4)	WNT8A (0.4)
GO:0044403	symbiosis, encompassing mutualism through parasitism	0.22	>=0.20	ENSG00000251582 (3.6)	ENSG00000236370 (2.6)	NDST2 (1.7)	CHCHD1 (1.3)	ENSG00000237298 (1.1)	WNT8A (1.0)	ENSG00000238018 (1.0)	CCDC141 (0.9)	LINC00477 (0.8)	KIAA0913 (0.6)
GO:0007423	sensory organ development	0.22	>=0.20	LINC00477 (1.2)	EXT1 (1.1)	SIPA1L1 (1.0)	VGLL2 (0.9)	EML6 (0.9)	ENSG00000251582 (0.8)	TBX3 (0.7)	CHD9 (0.6)	FUT11 (0.6)	KIAA0913 (0.5)
GO:0005796	Golgi lumen	0.22	>=0.20	PKD2L2 (1.8)	EXT1 (1.2)	KIAA0913 (1.1)	LINC00477 (0.8)	EML6 (0.8)	WNT8A (0.7)	CHD9 (0.5)	NDST2 (0.5)	TBX3 (0.4)	CTNNA3 (0.3)
GO:0005892	acetylcholine-gated channel complex	0.22	>=0.20	VGLL2 (4.8)	SYNPO2L (2.6)	CCDC141 (2.2)	SCN5A (2.2)	SCN10A (2.1)	TTN (1.6)	ENSG00000251582 (1.5)	EML6 (1.2)	FAM13B (0.8)	NDST2 (0.8)
GO:0030246	carbohydrate binding	0.22	>=0.20	CTSB (1.9)	ENSG00000237298 (1.7)	FUT11 (1.4)	KLHL3 (1.3)	WNT8A (1.1)	EXT1 (1.0)	ENSG00000236370 (0.9)	FAM13B (0.7)	CCDC141 (0.6)	NPY6R (0.6)
GO:0044437	vacuolar part	0.22	>=0.20	CTSB (5.5)	KIAA0913 (2.4)	NDST2 (1.1)	FAM13B (0.9)	CHD9 (0.7)	CAMK2D (0.6)	SEC24C (0.6)	ENSG00000237298 (0.6)	KLHL3 (0.5)	WNT8A (0.3)
GO:0006469	negative regulation of protein kinase activity	0.22	>=0.20	CAMK2D (2.7)	EML6 (2.0)	LINC00477 (1.2)	SCN10A (0.9)	SPTBN1 (0.9)	FUT11 (0.9)	KLHL3 (0.7)	SIPA1L1 (0.7)	SYNPO2L (0.4)	CHD9 (0.4)
GO:0030513	positive regulation of BMP signaling pathway	0.22	>=0.20	EXT1 (2.4)	ENSG00000236370 (2.0)	FUT11 (1.4)	TBX3 (1.1)	SCN5A (1.0)	CHD9 (0.8)	KLHL3 (0.7)	CAMK2D (0.6)	PKD2L2 (0.5)	CAMK2G (0.4)
GO:0004197	cysteine-type endopeptidase activity	0.22	>=0.20	CTSB (3.4)	PKD2L2 (3.3)	CAMK2D (1.9)	FUT11 (1.7)	KLHL3 (1.6)	ENSG00000236370 (1.5)	ENSG00000251582 (1.1)	FAM13B (0.9)	CCDC141 (0.8)	LINC00477 (0.8)
GO:0035257	nuclear hormone receptor binding	0.22	>=0.20	SEC24C (2.4)	KIAA0913 (2.3)	TBX3 (2.1)	CHD9 (1.5)	SCN5A (1.2)	HNRNPA0 (1.2)	FAM13B (1.1)	CTNNA3 (1.0)	SPTBN1 (0.7)	FUT11 (0.5)
GO:0006402	mRNA catabolic process	0.22	>=0.20	LINC00477 (2.2)	CHD9 (2.0)	HNRNPA0 (1.8)	FAM13B (1.8)	CHCHD1 (1.5)	SEC24C (1.2)	ENSG00000251582 (1.1)	KLHL3 (0.9)	SCN10A (0.8)	WNT8A (0.7)
GO:0090278	negative regulation of peptide hormone secretion	0.22	>=0.20	LINC00477 (2.4)	PKD2L2 (1.8)	ENSG00000238018 (1.6)	CTNNA3 (1.4)	SCN10A (0.9)	FUT11 (0.8)	SCN5A (0.8)	CHD9 (0.7)	KLHL3 (0.7)	ENSG00000237887 (0.6)
GO:0006809	nitric oxide biosynthetic process	0.23	>=0.20	ENSG00000251582 (2.3)	NDST2 (1.7)	ENSG00000236370 (1.2)	SCN10A (1.1)	CTNNA3 (0.9)	CTSB (0.8)	PKD2L2 (0.7)	CAMK2D (0.6)	EXT1 (0.5)	SCN5A (0.5)
GO:0021915	neural tube development	0.23	>=0.20	WNT8A (5.0)	LINC00477 (1.9)	KIAA0913 (1.6)	CHD9 (1.5)	EXT1 (1.5)	ENSG00000238018 (1.1)	SIPA1L1 (0.9)	ENSG00000251582 (0.8)	CAMK2D (0.5)	NDST2 (0.4)
GO:0007029	endoplasmic reticulum organization	0.23	>=0.20	MYOT (2.4)	CHD9 (2.1)	EML6 (1.6)	SEC24C (1.5)	SCN10A (1.3)	FUT11 (1.3)	CAMK2G (1.1)	ENSG00000237887 (1.0)	LINC00477 (0.9)	KIAA0913 (0.9)
GO:0003407	neural retina development	0.23	>=0.20	CAMK2D (1.7)	EML6 (1.6)	CHD9 (1.3)	CCDC141 (0.8)	KLHL3 (0.8)	CTNNA3 (0.6)	FAM13B (0.6)	LINC00477 (0.6)	SCN10A (0.3)	ENSG00000237298 (0.3)
GO:0015926	glucosidase activity	0.23	>=0.20	ENSG00000237298 (2.6)	ENSG00000237887 (2.1)	MYOT (2.1)	NDST2 (1.7)	ENSG00000236370 (1.6)	KIAA0913 (1.4)	SEC24C (1.4)	TTN (1.3)	NPY6R (1.2)	CCDC141 (1.1)
GO:0001077	RNA polymerase II core promoter proximal region sequence-specific DNA binding transcription factor activity involved in positive regulation of transcription	0.23	>=0.20	TBX3 (3.3)	PKD2L2 (2.0)	HNRNPA0 (1.7)	SCN5A (1.3)	NPY6R (1.1)	LINC00477 (1.0)	CHD9 (0.9)	SIPA1L1 (0.7)	SCN10A (0.6)	MYOT (0.6)
GO:0001726	ruffle	0.23	>=0.20	SPTBN1 (2.7)	ENSG00000251582 (1.9)	CCDC141 (1.8)	WNT8A (1.3)	FAM13B (1.2)	SIPA1L1 (1.1)	NDST2 (1.0)	ENSG00000238018 (0.7)	KIAA0913 (0.6)	SCN5A (0.5)
GO:0000307	cyclin-dependent protein kinase holoenzyme complex	0.23	>=0.20	CCDC141 (2.7)	ENSG00000251582 (1.9)	SIPA1L1 (1.7)	VGLL2 (1.7)	CHD9 (1.2)	HNRNPA0 (1.1)	SCN5A (0.9)	TBX3 (0.9)	SYNPO2L (0.8)	KIAA0913 (0.7)
GO:0042162	telomeric DNA binding	0.23	>=0.20	HNRNPA0 (2.6)	CTNNA3 (2.1)	CAMK2G (1.9)	CHD9 (1.6)	ENSG00000237887 (1.3)	ENSG00000237298 (1.1)	NDST2 (1.0)	CAMK2D (0.8)	SEC24C (0.7)	PKD2L2 (0.7)
GO:0019955	cytokine binding	0.23	>=0.20	FUT11 (2.3)	CTSB (2.1)	NDST2 (2.1)	KLHL3 (1.1)	SCN5A (0.9)	ENSG00000236370 (0.9)	EXT1 (0.7)	ENSG00000237887 (0.6)	CTNNA3 (0.6)	LINC00477 (0.5)
GO:0050873	brown fat cell differentiation	0.23	>=0.20	ENSG00000238018 (4.4)	KLHL3 (2.7)	FUT11 (2.6)	EML6 (1.9)	CTNNA3 (1.6)	PKD2L2 (1.5)	MYOT (1.3)	NPY6R (1.0)	TTN (0.5)	ENSG00000237298 (0.4)
GO:0042693	muscle cell fate commitment	0.23	>=0.20	VGLL2 (7.1)	MYOT (2.8)	SYNPO2L (2.6)	TTN (2.5)	CCDC141 (2.0)	ENSG00000237887 (1.9)	NPY6R (1.9)	ENSG00000236370 (1.3)	TBX3 (1.2)	SCN5A (0.9)
GO:0032870	cellular response to hormone stimulus	0.23	>=0.20	EXT1 (1.4)	KLHL3 (1.3)	TBX3 (1.0)	NPY6R (0.9)	ENSG00000238018 (0.7)	CAMK2G (0.7)	KIAA0913 (0.6)	SIPA1L1 (0.6)	WNT8A (0.6)	EML6 (0.6)
GO:0004435	phosphatidylinositol phospholipase C activity	0.23	>=0.20	EML6 (2.6)	CAMK2G (1.9)	NDST2 (1.5)	KLHL3 (1.5)	CAMK2D (1.4)	LINC00477 (1.3)	ENSG00000238018 (1.2)	SCN10A (1.0)	SEC24C (1.0)	EXT1 (0.9)
GO:0045766	positive regulation of angiogenesis	0.23	>=0.20	FUT11 (2.4)	CTNNA3 (2.4)	NPY6R (1.8)	CCDC141 (1.5)	PKD2L2 (1.4)	EXT1 (1.3)	TBX3 (1.2)	ENSG00000238018 (1.0)	CHD9 (0.8)	NDST2 (0.7)
GO:0061035	regulation of cartilage development	0.23	>=0.20	CHD9 (1.6)	EXT1 (1.1)	LINC00477 (1.1)	TBX3 (1.0)	ENSG00000251582 (1.0)	ENSG00000237887 (0.9)	VGLL2 (0.8)	ENSG00000238018 (0.8)	CAMK2D (0.7)	PKD2L2 (0.7)
GO:0002009	morphogenesis of an epithelium	0.23	>=0.20	TBX3 (2.9)	ENSG00000238018 (2.1)	WNT8A (2.0)	EXT1 (1.6)	ENSG00000251582 (1.3)	SIPA1L1 (0.7)	FUT11 (0.7)	SCN5A (0.7)	ENSG00000237887 (0.6)	NDST2 (0.6)
GO:0048365	Rac GTPase binding	0.23	>=0.20	SCN10A (1.9)	LINC00477 (1.6)	KIAA0913 (1.3)	ENSG00000237887 (1.3)	SIPA1L1 (1.2)	SPTBN1 (1.2)	ENSG00000238018 (1.0)	CHCHD1 (0.9)	PKD2L2 (0.9)	CCDC141 (0.8)
GO:0016651	oxidoreductase activity, acting on NADH or NADPH	0.23	>=0.20	CHCHD1 (5.5)	KLHL3 (1.0)	LINC00477 (0.8)	TBX3 (0.7)	NPY6R (0.7)	CTSB (0.6)	SCN5A (0.6)	SCN10A (0.6)	CHD9 (0.5)	ENSG00000237298 (0.5)
GO:0070997	neuron death	0.23	>=0.20	LINC00477 (2.1)	ENSG00000238018 (1.9)	CHD9 (1.2)	VGLL2 (1.1)	PKD2L2 (1.1)	SIPA1L1 (0.9)	FAM13B (0.8)	ENSG00000237298 (0.8)	SCN5A (0.5)	CAMK2D (0.4)
GO:0035091	phosphatidylinositol binding	0.23	>=0.20	FAM13B (2.3)	CAMK2D (2.0)	CTSB (1.8)	SPTBN1 (1.5)	CHD9 (1.2)	ENSG00000251582 (1.0)	CTNNA3 (1.0)	SIPA1L1 (0.9)	ENSG00000238018 (0.8)	FUT11 (0.8)
GO:0016408	C-acyltransferase activity	0.23	>=0.20	ENSG00000237887 (1.8)	CTNNA3 (1.5)	TBX3 (1.4)	NPY6R (1.0)	CAMK2D (0.9)	EML6 (0.8)	WNT8A (0.5)	ENSG00000251582 (0.5)	ENSG00000236370 (0.4)	LINC00477 (0.3)
GO:0010769	regulation of cell morphogenesis involved in differentiation	0.23	>=0.20	SCN10A (2.2)	KIAA0913 (1.6)	SIPA1L1 (1.5)	ENSG00000238018 (1.4)	TBX3 (1.4)	ENSG00000237298 (0.9)	CTNNA3 (0.9)	SPTBN1 (0.9)	LINC00477 (0.6)	EXT1 (0.6)
GO:0031347	regulation of defense response	0.23	>=0.20	ENSG00000236370 (2.0)	CTSB (1.9)	NDST2 (1.7)	CAMK2D (1.5)	EXT1 (1.4)	ENSG00000237298 (1.4)	CTNNA3 (0.7)	SEC24C (0.6)	KLHL3 (0.4)	WNT8A (0.3)
GO:0022834	ligand-gated channel activity	0.23	>=0.20	EML6 (2.6)	CCDC141 (2.5)	SCN10A (2.3)	SCN5A (2.2)	CAMK2G (1.4)	VGLL2 (1.3)	ENSG00000237887 (1.2)	CAMK2D (1.0)	KLHL3 (0.9)	PKD2L2 (0.8)
GO:0015276	ligand-gated ion channel activity	0.23	>=0.20	EML6 (2.6)	CCDC141 (2.5)	SCN10A (2.3)	SCN5A (2.2)	CAMK2G (1.4)	VGLL2 (1.3)	ENSG00000237887 (1.2)	CAMK2D (1.0)	KLHL3 (0.9)	PKD2L2 (0.8)
GO:0005874	microtubule	0.23	>=0.20	SPTBN1 (2.6)	CHD9 (1.6)	KLHL3 (0.9)	EML6 (0.9)	SCN10A (0.8)	ENSG00000238018 (0.8)	CCDC141 (0.7)	FAM13B (0.6)	SIPA1L1 (0.6)	CAMK2G (0.5)
GO:0008180	signalosome	0.23	>=0.20	CAMK2G (2.2)	SEC24C (2.0)	ENSG00000251582 (1.5)	LINC00477 (1.4)	ENSG00000236370 (1.3)	KLHL3 (1.0)	MYOT (1.0)	CTSB (1.0)	ENSG00000237298 (0.9)	SYNPO2L (0.9)
GO:0005635	nuclear envelope	0.23	>=0.20	CTSB (1.9)	SEC24C (1.6)	CHCHD1 (1.6)	FUT11 (1.2)	ENSG00000238018 (1.1)	HNRNPA0 (1.0)	SPTBN1 (1.0)	CAMK2D (0.9)	CTNNA3 (0.9)	CHD9 (0.9)
GO:0031593	polyubiquitin binding	0.23	>=0.20	KIAA0913 (2.4)	SEC24C (2.2)	CAMK2G (1.7)	EML6 (1.5)	CAMK2D (1.1)	VGLL2 (1.1)	ENSG00000236370 (1.0)	ENSG00000238018 (1.0)	LINC00477 (1.0)	CTSB (1.0)
GO:0019888	protein phosphatase regulator activity	0.23	>=0.20	CTNNA3 (1.5)	SCN5A (1.4)	SEC24C (1.4)	SCN10A (1.3)	ENSG00000237298 (1.2)	SIPA1L1 (1.1)	CHCHD1 (1.1)	CAMK2D (0.8)	SYNPO2L (0.7)	FUT11 (0.4)
GO:0042743	hydrogen peroxide metabolic process	0.23	>=0.20	LINC00477 (2.8)	ENSG00000237298 (2.4)	WNT8A (1.7)	ENSG00000236370 (1.5)	CHCHD1 (1.3)	SCN5A (1.0)	ENSG00000251582 (0.9)	ENSG00000238018 (0.9)	CTSB (0.9)	CTNNA3 (0.8)
GO:0009950	dorsal/ventral axis specification	0.23	>=0.20	ENSG00000251582 (2.1)	CTNNA3 (1.9)	TBX3 (1.6)	EXT1 (1.5)	CCDC141 (1.3)	ENSG00000236370 (1.2)	WNT8A (0.9)	KIAA0913 (0.8)	ENSG00000237298 (0.7)	ENSG00000238018 (0.5)
GO:0050679	positive regulation of epithelial cell proliferation	0.23	>=0.20	FUT11 (2.5)	TBX3 (1.8)	EXT1 (1.5)	ENSG00000237298 (1.3)	ENSG00000238018 (1.1)	NDST2 (1.0)	SIPA1L1 (1.0)	ENSG00000236370 (0.9)	SCN5A (0.9)	KIAA0913 (0.8)
GO:0016052	carbohydrate catabolic process	0.23	>=0.20	FUT11 (3.1)	CAMK2G (2.7)	ENSG00000236370 (2.6)	ENSG00000237298 (2.5)	MYOT (1.6)	KLHL3 (1.5)	SEC24C (0.9)	CTNNA3 (0.9)	CTSB (0.9)	NDST2 (0.9)
GO:0005319	lipid transporter activity	0.23	>=0.20	FAM13B (2.9)	TBX3 (1.6)	CTSB (1.5)	CAMK2D (1.4)	EML6 (1.0)	SIPA1L1 (0.9)	EXT1 (0.8)	NDST2 (0.7)	ENSG00000237887 (0.6)	CCDC141 (0.4)
GO:0060338	regulation of type I interferon-mediated signaling pathway	0.23	>=0.20	ENSG00000236370 (2.6)	ENSG00000237298 (1.7)	EXT1 (1.5)	NDST2 (1.1)	SCN10A (0.9)	WNT8A (0.8)	SEC24C (0.7)	KIAA0913 (0.5)	FUT11 (0.4)	CTNNA3 (0.4)
GO:0046849	bone remodeling	0.23	>=0.20	LINC00477 (2.4)	CHD9 (1.9)	ENSG00000237298 (1.6)	KLHL3 (1.4)	CTSB (1.3)	CCDC141 (0.8)	EXT1 (0.7)	SCN10A (0.7)	FUT11 (0.5)	PKD2L2 (0.5)
GO:0005849	mRNA cleavage factor complex	0.23	>=0.20	HNRNPA0 (2.7)	KLHL3 (1.2)	LINC00477 (1.2)	SIPA1L1 (1.1)	ENSG00000236370 (1.1)	FAM13B (1.0)	CTNNA3 (1.0)	SCN5A (1.0)	NDST2 (0.8)	ENSG00000238018 (0.8)
GO:0035295	tube development	0.23	>=0.20	TBX3 (3.1)	ENSG00000238018 (2.5)	EXT1 (1.9)	ENSG00000237887 (1.2)	FUT11 (1.1)	SCN5A (0.8)	ENSG00000251582 (0.8)	HNRNPA0 (0.7)	SPTBN1 (0.6)	WNT8A (0.6)
GO:0042813	Wnt-activated receptor activity	0.23	>=0.20	EXT1 (2.4)	LINC00477 (2.0)	FUT11 (1.9)	SIPA1L1 (1.5)	SCN10A (1.5)	KLHL3 (1.4)	WNT8A (1.3)	ENSG00000236370 (1.3)	TTN (0.7)	NDST2 (0.6)
GO:0004175	endopeptidase activity	0.24	>=0.20	CTNNA3 (2.3)	CTSB (2.2)	NDST2 (1.7)	FUT11 (1.5)	ENSG00000236370 (1.2)	SCN5A (1.1)	ENSG00000237298 (1.1)	ENSG00000251582 (0.8)	ENSG00000238018 (0.8)	KLHL3 (0.4)
GO:0019838	growth factor binding	0.24	>=0.20	EXT1 (2.3)	FUT11 (1.9)	SPTBN1 (1.4)	TBX3 (1.0)	CTSB (1.0)	WNT8A (0.9)	NDST2 (0.7)	ENSG00000237887 (0.6)	ENSG00000236370 (0.6)	SCN5A (0.4)
GO:0001654	eye development	0.24	>=0.20	EXT1 (1.7)	CHD9 (1.2)	LINC00477 (1.0)	PKD2L2 (0.9)	TBX3 (0.8)	VGLL2 (0.8)	CAMK2D (0.6)	SIPA1L1 (0.5)	ENSG00000251582 (0.5)	FUT11 (0.5)
GO:0048306	calcium-dependent protein binding	0.24	>=0.20	CAMK2G (3.1)	ENSG00000236370 (2.5)	TTN (2.4)	MYOT (2.1)	FAM13B (1.9)	ENSG00000251582 (1.7)	SYNPO2L (1.6)	SCN10A (1.5)	KLHL3 (1.5)	KIAA0913 (1.4)
GO:0033293	monocarboxylic acid binding	0.24	>=0.20	CAMK2D (2.2)	NPY6R (1.2)	PKD2L2 (1.1)	EML6 (0.8)	SCN10A (0.8)	WNT8A (0.8)	ENSG00000238018 (0.8)	SCN5A (0.7)	SPTBN1 (0.7)	KLHL3 (0.7)
GO:0050853	B cell receptor signaling pathway	0.24	>=0.20	CAMK2D (2.3)	LINC00477 (1.8)	CHD9 (1.4)	PKD2L2 (1.1)	FUT11 (0.8)	CHCHD1 (0.6)	SCN10A (0.6)	NDST2 (0.6)	CCDC141 (0.5)	CTNNA3 (0.5)
GO:0030036	actin cytoskeleton organization	0.24	>=0.20	NPY6R (2.5)	SPTBN1 (2.4)	ENSG00000238018 (2.3)	ENSG00000237887 (2.1)	ENSG00000237298 (2.1)	CTNNA3 (1.8)	CCDC141 (1.7)	SYNPO2L (1.6)	KLHL3 (1.5)	MYOT (1.5)
GO:0050860	negative regulation of T cell receptor signaling pathway	0.24	>=0.20	ENSG00000236370 (1.6)	CAMK2D (1.6)	SIPA1L1 (1.6)	NDST2 (1.5)	EML6 (1.4)	ENSG00000237298 (1.3)	CTSB (1.3)	NPY6R (1.0)	CTNNA3 (0.8)	SCN10A (0.6)
GO:0050858	negative regulation of antigen receptor-mediated signaling pathway	0.24	>=0.20	ENSG00000236370 (1.6)	CAMK2D (1.6)	SIPA1L1 (1.6)	NDST2 (1.5)	EML6 (1.4)	ENSG00000237298 (1.3)	CTSB (1.3)	NPY6R (1.0)	CTNNA3 (0.8)	SCN10A (0.6)
GO:0010332	response to gamma radiation	0.24	>=0.20	LINC00477 (1.8)	PKD2L2 (1.3)	KLHL3 (1.2)	ENSG00000251582 (1.2)	ENSG00000237298 (1.0)	ENSG00000236370 (0.7)	HNRNPA0 (0.7)	SCN10A (0.7)	CHD9 (0.5)	CTNNA3 (0.5)
GO:0050673	epithelial cell proliferation	0.24	>=0.20	FUT11 (3.2)	EXT1 (1.9)	TBX3 (1.8)	PKD2L2 (1.4)	SIPA1L1 (1.0)	CHD9 (0.9)	NDST2 (0.9)	CAMK2D (0.8)	SPTBN1 (0.5)	HNRNPA0 (0.4)
GO:0051260	protein homooligomerization	0.24	>=0.20	SCN10A (3.2)	EML6 (2.6)	ENSG00000237887 (2.3)	ENSG00000238018 (2.0)	ENSG00000236370 (2.0)	FAM13B (1.4)	CTNNA3 (0.9)	CAMK2G (0.8)	CAMK2D (0.8)	SEC24C (0.8)
GO:0008656	cysteine-type endopeptidase activator activity involved in apoptotic process	0.24	>=0.20	ENSG00000237298 (2.9)	CAMK2D (1.8)	CAMK2G (1.6)	EXT1 (1.3)	CHCHD1 (1.2)	KLHL3 (1.0)	NDST2 (0.8)	CHD9 (0.7)	FUT11 (0.6)	SPTBN1 (0.3)
GO:0001837	epithelial to mesenchymal transition	0.24	>=0.20	TBX3 (3.5)	CTNNA3 (2.3)	FUT11 (1.7)	CAMK2D (1.4)	HNRNPA0 (1.0)	EXT1 (0.9)	FAM13B (0.6)	CHD9 (0.4)	ENSG00000237298 (0.4)	KIAA0913 (0.4)
GO:0018024	histone-lysine N-methyltransferase activity	0.24	>=0.20	KIAA0913 (2.2)	TBX3 (1.6)	CHD9 (1.5)	FAM13B (1.3)	FUT11 (1.3)	NDST2 (1.2)	LINC00477 (1.1)	ENSG00000238018 (0.9)	CAMK2G (0.9)	CCDC141 (0.7)
GO:0010718	positive regulation of epithelial to mesenchymal transition	0.24	>=0.20	CAMK2D (3.0)	ENSG00000237298 (2.0)	TBX3 (1.6)	LINC00477 (1.1)	KIAA0913 (1.0)	CTNNA3 (0.8)	EXT1 (0.6)	CAMK2G (0.5)	KLHL3 (0.4)	SPTBN1 (0.4)
GO:0014031	mesenchymal cell development	0.24	>=0.20	TBX3 (3.2)	ENSG00000238018 (1.6)	CTNNA3 (1.4)	FUT11 (1.3)	LINC00477 (0.9)	SCN5A (0.8)	CAMK2D (0.8)	HNRNPA0 (0.5)	CHD9 (0.4)	SCN10A (0.4)
GO:0000287	magnesium ion binding	0.24	>=0.20	SCN5A (1.5)	EML6 (1.1)	SIPA1L1 (1.1)	CCDC141 (0.9)	CTNNA3 (0.8)	KLHL3 (0.8)	CHD9 (0.6)	TTN (0.6)	CAMK2D (0.5)	NDST2 (0.4)
GO:2000027	regulation of organ morphogenesis	0.24	>=0.20	TBX3 (3.0)	ENSG00000251582 (2.0)	NDST2 (1.8)	FUT11 (1.5)	ENSG00000238018 (1.3)	EXT1 (1.2)	SCN10A (1.1)	CCDC141 (0.9)	LINC00477 (0.8)	KIAA0913 (0.8)
GO:0044275	cellular carbohydrate catabolic process	0.24	>=0.20	FUT11 (3.3)	CAMK2G (2.9)	ENSG00000237298 (2.2)	ENSG00000236370 (2.2)	MYOT (1.9)	KLHL3 (1.3)	SEC24C (1.1)	NPY6R (1.1)	CTNNA3 (1.0)	TTN (0.7)
GO:0045778	positive regulation of ossification	0.24	>=0.20	CAMK2D (2.4)	EXT1 (1.5)	LINC00477 (1.5)	CHD9 (1.5)	TBX3 (1.4)	EML6 (1.1)	CTNNA3 (1.1)	KIAA0913 (0.9)	FUT11 (0.8)	ENSG00000237887 (0.8)
GO:0008138	protein tyrosine/serine/threonine phosphatase activity	0.24	>=0.20	VGLL2 (1.8)	SYNPO2L (1.8)	CTNNA3 (1.6)	CAMK2D (1.2)	TTN (1.1)	MYOT (1.0)	PKD2L2 (0.9)	TBX3 (0.9)	EML6 (0.8)	KLHL3 (0.5)
GO:0051348	negative regulation of transferase activity	0.24	>=0.20	CAMK2D (2.7)	EML6 (1.4)	LINC00477 (1.2)	FUT11 (1.0)	KLHL3 (0.9)	SPTBN1 (0.9)	SCN10A (0.7)	ENSG00000251582 (0.5)	SYNPO2L (0.4)	SIPA1L1 (0.3)
GO:0002700	regulation of production of molecular mediator of immune response	0.24	>=0.20	ENSG00000236370 (3.9)	NDST2 (2.5)	ENSG00000251582 (2.4)	CAMK2D (1.5)	CTSB (1.2)	SCN10A (1.0)	LINC00477 (0.6)	WNT8A (0.6)	PKD2L2 (0.4)	ENSG00000238018 (0.4)
GO:0015909	long-chain fatty acid transport	0.24	>=0.20	ENSG00000251582 (2.0)	FAM13B (1.9)	SCN10A (1.8)	NPY6R (1.5)	FUT11 (1.0)	SCN5A (1.0)	CAMK2D (1.0)	CAMK2G (0.9)	ENSG00000238018 (0.8)	CTSB (0.6)
GO:0005548	phospholipid transporter activity	0.24	>=0.20	NDST2 (2.2)	SIPA1L1 (1.9)	CAMK2D (1.6)	FAM13B (1.5)	EML6 (1.4)	ENSG00000237887 (1.3)	SCN10A (1.2)	KLHL3 (1.1)	EXT1 (1.0)	SPTBN1 (0.8)
GO:0006415	translational termination	0.24	>=0.20	ENSG00000237887 (3.3)	LINC00477 (2.3)	ENSG00000237298 (1.7)	CTNNA3 (1.6)	CCDC141 (1.3)	ENSG00000238018 (1.3)	FUT11 (1.0)	CHCHD1 (1.0)	PKD2L2 (0.8)	MYOT (0.7)
GO:0030551	cyclic nucleotide binding	0.25	>=0.20	SCN5A (4.0)	EML6 (2.9)	SCN10A (2.7)	FAM13B (2.0)	CCDC141 (1.8)	SPTBN1 (1.6)	TBX3 (1.6)	NPY6R (1.5)	CAMK2D (1.1)	FUT11 (0.8)
GO:0006921	cellular component disassembly involved in apoptotic process	0.25	>=0.20	ENSG00000237298 (2.6)	ENSG00000238018 (1.5)	SPTBN1 (1.4)	CTNNA3 (1.4)	ENSG00000251582 (1.3)	HNRNPA0 (1.1)	CCDC141 (0.8)	FUT11 (0.7)	FAM13B (0.5)	SCN5A (0.4)
GO:0016042	lipid catabolic process	0.25	>=0.20	ENSG00000238018 (2.1)	KLHL3 (1.3)	PKD2L2 (1.2)	EML6 (1.2)	CTSB (1.2)	CAMK2D (1.0)	CHD9 (0.9)	FUT11 (0.8)	SCN10A (0.7)	NPY6R (0.4)
GO:0045669	positive regulation of osteoblast differentiation	0.25	>=0.20	ENSG00000236370 (2.6)	EXT1 (2.3)	LINC00477 (1.8)	CAMK2G (1.7)	TBX3 (1.6)	ENSG00000238018 (1.4)	VGLL2 (0.8)	ENSG00000251582 (0.7)	CHD9 (0.6)	CAMK2D (0.6)
GO:0004715	non-membrane spanning protein tyrosine kinase activity	0.25	>=0.20	ENSG00000236370 (2.1)	KLHL3 (1.7)	NDST2 (1.3)	SEC24C (1.3)	SIPA1L1 (1.0)	EXT1 (1.0)	CTNNA3 (1.0)	CTSB (0.9)	CAMK2D (0.9)	SCN10A (0.6)
GO:0070603	SWI/SNF-type complex	0.25	>=0.20	HNRNPA0 (2.4)	KIAA0913 (2.1)	CHD9 (1.9)	PKD2L2 (1.8)	SEC24C (1.4)	SIPA1L1 (1.3)	CAMK2G (1.1)	TBX3 (1.0)	ENSG00000251582 (1.0)	SPTBN1 (0.7)
GO:0044420	extracellular matrix part	0.25	>=0.20	FUT11 (1.4)	CTSB (1.0)	SPTBN1 (1.0)	EXT1 (0.9)	ENSG00000237887 (0.9)	TBX3 (0.8)	CTNNA3 (0.7)	KLHL3 (0.7)	LINC00477 (0.6)	ENSG00000238018 (0.6)
GO:0043524	negative regulation of neuron apoptotic process	0.25	>=0.20	ENSG00000238018 (2.6)	SCN10A (2.1)	ENSG00000237298 (1.7)	LINC00477 (1.6)	HNRNPA0 (0.9)	CHD9 (0.9)	SIPA1L1 (0.9)	WNT8A (0.9)	FAM13B (0.7)	CTSB (0.4)
GO:0010741	negative regulation of intracellular protein kinase cascade	0.25	>=0.20	CAMK2D (2.9)	SCN10A (2.5)	KLHL3 (1.3)	WNT8A (1.2)	CHD9 (1.0)	SPTBN1 (0.9)	PKD2L2 (0.8)	EML6 (0.6)	VGLL2 (0.4)	CCDC141 (0.4)
GO:0016684	oxidoreductase activity, acting on peroxide as acceptor	0.25	>=0.20	TBX3 (2.3)	CHCHD1 (2.1)	CTSB (2.0)	WNT8A (1.5)	SCN5A (0.9)	ENSG00000236370 (0.8)	SPTBN1 (0.6)	FUT11 (0.5)	CHD9 (0.4)	ENSG00000238018 (0.3)
GO:0004601	peroxidase activity	0.25	>=0.20	TBX3 (2.3)	CHCHD1 (2.1)	CTSB (2.0)	WNT8A (1.5)	SCN5A (0.9)	ENSG00000236370 (0.8)	SPTBN1 (0.6)	FUT11 (0.5)	CHD9 (0.4)	ENSG00000238018 (0.3)
GO:0030291	protein serine/threonine kinase inhibitor activity	0.25	>=0.20	FAM13B (2.0)	CCDC141 (2.0)	SYNPO2L (1.6)	ENSG00000251582 (1.5)	CAMK2D (1.3)	EML6 (1.3)	ENSG00000238018 (1.2)	LINC00477 (1.2)	SCN5A (1.2)	SCN10A (1.0)
GO:0007223	Wnt receptor signaling pathway, calcium modulating pathway	0.25	>=0.20	WNT8A (3.3)	CTNNA3 (3.1)	ENSG00000251582 (1.9)	ENSG00000237887 (1.4)	ENSG00000237298 (1.1)	EXT1 (1.1)	SCN5A (1.0)	TBX3 (0.9)	FUT11 (0.8)	SCN10A (0.6)
GO:0034358	plasma lipoprotein particle	0.25	>=0.20	CTSB (2.5)	FUT11 (1.8)	SCN10A (1.1)	WNT8A (0.9)	ENSG00000238018 (0.7)	ENSG00000236370 (0.6)	CTNNA3 (0.6)	EXT1 (0.6)	EML6 (0.5)	LINC00477 (0.3)
GO:0032994	protein-lipid complex	0.25	>=0.20	CTSB (2.5)	FUT11 (1.8)	SCN10A (1.1)	WNT8A (0.9)	ENSG00000238018 (0.7)	ENSG00000236370 (0.6)	CTNNA3 (0.6)	EXT1 (0.6)	EML6 (0.5)	LINC00477 (0.3)
GO:0061053	somite development	0.25	>=0.20	WNT8A (5.0)	SCN10A (2.6)	ENSG00000238018 (2.0)	VGLL2 (1.9)	ENSG00000251582 (1.4)	TBX3 (1.2)	SYNPO2L (0.8)	TTN (0.8)	FUT11 (0.7)	MYOT (0.6)
GO:0032933	SREBP-mediated signaling pathway	0.25	>=0.20	WNT8A (1.3)	FUT11 (1.3)	CTNNA3 (1.1)	SCN10A (1.1)	KIAA0913 (0.8)	VGLL2 (0.7)	CHD9 (0.7)	CAMK2D (0.6)	CAMK2G (0.4)	SCN5A (0.4)
GO:0043242	negative regulation of protein complex disassembly	0.25	>=0.20	CHD9 (3.3)	ENSG00000251582 (2.7)	ENSG00000237298 (2.2)	SPTBN1 (2.0)	KLHL3 (1.6)	CAMK2G (1.5)	ENSG00000238018 (1.4)	MYOT (0.8)	CTNNA3 (0.7)	VGLL2 (0.6)
GO:0032813	tumor necrosis factor receptor superfamily binding	0.25	>=0.20	EXT1 (1.7)	ENSG00000236370 (1.6)	LINC00477 (1.2)	KLHL3 (1.2)	NDST2 (1.2)	FAM13B (0.8)	WNT8A (0.7)	SEC24C (0.7)	CTSB (0.6)	CAMK2D (0.6)
GO:0021904	dorsal/ventral neural tube patterning	0.25	>=0.20	SCN10A (2.3)	VGLL2 (1.7)	FAM13B (1.5)	WNT8A (1.2)	PKD2L2 (1.2)	ENSG00000237887 (1.0)	CHD9 (0.9)	EML6 (0.9)	FUT11 (0.8)	NDST2 (0.7)
GO:0005801	cis-Golgi network	0.25	>=0.20	KIAA0913 (2.6)	CHD9 (2.3)	SEC24C (1.4)	NDST2 (1.0)	SIPA1L1 (0.9)	CAMK2D (0.9)	ENSG00000251582 (0.8)	EXT1 (0.7)	CHCHD1 (0.5)	ENSG00000236370 (0.5)
GO:0000803	sex chromosome	0.25	>=0.20	FAM13B (3.2)	HNRNPA0 (2.0)	LINC00477 (1.9)	ENSG00000237887 (1.1)	NPY6R (1.1)	CHD9 (0.8)	SCN10A (0.8)	ENSG00000237298 (0.5)	PKD2L2 (0.4)	ENSG00000236370 (0.4)
GO:0016568	chromatin modification	0.25	>=0.20	FAM13B (3.2)	HNRNPA0 (2.1)	CHD9 (2.0)	KIAA0913 (1.8)	PKD2L2 (1.7)	FUT11 (1.5)	CAMK2G (1.1)	CTNNA3 (1.1)	SEC24C (0.8)	NDST2 (0.7)
GO:0002697	regulation of immune effector process	0.25	>=0.20	NDST2 (2.3)	WNT8A (1.7)	ENSG00000236370 (1.3)	CTSB (1.2)	SEC24C (1.2)	CAMK2D (1.1)	ENSG00000251582 (0.8)	PKD2L2 (0.6)	KLHL3 (0.4)	SIPA1L1 (0.4)
GO:0050907	detection of chemical stimulus involved in sensory perception	0.25	>=0.20	SCN10A (3.6)	ENSG00000237298 (1.9)	ENSG00000237887 (1.7)	ENSG00000236370 (1.0)	LINC00477 (1.0)	EML6 (0.9)	ENSG00000251582 (0.8)	SCN5A (0.5)	FUT11 (0.5)	CAMK2G (0.2)
GO:0019395	fatty acid oxidation	0.25	>=0.20	LINC00477 (1.6)	EML6 (1.5)	ENSG00000238018 (1.2)	CTNNA3 (1.0)	SEC24C (0.9)	SCN10A (0.8)	NPY6R (0.7)	CAMK2G (0.6)	ENSG00000251582 (0.6)	CHD9 (0.4)
GO:0002922	positive regulation of humoral immune response	0.25	>=0.20	CAMK2D (2.1)	WNT8A (1.8)	KLHL3 (1.6)	ENSG00000236370 (1.5)	LINC00477 (1.0)	NPY6R (0.8)	CTNNA3 (0.7)	NDST2 (0.6)	SCN10A (0.6)	CCDC141 (0.5)
GO:0005518	collagen binding	0.25	>=0.20	ENSG00000237887 (1.9)	SPTBN1 (1.9)	FUT11 (1.7)	EXT1 (1.4)	NPY6R (1.2)	ENSG00000237298 (1.1)	CTSB (1.0)	ENSG00000238018 (0.8)	KLHL3 (0.7)	CAMK2D (0.6)
GO:0008088	axon cargo transport	0.25	>=0.20	CTNNA3 (2.5)	SCN10A (2.2)	KLHL3 (2.1)	SPTBN1 (1.5)	WNT8A (0.7)	ENSG00000237887 (0.7)	SIPA1L1 (0.7)	PKD2L2 (0.6)	CAMK2G (0.6)	KIAA0913 (0.5)
GO:0003203	endocardial cushion morphogenesis	0.25	>=0.20	TBX3 (1.9)	PKD2L2 (1.7)	EML6 (1.2)	SCN5A (1.1)	VGLL2 (1.0)	CAMK2D (0.9)	ENSG00000237887 (0.9)	KIAA0913 (0.8)	FUT11 (0.8)	CCDC141 (0.7)
GO:0019318	hexose metabolic process	0.25	>=0.20	FUT11 (2.3)	MYOT (1.5)	CAMK2G (1.1)	ENSG00000238018 (1.1)	SEC24C (1.1)	ENSG00000236370 (0.9)	TTN (0.8)	ENSG00000237887 (0.6)	ENSG00000237298 (0.6)	VGLL2 (0.6)
GO:0010575	positive regulation vascular endothelial growth factor production	0.25	>=0.20	CTNNA3 (2.1)	SCN10A (1.7)	CCDC141 (1.5)	ENSG00000237887 (1.4)	NDST2 (1.3)	NPY6R (1.1)	FUT11 (1.1)	CTSB (0.9)	ENSG00000236370 (0.7)	SIPA1L1 (0.6)
GO:0001892	embryonic placenta development	0.26	>=0.20	FUT11 (2.1)	TBX3 (1.4)	LINC00477 (1.2)	CHCHD1 (0.8)	CAMK2D (0.7)	EXT1 (0.6)	SIPA1L1 (0.6)	CTSB (0.4)	KIAA0913 (0.4)	PKD2L2 (0.2)
GO:0000018	regulation of DNA recombination	0.26	>=0.20	PKD2L2 (2.5)	FAM13B (2.5)	SCN10A (1.7)	ENSG00000237887 (1.3)	ENSG00000251582 (1.2)	CAMK2D (1.1)	SIPA1L1 (1.0)	NDST2 (0.5)	FUT11 (0.4)	ENSG00000236370 (0.3)
GO:0030258	lipid modification	0.26	>=0.20	LINC00477 (1.3)	SCN10A (1.2)	CAMK2D (1.1)	FAM13B (1.1)	ENSG00000238018 (1.0)	EML6 (0.9)	CHD9 (0.7)	CAMK2G (0.6)	NPY6R (0.6)	SEC24C (0.4)
GO:0005765	lysosomal membrane	0.26	>=0.20	CTSB (4.8)	KIAA0913 (2.0)	NDST2 (1.7)	SEC24C (1.0)	FAM13B (0.8)	ENSG00000237298 (0.7)	LINC00477 (0.6)	CHCHD1 (0.5)	WNT8A (0.3)	SCN10A (0.2)
GO:0033673	negative regulation of kinase activity	0.26	>=0.20	CAMK2D (2.5)	EML6 (1.7)	LINC00477 (1.3)	FUT11 (1.1)	SPTBN1 (1.0)	SCN10A (0.8)	KLHL3 (0.6)	SIPA1L1 (0.5)	SYNPO2L (0.4)	CHD9 (0.2)
GO:0045937	positive regulation of phosphate metabolic process	0.26	>=0.20	EXT1 (2.7)	PKD2L2 (2.1)	FAM13B (1.3)	FUT11 (1.0)	SCN5A (1.0)	ENSG00000236370 (0.9)	NDST2 (0.7)	CAMK2G (0.6)	SCN10A (0.6)	SIPA1L1 (0.5)
GO:0010562	positive regulation of phosphorus metabolic process	0.26	>=0.20	EXT1 (2.7)	PKD2L2 (2.1)	FAM13B (1.3)	FUT11 (1.0)	SCN5A (1.0)	ENSG00000236370 (0.9)	NDST2 (0.7)	CAMK2G (0.6)	SCN10A (0.6)	SIPA1L1 (0.5)
GO:0030835	negative regulation of actin filament depolymerization	0.26	>=0.20	ENSG00000251582 (2.9)	CHD9 (2.3)	KLHL3 (1.9)	ENSG00000238018 (1.5)	ENSG00000237887 (1.4)	ENSG00000237298 (1.4)	CTNNA3 (1.1)	SPTBN1 (1.0)	LINC00477 (0.9)	CAMK2G (0.9)
GO:0042035	regulation of cytokine biosynthetic process	0.26	>=0.20	NDST2 (2.5)	ENSG00000237298 (2.5)	LINC00477 (2.2)	WNT8A (1.4)	PKD2L2 (1.2)	CTSB (0.9)	SCN10A (0.5)	EXT1 (0.5)	SIPA1L1 (0.5)	ENSG00000251582 (0.4)
GO:0043903	regulation of symbiosis, encompassing mutualism through parasitism	0.26	>=0.20	ENSG00000236370 (3.4)	ENSG00000237298 (3.0)	NDST2 (2.9)	ENSG00000251582 (2.2)	ENSG00000238018 (2.2)	LINC00477 (1.6)	WNT8A (1.3)	SCN10A (1.0)	CTNNA3 (0.8)	CHCHD1 (0.7)
GO:0018108	peptidyl-tyrosine phosphorylation	0.26	>=0.20	PKD2L2 (2.8)	NDST2 (2.2)	LINC00477 (2.2)	EXT1 (1.8)	SCN10A (1.3)	TBX3 (0.8)	FUT11 (0.7)	SCN5A (0.6)	FAM13B (0.5)	CTSB (0.3)
GO:0002381	immunoglobulin production involved in immunoglobulin mediated immune response	0.26	>=0.20	CAMK2D (2.1)	ENSG00000236370 (1.7)	PKD2L2 (1.4)	SCN10A (1.2)	NDST2 (1.2)	FUT11 (1.1)	ENSG00000237887 (1.1)	CCDC141 (1.0)	SIPA1L1 (0.7)	ENSG00000238018 (0.6)
GO:0008286	insulin receptor signaling pathway	0.26	>=0.20	WNT8A (1.8)	ENSG00000238018 (1.7)	SCN10A (1.4)	KLHL3 (1.3)	FAM13B (1.0)	EXT1 (0.8)	CTSB (0.6)	ENSG00000237298 (0.5)	KIAA0913 (0.5)	CAMK2D (0.5)
GO:0003156	regulation of organ formation	0.26	>=0.20	ENSG00000251582 (2.9)	TBX3 (2.7)	ENSG00000238018 (2.5)	SCN10A (2.1)	SCN5A (1.4)	LINC00477 (1.1)	NDST2 (1.1)	VGLL2 (0.7)	PKD2L2 (0.6)	EXT1 (0.3)
GO:0051925	regulation of calcium ion transport via voltage-gated calcium channel activity	0.26	>=0.20	PKD2L2 (3.1)	ENSG00000238018 (1.9)	MYOT (1.7)	EML6 (1.7)	CCDC141 (1.5)	VGLL2 (1.4)	SCN5A (1.3)	CAMK2G (1.3)	ENSG00000237298 (1.2)	TTN (1.0)
GO:0003197	endocardial cushion development	0.26	>=0.20	SCN5A (2.7)	TBX3 (2.6)	ENSG00000237887 (1.4)	CCDC141 (1.2)	NPY6R (1.1)	ENSG00000251582 (1.1)	PKD2L2 (1.1)	EXT1 (1.0)	CAMK2D (0.8)	FUT11 (0.8)
GO:0048593	camera-type eye morphogenesis	0.26	>=0.20	LINC00477 (1.4)	EML6 (1.2)	FAM13B (0.9)	ENSG00000238018 (0.8)	CHD9 (0.8)	TBX3 (0.7)	SIPA1L1 (0.6)	EXT1 (0.5)	VGLL2 (0.4)	HNRNPA0 (0.4)
GO:0015491	cation:cation antiporter activity	0.26	>=0.20	CAMK2D (1.9)	FAM13B (1.6)	PKD2L2 (1.6)	CTNNA3 (1.2)	CTSB (1.1)	ENSG00000251582 (0.9)	CAMK2G (0.9)	SCN5A (0.9)	SYNPO2L (0.7)	KLHL3 (0.7)
GO:0042737	drug catabolic process	0.26	>=0.20	CTNNA3 (2.3)	LINC00477 (1.6)	CHD9 (1.5)	NPY6R (0.9)	ENSG00000237298 (0.7)	ENSG00000237887 (0.6)	EML6 (0.5)	CHCHD1 (0.4)	PKD2L2 (0.3)	MYOT (0.3)
GO:0051693	actin filament capping	0.26	>=0.20	ENSG00000251582 (2.8)	CHD9 (2.2)	ENSG00000238018 (2.0)	ENSG00000237298 (1.8)	KLHL3 (1.4)	CTNNA3 (1.3)	ENSG00000237887 (1.3)	CAMK2G (1.1)	SPTBN1 (1.1)	LINC00477 (0.9)
GO:0005248	voltage-gated sodium channel activity	0.26	>=0.20	ENSG00000237887 (3.2)	SCN10A (2.3)	SPTBN1 (2.1)	NPY6R (2.0)	KLHL3 (1.8)	ENSG00000238018 (1.7)	FAM13B (1.6)	MYOT (1.0)	TTN (0.9)	SIPA1L1 (0.8)
GO:0000726	non-recombinational repair	0.26	>=0.20	LINC00477 (1.7)	EML6 (1.5)	ENSG00000237298 (1.1)	SIPA1L1 (1.0)	ENSG00000238018 (0.9)	CHD9 (0.8)	CHCHD1 (0.5)	SCN5A (0.5)	CCDC141 (0.4)	SCN10A (0.1)
GO:0070848	response to growth factor stimulus	0.26	>=0.20	FUT11 (2.2)	PKD2L2 (1.8)	EXT1 (1.8)	TBX3 (1.7)	SPTBN1 (1.5)	CAMK2D (1.3)	SCN5A (1.2)	KIAA0913 (1.2)	EML6 (1.1)	ENSG00000238018 (1.0)
GO:0005795	Golgi stack	0.26	>=0.20	FUT11 (2.8)	SEC24C (2.3)	KIAA0913 (2.1)	SIPA1L1 (2.0)	NDST2 (1.7)	CAMK2G (1.6)	EXT1 (1.5)	SPTBN1 (1.0)	ENSG00000251582 (1.0)	HNRNPA0 (0.8)
GO:0019438	aromatic compound biosynthetic process	0.26	>=0.20	LINC00477 (2.9)	EML6 (2.1)	ENSG00000237298 (1.7)	CTNNA3 (1.6)	ENSG00000251582 (1.6)	CHCHD1 (1.0)	KLHL3 (0.8)	WNT8A (0.7)	NPY6R (0.6)	SIPA1L1 (0.5)
GO:0019900	kinase binding	0.26	>=0.20	CAMK2D (3.2)	SPTBN1 (2.7)	ENSG00000238018 (1.7)	EXT1 (1.6)	KLHL3 (1.4)	KIAA0913 (1.4)	SCN5A (1.3)	SEC24C (1.0)	ENSG00000236370 (0.9)	CCDC141 (0.9)
GO:0006892	post-Golgi vesicle-mediated transport	0.26	>=0.20	CHD9 (3.4)	SEC24C (2.8)	WNT8A (2.6)	KIAA0913 (1.5)	PKD2L2 (1.3)	FAM13B (1.0)	EML6 (1.0)	CAMK2D (0.8)	CTNNA3 (0.8)	CHCHD1 (0.6)
GO:0048557	embryonic digestive tract morphogenesis	0.26	>=0.20	TBX3 (2.4)	SCN10A (2.1)	ENSG00000237887 (1.8)	LINC00477 (1.3)	FAM13B (0.7)	NPY6R (0.7)	SCN5A (0.6)	HNRNPA0 (0.4)	CHD9 (0.4)	KIAA0913 (0.3)
GO:0002039	p53 binding	0.26	>=0.20	FAM13B (1.7)	EML6 (1.4)	TBX3 (1.2)	HNRNPA0 (1.1)	CHD9 (1.0)	SCN10A (0.8)	PKD2L2 (0.8)	SYNPO2L (0.8)	CTNNA3 (0.7)	EXT1 (0.7)
GO:0031256	leading edge membrane	0.26	>=0.20	SIPA1L1 (2.4)	CCDC141 (2.1)	SPTBN1 (1.8)	ENSG00000238018 (1.4)	FAM13B (1.1)	TBX3 (1.1)	EXT1 (1.1)	LINC00477 (1.0)	PKD2L2 (0.8)	CAMK2G (0.7)
GO:0072529	pyrimidine-containing compound catabolic process	0.26	>=0.20	CTNNA3 (2.1)	PKD2L2 (1.6)	ENSG00000237887 (1.4)	NPY6R (1.2)	KLHL3 (1.0)	VGLL2 (1.0)	CCDC141 (0.8)	EML6 (0.7)	WNT8A (0.7)	MYOT (0.6)
GO:0005212	structural constituent of eye lens	0.26	>=0.20	MYOT (1.8)	ENSG00000238018 (1.7)	SCN10A (1.4)	PKD2L2 (1.0)	TTN (0.8)	VGLL2 (0.7)	FAM13B (0.7)	LINC00477 (0.6)	WNT8A (0.6)	KIAA0913 (0.5)
GO:0005901	caveola	0.26	>=0.20	CAMK2D (1.4)	EXT1 (1.2)	EML6 (1.2)	FUT11 (1.2)	CTSB (1.0)	CAMK2G (1.0)	SPTBN1 (0.9)	TBX3 (0.9)	CTNNA3 (0.9)	SCN10A (0.8)
GO:0050840	extracellular matrix binding	0.26	>=0.20	SPTBN1 (2.9)	NPY6R (1.2)	KLHL3 (1.2)	SCN10A (1.2)	SCN5A (0.9)	ENSG00000238018 (0.9)	VGLL2 (0.9)	FUT11 (0.7)	ENSG00000251582 (0.6)	ENSG00000237887 (0.6)
GO:0005072	transforming growth factor beta receptor, cytoplasmic mediator activity	0.27	>=0.20	TBX3 (3.9)	SPTBN1 (1.7)	FUT11 (1.6)	HNRNPA0 (1.6)	CAMK2D (1.5)	ENSG00000237887 (1.0)	EXT1 (0.9)	KLHL3 (0.8)	KIAA0913 (0.6)	CAMK2G (0.6)
GO:0001047	core promoter binding	0.27	>=0.20	KLHL3 (1.7)	TBX3 (1.7)	ENSG00000251582 (1.5)	SCN10A (1.3)	ENSG00000238018 (1.2)	KIAA0913 (1.1)	HNRNPA0 (1.1)	VGLL2 (0.7)	SEC24C (0.5)	PKD2L2 (0.4)
GO:0006626	protein targeting to mitochondrion	0.27	>=0.20	CHCHD1 (3.5)	LINC00477 (1.9)	WNT8A (1.3)	FAM13B (1.1)	SCN5A (1.0)	NPY6R (0.9)	CCDC141 (0.9)	SCN10A (0.9)	ENSG00000237298 (0.8)	PKD2L2 (0.4)
GO:0002429	immune response-activating cell surface receptor signaling pathway	0.27	>=0.20	PKD2L2 (1.7)	CAMK2D (1.5)	ENSG00000236370 (0.8)	LINC00477 (0.8)	SIPA1L1 (0.7)	KLHL3 (0.6)	NDST2 (0.6)	NPY6R (0.5)	SCN10A (0.4)	CTNNA3 (0.4)
GO:0048545	response to steroid hormone stimulus	0.27	>=0.20	TBX3 (1.8)	EXT1 (1.1)	LINC00477 (0.8)	ENSG00000251582 (0.7)	SCN5A (0.7)	CAMK2G (0.6)	CTNNA3 (0.5)	MYOT (0.5)	PKD2L2 (0.5)	ENSG00000236370 (0.4)
GO:0043204	perikaryon	0.27	>=0.20	SIPA1L1 (1.8)	LINC00477 (1.7)	CCDC141 (1.5)	CTSB (1.2)	FAM13B (1.0)	PKD2L2 (1.0)	TBX3 (0.9)	SCN10A (0.7)	EML6 (0.6)	WNT8A (0.5)
GO:0015074	DNA integration	0.27	>=0.20	KLHL3 (1.9)	CTNNA3 (1.8)	HNRNPA0 (1.4)	PKD2L2 (1.3)	FAM13B (1.3)	CHD9 (1.2)	CAMK2D (1.0)	ENSG00000237887 (0.7)	ENSG00000237298 (0.6)	NPY6R (0.5)
GO:0000188	inactivation of MAPK activity	0.27	>=0.20	EML6 (2.2)	CAMK2D (1.9)	PKD2L2 (1.7)	CHD9 (1.0)	KLHL3 (0.8)	CCDC141 (0.5)	TBX3 (0.5)	EXT1 (0.2)	SCN10A (0.1)	SIPA1L1 (0.1)
GO:0005246	calcium channel regulator activity	0.27	>=0.20	SCN5A (2.1)	NPY6R (2.1)	CTNNA3 (1.8)	CCDC141 (1.6)	SIPA1L1 (1.6)	SYNPO2L (1.2)	CAMK2D (1.2)	ENSG00000238018 (1.1)	TTN (0.8)	KLHL3 (0.6)
GO:0010035	response to inorganic substance	0.27	>=0.20	ENSG00000251582 (1.9)	NPY6R (1.4)	SCN5A (1.3)	CTSB (1.2)	ENSG00000236370 (0.9)	MYOT (0.9)	TBX3 (0.8)	SYNPO2L (0.8)	VGLL2 (0.8)	ENSG00000237298 (0.7)
GO:0005774	vacuolar membrane	0.27	>=0.20	CTSB (4.8)	KIAA0913 (2.3)	NDST2 (1.0)	CHD9 (0.9)	FAM13B (0.8)	SEC24C (0.7)	ENSG00000237298 (0.6)	CAMK2D (0.6)	KLHL3 (0.5)	SCN10A (0.2)
GO:0016646	oxidoreductase activity, acting on the CH-NH group of donors, NAD or NADP as acceptor	0.27	>=0.20	ENSG00000237298 (1.6)	WNT8A (1.5)	CTNNA3 (1.4)	SCN5A (1.0)	CAMK2D (0.9)	TBX3 (0.9)	CHD9 (0.8)	ENSG00000238018 (0.8)	ENSG00000236370 (0.5)	CHCHD1 (0.4)
GO:0050909	sensory perception of taste	0.27	>=0.20	ENSG00000237298 (2.4)	SCN10A (2.4)	LINC00477 (2.0)	CAMK2D (1.2)	EML6 (1.1)	ENSG00000251582 (0.9)	CCDC141 (0.9)	FUT11 (0.7)	CHCHD1 (0.5)	ENSG00000237887 (0.3)
GO:0003382	epithelial cell morphogenesis	0.27	>=0.20	LINC00477 (2.9)	TBX3 (1.5)	CTNNA3 (1.5)	CCDC141 (0.6)	FUT11 (0.6)	NDST2 (0.5)	VGLL2 (0.5)	EML6 (0.3)	SIPA1L1 (0.3)	KIAA0913 (0.3)
GO:0001819	positive regulation of cytokine production	0.27	>=0.20	ENSG00000236370 (2.5)	NDST2 (2.4)	CTNNA3 (2.1)	ENSG00000251582 (1.8)	CTSB (1.4)	CAMK2D (1.1)	KLHL3 (0.7)	EXT1 (0.7)	CCDC141 (0.7)	SCN10A (0.5)
GO:0051098	regulation of binding	0.27	>=0.20	CAMK2D (1.4)	ENSG00000237887 (1.4)	CAMK2G (1.1)	CCDC141 (1.1)	TBX3 (1.0)	HNRNPA0 (0.8)	KIAA0913 (0.6)	ENSG00000237298 (0.6)	ENSG00000251582 (0.6)	CHD9 (0.6)
GO:0007606	sensory perception of chemical stimulus	0.27	>=0.20	SCN10A (4.0)	ENSG00000237298 (2.4)	EML6 (1.4)	CAMK2D (1.3)	SCN5A (1.2)	LINC00477 (0.9)	ENSG00000237887 (0.5)	CCDC141 (0.4)	FUT11 (0.1)	CHCHD1 (0.1)
GO:0042287	MHC protein binding	0.27	>=0.20	CTSB (2.3)	SEC24C (2.0)	SCN5A (1.7)	ENSG00000251582 (1.5)	WNT8A (1.2)	FUT11 (0.5)	HNRNPA0 (0.5)	NPY6R (0.3)	CAMK2G (0.3)	SCN10A (0.2)
GO:0009214	cyclic nucleotide catabolic process	0.27	>=0.20	SCN5A (2.4)	WNT8A (2.2)	CTNNA3 (2.2)	FUT11 (1.7)	ENSG00000237298 (1.7)	SIPA1L1 (1.3)	ENSG00000237887 (1.2)	ENSG00000238018 (1.1)	FAM13B (0.9)	SCN10A (0.9)
GO:0005840	ribosome	0.27	>=0.20	CHCHD1 (5.7)	ENSG00000237887 (2.1)	LINC00477 (1.3)	CAMK2D (0.7)	ENSG00000238018 (0.4)	CTNNA3 (0.3)	SPTBN1 (0.2)	ENSG00000251582 (0.1)	ENSG00000237298 (0.1)	SCN10A (0.1)
GO:0034364	high-density lipoprotein particle	0.27	>=0.20	CTSB (2.1)	FUT11 (1.0)	SCN10A (1.0)	ENSG00000236370 (1.0)	WNT8A (0.7)	CTNNA3 (0.5)	EML6 (0.4)	EXT1 (0.3)	ENSG00000238018 (0.2)	MYOT (0.1)
GO:0030425	dendrite	0.27	>=0.20	SIPA1L1 (3.1)	CAMK2D (2.1)	KLHL3 (1.4)	SPTBN1 (1.1)	NDST2 (0.9)	SCN5A (0.8)	ENSG00000238018 (0.6)	KIAA0913 (0.6)	CTSB (0.5)	LINC00477 (0.5)
GO:0042107	cytokine metabolic process	0.27	>=0.20	NDST2 (3.3)	ENSG00000237298 (2.7)	LINC00477 (1.9)	PKD2L2 (1.7)	WNT8A (1.1)	EXT1 (1.1)	SIPA1L1 (1.0)	CTSB (0.7)	ENSG00000251582 (0.3)	SEC24C (0.3)
GO:0019901	protein kinase binding	0.27	>=0.20	CAMK2D (3.1)	SPTBN1 (2.7)	ENSG00000238018 (2.2)	EXT1 (1.9)	KIAA0913 (1.9)	KLHL3 (1.5)	SCN5A (1.5)	SIPA1L1 (1.4)	CCDC141 (1.1)	SEC24C (1.1)
GO:0003706	ligand-regulated transcription factor activity	0.27	>=0.20	PKD2L2 (1.6)	EXT1 (1.2)	KIAA0913 (1.0)	SCN5A (0.7)	ENSG00000251582 (0.7)	CAMK2D (0.6)	SEC24C (0.6)	TBX3 (0.6)	CTNNA3 (0.5)	HNRNPA0 (0.4)
GO:0060688	regulation of morphogenesis of a branching structure	0.27	>=0.20	TBX3 (2.1)	ENSG00000251582 (1.9)	SCN10A (1.7)	ENSG00000236370 (1.6)	FUT11 (1.5)	CCDC141 (1.0)	VGLL2 (1.0)	NDST2 (1.0)	EXT1 (0.7)	SIPA1L1 (0.1)
GO:0016814	hydrolase activity, acting on carbon-nitrogen (but not peptide) bonds, in cyclic amidines	0.27	>=0.20	MYOT (3.4)	VGLL2 (2.7)	TTN (2.6)	SYNPO2L (1.8)	TBX3 (1.6)	WNT8A (1.2)	NDST2 (1.2)	CTNNA3 (1.1)	KLHL3 (1.1)	NPY6R (0.6)
GO:0002456	T cell mediated immunity	0.27	>=0.20	LINC00477 (2.3)	NDST2 (1.7)	ENSG00000237298 (1.1)	CCDC141 (1.0)	ENSG00000251582 (1.0)	ENSG00000236370 (0.9)	CTSB (0.8)	NPY6R (0.8)	CAMK2G (0.7)	SEC24C (0.6)
GO:0042476	odontogenesis	0.27	>=0.20	TBX3 (1.5)	EML6 (1.1)	EXT1 (0.9)	VGLL2 (0.9)	SCN5A (0.8)	CHD9 (0.7)	NPY6R (0.3)	HNRNPA0 (0.3)	LINC00477 (0.2)	SPTBN1 (0.2)
GO:0045776	negative regulation of blood pressure	0.27	>=0.20	EML6 (2.5)	PKD2L2 (2.1)	SCN5A (1.8)	ENSG00000238018 (1.4)	CAMK2D (0.8)	FUT11 (0.6)	VGLL2 (0.5)	ENSG00000236370 (0.4)	WNT8A (0.4)	CCDC141 (0.3)
GO:0030057	desmosome	0.27	>=0.20	SCN5A (2.9)	SPTBN1 (2.0)	CTNNA3 (1.8)	NPY6R (1.6)	ENSG00000237298 (1.4)	EXT1 (1.0)	ENSG00000251582 (0.9)	ENSG00000238018 (0.9)	CCDC141 (0.7)	SYNPO2L (0.6)
GO:0030162	regulation of proteolysis	0.27	>=0.20	EML6 (2.1)	SCN10A (1.6)	LINC00477 (1.3)	SEC24C (1.0)	CTSB (1.0)	KLHL3 (0.8)	VGLL2 (0.4)	ENSG00000237298 (0.4)	CAMK2G (0.3)	NDST2 (0.2)
GO:0017119	Golgi transport complex	0.27	>=0.20	EML6 (2.4)	SEC24C (2.0)	SCN5A (1.5)	ENSG00000237887 (1.1)	NDST2 (0.8)	CHD9 (0.8)	CTNNA3 (0.6)	CAMK2D (0.5)	KIAA0913 (0.2)	EXT1 (0.2)
GO:0010959	regulation of metal ion transport	0.27	>=0.20	CCDC141 (2.9)	SCN5A (2.1)	PKD2L2 (1.6)	CAMK2G (1.2)	KLHL3 (1.1)	CTNNA3 (1.1)	MYOT (1.0)	TTN (1.0)	SYNPO2L (0.8)	VGLL2 (0.8)
GO:0017002	activin-activated receptor activity	0.27	>=0.20	EXT1 (2.4)	CAMK2D (2.0)	CTNNA3 (1.7)	ENSG00000236370 (1.6)	KLHL3 (1.2)	ENSG00000237887 (1.1)	CAMK2G (1.0)	KIAA0913 (0.9)	TBX3 (0.8)	LINC00477 (0.8)
GO:0046676	negative regulation of insulin secretion	0.28	>=0.20	LINC00477 (2.1)	CTNNA3 (1.9)	ENSG00000238018 (1.5)	PKD2L2 (1.2)	SCN10A (0.9)	FUT11 (0.8)	SCN5A (0.8)	ENSG00000237887 (0.8)	CCDC141 (0.6)	KLHL3 (0.6)
GO:0005230	extracellular ligand-gated ion channel activity	0.28	>=0.20	SCN10A (2.8)	EML6 (2.3)	VGLL2 (1.9)	CCDC141 (1.9)	NDST2 (1.4)	SCN5A (1.3)	CAMK2G (0.9)	PKD2L2 (0.8)	SYNPO2L (0.7)	CAMK2D (0.5)
GO:0043280	positive regulation of cysteine-type endopeptidase activity involved in apoptotic process	0.28	>=0.20	ENSG00000237298 (2.4)	EXT1 (2.3)	ENSG00000251582 (1.5)	FAM13B (1.5)	PKD2L2 (1.2)	ENSG00000236370 (0.9)	SCN5A (0.7)	NPY6R (0.7)	CHCHD1 (0.7)	ENSG00000238018 (0.6)
GO:2001056	positive regulation of cysteine-type endopeptidase activity	0.28	>=0.20	ENSG00000237298 (2.4)	EXT1 (2.3)	ENSG00000251582 (1.5)	FAM13B (1.5)	PKD2L2 (1.2)	ENSG00000236370 (0.9)	SCN5A (0.7)	NPY6R (0.7)	CHCHD1 (0.7)	ENSG00000238018 (0.6)
GO:0008083	growth factor activity	0.28	>=0.20	WNT8A (2.8)	SCN5A (1.8)	EXT1 (1.7)	TBX3 (1.4)	PKD2L2 (1.1)	SCN10A (1.0)	ENSG00000238018 (1.0)	FUT11 (0.9)	ENSG00000251582 (0.7)	ENSG00000236370 (0.5)
GO:0006891	intra-Golgi vesicle-mediated transport	0.28	>=0.20	ENSG00000251582 (2.6)	SEC24C (1.8)	KIAA0913 (1.7)	EML6 (1.6)	ENSG00000237887 (1.1)	LINC00477 (1.1)	NPY6R (1.0)	CHD9 (0.9)	PKD2L2 (0.6)	NDST2 (0.6)
GO:0016278	lysine N-methyltransferase activity	0.28	>=0.20	KIAA0913 (2.1)	CHD9 (2.0)	TBX3 (1.4)	FUT11 (1.3)	FAM13B (1.2)	ENSG00000238018 (1.2)	NDST2 (1.0)	CCDC141 (0.9)	CAMK2G (0.9)	EML6 (0.8)
GO:0016279	protein-lysine N-methyltransferase activity	0.28	>=0.20	KIAA0913 (2.1)	CHD9 (2.0)	TBX3 (1.4)	FUT11 (1.3)	FAM13B (1.2)	ENSG00000238018 (1.2)	NDST2 (1.0)	CCDC141 (0.9)	CAMK2G (0.9)	EML6 (0.8)
GO:0071564	npBAF complex	0.28	>=0.20	KIAA0913 (2.7)	HNRNPA0 (2.2)	SEC24C (1.6)	PKD2L2 (1.5)	CTNNA3 (1.1)	CAMK2G (1.0)	NDST2 (0.7)	SYNPO2L (0.7)	ENSG00000251582 (0.7)	EML6 (0.7)
GO:0042054	histone methyltransferase activity	0.28	>=0.20	KIAA0913 (2.0)	FUT11 (1.8)	CHD9 (1.6)	CCDC141 (1.3)	ENSG00000236370 (1.2)	FAM13B (1.2)	CAMK2G (1.1)	TBX3 (1.1)	ENSG00000238018 (1.0)	LINC00477 (0.8)
GO:0045823	positive regulation of heart contraction	0.28	>=0.20	SCN5A (2.8)	CTNNA3 (2.8)	LINC00477 (2.5)	ENSG00000238018 (2.0)	NPY6R (1.8)	WNT8A (0.7)	FAM13B (0.5)	CHCHD1 (0.4)	CCDC141 (0.3)	SPTBN1 (0.3)
GO:0042089	cytokine biosynthetic process	0.28	>=0.20	NDST2 (3.2)	ENSG00000237298 (2.9)	LINC00477 (2.2)	PKD2L2 (1.6)	WNT8A (1.3)	SIPA1L1 (0.9)	EXT1 (0.9)	CTSB (0.7)	ENSG00000251582 (0.4)	ENSG00000236370 (0.2)
GO:0035148	tube formation	0.28	>=0.20	LINC00477 (1.7)	EXT1 (1.5)	TBX3 (1.4)	WNT8A (1.0)	CAMK2D (0.9)	EML6 (0.8)	ENSG00000251582 (0.6)	ENSG00000238018 (0.6)	FUT11 (0.4)	SCN5A (0.4)
GO:0042327	positive regulation of phosphorylation	0.28	>=0.20	EXT1 (2.9)	PKD2L2 (1.9)	FAM13B (1.4)	FUT11 (1.1)	SCN5A (0.8)	ENSG00000236370 (0.8)	SIPA1L1 (0.7)	NDST2 (0.7)	SCN10A (0.7)	CAMK2G (0.7)
GO:0015645	fatty acid ligase activity	0.28	>=0.20	SCN5A (1.8)	SCN10A (1.6)	VGLL2 (0.9)	SYNPO2L (0.9)	CCDC141 (0.8)	CTNNA3 (0.7)	CAMK2D (0.5)	TTN (0.4)	WNT8A (0.4)	NDST2 (0.4)
GO:0034698	response to gonadotropin stimulus	0.28	>=0.20	ENSG00000237298 (1.7)	CTNNA3 (1.6)	KLHL3 (1.1)	LINC00477 (0.9)	NPY6R (0.9)	ENSG00000236370 (0.8)	NDST2 (0.7)	ENSG00000237887 (0.7)	CCDC141 (0.6)	WNT8A (0.6)
GO:0004385	guanylate kinase activity	0.28	>=0.20	KLHL3 (2.3)	SIPA1L1 (2.3)	SPTBN1 (2.1)	EXT1 (2.1)	ENSG00000236370 (1.5)	SCN5A (1.0)	NPY6R (0.9)	CCDC141 (0.7)	TBX3 (0.7)	CAMK2D (0.6)
GO:0002886	regulation of myeloid leukocyte mediated immunity	0.28	>=0.20	NDST2 (2.2)	LINC00477 (2.0)	CCDC141 (1.9)	WNT8A (1.3)	CHD9 (1.0)	EML6 (1.0)	ENSG00000238018 (1.0)	ENSG00000237298 (0.9)	CTSB (0.9)	SCN10A (0.4)
GO:0008374	O-acyltransferase activity	0.28	>=0.20	EXT1 (0.9)	CTSB (0.8)	FUT11 (0.8)	ENSG00000238018 (0.7)	WNT8A (0.7)	TBX3 (0.7)	CAMK2D (0.7)	LINC00477 (0.6)	SEC24C (0.5)	SCN5A (0.3)
GO:0006013	mannose metabolic process	0.28	>=0.20	PKD2L2 (1.9)	ENSG00000236370 (1.6)	CTSB (1.1)	LINC00477 (0.9)	SEC24C (0.8)	CCDC141 (0.8)	CTNNA3 (0.5)	SCN5A (0.5)	ENSG00000237887 (0.3)	SIPA1L1 (0.3)
GO:0032609	interferon-gamma production	0.28	>=0.20	ENSG00000236370 (2.8)	NDST2 (2.3)	LINC00477 (1.8)	KLHL3 (1.6)	ENSG00000237298 (1.2)	ENSG00000238018 (1.1)	CAMK2D (1.0)	SIPA1L1 (1.0)	EXT1 (0.8)	WNT8A (0.7)
GO:0042277	peptide binding	0.28	>=0.20	ENSG00000251582 (2.3)	SEC24C (1.8)	KIAA0913 (1.7)	CAMK2D (1.3)	NPY6R (1.2)	ENSG00000237298 (1.1)	CTSB (1.0)	WNT8A (1.0)	SCN10A (0.6)	LINC00477 (0.6)
GO:0071363	cellular response to growth factor stimulus	0.28	>=0.20	FUT11 (2.0)	PKD2L2 (1.8)	TBX3 (1.8)	EXT1 (1.6)	CAMK2D (1.3)	SCN5A (1.3)	SPTBN1 (1.2)	KIAA0913 (1.2)	EML6 (1.2)	CCDC141 (1.0)
GO:0007062	sister chromatid cohesion	0.28	>=0.20	CHD9 (2.3)	ENSG00000237887 (2.2)	NDST2 (2.0)	ENSG00000236370 (1.3)	PKD2L2 (1.2)	FAM13B (1.1)	KLHL3 (1.0)	LINC00477 (0.9)	FUT11 (0.9)	EML6 (0.9)
GO:0032570	response to progesterone stimulus	0.28	>=0.20	LINC00477 (1.9)	CAMK2D (1.8)	SCN5A (1.0)	ENSG00000237298 (0.8)	ENSG00000238018 (0.8)	CTSB (0.7)	SCN10A (0.6)	WNT8A (0.5)	VGLL2 (0.3)	ENSG00000236370 (0.3)
GO:0031965	nuclear membrane	0.28	>=0.20	CTSB (1.5)	ENSG00000238018 (1.5)	HNRNPA0 (1.5)	CHD9 (1.2)	VGLL2 (1.1)	NDST2 (0.9)	CHCHD1 (0.9)	SPTBN1 (0.8)	CTNNA3 (0.8)	ENSG00000237887 (0.7)
GO:0042613	MHC class II protein complex	0.28	>=0.20	SCN5A (1.9)	WNT8A (1.3)	LINC00477 (1.1)	HNRNPA0 (1.1)	SIPA1L1 (0.6)	FUT11 (0.6)	PKD2L2 (0.3)	KLHL3 (0.3)	ENSG00000237298 (0.2)	CTSB (0.2)
GO:0002274	myeloid leukocyte activation	0.28	>=0.20	NDST2 (2.9)	ENSG00000238018 (2.3)	SCN10A (1.8)	CAMK2D (1.6)	ENSG00000236370 (1.5)	FUT11 (0.9)	WNT8A (0.8)	CTSB (0.7)	EML6 (0.3)	CCDC141 (0.2)
GO:0071577	zinc ion transmembrane transport	0.28	>=0.20	CTNNA3 (3.1)	FUT11 (1.0)	ENSG00000251582 (1.0)	CTSB (1.0)	NDST2 (0.6)	ENSG00000236370 (0.6)	NPY6R (0.5)	TBX3 (0.4)	EXT1 (0.3)	CAMK2D (0.2)
GO:0055123	digestive system development	0.28	>=0.20	TBX3 (2.8)	EXT1 (1.1)	CHD9 (1.1)	NPY6R (0.6)	CTNNA3 (0.6)	LINC00477 (0.6)	SCN5A (0.6)	VGLL2 (0.5)	SCN10A (0.4)	WNT8A (0.3)
GO:0051494	negative regulation of cytoskeleton organization	0.28	>=0.20	ENSG00000238018 (2.9)	ENSG00000237298 (2.4)	ENSG00000237887 (2.3)	SPTBN1 (2.3)	KLHL3 (1.7)	CTNNA3 (1.5)	CHD9 (1.5)	CAMK2G (1.2)	MYOT (0.9)	CCDC141 (0.9)
GO:0016769	transferase activity, transferring nitrogenous groups	0.28	>=0.20	ENSG00000236370 (1.9)	CTNNA3 (1.3)	ENSG00000237298 (0.9)	VGLL2 (0.7)	SEC24C (0.6)	KLHL3 (0.4)	CAMK2D (0.4)	MYOT (0.4)	EXT1 (0.3)	WNT8A (0.3)
GO:0008601	protein phosphatase type 2A regulator activity	0.28	>=0.20	FUT11 (1.5)	CAMK2D (1.0)	ENSG00000237298 (0.8)	CHCHD1 (0.8)	SCN5A (0.7)	EXT1 (0.6)	NPY6R (0.6)	SEC24C (0.6)	CCDC141 (0.5)	CAMK2G (0.5)
GO:0008017	microtubule binding	0.28	>=0.20	CHD9 (2.4)	SPTBN1 (2.4)	SCN5A (1.6)	KIAA0913 (0.9)	EML6 (0.8)	KLHL3 (0.7)	SYNPO2L (0.6)	TTN (0.6)	VGLL2 (0.5)	MYOT (0.5)
GO:0034968	histone lysine methylation	0.29	>=0.20	FUT11 (2.0)	NDST2 (1.9)	CHD9 (1.9)	FAM13B (1.6)	LINC00477 (1.3)	CHCHD1 (1.0)	EML6 (1.0)	ENSG00000236370 (1.0)	CTNNA3 (0.8)	CCDC141 (0.7)
GO:0051130	positive regulation of cellular component organization	0.29	>=0.20	ENSG00000238018 (1.4)	CAMK2D (1.3)	SPTBN1 (1.3)	KIAA0913 (0.9)	TBX3 (0.9)	FAM13B (0.7)	CHD9 (0.6)	EXT1 (0.6)	ENSG00000237887 (0.5)	CAMK2G (0.4)
GO:0050664	oxidoreductase activity, acting on NADH or NADPH, oxygen as acceptor	0.29	>=0.20	CTSB (3.0)	KLHL3 (1.4)	FAM13B (1.2)	CHD9 (1.1)	WNT8A (0.9)	FUT11 (0.9)	SCN5A (0.9)	ENSG00000238018 (0.9)	LINC00477 (0.7)	CHCHD1 (0.7)
GO:0000288	nuclear-transcribed mRNA catabolic process, deadenylation-dependent decay	0.29	>=0.20	CHD9 (2.0)	LINC00477 (1.9)	HNRNPA0 (1.8)	CHCHD1 (1.3)	KLHL3 (1.1)	FAM13B (1.0)	ENSG00000237298 (0.8)	SEC24C (0.6)	CAMK2D (0.5)	FUT11 (0.4)
GO:0043928	exonucleolytic nuclear-transcribed mRNA catabolic process involved in deadenylation-dependent decay	0.29	>=0.20	CHCHD1 (2.4)	LINC00477 (1.8)	ENSG00000237298 (1.7)	CHD9 (1.6)	ENSG00000237887 (1.6)	ENSG00000251582 (1.4)	FAM13B (0.6)	WNT8A (0.5)	NDST2 (0.5)	VGLL2 (0.3)
GO:0000291	nuclear-transcribed mRNA catabolic process, exonucleolytic	0.29	>=0.20	CHCHD1 (2.4)	LINC00477 (1.8)	ENSG00000237298 (1.7)	CHD9 (1.6)	ENSG00000237887 (1.6)	ENSG00000251582 (1.4)	FAM13B (0.6)	WNT8A (0.5)	NDST2 (0.5)	VGLL2 (0.3)
GO:0046906	tetrapyrrole binding	0.29	>=0.20	TBX3 (2.3)	NDST2 (1.5)	CTNNA3 (1.4)	CTSB (1.2)	ENSG00000237298 (1.0)	NPY6R (0.7)	CHD9 (0.7)	ENSG00000238018 (0.6)	KLHL3 (0.6)	SCN5A (0.5)
GO:0022804	active transmembrane transporter activity	0.29	>=0.20	CTSB (1.8)	CAMK2D (1.7)	KIAA0913 (1.0)	ENSG00000236370 (0.9)	CCDC141 (0.8)	NPY6R (0.8)	NDST2 (0.8)	FAM13B (0.6)	CAMK2G (0.5)	MYOT (0.2)
GO:0060429	epithelium development	0.29	>=0.20	TBX3 (2.4)	ENSG00000251582 (1.1)	ENSG00000238018 (1.1)	WNT8A (1.0)	ENSG00000237887 (0.9)	EXT1 (0.8)	SCN5A (0.8)	LINC00477 (0.5)	FUT11 (0.4)	SIPA1L1 (0.3)
GO:0001649	osteoblast differentiation	0.29	>=0.20	TBX3 (2.2)	ENSG00000251582 (1.4)	KIAA0913 (1.2)	CAMK2G (1.1)	VGLL2 (1.1)	CHD9 (0.8)	LINC00477 (0.8)	ENSG00000237887 (0.6)	SCN10A (0.4)	ENSG00000238018 (0.4)
GO:0048193	Golgi vesicle transport	0.29	>=0.20	SEC24C (4.3)	CHD9 (3.1)	ENSG00000251582 (2.3)	KIAA0913 (2.1)	WNT8A (0.9)	EML6 (0.9)	CHCHD1 (0.7)	NDST2 (0.7)	CAMK2G (0.4)	FUT11 (0.4)
GO:0050727	regulation of inflammatory response	0.29	>=0.20	NDST2 (2.6)	ENSG00000236370 (2.2)	CTSB (1.7)	ENSG00000237298 (1.7)	ENSG00000238018 (1.2)	ENSG00000251582 (1.2)	SCN10A (0.9)	EXT1 (0.8)	CAMK2D (0.8)	EML6 (0.6)
GO:0034381	plasma lipoprotein particle clearance	0.29	>=0.20	LINC00477 (2.6)	FUT11 (2.4)	CTSB (1.5)	FAM13B (1.2)	CAMK2D (0.9)	SCN10A (0.9)	EML6 (0.7)	MYOT (0.5)	WNT8A (0.2)	CHD9 (0.2)
GO:0005911	cell-cell junction	0.29	>=0.20	SPTBN1 (2.9)	ENSG00000238018 (2.0)	TBX3 (1.8)	SCN5A (1.6)	CTNNA3 (1.5)	NPY6R (1.2)	SIPA1L1 (1.1)	KLHL3 (1.1)	EXT1 (1.0)	SYNPO2L (0.7)
GO:0043300	regulation of leukocyte degranulation	0.29	>=0.20	LINC00477 (2.2)	NDST2 (2.2)	CCDC141 (2.1)	WNT8A (1.0)	ENSG00000237298 (1.0)	CHD9 (1.0)	ENSG00000238018 (0.9)	EML6 (0.7)	CTSB (0.6)	CAMK2G (0.4)
GO:0010576	metalloenzyme regulator activity	0.29	>=0.20	KLHL3 (2.0)	SPTBN1 (1.5)	NPY6R (1.4)	SCN10A (1.2)	FAM13B (1.1)	CHD9 (1.1)	EXT1 (1.0)	WNT8A (0.9)	FUT11 (0.7)	CTSB (0.6)
GO:0002699	positive regulation of immune effector process	0.29	>=0.20	NDST2 (2.9)	WNT8A (2.2)	ENSG00000236370 (1.1)	CTSB (0.9)	ENSG00000238018 (0.7)	SCN10A (0.6)	CCDC141 (0.5)	CAMK2D (0.5)	SEC24C (0.4)	ENSG00000237298 (0.3)
GO:0048199	vesicle targeting, to, from or within Golgi	0.29	>=0.20	SEC24C (5.2)	ENSG00000251582 (3.2)	KIAA0913 (2.7)	CHD9 (2.2)	NDST2 (1.4)	CHCHD1 (1.3)	WNT8A (1.2)	FUT11 (1.1)	CAMK2G (1.0)	ENSG00000236370 (0.8)
GO:0001658	branching involved in ureteric bud morphogenesis	0.29	>=0.20	SCN10A (1.8)	ENSG00000237887 (1.6)	TBX3 (1.5)	VGLL2 (1.4)	CHD9 (1.3)	WNT8A (1.2)	CCDC141 (1.2)	SCN5A (1.0)	ENSG00000238018 (0.7)	EML6 (0.6)
GO:0061138	morphogenesis of a branching epithelium	0.29	>=0.20	TBX3 (3.3)	ENSG00000236370 (1.6)	FUT11 (1.3)	ENSG00000238018 (1.2)	ENSG00000251582 (1.2)	SCN10A (1.2)	NDST2 (1.1)	CHD9 (0.9)	CCDC141 (0.6)	VGLL2 (0.6)
GO:0043627	response to estrogen stimulus	0.29	>=0.20	LINC00477 (1.5)	TBX3 (1.4)	SCN5A (1.3)	EXT1 (1.2)	CAMK2G (0.9)	PKD2L2 (0.9)	ENSG00000251582 (0.7)	EML6 (0.7)	CAMK2D (0.3)	ENSG00000236370 (0.2)
GO:0045088	regulation of innate immune response	0.29	>=0.20	CTNNA3 (1.9)	ENSG00000236370 (1.6)	CAMK2D (1.3)	ENSG00000237298 (1.2)	CTSB (1.2)	EXT1 (1.1)	NDST2 (0.7)	CCDC141 (0.6)	WNT8A (0.2)	TTN (0.1)
GO:0008170	N-methyltransferase activity	0.29	>=0.20	CCDC141 (2.1)	CHD9 (1.5)	ENSG00000236370 (1.5)	KIAA0913 (1.5)	ENSG00000238018 (1.1)	FUT11 (1.0)	TBX3 (0.9)	CAMK2G (0.6)	PKD2L2 (0.5)	SIPA1L1 (0.5)
GO:0002768	immune response-regulating cell surface receptor signaling pathway	0.29	>=0.20	PKD2L2 (1.6)	CAMK2D (1.6)	ENSG00000236370 (0.8)	LINC00477 (0.7)	KLHL3 (0.7)	SIPA1L1 (0.7)	WNT8A (0.5)	NPY6R (0.5)	FAM13B (0.5)	NDST2 (0.5)
GO:0048762	mesenchymal cell differentiation	0.29	>=0.20	TBX3 (3.2)	FUT11 (1.6)	ENSG00000238018 (1.1)	LINC00477 (0.9)	CTNNA3 (0.9)	SCN5A (0.7)	CAMK2D (0.6)	HNRNPA0 (0.4)	WNT8A (0.4)	FAM13B (0.4)
GO:0045746	negative regulation of Notch signaling pathway	0.29	>=0.20	CTNNA3 (1.9)	ENSG00000251582 (1.7)	CAMK2G (1.7)	ENSG00000237298 (1.6)	PKD2L2 (1.3)	WNT8A (1.2)	ENSG00000237887 (1.1)	NDST2 (1.0)	TBX3 (0.8)	SIPA1L1 (0.6)
GO:0042976	activation of Janus kinase activity	0.29	>=0.20	LINC00477 (3.9)	ENSG00000237298 (2.2)	PKD2L2 (1.0)	SCN10A (1.0)	ENSG00000237887 (0.9)	KLHL3 (0.6)	SCN5A (0.5)	EML6 (0.5)	CHCHD1 (0.2)	CCDC141 (0.1)
GO:0005769	early endosome	0.3	>=0.20	CTSB (2.6)	NDST2 (1.9)	WNT8A (1.7)	CTNNA3 (1.1)	FAM13B (1.1)	KIAA0913 (0.9)	CHD9 (0.9)	LINC00477 (0.7)	CAMK2D (0.6)	CCDC141 (0.5)
GO:0016331	morphogenesis of embryonic epithelium	0.3	>=0.20	EXT1 (1.8)	TBX3 (1.6)	WNT8A (1.3)	ENSG00000238018 (1.3)	LINC00477 (1.3)	EML6 (0.9)	CAMK2D (0.7)	ENSG00000251582 (0.6)	SCN10A (0.6)	CHD9 (0.5)
GO:0002020	protease binding	0.3	>=0.20	CTSB (2.3)	EXT1 (1.4)	TBX3 (1.0)	SCN5A (0.9)	FAM13B (0.8)	CTNNA3 (0.6)	SYNPO2L (0.4)	NDST2 (0.4)	SEC24C (0.4)	ENSG00000237887 (0.3)
GO:0060173	limb development	0.3	>=0.20	TBX3 (2.3)	KIAA0913 (1.1)	EML6 (1.0)	CHD9 (0.9)	VGLL2 (0.9)	FAM13B (0.8)	FUT11 (0.7)	WNT8A (0.6)	HNRNPA0 (0.6)	NDST2 (0.5)
GO:0048736	appendage development	0.3	>=0.20	TBX3 (2.3)	KIAA0913 (1.1)	EML6 (1.0)	CHD9 (0.9)	VGLL2 (0.9)	FAM13B (0.8)	FUT11 (0.7)	WNT8A (0.6)	HNRNPA0 (0.6)	NDST2 (0.5)
GO:0005529	GO:0005529	0.3	>=0.20	CTSB (2.0)	ENSG00000237298 (1.9)	FUT11 (1.9)	MYOT (1.3)	TTN (1.1)	KLHL3 (0.9)	CCDC141 (0.9)	CAMK2D (0.6)	WNT8A (0.5)	CTNNA3 (0.5)
GO:0030512	negative regulation of transforming growth factor beta receptor signaling pathway	0.3	>=0.20	FUT11 (3.1)	KLHL3 (2.5)	ENSG00000238018 (1.8)	ENSG00000237298 (1.8)	SPTBN1 (1.3)	HNRNPA0 (1.3)	CTNNA3 (1.1)	EXT1 (1.0)	SCN10A (0.9)	EML6 (0.9)
GO:0051223	regulation of protein transport	0.3	>=0.20	SCN10A (1.7)	ENSG00000236370 (1.4)	EXT1 (1.2)	TBX3 (1.1)	PKD2L2 (1.0)	CAMK2D (1.0)	FUT11 (0.9)	EML6 (0.8)	VGLL2 (0.5)	KLHL3 (0.5)
GO:0046631	alpha-beta T cell activation	0.3	>=0.20	WNT8A (1.6)	NDST2 (1.6)	SIPA1L1 (1.5)	CAMK2D (1.2)	LINC00477 (1.2)	ENSG00000237298 (1.2)	SCN10A (0.7)	KLHL3 (0.7)	CTNNA3 (0.5)	PKD2L2 (0.5)
GO:0008201	heparin binding	0.3	>=0.20	EXT1 (2.9)	ENSG00000238018 (1.7)	ENSG00000237298 (1.3)	SPTBN1 (1.0)	CTSB (1.0)	FUT11 (1.0)	SCN5A (1.0)	KLHL3 (0.9)	FAM13B (0.7)	TBX3 (0.6)
GO:0031960	response to corticosteroid stimulus	0.3	>=0.20	LINC00477 (1.4)	WNT8A (1.2)	ENSG00000236370 (1.1)	CAMK2D (0.9)	MYOT (0.8)	CHD9 (0.7)	SCN10A (0.7)	VGLL2 (0.5)	CTSB (0.5)	CAMK2G (0.5)
GO:0042744	hydrogen peroxide catabolic process	0.3	>=0.20	ENSG00000237298 (3.8)	LINC00477 (2.0)	ENSG00000238018 (1.9)	ENSG00000236370 (1.5)	SCN5A (1.2)	WNT8A (1.2)	CHCHD1 (0.9)	ENSG00000251582 (0.9)	NDST2 (0.8)	CTSB (0.8)
GO:0006006	glucose metabolic process	0.3	>=0.20	FUT11 (2.3)	MYOT (1.7)	CAMK2G (1.2)	TTN (0.9)	SEC24C (0.8)	VGLL2 (0.8)	ENSG00000238018 (0.7)	ENSG00000251582 (0.7)	ENSG00000237298 (0.6)	KIAA0913 (0.6)
GO:0034330	cell junction organization	0.3	>=0.20	ENSG00000238018 (3.4)	SPTBN1 (2.5)	CTNNA3 (1.8)	SIPA1L1 (1.5)	CCDC141 (1.3)	ENSG00000237887 (1.3)	EXT1 (1.2)	CAMK2G (0.9)	KLHL3 (0.9)	ENSG00000236370 (0.8)
GO:0002790	peptide secretion	0.3	>=0.20	EML6 (3.0)	PKD2L2 (2.1)	CHD9 (1.7)	LINC00477 (1.6)	SCN5A (1.3)	SCN10A (1.1)	ENSG00000251582 (1.0)	FAM13B (0.6)	CAMK2D (0.5)	NPY6R (0.4)
GO:0051588	regulation of neurotransmitter transport	0.3	>=0.20	LINC00477 (2.0)	ENSG00000237887 (1.8)	ENSG00000237298 (1.4)	PKD2L2 (1.4)	SCN10A (1.3)	KLHL3 (1.2)	ENSG00000236370 (1.2)	EML6 (1.2)	CAMK2G (1.1)	ENSG00000251582 (1.1)
GO:0016447	somatic recombination of immunoglobulin gene segments	0.3	>=0.20	CAMK2D (1.6)	PKD2L2 (1.4)	FAM13B (1.3)	ENSG00000251582 (1.2)	ENSG00000237887 (1.2)	ENSG00000238018 (1.2)	SIPA1L1 (1.2)	KLHL3 (1.0)	SCN10A (0.9)	FUT11 (0.7)
GO:0060571	morphogenesis of an epithelial fold	0.3	>=0.20	EXT1 (2.2)	TBX3 (2.1)	SCN10A (1.9)	EML6 (1.5)	FAM13B (1.3)	FUT11 (1.3)	ENSG00000251582 (1.0)	NDST2 (0.5)	SIPA1L1 (0.5)	CTSB (0.3)
GO:0003777	microtubule motor activity	0.3	>=0.20	SPTBN1 (2.3)	SCN10A (1.4)	ENSG00000237887 (1.4)	SIPA1L1 (1.0)	ENSG00000238018 (0.8)	LINC00477 (0.7)	KIAA0913 (0.6)	KLHL3 (0.3)	CTNNA3 (0.3)	CAMK2G (0.3)
GO:0043195	terminal button	0.3	>=0.20	CAMK2G (1.9)	TBX3 (1.2)	EML6 (1.1)	SCN10A (1.0)	CCDC141 (1.0)	PKD2L2 (1.0)	SCN5A (0.8)	NDST2 (0.7)	ENSG00000237298 (0.7)	CAMK2D (0.5)
GO:0046164	alcohol catabolic process	0.3	>=0.20	FUT11 (3.7)	ENSG00000236370 (2.2)	ENSG00000237298 (2.2)	CAMK2G (1.8)	MYOT (1.2)	NPY6R (1.2)	SEC24C (1.1)	KLHL3 (1.0)	CTNNA3 (0.9)	SCN5A (0.5)
GO:0008209	androgen metabolic process	0.3	>=0.20	FUT11 (3.0)	FAM13B (1.1)	EML6 (1.1)	TBX3 (1.1)	NDST2 (0.8)	KLHL3 (0.6)	ENSG00000237298 (0.6)	SCN10A (0.6)	ENSG00000237887 (0.5)	CTNNA3 (0.5)
GO:0008239	dipeptidyl-peptidase activity	0.3	>=0.20	CTSB (2.7)	LINC00477 (1.6)	KLHL3 (1.5)	TBX3 (1.5)	CAMK2D (1.4)	CCDC141 (1.0)	ENSG00000237887 (0.9)	FUT11 (0.8)	VGLL2 (0.7)	FAM13B (0.6)
GO:0050777	negative regulation of immune response	0.3	>=0.20	NDST2 (2.1)	ENSG00000236370 (2.0)	ENSG00000237298 (1.8)	LINC00477 (0.9)	CTSB (0.9)	ENSG00000251582 (0.7)	EXT1 (0.6)	CTNNA3 (0.6)	SCN10A (0.5)	CHCHD1 (0.5)
GO:0005126	cytokine receptor binding	0.3	>=0.20	EXT1 (2.2)	ENSG00000236370 (1.6)	CTSB (1.5)	NDST2 (1.4)	TBX3 (1.1)	WNT8A (1.0)	LINC00477 (0.4)	SEC24C (0.4)	SCN10A (0.3)	KIAA0913 (0.2)
GO:0008305	integrin complex	0.3	>=0.20	ENSG00000238018 (2.2)	NPY6R (1.7)	SPTBN1 (1.7)	KLHL3 (1.7)	CCDC141 (1.5)	PKD2L2 (0.9)	SIPA1L1 (0.9)	EXT1 (0.9)	CTSB (0.7)	FUT11 (0.5)
GO:0072525	pyridine-containing compound biosynthetic process	0.3	>=0.20	KLHL3 (2.8)	CTNNA3 (1.7)	LINC00477 (1.6)	ENSG00000251582 (1.4)	WNT8A (1.4)	ENSG00000237298 (1.3)	ENSG00000236370 (1.0)	SIPA1L1 (0.9)	NPY6R (0.6)	EML6 (0.5)
GO:0019363	pyridine nucleotide biosynthetic process	0.3	>=0.20	KLHL3 (2.8)	CTNNA3 (1.7)	LINC00477 (1.6)	ENSG00000251582 (1.4)	WNT8A (1.4)	ENSG00000237298 (1.3)	ENSG00000236370 (1.0)	SIPA1L1 (0.9)	NPY6R (0.6)	EML6 (0.5)
GO:0048839	inner ear development	0.3	>=0.20	WNT8A (1.5)	SCN10A (1.2)	LINC00477 (1.2)	EML6 (1.2)	FUT11 (0.8)	SIPA1L1 (0.8)	VGLL2 (0.8)	ENSG00000251582 (0.7)	NPY6R (0.5)	KLHL3 (0.5)
GO:0016917	GABA receptor activity	0.3	>=0.20	CAMK2G (1.5)	KLHL3 (1.5)	EML6 (1.5)	SCN10A (1.2)	CAMK2D (1.1)	CTSB (0.7)	CCDC141 (0.7)	NDST2 (0.6)	PKD2L2 (0.6)	SIPA1L1 (0.5)
GO:0006401	RNA catabolic process	0.3	>=0.20	HNRNPA0 (1.7)	CHCHD1 (1.7)	CHD9 (1.6)	LINC00477 (1.6)	FAM13B (1.6)	SEC24C (1.1)	ENSG00000251582 (1.1)	KLHL3 (1.0)	ENSG00000237298 (0.9)	WNT8A (0.5)
GO:0007220	Notch receptor processing	0.3	>=0.20	LINC00477 (1.7)	ENSG00000237887 (1.5)	WNT8A (1.5)	FUT11 (1.5)	ENSG00000237298 (1.4)	ENSG00000251582 (1.3)	SCN5A (1.0)	ENSG00000236370 (0.9)	FAM13B (0.7)	NDST2 (0.7)
GO:0019210	kinase inhibitor activity	0.31	>=0.20	ENSG00000251582 (2.2)	EML6 (1.9)	LINC00477 (1.8)	CAMK2D (1.7)	SPTBN1 (1.7)	FAM13B (1.2)	CCDC141 (1.0)	FUT11 (0.9)	WNT8A (0.9)	SCN10A (0.7)
GO:0009607	response to biotic stimulus	0.31	>=0.20	ENSG00000251582 (2.0)	ENSG00000237298 (1.6)	CTSB (1.5)	ENSG00000236370 (1.4)	ENSG00000238018 (0.8)	CTNNA3 (0.5)	EXT1 (0.5)	NPY6R (0.5)	CAMK2D (0.5)	NDST2 (0.5)
GO:0072329	monocarboxylic acid catabolic process	0.31	>=0.20	EML6 (2.4)	LINC00477 (1.9)	ENSG00000238018 (1.2)	SEC24C (0.7)	CHCHD1 (0.6)	TBX3 (0.5)	CHD9 (0.4)	CAMK2D (0.4)	NPY6R (0.3)	FAM13B (0.2)
GO:0045665	negative regulation of neuron differentiation	0.31	>=0.20	LINC00477 (3.8)	ENSG00000251582 (1.7)	CHD9 (1.7)	SCN10A (1.5)	ENSG00000237887 (1.0)	SIPA1L1 (0.6)	HNRNPA0 (0.5)	KIAA0913 (0.3)	NDST2 (0.3)	ENSG00000238018 (0.2)
GO:0020037	heme binding	0.31	>=0.20	TBX3 (2.5)	CTNNA3 (1.4)	NDST2 (1.3)	ENSG00000237298 (1.0)	CTSB (1.0)	NPY6R (0.8)	CHD9 (0.6)	CAMK2G (0.5)	KLHL3 (0.5)	SCN5A (0.5)
GO:0045667	regulation of osteoblast differentiation	0.31	>=0.20	TBX3 (2.4)	LINC00477 (1.6)	CAMK2G (1.6)	ENSG00000236370 (1.5)	ENSG00000251582 (1.4)	KIAA0913 (1.3)	EXT1 (1.3)	ENSG00000238018 (1.1)	SIPA1L1 (0.9)	CAMK2D (0.9)
GO:0060191	regulation of lipase activity	0.31	>=0.20	PKD2L2 (2.1)	ENSG00000238018 (1.7)	LINC00477 (1.6)	SCN10A (1.2)	CTNNA3 (1.2)	CAMK2G (1.2)	FUT11 (1.1)	ENSG00000237298 (1.1)	NDST2 (1.0)	NPY6R (1.0)
GO:0051087	chaperone binding	0.31	>=0.20	CHCHD1 (1.7)	KLHL3 (1.3)	ENSG00000237298 (1.2)	FAM13B (1.0)	HNRNPA0 (1.0)	CCDC141 (0.9)	PKD2L2 (0.8)	ENSG00000236370 (0.7)	CTSB (0.6)	TBX3 (0.5)
GO:0006555	methionine metabolic process	0.31	>=0.20	SCN10A (1.8)	ENSG00000237887 (1.7)	ENSG00000251582 (1.5)	CAMK2D (1.3)	ENSG00000236370 (1.3)	CTNNA3 (1.0)	NPY6R (1.0)	CHD9 (0.5)	NDST2 (0.4)	VGLL2 (0.2)
GO:0008630	DNA damage response, signal transduction resulting in induction of apoptosis	0.31	>=0.20	CTNNA3 (1.6)	ENSG00000238018 (1.5)	SCN10A (0.8)	NPY6R (0.7)	CTSB (0.7)	KLHL3 (0.6)	LINC00477 (0.5)	VGLL2 (0.5)	FAM13B (0.3)	CHD9 (0.2)
GO:0000315	organellar large ribosomal subunit	0.31	>=0.20	CHCHD1 (4.9)	SCN10A (0.9)	WNT8A (0.5)	SCN5A (0.5)	CAMK2D (0.4)	ENSG00000237298 (0.3)	EXT1 (0.3)	MYOT (0.2)	ENSG00000251582 (0.2)	CTNNA3 (0.2)
GO:0005762	mitochondrial large ribosomal subunit	0.31	>=0.20	CHCHD1 (4.9)	SCN10A (0.9)	WNT8A (0.5)	SCN5A (0.5)	CAMK2D (0.4)	ENSG00000237298 (0.3)	EXT1 (0.3)	MYOT (0.2)	ENSG00000251582 (0.2)	CTNNA3 (0.2)
GO:0010745	negative regulation of macrophage derived foam cell differentiation	0.31	>=0.20	KLHL3 (1.8)	CHD9 (1.5)	CAMK2D (1.3)	SCN10A (1.1)	ENSG00000237298 (0.9)	CTSB (0.9)	LINC00477 (0.8)	MYOT (0.8)	ENSG00000251582 (0.5)	WNT8A (0.2)
GO:0031345	negative regulation of cell projection organization	0.31	>=0.20	SCN10A (2.8)	ENSG00000237887 (1.4)	CTNNA3 (1.2)	WNT8A (1.0)	SIPA1L1 (1.0)	KIAA0913 (0.9)	CTSB (0.8)	LINC00477 (0.7)	CAMK2G (0.7)	ENSG00000237298 (0.5)
GO:0032580	Golgi cisterna membrane	0.31	>=0.20	FUT11 (2.9)	SEC24C (1.9)	FAM13B (1.7)	NDST2 (1.7)	CAMK2G (1.7)	KIAA0913 (1.7)	SIPA1L1 (1.3)	SPTBN1 (1.1)	EXT1 (1.0)	HNRNPA0 (1.0)
GO:0043025	neuronal cell body	0.31	>=0.20	SIPA1L1 (1.5)	SCN10A (1.3)	SPTBN1 (1.1)	EML6 (0.8)	KIAA0913 (0.8)	CAMK2D (0.8)	CTSB (0.8)	NDST2 (0.7)	LINC00477 (0.7)	CAMK2G (0.6)
GO:0043434	response to peptide hormone stimulus	0.31	>=0.20	EML6 (1.6)	WNT8A (1.5)	SCN5A (1.4)	KLHL3 (1.3)	SCN10A (1.2)	SPTBN1 (0.8)	CAMK2D (0.6)	EXT1 (0.6)	ENSG00000238018 (0.5)	PKD2L2 (0.4)
GO:0043244	regulation of protein complex disassembly	0.31	>=0.20	ENSG00000251582 (4.1)	CHD9 (2.9)	ENSG00000237298 (2.7)	ENSG00000238018 (2.7)	KLHL3 (1.9)	SPTBN1 (1.7)	CAMK2G (1.4)	CCDC141 (1.1)	PKD2L2 (0.7)	MYOT (0.7)
GO:0060675	ureteric bud morphogenesis	0.31	>=0.20	TBX3 (2.1)	ENSG00000237887 (1.7)	EML6 (1.5)	SCN10A (1.4)	VGLL2 (1.4)	SCN5A (1.1)	CCDC141 (1.1)	CHD9 (0.9)	ENSG00000238018 (0.9)	WNT8A (0.7)
GO:0071855	neuropeptide receptor binding	0.31	>=0.20	SCN10A (3.7)	SCN5A (2.9)	PKD2L2 (1.8)	ENSG00000238018 (1.3)	WNT8A (1.0)	VGLL2 (0.7)	KIAA0913 (0.6)	FAM13B (0.6)	SIPA1L1 (0.3)	ENSG00000251582 (0.2)
GO:0006919	activation of cysteine-type endopeptidase activity involved in apoptotic process	0.31	>=0.20	ENSG00000237298 (2.7)	EXT1 (2.3)	FAM13B (1.8)	PKD2L2 (1.6)	ENSG00000236370 (1.3)	ENSG00000251582 (1.2)	NPY6R (1.1)	CAMK2D (0.9)	SCN5A (0.6)	CHCHD1 (0.6)
GO:0000159	protein phosphatase type 2A complex	0.31	>=0.20	NPY6R (1.7)	FUT11 (1.3)	FAM13B (1.3)	SCN5A (1.1)	CCDC141 (1.1)	SYNPO2L (1.0)	CAMK2D (0.9)	EXT1 (0.6)	EML6 (0.5)	SEC24C (0.4)
GO:0032365	intracellular lipid transport	0.31	>=0.20	KLHL3 (1.9)	CTNNA3 (1.7)	LINC00477 (1.5)	FAM13B (1.3)	SCN10A (1.1)	CTSB (0.9)	CAMK2G (0.9)	NPY6R (0.9)	SCN5A (0.7)	SPTBN1 (0.6)
GO:0048546	digestive tract morphogenesis	0.31	>=0.20	TBX3 (2.3)	SCN10A (2.2)	ENSG00000237887 (1.1)	EXT1 (0.7)	SCN5A (0.6)	NPY6R (0.4)	ENSG00000238018 (0.3)	CTNNA3 (0.2)	PKD2L2 (0.2)	VGLL2 (0.1)
GO:0002828	regulation of type 2 immune response	0.31	>=0.20	ENSG00000236370 (2.6)	NDST2 (2.5)	SIPA1L1 (1.3)	EML6 (1.3)	KIAA0913 (1.1)	CHCHD1 (1.1)	SCN10A (1.1)	EXT1 (0.9)	KLHL3 (0.8)	CTSB (0.7)
GO:0031581	hemidesmosome assembly	0.31	>=0.20	ENSG00000251582 (2.1)	CTNNA3 (0.9)	CHD9 (0.9)	EML6 (0.9)	ENSG00000237298 (0.8)	ENSG00000237887 (0.7)	SPTBN1 (0.5)	ENSG00000238018 (0.5)	PKD2L2 (0.4)	NDST2 (0.3)
GO:0008589	regulation of smoothened signaling pathway	0.31	>=0.20	SCN10A (1.9)	CHD9 (1.2)	TBX3 (1.0)	EXT1 (0.9)	VGLL2 (0.6)	NDST2 (0.6)	FAM13B (0.3)	KIAA0913 (0.3)	SIPA1L1 (0.2)	SCN5A (0.1)
GO:0050851	antigen receptor-mediated signaling pathway	0.31	>=0.20	PKD2L2 (1.7)	CAMK2D (1.7)	LINC00477 (0.7)	ENSG00000236370 (0.6)	NDST2 (0.6)	NPY6R (0.5)	SIPA1L1 (0.5)	KLHL3 (0.5)	WNT8A (0.4)	CAMK2G (0.4)
GO:0018212	peptidyl-tyrosine modification	0.31	>=0.20	PKD2L2 (2.8)	NDST2 (2.3)	LINC00477 (2.0)	EXT1 (1.9)	SCN10A (1.2)	FUT11 (0.9)	TBX3 (0.7)	SCN5A (0.6)	FAM13B (0.5)	CTSB (0.3)
GO:0048715	negative regulation of oligodendrocyte differentiation	0.31	>=0.20	LINC00477 (2.9)	ENSG00000237298 (2.1)	SIPA1L1 (1.6)	ENSG00000236370 (1.6)	ENSG00000237887 (1.5)	PKD2L2 (1.1)	ENSG00000251582 (0.9)	NPY6R (0.6)	SCN10A (0.5)	CAMK2G (0.5)
GO:0034706	sodium channel complex	0.31	>=0.20	ENSG00000237887 (2.4)	ENSG00000238018 (1.7)	KLHL3 (1.7)	SCN10A (1.5)	SPTBN1 (1.5)	SYNPO2L (0.8)	SIPA1L1 (0.7)	TTN (0.7)	NPY6R (0.6)	ENSG00000251582 (0.5)
GO:0001078	RNA polymerase II core promoter proximal region sequence-specific DNA binding transcription factor activity involved in negative regulation of transcription	0.31	>=0.20	TBX3 (5.1)	LINC00477 (2.1)	EML6 (1.4)	SIPA1L1 (1.1)	CHD9 (0.7)	ENSG00000237298 (0.5)	CAMK2G (0.4)	NDST2 (0.4)	PKD2L2 (0.3)	SCN10A (0.3)
GO:0002761	regulation of myeloid leukocyte differentiation	0.31	>=0.20	PKD2L2 (2.5)	ENSG00000238018 (2.0)	CHD9 (1.9)	LINC00477 (1.6)	NDST2 (1.5)	KIAA0913 (1.0)	FAM13B (0.8)	WNT8A (0.7)	HNRNPA0 (0.7)	ENSG00000237298 (0.6)
GO:0048020	CCR chemokine receptor binding	0.31	>=0.20	CTSB (1.8)	SCN5A (1.5)	NDST2 (1.2)	TBX3 (1.1)	PKD2L2 (1.0)	ENSG00000251582 (1.0)	EXT1 (0.9)	ENSG00000236370 (0.8)	CCDC141 (0.8)	SEC24C (0.7)
GO:0038024	cargo receptor activity	0.31	>=0.20	CTSB (2.6)	NDST2 (1.7)	EXT1 (1.6)	ENSG00000236370 (1.6)	WNT8A (1.1)	KLHL3 (0.9)	LINC00477 (0.8)	FUT11 (0.6)	NPY6R (0.4)	SCN5A (0.4)
GO:0008624	induction of apoptosis by extracellular signals	0.31	>=0.20	EML6 (2.1)	LINC00477 (1.9)	CHCHD1 (1.2)	NPY6R (1.2)	ENSG00000237298 (1.1)	FAM13B (0.7)	WNT8A (0.6)	ENSG00000251582 (0.5)	NDST2 (0.5)	SIPA1L1 (0.5)
GO:0016861	intramolecular oxidoreductase activity, interconverting aldoses and ketoses	0.31	>=0.20	FUT11 (2.8)	KLHL3 (1.7)	CTSB (1.7)	CAMK2D (1.1)	CHD9 (0.6)	HNRNPA0 (0.5)	CTNNA3 (0.3)	SYNPO2L (0.2)	NDST2 (0.2)	ENSG00000237887 (0.2)
GO:0000783	nuclear telomere cap complex	0.31	>=0.20	CHD9 (2.7)	CTNNA3 (1.5)	ENSG00000237298 (1.5)	ENSG00000237887 (1.3)	HNRNPA0 (1.2)	NDST2 (1.2)	CAMK2G (0.8)	NPY6R (0.8)	FUT11 (0.6)	TBX3 (0.5)
GO:0000782	telomere cap complex	0.31	>=0.20	CHD9 (2.7)	CTNNA3 (1.5)	ENSG00000237298 (1.5)	ENSG00000237887 (1.3)	HNRNPA0 (1.2)	NDST2 (1.2)	CAMK2G (0.8)	NPY6R (0.8)	FUT11 (0.6)	TBX3 (0.5)
GO:0005125	cytokine activity	0.31	>=0.20	EXT1 (2.3)	WNT8A (1.6)	CTSB (1.3)	TBX3 (1.3)	NDST2 (1.2)	ENSG00000236370 (1.1)	PKD2L2 (0.7)	SCN10A (0.6)	CAMK2D (0.4)	ENSG00000238018 (0.3)
GO:0015108	chloride transmembrane transporter activity	0.32	>=0.20	CAMK2D (2.2)	CTNNA3 (2.0)	ENSG00000236370 (1.6)	KIAA0913 (1.5)	SPTBN1 (1.0)	FAM13B (1.0)	NDST2 (0.9)	CTSB (0.7)	KLHL3 (0.6)	ENSG00000237887 (0.5)
GO:0007210	serotonin receptor signaling pathway	0.32	>=0.20	EML6 (4.3)	SCN10A (4.0)	PKD2L2 (1.1)	LINC00477 (1.1)	WNT8A (1.0)	FAM13B (0.9)	KLHL3 (0.9)	CAMK2G (0.8)	ENSG00000236370 (0.7)	CTNNA3 (0.6)
GO:0016763	transferase activity, transferring pentosyl groups	0.32	>=0.20	CTNNA3 (1.3)	KLHL3 (1.3)	CHCHD1 (0.9)	SCN5A (0.7)	FUT11 (0.7)	NPY6R (0.6)	EXT1 (0.4)	CAMK2D (0.4)	MYOT (0.3)	SYNPO2L (0.2)
GO:0010822	positive regulation of mitochondrion organization	0.32	>=0.20	LINC00477 (2.4)	EML6 (2.2)	CCDC141 (1.8)	PKD2L2 (1.2)	NDST2 (0.9)	NPY6R (0.9)	ENSG00000251582 (0.8)	SCN5A (0.8)	ENSG00000237887 (0.8)	CHCHD1 (0.7)
GO:0002449	lymphocyte mediated immunity	0.32	>=0.20	NDST2 (1.8)	CTSB (1.4)	WNT8A (1.3)	ENSG00000236370 (1.3)	SCN10A (1.3)	CAMK2D (1.2)	ENSG00000238018 (1.1)	FUT11 (0.7)	ENSG00000237298 (0.3)	SCN5A (0.2)
GO:0043304	regulation of mast cell degranulation	0.32	>=0.20	NDST2 (2.4)	LINC00477 (2.2)	CCDC141 (1.8)	CHD9 (1.2)	WNT8A (1.2)	FAM13B (0.8)	EML6 (0.8)	ENSG00000237298 (0.6)	CTSB (0.5)	FUT11 (0.3)
GO:0008022	protein C-terminus binding	0.32	>=0.20	CHD9 (2.1)	SEC24C (1.6)	CAMK2G (1.5)	LINC00477 (1.2)	ENSG00000238018 (1.2)	CCDC141 (1.1)	HNRNPA0 (1.0)	KIAA0913 (1.0)	SPTBN1 (0.9)	CAMK2D (0.7)
GO:2000116	regulation of cysteine-type endopeptidase activity	0.32	>=0.20	ENSG00000251582 (2.3)	EXT1 (1.9)	ENSG00000237298 (1.4)	SCN5A (1.2)	FAM13B (1.2)	ENSG00000236370 (1.1)	ENSG00000238018 (1.0)	CHD9 (0.9)	CAMK2D (0.7)	WNT8A (0.7)
GO:0003735	structural constituent of ribosome	0.32	>=0.20	CHCHD1 (5.9)	ENSG00000237887 (2.3)	LINC00477 (1.5)	ENSG00000238018 (0.9)	ENSG00000237298 (0.5)	CAMK2D (0.5)	CTNNA3 (0.5)	SPTBN1 (0.2)	MYOT (0.2)	WNT8A (0.1)
GO:0015103	inorganic anion transmembrane transporter activity	0.32	>=0.20	SCN10A (2.2)	FAM13B (1.3)	CTSB (1.2)	CAMK2D (1.1)	ENSG00000236370 (0.9)	CTNNA3 (0.7)	NPY6R (0.7)	VGLL2 (0.5)	KIAA0913 (0.5)	NDST2 (0.4)
GO:0051048	negative regulation of secretion	0.32	>=0.20	ENSG00000238018 (3.2)	LINC00477 (2.2)	SCN10A (1.8)	WNT8A (1.3)	NDST2 (1.1)	CHD9 (0.8)	TBX3 (0.5)	ENSG00000251582 (0.4)	SCN5A (0.4)	EXT1 (0.3)
GO:0048565	digestive tract development	0.32	>=0.20	TBX3 (2.8)	EXT1 (1.4)	SCN10A (1.0)	CHD9 (1.0)	NPY6R (0.5)	FAM13B (0.4)	SCN5A (0.4)	CTNNA3 (0.3)	LINC00477 (0.2)	ENSG00000237887 (0.1)
GO:0072132	mesenchyme morphogenesis	0.32	>=0.20	TBX3 (2.9)	ENSG00000237887 (1.6)	EML6 (1.4)	CTNNA3 (0.8)	WNT8A (0.8)	SCN5A (0.7)	ENSG00000237298 (0.7)	VGLL2 (0.6)	CAMK2D (0.5)	HNRNPA0 (0.5)
GO:0032409	regulation of transporter activity	0.32	>=0.20	PKD2L2 (3.4)	ENSG00000237298 (2.0)	CAMK2G (1.7)	MYOT (1.4)	EML6 (1.3)	ENSG00000237887 (1.2)	SIPA1L1 (1.1)	VGLL2 (1.0)	TTN (0.8)	SCN5A (0.7)
GO:0051953	negative regulation of amine transport	0.32	>=0.20	SCN10A (1.9)	EML6 (1.7)	ENSG00000251582 (1.1)	FAM13B (1.1)	LINC00477 (1.0)	ENSG00000236370 (0.9)	PKD2L2 (0.8)	ENSG00000238018 (0.8)	CCDC141 (0.7)	CHD9 (0.6)
GO:0017137	Rab GTPase binding	0.32	>=0.20	SIPA1L1 (2.4)	SCN10A (2.1)	CCDC141 (1.8)	SPTBN1 (1.6)	FUT11 (1.3)	ENSG00000236370 (1.3)	SCN5A (1.2)	KLHL3 (1.1)	CAMK2G (0.8)	ENSG00000238018 (0.8)
GO:0010906	regulation of glucose metabolic process	0.32	>=0.20	LINC00477 (1.6)	ENSG00000251582 (1.4)	FUT11 (1.3)	CTNNA3 (1.0)	SPTBN1 (1.0)	SCN10A (0.9)	SCN5A (0.8)	CHCHD1 (0.8)	CCDC141 (0.6)	SEC24C (0.6)
GO:0002437	inflammatory response to antigenic stimulus	0.32	>=0.20	LINC00477 (3.8)	NDST2 (2.4)	ENSG00000238018 (2.2)	ENSG00000251582 (1.7)	ENSG00000236370 (1.7)	CHCHD1 (1.0)	WNT8A (1.0)	ENSG00000237298 (0.9)	KLHL3 (0.7)	EML6 (0.6)
GO:0016485	protein processing	0.32	>=0.20	FAM13B (1.7)	CTNNA3 (1.6)	FUT11 (1.6)	NDST2 (1.6)	SCN10A (1.4)	ENSG00000251582 (0.9)	LINC00477 (0.8)	CTSB (0.6)	KIAA0913 (0.5)	SCN5A (0.5)
GO:0005790	smooth endoplasmic reticulum	0.32	>=0.20	MYOT (5.5)	TTN (3.2)	VGLL2 (2.6)	KIAA0913 (2.3)	SYNPO2L (2.0)	CAMK2G (1.5)	TBX3 (1.4)	CHCHD1 (1.2)	WNT8A (1.2)	NDST2 (1.0)
GO:0009925	basal plasma membrane	0.32	>=0.20	SPTBN1 (3.1)	KLHL3 (2.2)	ENSG00000236370 (1.7)	CTNNA3 (1.2)	ENSG00000238018 (1.2)	EXT1 (1.1)	FAM13B (1.0)	CCDC141 (0.9)	ENSG00000237298 (0.8)	ENSG00000237887 (0.8)
GO:0060113	inner ear receptor cell differentiation	0.32	>=0.20	EML6 (2.2)	ENSG00000251582 (1.2)	LINC00477 (1.0)	ENSG00000237887 (1.0)	SCN5A (0.9)	SCN10A (0.8)	SIPA1L1 (0.8)	EXT1 (0.7)	WNT8A (0.7)	CAMK2G (0.7)
GO:0007214	gamma-aminobutyric acid signaling pathway	0.32	>=0.20	SCN10A (2.6)	KLHL3 (2.5)	CAMK2G (1.7)	ENSG00000237887 (1.5)	PKD2L2 (1.4)	EML6 (1.3)	CTNNA3 (1.1)	SIPA1L1 (0.7)	NDST2 (0.4)	ENSG00000237298 (0.4)
GO:0015833	peptide transport	0.32	>=0.20	EML6 (2.9)	PKD2L2 (1.8)	CHD9 (1.5)	SCN10A (1.4)	SCN5A (1.3)	LINC00477 (1.2)	ENSG00000251582 (1.0)	CAMK2D (0.7)	FAM13B (0.5)	NPY6R (0.3)
GO:0000781	chromosome, telomeric region	0.32	>=0.20	CHD9 (2.7)	HNRNPA0 (1.7)	CTNNA3 (1.2)	NPY6R (1.0)	NDST2 (0.9)	ENSG00000237298 (0.9)	CAMK2G (0.4)	ENSG00000251582 (0.1)	SCN10A (0.1)	FUT11 (0.1)
GO:0015721	bile acid and bile salt transport	0.32	>=0.20	CTNNA3 (1.6)	ENSG00000236370 (1.1)	PKD2L2 (1.0)	CCDC141 (0.8)	VGLL2 (0.6)	CAMK2G (0.6)	WNT8A (0.6)	CAMK2D (0.5)	ENSG00000237887 (0.4)	EML6 (0.4)
GO:0042605	peptide antigen binding	0.32	>=0.20	WNT8A (1.6)	ENSG00000251582 (1.5)	SCN5A (1.1)	HNRNPA0 (1.0)	TBX3 (0.9)	FAM13B (0.8)	CTNNA3 (0.8)	KIAA0913 (0.8)	LINC00477 (0.7)	ENSG00000237298 (0.7)
GO:0032869	cellular response to insulin stimulus	0.32	>=0.20	WNT8A (1.9)	KLHL3 (1.6)	SCN10A (1.5)	ENSG00000238018 (1.2)	EXT1 (0.9)	FAM13B (0.9)	SPTBN1 (0.9)	CAMK2D (0.7)	CTSB (0.5)	CAMK2G (0.4)
GO:0046961	proton-transporting ATPase activity, rotational mechanism	0.32	>=0.20	CTSB (4.0)	CAMK2D (1.3)	KIAA0913 (1.3)	EXT1 (0.9)	KLHL3 (0.9)	CHD9 (0.8)	CHCHD1 (0.8)	ENSG00000237298 (0.8)	FAM13B (0.7)	SCN10A (0.5)
GO:0031669	cellular response to nutrient levels	0.32	>=0.20	SCN5A (1.6)	KIAA0913 (1.3)	EML6 (1.1)	TBX3 (1.1)	ENSG00000251582 (0.8)	PKD2L2 (0.8)	LINC00477 (0.6)	ENSG00000238018 (0.6)	SEC24C (0.6)	FAM13B (0.6)
GO:0002460	adaptive immune response based on somatic recombination of immune receptors built from immunoglobulin superfamily domains	0.32	>=0.20	NDST2 (2.0)	ENSG00000236370 (1.7)	WNT8A (1.4)	CTSB (1.3)	CAMK2D (1.0)	LINC00477 (0.7)	ENSG00000238018 (0.6)	NPY6R (0.4)	SCN10A (0.3)	ENSG00000237887 (0.3)
GO:0006303	double-strand break repair via nonhomologous end joining	0.32	>=0.20	LINC00477 (1.6)	ENSG00000237298 (1.3)	SIPA1L1 (0.8)	CHD9 (0.7)	CHCHD1 (0.5)	ENSG00000238018 (0.5)	SCN5A (0.5)	HNRNPA0 (0.4)	CTNNA3 (0.3)	EML6 (0.3)
GO:0005096	GTPase activator activity	0.32	>=0.20	CCDC141 (1.7)	SIPA1L1 (1.7)	EXT1 (1.3)	NDST2 (1.0)	SPTBN1 (0.8)	CHD9 (0.8)	KLHL3 (0.8)	CAMK2D (0.6)	EML6 (0.6)	ENSG00000237887 (0.4)
GO:0019825	oxygen binding	0.32	>=0.20	TBX3 (2.2)	MYOT (1.7)	NDST2 (1.3)	VGLL2 (1.2)	TTN (1.2)	CHD9 (1.1)	SYNPO2L (1.0)	KLHL3 (0.9)	NPY6R (0.8)	CHCHD1 (0.7)
GO:0090276	regulation of peptide hormone secretion	0.33	>=0.20	PKD2L2 (2.6)	EML6 (2.4)	CHD9 (1.8)	LINC00477 (1.6)	CAMK2D (1.0)	SCN5A (0.7)	FAM13B (0.7)	SCN10A (0.7)	ENSG00000251582 (0.6)	ENSG00000238018 (0.5)
GO:0044456	synapse part	0.33	>=0.20	CAMK2G (2.0)	SIPA1L1 (1.8)	EML6 (1.6)	SCN10A (1.5)	KLHL3 (1.3)	CAMK2D (0.9)	CCDC141 (0.6)	ENSG00000236370 (0.5)	SCN5A (0.5)	VGLL2 (0.5)
GO:0050885	neuromuscular process controlling balance	0.33	>=0.20	LINC00477 (2.6)	CTSB (2.2)	ENSG00000237298 (2.0)	NPY6R (1.3)	EML6 (1.0)	KLHL3 (0.9)	KIAA0913 (0.9)	SIPA1L1 (0.8)	CAMK2G (0.8)	CHD9 (0.6)
GO:0019058	viral infectious cycle	0.33	>=0.20	ENSG00000237887 (1.9)	LINC00477 (1.7)	CHCHD1 (1.7)	PKD2L2 (1.3)	KIAA0913 (0.9)	FAM13B (0.7)	ENSG00000237298 (0.7)	ENSG00000236370 (0.5)	HNRNPA0 (0.5)	CCDC141 (0.5)
GO:0007568	aging	0.33	>=0.20	LINC00477 (3.1)	CHD9 (2.3)	CTSB (1.2)	FAM13B (0.5)	SCN5A (0.2)	NPY6R (0.2)	MYOT (0.1)	SYNPO2L (0.0)	VGLL2 (-0.0)	CAMK2D (-0.1)
GO:0016209	antioxidant activity	0.33	>=0.20	TBX3 (2.5)	CTSB (2.4)	CHCHD1 (1.8)	WNT8A (1.2)	SCN5A (0.6)	EML6 (0.5)	LINC00477 (0.2)	EXT1 (0.2)	ENSG00000251582 (0.1)	ENSG00000238018 (0.1)
GO:0014823	response to activity	0.33	>=0.20	PKD2L2 (2.0)	MYOT (1.8)	CAMK2G (1.5)	EML6 (1.4)	CAMK2D (1.4)	VGLL2 (1.3)	LINC00477 (1.0)	CTNNA3 (1.0)	TTN (0.8)	CTSB (0.7)
GO:0021532	neural tube patterning	0.33	>=0.20	WNT8A (2.7)	SCN10A (1.6)	CHD9 (1.5)	VGLL2 (1.3)	NDST2 (1.0)	EML6 (1.0)	LINC00477 (0.7)	ENSG00000251582 (0.7)	ENSG00000237887 (0.5)	PKD2L2 (0.5)
GO:0046651	lymphocyte proliferation	0.33	>=0.20	ENSG00000236370 (2.0)	CAMK2D (1.6)	NDST2 (1.4)	ENSG00000251582 (0.8)	SIPA1L1 (0.8)	ENSG00000238018 (0.7)	ENSG00000237298 (0.6)	CCDC141 (0.6)	WNT8A (0.6)	CTSB (0.5)
GO:0070585	protein localization in mitochondrion	0.33	>=0.20	CHCHD1 (3.5)	LINC00477 (1.6)	WNT8A (1.4)	PKD2L2 (1.3)	SCN5A (1.2)	CCDC141 (0.9)	FAM13B (0.7)	NPY6R (0.7)	SCN10A (0.6)	ENSG00000237298 (0.5)
GO:0002237	response to molecule of bacterial origin	0.33	>=0.20	ENSG00000251582 (2.2)	ENSG00000236370 (1.6)	CTSB (1.6)	ENSG00000237298 (1.6)	ENSG00000238018 (1.1)	WNT8A (0.9)	SCN10A (0.7)	CAMK2D (0.7)	CTNNA3 (0.5)	TBX3 (0.5)
GO:0004860	protein kinase inhibitor activity	0.33	>=0.20	ENSG00000251582 (2.1)	EML6 (2.0)	CAMK2D (1.8)	LINC00477 (1.5)	FAM13B (1.3)	SPTBN1 (1.2)	CCDC141 (1.2)	FUT11 (0.9)	WNT8A (0.9)	SCN10A (0.6)
GO:0032729	positive regulation of interferon-gamma production	0.33	>=0.20	ENSG00000236370 (2.4)	LINC00477 (1.9)	KLHL3 (1.8)	ENSG00000237298 (1.2)	CTNNA3 (1.2)	WNT8A (1.1)	ENSG00000251582 (1.0)	CTSB (1.0)	CAMK2D (0.8)	NDST2 (0.8)
GO:0002250	adaptive immune response	0.33	>=0.20	NDST2 (2.2)	ENSG00000236370 (1.9)	WNT8A (1.5)	CTSB (1.3)	CAMK2D (1.1)	ENSG00000238018 (0.8)	SIPA1L1 (0.3)	NPY6R (0.3)	CTNNA3 (0.3)	LINC00477 (0.2)
GO:0019717	synaptosome	0.33	>=0.20	CAMK2G (2.4)	SPTBN1 (2.0)	PKD2L2 (1.6)	ENSG00000236370 (1.6)	CAMK2D (1.5)	SCN10A (1.5)	NDST2 (1.2)	EXT1 (1.1)	ENSG00000237298 (1.1)	SIPA1L1 (1.1)
GO:0009581	detection of external stimulus	0.33	>=0.20	SCN10A (2.7)	CCDC141 (1.8)	ENSG00000236370 (1.3)	CHD9 (1.2)	CTNNA3 (0.8)	ENSG00000237887 (0.8)	CHCHD1 (0.7)	PKD2L2 (0.4)	KLHL3 (0.2)	EML6 (0.2)
GO:0032496	response to lipopolysaccharide	0.33	>=0.20	ENSG00000251582 (2.4)	ENSG00000236370 (1.6)	ENSG00000237298 (1.4)	CTSB (1.4)	WNT8A (0.9)	ENSG00000238018 (0.9)	TBX3 (0.6)	SCN10A (0.6)	CAMK2D (0.5)	NDST2 (0.5)
GO:0002920	regulation of humoral immune response	0.33	>=0.20	ENSG00000236370 (1.8)	CTNNA3 (1.6)	LINC00477 (1.5)	WNT8A (1.0)	ENSG00000238018 (0.6)	ENSG00000237298 (0.6)	NDST2 (0.6)	CAMK2D (0.4)	KLHL3 (0.4)	SCN5A (0.4)
GO:0002292	T cell differentiation involved in immune response	0.33	>=0.20	NDST2 (2.5)	WNT8A (1.3)	SIPA1L1 (1.2)	CAMK2D (1.1)	ENSG00000236370 (1.0)	ENSG00000237298 (0.9)	EML6 (0.5)	CTNNA3 (0.4)	TBX3 (0.3)	CTSB (0.3)
GO:0060711	labyrinthine layer development	0.33	>=0.20	FUT11 (2.5)	LINC00477 (1.6)	CAMK2D (0.9)	CCDC141 (0.8)	CTSB (0.6)	EXT1 (0.6)	SIPA1L1 (0.6)	CHCHD1 (0.5)	PKD2L2 (0.4)	ENSG00000238018 (0.4)
GO:0015464	acetylcholine receptor activity	0.33	>=0.20	VGLL2 (3.3)	SCN10A (2.1)	SYNPO2L (1.9)	SCN5A (1.8)	EML6 (1.6)	TTN (1.6)	NDST2 (1.1)	CCDC141 (1.0)	ENSG00000237887 (0.9)	CAMK2G (0.9)
GO:0009595	detection of biotic stimulus	0.33	>=0.20	CCDC141 (2.4)	ENSG00000236370 (1.6)	CHD9 (1.3)	NDST2 (0.9)	KLHL3 (0.6)	ENSG00000237298 (0.6)	CTNNA3 (0.4)	CAMK2G (0.3)	CHCHD1 (0.3)	SCN10A (0.2)
GO:0016272	prefoldin complex	0.33	>=0.20	CHCHD1 (3.8)	CTNNA3 (2.6)	HNRNPA0 (1.6)	SCN10A (1.2)	FAM13B (1.0)	CAMK2G (0.8)	ENSG00000237298 (0.6)	CAMK2D (0.4)	ENSG00000238018 (0.3)	MYOT (0.3)
GO:0006607	NLS-bearing substrate import into nucleus	0.33	>=0.20	PKD2L2 (2.4)	SIPA1L1 (1.9)	CAMK2G (1.5)	CAMK2D (1.3)	KIAA0913 (1.3)	CTSB (0.9)	ENSG00000237887 (0.7)	CHCHD1 (0.7)	ENSG00000237298 (0.7)	ENSG00000238018 (0.6)
GO:0048754	branching morphogenesis of a tube	0.33	>=0.20	TBX3 (3.3)	ENSG00000237887 (1.6)	CCDC141 (1.5)	SCN10A (1.3)	CHD9 (1.3)	FUT11 (1.2)	NDST2 (0.8)	ENSG00000238018 (0.8)	VGLL2 (0.6)	ENSG00000251582 (0.6)
GO:0008395	steroid hydroxylase activity	0.33	>=0.20	TBX3 (3.4)	NPY6R (1.6)	NDST2 (1.2)	HNRNPA0 (1.0)	CTNNA3 (0.9)	ENSG00000237298 (0.8)	FAM13B (0.8)	KLHL3 (0.7)	ENSG00000251582 (0.5)	LINC00477 (0.5)
GO:0017127	cholesterol transporter activity	0.33	>=0.20	TBX3 (2.2)	CTSB (1.8)	NPY6R (1.2)	CAMK2D (1.1)	EXT1 (0.8)	FAM13B (0.5)	WNT8A (0.5)	ENSG00000238018 (0.4)	VGLL2 (0.3)	ENSG00000236370 (0.3)
GO:0005545	1-phosphatidylinositol binding	0.33	>=0.20	SIPA1L1 (2.3)	SPTBN1 (2.1)	FUT11 (1.9)	CHD9 (1.8)	FAM13B (1.7)	CAMK2D (1.6)	CTSB (1.5)	KLHL3 (0.6)	SCN5A (0.4)	NPY6R (0.3)
GO:0097006	regulation of plasma lipoprotein particle levels	0.34	>=0.20	CTSB (1.8)	FUT11 (1.8)	SCN10A (1.4)	FAM13B (1.3)	LINC00477 (1.0)	WNT8A (0.9)	CAMK2D (0.9)	EML6 (0.9)	NDST2 (0.7)	MYOT (0.5)
GO:0042088	T-helper 1 type immune response	0.34	>=0.20	NDST2 (2.0)	LINC00477 (1.8)	ENSG00000237298 (1.7)	ENSG00000236370 (1.6)	SIPA1L1 (0.9)	ENSG00000237887 (0.9)	NPY6R (0.9)	CTSB (0.8)	EML6 (0.8)	WNT8A (0.5)
GO:0002252	immune effector process	0.34	>=0.20	NDST2 (2.3)	WNT8A (2.0)	CTSB (1.6)	CAMK2D (1.1)	ENSG00000238018 (0.9)	SEC24C (0.9)	ENSG00000236370 (0.7)	FUT11 (0.7)	ENSG00000251582 (0.6)	ENSG00000237298 (0.3)
GO:0046632	alpha-beta T cell differentiation	0.34	>=0.20	NDST2 (2.5)	WNT8A (1.6)	SCN10A (1.5)	ENSG00000237298 (1.4)	CAMK2D (1.3)	SIPA1L1 (1.2)	KLHL3 (0.8)	ENSG00000236370 (0.7)	CTNNA3 (0.5)	TBX3 (0.4)
GO:0016571	histone methylation	0.34	>=0.20	FUT11 (2.4)	CHD9 (2.1)	FAM13B (1.7)	ENSG00000236370 (1.4)	CCDC141 (1.2)	LINC00477 (1.2)	NDST2 (1.2)	CHCHD1 (1.1)	CAMK2G (1.0)	SCN10A (0.7)
GO:0010952	positive regulation of peptidase activity	0.34	>=0.20	ENSG00000237298 (2.9)	EXT1 (2.4)	FAM13B (1.4)	PKD2L2 (1.2)	ENSG00000251582 (1.2)	SCN5A (0.8)	NPY6R (0.7)	CAMK2D (0.6)	CHCHD1 (0.6)	TBX3 (0.4)
GO:0048814	regulation of dendrite morphogenesis	0.34	>=0.20	SCN10A (2.3)	SIPA1L1 (1.9)	LINC00477 (0.9)	EXT1 (0.9)	CAMK2G (0.7)	ENSG00000237887 (0.7)	SPTBN1 (0.7)	KLHL3 (0.6)	PKD2L2 (0.5)	CCDC141 (0.4)
GO:0030173	integral to Golgi membrane	0.34	>=0.20	CTSB (2.3)	NDST2 (2.1)	FUT11 (2.0)	CAMK2G (1.7)	EXT1 (1.1)	SIPA1L1 (0.9)	CAMK2D (0.8)	KLHL3 (0.7)	SEC24C (0.6)	SCN5A (0.5)
GO:0031258	lamellipodium membrane	0.34	>=0.20	CTSB (1.5)	LINC00477 (1.4)	CAMK2D (1.3)	ENSG00000238018 (1.2)	ENSG00000251582 (1.0)	PKD2L2 (0.6)	ENSG00000237298 (0.6)	ENSG00000236370 (0.6)	EML6 (0.6)	EXT1 (0.6)
GO:0043277	apoptotic cell clearance	0.34	>=0.20	WNT8A (2.0)	CTSB (1.8)	ENSG00000251582 (1.0)	CHD9 (1.0)	ENSG00000236370 (0.9)	KLHL3 (0.9)	NDST2 (0.7)	ENSG00000237887 (0.5)	SPTBN1 (0.3)	ENSG00000237298 (0.3)
GO:0032589	neuron projection membrane	0.34	>=0.20	SIPA1L1 (3.2)	TBX3 (2.0)	SCN10A (1.6)	EXT1 (1.5)	ENSG00000236370 (1.3)	PKD2L2 (0.9)	CCDC141 (0.9)	CAMK2G (0.7)	KLHL3 (0.3)	LINC00477 (0.3)
GO:0010770	positive regulation of cell morphogenesis involved in differentiation	0.34	>=0.20	CAMK2D (2.0)	TBX3 (1.8)	LINC00477 (1.5)	CTNNA3 (1.0)	ENSG00000237298 (0.9)	KIAA0913 (0.8)	CHD9 (0.5)	CCDC141 (0.4)	SPTBN1 (0.3)	EXT1 (0.1)
GO:0043281	regulation of cysteine-type endopeptidase activity involved in apoptotic process	0.34	>=0.20	ENSG00000251582 (2.0)	EXT1 (1.7)	ENSG00000237298 (1.5)	FAM13B (1.3)	ENSG00000236370 (1.1)	SCN5A (1.0)	ENSG00000238018 (0.9)	WNT8A (0.8)	NPY6R (0.8)	CAMK2D (0.7)
GO:0032368	regulation of lipid transport	0.34	>=0.20	CTSB (1.5)	EXT1 (1.4)	CAMK2D (1.4)	ENSG00000236370 (0.9)	NDST2 (0.9)	PKD2L2 (0.8)	ENSG00000251582 (0.6)	FUT11 (0.6)	CHD9 (0.4)	CHCHD1 (0.4)
GO:0010876	lipid localization	0.34	>=0.20	CTSB (1.6)	KLHL3 (1.4)	FUT11 (1.4)	FAM13B (1.0)	SCN10A (0.9)	NDST2 (0.7)	EXT1 (0.5)	ENSG00000238018 (0.4)	CAMK2G (0.4)	EML6 (0.4)
GO:0005788	endoplasmic reticulum lumen	0.34	>=0.20	FUT11 (2.9)	SEC24C (1.8)	EXT1 (1.5)	ENSG00000251582 (1.5)	PKD2L2 (1.3)	CTSB (1.1)	MYOT (1.1)	NPY6R (1.1)	TTN (1.0)	SYNPO2L (1.0)
GO:0072655	establishment of protein localization in mitochondrion	0.34	>=0.20	CHCHD1 (3.3)	LINC00477 (1.4)	WNT8A (1.4)	SCN5A (1.3)	CCDC141 (1.0)	FAM13B (0.9)	PKD2L2 (0.8)	NPY6R (0.6)	SCN10A (0.6)	ENSG00000237298 (0.5)
GO:0005977	glycogen metabolic process	0.34	>=0.20	CAMK2G (2.6)	CTNNA3 (2.3)	MYOT (2.0)	CCDC141 (1.8)	VGLL2 (1.3)	TTN (1.2)	NPY6R (0.9)	SYNPO2L (0.9)	ENSG00000237298 (0.8)	WNT8A (0.7)
GO:0009062	fatty acid catabolic process	0.34	>=0.20	EML6 (2.2)	LINC00477 (1.8)	ENSG00000238018 (1.5)	SEC24C (0.7)	CHCHD1 (0.6)	CHD9 (0.6)	CAMK2D (0.4)	TBX3 (0.4)	MYOT (0.3)	PKD2L2 (0.2)
GO:0030433	ER-associated protein catabolic process	0.34	>=0.20	SEC24C (3.3)	EML6 (3.2)	CHD9 (2.0)	KIAA0913 (1.8)	PKD2L2 (1.3)	ENSG00000237298 (0.9)	NDST2 (0.9)	FUT11 (0.7)	CTSB (0.7)	LINC00477 (0.3)
GO:0019898	extrinsic to membrane	0.34	>=0.20	SIPA1L1 (2.8)	SPTBN1 (2.2)	ENSG00000238018 (2.1)	EXT1 (1.8)	SCN5A (1.5)	CTSB (1.1)	FUT11 (0.8)	ENSG00000237887 (0.7)	CAMK2D (0.7)	CHD9 (0.6)
GO:0090087	regulation of peptide transport	0.34	>=0.20	PKD2L2 (2.5)	EML6 (2.3)	CHD9 (1.8)	LINC00477 (1.7)	CAMK2D (0.9)	SCN5A (0.8)	FAM13B (0.7)	SCN10A (0.6)	ENSG00000251582 (0.5)	FUT11 (0.5)
GO:0002791	regulation of peptide secretion	0.34	>=0.20	PKD2L2 (2.5)	EML6 (2.3)	CHD9 (1.8)	LINC00477 (1.7)	CAMK2D (0.9)	SCN5A (0.8)	FAM13B (0.7)	SCN10A (0.6)	ENSG00000251582 (0.5)	FUT11 (0.5)
GO:0006091	generation of precursor metabolites and energy	0.34	>=0.20	CHCHD1 (3.2)	NPY6R (1.4)	EML6 (1.2)	SCN5A (1.1)	MYOT (1.0)	ENSG00000238018 (0.9)	ENSG00000251582 (0.7)	TTN (0.7)	CAMK2G (0.7)	CHD9 (0.6)
GO:0005231	excitatory extracellular ligand-gated ion channel activity	0.34	>=0.20	SCN10A (3.0)	VGLL2 (2.7)	CCDC141 (2.3)	EML6 (2.0)	SCN5A (1.6)	NDST2 (1.4)	SYNPO2L (1.1)	TTN (0.9)	ENSG00000251582 (0.6)	CAMK2G (0.5)
GO:0006644	phospholipid metabolic process	0.34	>=0.20	CAMK2D (1.8)	FUT11 (1.7)	PKD2L2 (1.6)	CTSB (1.4)	FAM13B (1.3)	ENSG00000237298 (1.1)	ENSG00000237887 (0.9)	KLHL3 (0.9)	NDST2 (0.4)	CCDC141 (0.3)
GO:0034505	tooth mineralization	0.34	>=0.20	CTNNA3 (2.2)	TBX3 (1.6)	FUT11 (1.3)	EML6 (1.3)	LINC00477 (1.1)	PKD2L2 (0.6)	WNT8A (0.5)	ENSG00000237887 (0.5)	VGLL2 (0.4)	KLHL3 (0.4)
GO:0050829	defense response to Gram-negative bacterium	0.34	>=0.20	LINC00477 (2.8)	ENSG00000237298 (2.5)	WNT8A (1.8)	ENSG00000238018 (1.2)	EML6 (1.2)	NDST2 (1.1)	ENSG00000236370 (1.0)	KLHL3 (0.8)	CTSB (0.7)	CHCHD1 (0.4)
GO:0005164	tumor necrosis factor receptor binding	0.34	>=0.20	EXT1 (1.4)	CAMK2D (1.1)	KLHL3 (1.1)	WNT8A (1.0)	ENSG00000236370 (1.0)	SEC24C (0.6)	NDST2 (0.5)	SCN5A (0.5)	LINC00477 (0.5)	CAMK2G (0.5)
GO:0030286	dynein complex	0.34	>=0.20	SPTBN1 (1.8)	SCN10A (1.2)	LINC00477 (1.2)	ENSG00000237887 (0.9)	KIAA0913 (0.9)	CCDC141 (0.7)	CHD9 (0.5)	ENSG00000238018 (0.5)	FAM13B (0.3)	ENSG00000251582 (0.2)
GO:0005813	centrosome	0.34	>=0.20	NPY6R (1.6)	SPTBN1 (1.3)	EML6 (1.3)	KLHL3 (0.9)	CHD9 (0.8)	PKD2L2 (0.8)	ENSG00000237887 (0.7)	FAM13B (0.7)	SCN5A (0.6)	ENSG00000238018 (0.5)
GO:0004722	protein serine/threonine phosphatase activity	0.34	>=0.20	CAMK2G (1.8)	CAMK2D (1.4)	ENSG00000237298 (1.1)	SPTBN1 (1.1)	HNRNPA0 (1.0)	EML6 (0.9)	SIPA1L1 (0.8)	MYOT (0.7)	WNT8A (0.7)	NDST2 (0.5)
GO:0007292	female gamete generation	0.35	>=0.20	PKD2L2 (2.7)	LINC00477 (2.2)	KLHL3 (1.8)	CHD9 (1.4)	CTNNA3 (0.8)	SCN10A (0.8)	ENSG00000236370 (0.7)	FUT11 (0.7)	CTSB (0.4)	SEC24C (0.2)
GO:0019370	leukotriene biosynthetic process	0.35	>=0.20	PKD2L2 (2.7)	WNT8A (2.1)	CCDC141 (1.6)	ENSG00000237298 (1.5)	NDST2 (1.2)	SCN5A (0.8)	ENSG00000237887 (0.7)	EML6 (0.7)	CHCHD1 (0.6)	ENSG00000238018 (0.6)
GO:0043450	alkene biosynthetic process	0.35	>=0.20	PKD2L2 (2.7)	WNT8A (2.1)	CCDC141 (1.6)	ENSG00000237298 (1.5)	NDST2 (1.2)	SCN5A (0.8)	ENSG00000237887 (0.7)	EML6 (0.7)	CHCHD1 (0.6)	ENSG00000238018 (0.6)
GO:0010975	regulation of neuron projection development	0.35	>=0.20	SCN10A (2.8)	SIPA1L1 (1.6)	ENSG00000238018 (1.4)	KIAA0913 (1.4)	CAMK2G (1.3)	ENSG00000237298 (0.7)	NDST2 (0.7)	SPTBN1 (0.6)	ENSG00000237887 (0.5)	EML6 (0.4)
GO:0042166	acetylcholine binding	0.35	>=0.20	VGLL2 (4.0)	SYNPO2L (2.1)	TTN (1.6)	SCN5A (1.6)	SCN10A (1.4)	EML6 (1.4)	CCDC141 (1.3)	MYOT (1.1)	CAMK2G (0.8)	ENSG00000251582 (0.6)
GO:0008430	selenium binding	0.35	>=0.20	CHCHD1 (3.3)	CHD9 (1.3)	CTSB (1.2)	PKD2L2 (1.0)	EXT1 (0.9)	CAMK2G (0.7)	SPTBN1 (0.6)	EML6 (0.5)	WNT8A (0.5)	FUT11 (0.5)
GO:0016500	protein-hormone receptor activity	0.35	>=0.20	LINC00477 (2.2)	CHD9 (1.8)	CTSB (1.7)	EXT1 (1.5)	NDST2 (1.1)	KLHL3 (1.1)	FUT11 (0.7)	SIPA1L1 (0.7)	SCN10A (0.6)	ENSG00000237887 (0.4)
GO:0042288	MHC class I protein binding	0.35	>=0.20	SEC24C (2.0)	SCN5A (1.9)	ENSG00000251582 (1.8)	HNRNPA0 (1.1)	CTSB (1.1)	EML6 (1.0)	CAMK2G (1.0)	NPY6R (0.9)	NDST2 (0.4)	WNT8A (0.4)
GO:0051289	protein homotetramerization	0.35	>=0.20	EML6 (2.3)	SCN10A (2.1)	ENSG00000236370 (1.4)	CCDC141 (1.4)	CAMK2G (0.9)	CHCHD1 (0.9)	FUT11 (0.9)	CTNNA3 (0.9)	ENSG00000238018 (0.9)	FAM13B (0.8)
GO:0032970	regulation of actin filament-based process	0.35	>=0.20	CTNNA3 (3.2)	ENSG00000238018 (2.7)	ENSG00000237887 (2.4)	ENSG00000237298 (2.0)	KLHL3 (1.7)	SPTBN1 (1.6)	FAM13B (1.3)	NPY6R (1.2)	MYOT (1.2)	CCDC141 (1.0)
GO:0004437	inositol or phosphatidylinositol phosphatase activity	0.35	>=0.20	FAM13B (1.9)	LINC00477 (1.8)	FUT11 (1.3)	CAMK2G (1.1)	NDST2 (1.0)	EML6 (1.0)	KLHL3 (1.0)	SEC24C (0.8)	ENSG00000251582 (0.7)	ENSG00000237887 (0.7)
GO:0070201	regulation of establishment of protein localization	0.35	>=0.20	ENSG00000236370 (1.5)	SCN10A (1.5)	TBX3 (1.1)	PKD2L2 (1.1)	EXT1 (1.1)	CAMK2D (1.0)	FUT11 (0.9)	FAM13B (0.6)	CTSB (0.5)	MYOT (0.5)
GO:0051707	response to other organism	0.35	>=0.20	ENSG00000251582 (2.2)	ENSG00000237298 (1.6)	ENSG00000236370 (1.5)	CTSB (1.4)	NDST2 (0.7)	ENSG00000238018 (0.7)	CTNNA3 (0.6)	EXT1 (0.5)	SEC24C (0.4)	NPY6R (0.4)
GO:0030335	positive regulation of cell migration	0.35	>=0.20	EXT1 (2.6)	CTNNA3 (2.3)	TBX3 (1.8)	ENSG00000238018 (1.6)	SPTBN1 (1.1)	CCDC141 (0.9)	CTSB (0.9)	ENSG00000237298 (0.8)	SCN5A (0.8)	FUT11 (0.8)
GO:0034702	ion channel complex	0.35	>=0.20	CCDC141 (2.2)	SCN10A (2.2)	KLHL3 (1.5)	SCN5A (1.5)	CAMK2G (1.4)	SYNPO2L (1.2)	ENSG00000237887 (1.1)	TTN (1.1)	SIPA1L1 (1.1)	CTNNA3 (1.0)
GO:0090207	regulation of triglyceride metabolic process	0.35	>=0.20	FUT11 (1.5)	ENSG00000238018 (1.5)	CHD9 (1.1)	PKD2L2 (1.1)	ENSG00000237298 (1.0)	EML6 (0.9)	SCN5A (0.8)	CTNNA3 (0.7)	CAMK2G (0.5)	SCN10A (0.5)
GO:0060572	morphogenesis of an epithelial bud	0.35	>=0.20	TBX3 (2.1)	EML6 (2.0)	SCN10A (1.9)	EXT1 (1.8)	ENSG00000251582 (1.6)	ENSG00000237887 (1.5)	FAM13B (1.5)	FUT11 (1.1)	CTNNA3 (0.7)	ENSG00000238018 (0.5)
GO:0002443	leukocyte mediated immunity	0.35	>=0.20	NDST2 (2.3)	ENSG00000238018 (2.0)	WNT8A (2.0)	CTSB (1.4)	CAMK2D (1.2)	SCN10A (1.0)	ENSG00000236370 (1.0)	FUT11 (0.6)	ENSG00000237298 (0.6)	SEC24C (0.2)
GO:0007183	SMAD protein complex assembly	0.35	>=0.20	ENSG00000237298 (4.6)	ENSG00000237887 (1.9)	CTNNA3 (1.6)	ENSG00000238018 (1.4)	ENSG00000236370 (1.4)	HNRNPA0 (1.4)	KLHL3 (1.2)	SPTBN1 (1.1)	TBX3 (1.1)	FUT11 (1.1)
GO:0005251	delayed rectifier potassium channel activity	0.35	>=0.20	SCN10A (3.8)	CTNNA3 (2.5)	KLHL3 (2.3)	SCN5A (2.0)	ENSG00000237887 (1.7)	WNT8A (1.5)	LINC00477 (1.4)	CAMK2G (0.9)	FAM13B (0.9)	ENSG00000236370 (0.8)
GO:0060041	retina development in camera-type eye	0.35	>=0.20	CAMK2D (1.3)	EML6 (1.2)	EXT1 (1.0)	SIPA1L1 (1.0)	LINC00477 (1.0)	CCDC141 (0.7)	ENSG00000236370 (0.7)	FAM13B (0.5)	FUT11 (0.5)	PKD2L2 (0.3)
GO:0030903	notochord development	0.35	>=0.20	WNT8A (2.8)	SCN10A (1.9)	ENSG00000251582 (1.6)	ENSG00000237887 (1.6)	KLHL3 (1.0)	CHD9 (0.8)	TBX3 (0.7)	VGLL2 (0.7)	CAMK2D (0.6)	CCDC141 (0.6)
GO:0009266	response to temperature stimulus	0.35	>=0.20	SCN10A (4.0)	VGLL2 (1.2)	ENSG00000251582 (1.1)	CTSB (0.9)	MYOT (0.7)	CTNNA3 (0.7)	ENSG00000236370 (0.6)	SYNPO2L (0.5)	KLHL3 (0.5)	CAMK2G (0.4)
GO:0001655	urogenital system development	0.35	>=0.20	TBX3 (2.8)	CHD9 (1.4)	ENSG00000238018 (1.4)	ENSG00000251582 (1.3)	EML6 (1.2)	FUT11 (1.1)	SCN10A (0.9)	PKD2L2 (0.7)	VGLL2 (0.6)	HNRNPA0 (0.5)
GO:0001914	regulation of T cell mediated cytotoxicity	0.35	>=0.20	CCDC141 (2.1)	LINC00477 (1.4)	WNT8A (1.2)	CHCHD1 (1.1)	ENSG00000237298 (1.1)	CTSB (1.0)	SCN5A (0.8)	SEC24C (0.7)	ENSG00000251582 (0.6)	SCN10A (0.6)
GO:0050911	detection of chemical stimulus involved in sensory perception of smell	0.35	>=0.20	SCN10A (3.0)	ENSG00000237887 (1.3)	ENSG00000237298 (1.2)	EML6 (0.9)	CHD9 (0.6)	SCN5A (0.6)	LINC00477 (0.6)	NPY6R (0.5)	WNT8A (0.5)	ENSG00000236370 (0.4)
GO:0002230	positive regulation of defense response to virus by host	0.35	>=0.20	LINC00477 (3.3)	ENSG00000237298 (2.5)	SCN10A (0.8)	CCDC141 (0.7)	ENSG00000237887 (0.7)	NDST2 (0.6)	PKD2L2 (0.4)	SCN5A (0.3)	NPY6R (0.3)	CTNNA3 (0.3)
GO:0007017	microtubule-based process	0.35	>=0.20	ENSG00000237887 (2.0)	SPTBN1 (1.8)	SCN10A (1.3)	LINC00477 (1.3)	CHD9 (1.1)	KLHL3 (0.9)	CCDC141 (0.8)	ENSG00000238018 (0.7)	ENSG00000237298 (0.6)	EML6 (0.6)
GO:0045428	regulation of nitric oxide biosynthetic process	0.35	>=0.20	ENSG00000251582 (2.4)	NDST2 (1.9)	PKD2L2 (1.4)	CTSB (1.1)	SCN10A (1.0)	ENSG00000238018 (0.9)	ENSG00000236370 (0.7)	SCN5A (0.6)	CTNNA3 (0.5)	EXT1 (0.5)
GO:0006516	glycoprotein catabolic process	0.35	>=0.20	ENSG00000237298 (1.9)	CTNNA3 (1.5)	CTSB (1.0)	SCN10A (1.0)	FUT11 (0.8)	SIPA1L1 (0.7)	CAMK2D (0.7)	ENSG00000236370 (0.5)	FAM13B (0.4)	WNT8A (0.4)
GO:0005179	hormone activity	0.35	>=0.20	SCN5A (2.5)	SCN10A (1.5)	TBX3 (1.5)	FAM13B (1.1)	LINC00477 (0.8)	NPY6R (0.6)	EML6 (0.5)	PKD2L2 (0.3)	ENSG00000237298 (0.3)	ENSG00000236370 (0.3)
GO:0047555	3',5'-cyclic-GMP phosphodiesterase activity	0.35	>=0.20	SCN5A (2.5)	SCN10A (1.0)	CCDC141 (1.0)	NPY6R (0.9)	FAM13B (0.8)	FUT11 (0.7)	LINC00477 (0.7)	SPTBN1 (0.7)	EML6 (0.6)	SIPA1L1 (0.1)
GO:0035107	appendage morphogenesis	0.35	>=0.20	TBX3 (2.6)	KIAA0913 (1.0)	FAM13B (1.0)	CHD9 (0.9)	EML6 (0.9)	VGLL2 (0.8)	HNRNPA0 (0.6)	NDST2 (0.5)	WNT8A (0.5)	FUT11 (0.3)
GO:0035108	limb morphogenesis	0.35	>=0.20	TBX3 (2.6)	KIAA0913 (1.0)	FAM13B (1.0)	CHD9 (0.9)	EML6 (0.9)	VGLL2 (0.8)	HNRNPA0 (0.6)	NDST2 (0.5)	WNT8A (0.5)	FUT11 (0.3)
GO:0002712	regulation of B cell mediated immunity	0.35	>=0.20	NDST2 (2.4)	ENSG00000236370 (1.8)	CAMK2D (1.7)	PKD2L2 (1.7)	ENSG00000251582 (1.6)	WNT8A (1.2)	SCN10A (1.2)	KLHL3 (1.0)	FAM13B (0.8)	ENSG00000238018 (0.6)
GO:0070301	cellular response to hydrogen peroxide	0.35	>=0.20	ENSG00000237298 (2.5)	ENSG00000236370 (2.5)	ENSG00000251582 (2.2)	WNT8A (1.5)	FUT11 (1.4)	ENSG00000238018 (1.2)	CHCHD1 (1.0)	NDST2 (0.8)	CTSB (0.7)	SPTBN1 (0.7)
GO:0050778	positive regulation of immune response	0.36	>=0.20	CAMK2D (1.6)	CTSB (1.4)	ENSG00000236370 (1.4)	NDST2 (1.1)	WNT8A (0.7)	ENSG00000237298 (0.6)	CCDC141 (0.4)	CTNNA3 (0.4)	EXT1 (0.2)	NPY6R (0.2)
GO:0006959	humoral immune response	0.36	>=0.20	ENSG00000237298 (1.9)	ENSG00000236370 (1.6)	NDST2 (1.5)	CTSB (1.3)	WNT8A (1.2)	LINC00477 (1.1)	CTNNA3 (0.8)	FAM13B (0.7)	ENSG00000238018 (0.3)	ENSG00000237887 (0.2)
GO:0048771	tissue remodeling	0.36	>=0.20	LINC00477 (2.0)	WNT8A (1.2)	EXT1 (1.2)	VGLL2 (0.9)	KIAA0913 (0.7)	KLHL3 (0.7)	PKD2L2 (0.7)	CHD9 (0.7)	CTSB (0.7)	ENSG00000237298 (0.6)
GO:0032615	interleukin-12 production	0.36	>=0.20	NDST2 (2.4)	WNT8A (2.1)	ENSG00000237298 (2.1)	ENSG00000236370 (2.0)	CTSB (1.4)	ENSG00000238018 (1.3)	LINC00477 (0.9)	NPY6R (0.7)	CAMK2D (0.5)	KIAA0913 (0.4)
GO:0040017	positive regulation of locomotion	0.36	>=0.20	EXT1 (2.5)	CTNNA3 (2.4)	ENSG00000238018 (1.9)	TBX3 (1.8)	ENSG00000237298 (1.2)	CCDC141 (1.2)	SPTBN1 (1.0)	CTSB (0.9)	FUT11 (0.8)	SCN5A (0.7)
GO:0000956	nuclear-transcribed mRNA catabolic process	0.36	>=0.20	CHD9 (2.2)	HNRNPA0 (2.0)	LINC00477 (1.9)	FAM13B (1.7)	CHCHD1 (1.4)	PKD2L2 (1.1)	KLHL3 (1.0)	SEC24C (1.0)	SCN10A (0.5)	WNT8A (0.4)
GO:0005875	microtubule associated complex	0.36	>=0.20	SPTBN1 (2.3)	SCN10A (1.3)	ENSG00000237887 (1.1)	KIAA0913 (1.0)	CAMK2G (0.8)	CCDC141 (0.6)	CHD9 (0.5)	VGLL2 (0.3)	SEC24C (0.3)	LINC00477 (0.2)
GO:0019637	organophosphate metabolic process	0.36	>=0.20	CAMK2D (1.7)	PKD2L2 (1.5)	CTSB (1.3)	FUT11 (1.3)	FAM13B (1.0)	ENSG00000237298 (0.9)	ENSG00000238018 (0.9)	KLHL3 (0.8)	ENSG00000237887 (0.7)	CTNNA3 (0.6)
GO:0034483	heparan sulfate sulfotransferase activity	0.36	>=0.20	FUT11 (2.2)	SIPA1L1 (1.5)	CTSB (1.4)	ENSG00000236370 (1.4)	NDST2 (1.3)	ENSG00000251582 (1.3)	TBX3 (1.1)	PKD2L2 (0.8)	CAMK2G (0.8)	EXT1 (0.7)
GO:0046634	regulation of alpha-beta T cell activation	0.36	>=0.20	NDST2 (2.2)	LINC00477 (2.0)	ENSG00000237298 (1.7)	SIPA1L1 (1.5)	PKD2L2 (1.0)	ENSG00000251582 (1.0)	WNT8A (0.6)	SCN10A (0.5)	SEC24C (0.5)	CAMK2D (0.4)
GO:0032412	regulation of ion transmembrane transporter activity	0.36	>=0.20	PKD2L2 (3.5)	CAMK2G (2.1)	EML6 (1.5)	ENSG00000237887 (1.4)	MYOT (1.4)	ENSG00000237298 (1.3)	SCN5A (1.3)	CCDC141 (1.2)	SIPA1L1 (1.1)	VGLL2 (0.9)
GO:0004835	tubulin-tyrosine ligase activity	0.36	>=0.20	CTNNA3 (2.0)	EML6 (1.6)	SCN10A (1.5)	ENSG00000251582 (1.2)	CCDC141 (0.9)	ENSG00000236370 (0.9)	LINC00477 (0.8)	PKD2L2 (0.7)	CHCHD1 (0.6)	SCN5A (0.3)
GO:0042481	regulation of odontogenesis	0.36	>=0.20	CTNNA3 (1.6)	TBX3 (1.2)	WNT8A (1.0)	EML6 (0.9)	FUT11 (0.9)	SCN5A (0.8)	NDST2 (0.6)	FAM13B (0.6)	CHD9 (0.5)	ENSG00000237887 (0.5)
GO:0005770	late endosome	0.36	>=0.20	CTSB (3.4)	KIAA0913 (2.6)	CAMK2D (1.3)	LINC00477 (0.7)	SEC24C (0.6)	SCN5A (0.4)	SCN10A (0.2)	TBX3 (0.1)	WNT8A (0.1)	NDST2 (0.0)
GO:0045178	basal part of cell	0.36	>=0.20	SPTBN1 (2.5)	KLHL3 (2.0)	EXT1 (1.8)	ENSG00000236370 (1.3)	ENSG00000237298 (1.2)	CTNNA3 (1.1)	ENSG00000238018 (1.0)	ENSG00000237887 (1.0)	FAM13B (0.8)	CAMK2G (0.8)
GO:0071496	cellular response to external stimulus	0.36	>=0.20	SCN5A (1.7)	PKD2L2 (1.0)	TBX3 (0.9)	ENSG00000237298 (0.6)	ENSG00000251582 (0.6)	KIAA0913 (0.6)	EXT1 (0.5)	CTSB (0.5)	CCDC141 (0.3)	ENSG00000238018 (0.2)
GO:0043449	cellular alkene metabolic process	0.36	>=0.20	PKD2L2 (2.3)	ENSG00000237298 (2.2)	WNT8A (2.0)	CCDC141 (1.4)	ENSG00000237887 (0.9)	NDST2 (0.9)	SCN5A (0.9)	EML6 (0.7)	CAMK2D (0.5)	CTNNA3 (0.4)
GO:0006691	leukotriene metabolic process	0.36	>=0.20	PKD2L2 (2.3)	ENSG00000237298 (2.2)	WNT8A (2.0)	CCDC141 (1.4)	ENSG00000237887 (0.9)	NDST2 (0.9)	SCN5A (0.9)	EML6 (0.7)	CAMK2D (0.5)	CTNNA3 (0.4)
GO:0019212	phosphatase inhibitor activity	0.36	>=0.20	CTNNA3 (2.5)	SIPA1L1 (1.9)	SCN10A (1.9)	ENSG00000237298 (1.7)	SCN5A (1.6)	CCDC141 (0.8)	HNRNPA0 (0.7)	CHD9 (0.5)	SPTBN1 (0.5)	ENSG00000238018 (0.4)
GO:0004033	aldo-keto reductase (NADP) activity	0.36	>=0.20	CHD9 (1.3)	SCN10A (1.3)	ENSG00000237887 (0.9)	EML6 (0.9)	TBX3 (0.7)	CTSB (0.6)	CAMK2D (0.5)	WNT8A (0.4)	SYNPO2L (0.2)	ENSG00000251582 (0.1)
GO:0072498	embryonic skeletal joint development	0.36	>=0.20	FAM13B (2.3)	CAMK2D (1.6)	EML6 (1.5)	SCN10A (1.2)	VGLL2 (0.6)	ENSG00000237887 (0.5)	LINC00477 (0.5)	TBX3 (0.5)	SCN5A (0.3)	SYNPO2L (0.2)
GO:0048935	peripheral nervous system neuron development	0.36	>=0.20	SCN10A (4.9)	LINC00477 (2.0)	CHD9 (1.4)	ENSG00000237298 (1.1)	ENSG00000237887 (0.9)	SCN5A (0.6)	VGLL2 (0.6)	FAM13B (0.5)	EML6 (0.5)	CHCHD1 (0.4)
GO:0048934	peripheral nervous system neuron differentiation	0.36	>=0.20	SCN10A (4.9)	LINC00477 (2.0)	CHD9 (1.4)	ENSG00000237298 (1.1)	ENSG00000237887 (0.9)	SCN5A (0.6)	VGLL2 (0.6)	FAM13B (0.5)	EML6 (0.5)	CHCHD1 (0.4)
GO:0008565	protein transporter activity	0.36	>=0.20	CHCHD1 (2.2)	SEC24C (1.7)	ENSG00000237887 (1.6)	WNT8A (1.6)	CTSB (1.3)	CAMK2D (1.1)	CHD9 (0.8)	KIAA0913 (0.8)	PKD2L2 (0.7)	CAMK2G (0.6)
GO:0001759	organ induction	0.36	>=0.20	ENSG00000238018 (2.7)	TBX3 (2.1)	ENSG00000251582 (1.6)	PKD2L2 (1.4)	SCN10A (1.3)	NDST2 (1.3)	SCN5A (1.1)	EXT1 (0.9)	FUT11 (0.7)	WNT8A (0.7)
GO:0051384	response to glucocorticoid stimulus	0.36	>=0.20	WNT8A (1.3)	ENSG00000236370 (1.3)	LINC00477 (1.1)	CAMK2D (1.0)	CHD9 (0.9)	MYOT (0.9)	VGLL2 (0.6)	CAMK2G (0.6)	CTSB (0.5)	PKD2L2 (0.4)
GO:0005578	proteinaceous extracellular matrix	0.36	>=0.20	EXT1 (1.2)	FUT11 (1.1)	SCN5A (1.0)	KLHL3 (0.8)	ENSG00000237887 (0.8)	CTNNA3 (0.8)	SPTBN1 (0.7)	ENSG00000238018 (0.7)	WNT8A (0.7)	TBX3 (0.6)
GO:0016409	palmitoyltransferase activity	0.36	>=0.20	LINC00477 (1.7)	FAM13B (1.1)	FUT11 (1.0)	WNT8A (0.7)	CHD9 (0.7)	SCN5A (0.6)	CTSB (0.5)	KLHL3 (0.3)	EML6 (0.2)	CAMK2G (0.2)
GO:0051047	positive regulation of secretion	0.36	>=0.20	PKD2L2 (2.5)	SCN10A (2.0)	NDST2 (2.0)	FUT11 (1.7)	ENSG00000236370 (1.7)	WNT8A (1.0)	CAMK2D (0.9)	KLHL3 (0.8)	CAMK2G (0.7)	ENSG00000251582 (0.6)
GO:0070169	positive regulation of biomineral tissue development	0.36	>=0.20	CAMK2D (2.4)	EML6 (2.1)	CTNNA3 (1.8)	TBX3 (1.4)	EXT1 (1.0)	FUT11 (0.9)	CAMK2G (0.8)	ENSG00000237887 (0.7)	LINC00477 (0.6)	VGLL2 (0.5)
GO:0001838	embryonic epithelial tube formation	0.36	>=0.20	LINC00477 (2.2)	EXT1 (1.4)	TBX3 (1.3)	WNT8A (1.2)	CAMK2D (1.2)	ENSG00000238018 (1.0)	ENSG00000251582 (0.7)	EML6 (0.5)	FUT11 (0.5)	SCN10A (0.3)
GO:0044042	glucan metabolic process	0.36	>=0.20	CAMK2G (2.7)	CTNNA3 (2.3)	MYOT (1.9)	CCDC141 (1.8)	VGLL2 (1.3)	TTN (1.2)	NPY6R (1.1)	SYNPO2L (0.9)	ENSG00000237298 (0.9)	WNT8A (0.7)
GO:0006073	cellular glucan metabolic process	0.36	>=0.20	CAMK2G (2.7)	CTNNA3 (2.3)	MYOT (1.9)	CCDC141 (1.8)	VGLL2 (1.3)	TTN (1.2)	NPY6R (1.1)	SYNPO2L (0.9)	ENSG00000237298 (0.9)	WNT8A (0.7)
GO:0072175	epithelial tube formation	0.36	>=0.20	LINC00477 (2.0)	EXT1 (1.4)	TBX3 (1.3)	WNT8A (1.2)	CAMK2D (1.1)	ENSG00000238018 (1.0)	ENSG00000251582 (0.6)	FUT11 (0.5)	EML6 (0.5)	HNRNPA0 (0.3)
GO:0010720	positive regulation of cell development	0.36	>=0.20	CAMK2D (2.0)	CHD9 (1.5)	KIAA0913 (1.1)	TBX3 (0.9)	SCN10A (0.9)	HNRNPA0 (0.7)	ENSG00000238018 (0.4)	SIPA1L1 (0.3)	SPTBN1 (0.2)	SCN5A (0.2)
GO:0051261	protein depolymerization	0.36	>=0.20	CHD9 (2.9)	ENSG00000251582 (2.4)	ENSG00000237298 (2.1)	ENSG00000238018 (1.9)	SPTBN1 (1.7)	CAMK2G (1.5)	KLHL3 (0.9)	CCDC141 (0.6)	CTNNA3 (0.6)	MYOT (0.6)
GO:0006700	C21-steroid hormone biosynthetic process	0.36	>=0.20	LINC00477 (2.2)	KLHL3 (1.6)	CHD9 (1.4)	TBX3 (1.3)	FAM13B (1.3)	PKD2L2 (0.9)	EML6 (0.8)	ENSG00000237298 (0.7)	EXT1 (0.5)	FUT11 (0.5)
GO:0008527	taste receptor activity	0.36	>=0.20	ENSG00000237298 (2.4)	ENSG00000251582 (2.0)	FUT11 (1.8)	LINC00477 (1.6)	SCN5A (1.1)	CCDC141 (0.9)	EXT1 (0.7)	EML6 (0.5)	CHCHD1 (0.5)	SIPA1L1 (0.4)
GO:0072080	nephron tubule development	0.36	>=0.20	LINC00477 (1.9)	PKD2L2 (1.4)	EML6 (1.1)	SCN10A (1.0)	ENSG00000251582 (0.9)	CTNNA3 (0.9)	NDST2 (0.6)	VGLL2 (0.6)	TBX3 (0.6)	ENSG00000237887 (0.2)
GO:0010827	regulation of glucose transport	0.36	>=0.20	ENSG00000251582 (1.3)	ENSG00000237298 (1.1)	FAM13B (1.1)	WNT8A (1.1)	KLHL3 (1.0)	ENSG00000238018 (1.0)	SPTBN1 (0.7)	LINC00477 (0.6)	SCN10A (0.6)	CTNNA3 (0.6)
GO:0004115	3',5'-cyclic-AMP phosphodiesterase activity	0.36	>=0.20	SCN5A (3.8)	SIPA1L1 (2.1)	NPY6R (2.0)	CTNNA3 (1.9)	ENSG00000237298 (1.6)	ENSG00000238018 (1.3)	CCDC141 (1.2)	FUT11 (0.7)	SCN10A (0.7)	FAM13B (0.6)
GO:0030837	negative regulation of actin filament polymerization	0.36	>=0.20	ENSG00000237887 (2.6)	ENSG00000238018 (1.9)	CHD9 (1.5)	ENSG00000237298 (1.5)	CTNNA3 (1.5)	ENSG00000251582 (1.4)	SPTBN1 (1.4)	CAMK2G (1.2)	KLHL3 (1.0)	CTSB (0.6)
GO:0001569	patterning of blood vessels	0.36	>=0.20	FUT11 (2.2)	CHD9 (2.2)	WNT8A (2.1)	CTNNA3 (1.8)	ENSG00000237298 (1.6)	KLHL3 (1.3)	CCDC141 (0.7)	TBX3 (0.7)	SCN10A (0.7)	NPY6R (0.6)
GO:0031644	regulation of neurological system process	0.36	>=0.20	SIPA1L1 (1.7)	LINC00477 (1.5)	SCN10A (1.4)	CAMK2G (1.2)	EML6 (1.1)	ENSG00000238018 (0.8)	PKD2L2 (0.7)	CAMK2D (0.7)	KLHL3 (0.5)	ENSG00000251582 (0.3)
GO:0030834	regulation of actin filament depolymerization	0.36	>=0.20	ENSG00000251582 (3.1)	CHD9 (2.1)	ENSG00000238018 (2.0)	ENSG00000237887 (1.9)	KLHL3 (1.7)	ENSG00000237298 (1.4)	CTNNA3 (1.3)	SPTBN1 (0.9)	LINC00477 (0.9)	CAMK2G (0.8)
GO:0031110	regulation of microtubule polymerization or depolymerization	0.36	>=0.20	CHD9 (1.8)	SPTBN1 (1.8)	CAMK2G (1.7)	MYOT (1.3)	KLHL3 (1.2)	ENSG00000237298 (1.0)	VGLL2 (0.9)	ENSG00000238018 (0.9)	LINC00477 (0.8)	ENSG00000237887 (0.7)
GO:0001968	fibronectin binding	0.36	>=0.20	LINC00477 (1.4)	FUT11 (1.2)	SYNPO2L (1.2)	ENSG00000237298 (1.1)	NPY6R (1.0)	EXT1 (0.9)	KLHL3 (0.8)	CTSB (0.6)	ENSG00000238018 (0.5)	TTN (0.5)
GO:0070838	divalent metal ion transport	0.37	>=0.20	CCDC141 (1.9)	PKD2L2 (1.6)	CAMK2G (1.3)	MYOT (1.1)	ENSG00000251582 (1.0)	VGLL2 (0.9)	KLHL3 (0.8)	ENSG00000236370 (0.8)	TTN (0.8)	EML6 (0.7)
GO:0002448	mast cell mediated immunity	0.37	>=0.20	NDST2 (2.5)	WNT8A (1.4)	CCDC141 (1.3)	LINC00477 (1.3)	CHD9 (1.0)	EML6 (0.9)	KLHL3 (0.7)	FAM13B (0.7)	SCN10A (0.6)	ENSG00000237887 (0.5)
GO:0009986	cell surface	0.37	>=0.20	CTSB (1.7)	ENSG00000238018 (1.7)	SCN5A (1.1)	TBX3 (1.0)	CTNNA3 (1.0)	SPTBN1 (0.8)	NDST2 (0.8)	CAMK2D (0.8)	FUT11 (0.8)	ENSG00000251582 (0.7)
GO:0010950	positive regulation of endopeptidase activity	0.37	>=0.20	ENSG00000237298 (2.7)	EXT1 (2.3)	FAM13B (1.6)	PKD2L2 (1.3)	ENSG00000251582 (1.2)	CHCHD1 (0.9)	SCN5A (0.6)	NPY6R (0.6)	ENSG00000236370 (0.5)	CAMK2D (0.3)
GO:2000147	positive regulation of cell motility	0.37	>=0.20	EXT1 (2.6)	CTNNA3 (2.3)	TBX3 (1.9)	ENSG00000238018 (1.5)	ENSG00000237298 (1.0)	SPTBN1 (1.0)	CCDC141 (0.9)	CTSB (0.8)	FUT11 (0.8)	SCN5A (0.7)
GO:0045191	regulation of isotype switching	0.37	>=0.20	PKD2L2 (3.1)	CAMK2D (2.1)	NDST2 (1.7)	ENSG00000236370 (1.7)	ENSG00000251582 (1.5)	SCN10A (0.9)	FAM13B (0.9)	ENSG00000237887 (0.7)	CTSB (0.7)	SIPA1L1 (0.6)
GO:0005242	inward rectifier potassium channel activity	0.37	>=0.20	SCN5A (2.6)	CTNNA3 (2.3)	ENSG00000237887 (1.8)	CCDC141 (1.7)	CAMK2G (1.4)	KLHL3 (1.3)	CAMK2D (1.2)	WNT8A (1.0)	CTSB (0.8)	EML6 (0.8)
GO:0050796	regulation of insulin secretion	0.37	>=0.20	PKD2L2 (2.7)	EML6 (2.4)	CHD9 (2.0)	LINC00477 (1.7)	CAMK2D (1.0)	FAM13B (1.0)	SCN5A (0.8)	FUT11 (0.7)	ENSG00000251582 (0.7)	ENSG00000237887 (0.6)
GO:0055088	lipid homeostasis	0.37	>=0.20	FUT11 (1.6)	ENSG00000237887 (1.0)	VGLL2 (0.9)	TBX3 (0.8)	MYOT (0.8)	EXT1 (0.6)	KLHL3 (0.6)	NPY6R (0.6)	CAMK2D (0.5)	FAM13B (0.5)
GO:0002831	regulation of response to biotic stimulus	0.37	>=0.20	KLHL3 (1.7)	SEC24C (1.4)	ENSG00000237298 (1.0)	CCDC141 (0.9)	CAMK2D (0.8)	PKD2L2 (0.8)	CTSB (0.8)	WNT8A (0.7)	SCN5A (0.5)	EXT1 (0.5)
GO:0032613	interleukin-10 production	0.37	>=0.20	ENSG00000236370 (3.3)	NDST2 (2.7)	CTSB (1.5)	ENSG00000251582 (1.2)	CAMK2D (1.2)	SCN10A (1.0)	ENSG00000237298 (0.9)	KLHL3 (0.6)	ENSG00000238018 (0.5)	SIPA1L1 (0.5)
GO:0005768	endosome	0.37	>=0.20	CTSB (3.2)	KIAA0913 (2.1)	NDST2 (1.7)	SEC24C (0.8)	FAM13B (0.8)	CAMK2D (0.7)	SCN10A (0.5)	CCDC141 (0.2)	LINC00477 (0.2)	PKD2L2 (0.1)
GO:0016836	hydro-lyase activity	0.37	>=0.20	TTN (1.9)	MYOT (1.7)	CTSB (1.2)	VGLL2 (0.9)	CCDC141 (0.8)	NPY6R (0.8)	ENSG00000236370 (0.8)	WNT8A (0.8)	LINC00477 (0.7)	SCN10A (0.7)
GO:0051656	establishment of organelle localization	0.37	>=0.20	SEC24C (3.3)	CHD9 (2.3)	KIAA0913 (1.7)	SIPA1L1 (1.5)	CHCHD1 (1.3)	WNT8A (1.2)	CCDC141 (1.0)	EXT1 (0.9)	NDST2 (0.8)	PKD2L2 (0.6)
GO:0048598	embryonic morphogenesis	0.37	>=0.20	WNT8A (2.3)	TBX3 (1.9)	CHD9 (1.4)	HNRNPA0 (1.1)	VGLL2 (1.0)	ENSG00000238018 (0.8)	CAMK2D (0.8)	KIAA0913 (0.7)	EXT1 (0.7)	ENSG00000237298 (0.4)
GO:0005086	ARF guanyl-nucleotide exchange factor activity	0.37	>=0.20	SEC24C (2.2)	NDST2 (1.7)	CHD9 (1.5)	CAMK2G (1.4)	KLHL3 (1.4)	KIAA0913 (1.3)	EML6 (1.2)	TBX3 (1.2)	PKD2L2 (1.1)	FAM13B (1.0)
GO:0015248	sterol transporter activity	0.37	>=0.20	CTSB (2.3)	TBX3 (2.3)	FAM13B (1.1)	NPY6R (1.0)	EXT1 (0.6)	ENSG00000238018 (0.6)	CAMK2D (0.5)	WNT8A (0.5)	MYOT (0.4)	FUT11 (0.3)
GO:0048589	developmental growth	0.37	>=0.20	TBX3 (2.5)	SCN5A (2.2)	VGLL2 (1.8)	KIAA0913 (1.2)	CTNNA3 (0.9)	EXT1 (0.9)	CTSB (0.8)	ENSG00000238018 (0.7)	SYNPO2L (0.6)	SPTBN1 (0.6)
GO:0004890	GABA-A receptor activity	0.37	>=0.20	EML6 (1.7)	KLHL3 (1.4)	CAMK2G (1.1)	CAMK2D (1.0)	WNT8A (0.8)	CTSB (0.6)	NDST2 (0.6)	SCN10A (0.6)	SIPA1L1 (0.4)	PKD2L2 (0.4)
GO:0051969	regulation of transmission of nerve impulse	0.37	>=0.20	SIPA1L1 (1.8)	SCN10A (1.4)	CAMK2G (1.3)	LINC00477 (1.1)	CAMK2D (0.9)	EML6 (0.9)	PKD2L2 (0.6)	KLHL3 (0.6)	ENSG00000237887 (0.5)	ENSG00000238018 (0.4)
GO:0042274	ribosomal small subunit biogenesis	0.37	>=0.20	ENSG00000237887 (3.2)	LINC00477 (1.9)	SCN10A (1.3)	KIAA0913 (1.1)	CHCHD1 (1.0)	ENSG00000251582 (0.9)	KLHL3 (0.8)	CHD9 (0.4)	CAMK2G (0.4)	PKD2L2 (0.3)
GO:0042110	T cell activation	0.37	>=0.20	ENSG00000236370 (2.3)	CAMK2D (1.8)	SIPA1L1 (1.5)	WNT8A (1.5)	NDST2 (1.3)	EML6 (1.1)	CTSB (0.8)	SEC24C (0.5)	ENSG00000251582 (0.4)	PKD2L2 (0.4)
GO:0042129	regulation of T cell proliferation	0.37	>=0.20	NDST2 (2.0)	ENSG00000236370 (1.8)	SIPA1L1 (1.5)	ENSG00000237298 (1.0)	CAMK2D (1.0)	ENSG00000238018 (0.7)	CTSB (0.6)	SEC24C (0.6)	ENSG00000237887 (0.5)	EXT1 (0.4)
GO:0030072	peptide hormone secretion	0.37	>=0.20	EML6 (3.1)	PKD2L2 (2.0)	CHD9 (1.7)	LINC00477 (1.5)	SCN5A (1.2)	ENSG00000251582 (0.9)	SCN10A (0.7)	FAM13B (0.6)	CAMK2D (0.6)	NPY6R (0.4)
GO:0032943	mononuclear cell proliferation	0.37	>=0.20	ENSG00000236370 (1.9)	CAMK2D (1.7)	NDST2 (1.3)	ENSG00000251582 (0.8)	ENSG00000238018 (0.7)	WNT8A (0.7)	SIPA1L1 (0.6)	CCDC141 (0.5)	CTSB (0.5)	ENSG00000237298 (0.5)
GO:0032272	negative regulation of protein polymerization	0.37	>=0.20	ENSG00000238018 (2.2)	ENSG00000237887 (2.2)	KLHL3 (1.7)	SPTBN1 (1.5)	CHD9 (1.3)	CAMK2G (1.1)	ENSG00000237298 (1.1)	CTNNA3 (0.8)	LINC00477 (0.7)	CTSB (0.7)
GO:0032880	regulation of protein localization	0.37	>=0.20	PKD2L2 (1.7)	ENSG00000236370 (1.1)	FAM13B (1.1)	EXT1 (1.1)	CAMK2D (1.0)	SCN10A (0.8)	TBX3 (0.7)	LINC00477 (0.6)	KLHL3 (0.5)	ENSG00000238018 (0.5)
GO:0046661	male sex differentiation	0.37	>=0.20	ENSG00000238018 (1.6)	FAM13B (1.3)	CTNNA3 (1.2)	TBX3 (1.1)	ENSG00000251582 (1.1)	ENSG00000237887 (0.8)	ENSG00000237298 (0.7)	LINC00477 (0.6)	SCN10A (0.5)	NDST2 (0.5)
GO:0043254	regulation of protein complex assembly	0.37	>=0.20	ENSG00000237298 (1.7)	SPTBN1 (1.6)	FAM13B (1.5)	CAMK2G (1.4)	ENSG00000237887 (1.4)	CTNNA3 (1.3)	LINC00477 (1.0)	CAMK2D (0.8)	NPY6R (0.6)	ENSG00000238018 (0.5)
GO:0019884	antigen processing and presentation of exogenous antigen	0.38	>=0.20	LINC00477 (2.5)	ENSG00000237887 (1.4)	SCN5A (1.3)	WNT8A (1.2)	FAM13B (0.7)	CTSB (0.6)	NPY6R (0.5)	NDST2 (0.3)	EML6 (0.3)	HNRNPA0 (0.3)
GO:0001783	B cell apoptotic process	0.38	>=0.20	CAMK2D (2.2)	ENSG00000236370 (1.9)	NDST2 (1.7)	PKD2L2 (1.5)	CHCHD1 (1.2)	HNRNPA0 (1.1)	ENSG00000251582 (1.1)	CTSB (0.9)	FUT11 (0.7)	WNT8A (0.6)
GO:0030730	sequestering of triglyceride	0.38	>=0.20	PKD2L2 (1.7)	CTNNA3 (1.7)	ENSG00000251582 (1.3)	NPY6R (1.3)	FUT11 (1.0)	LINC00477 (0.9)	ENSG00000237298 (0.9)	SCN5A (0.8)	KLHL3 (0.8)	CHD9 (0.6)
GO:0034101	erythrocyte homeostasis	0.38	>=0.20	PKD2L2 (1.4)	NDST2 (1.3)	ENSG00000237298 (1.3)	CHD9 (1.2)	TBX3 (1.0)	HNRNPA0 (0.9)	KIAA0913 (0.8)	CTSB (0.6)	EXT1 (0.5)	NPY6R (0.5)
GO:0016790	thiolester hydrolase activity	0.38	>=0.20	CHD9 (1.3)	KLHL3 (1.3)	CTNNA3 (1.1)	PKD2L2 (0.9)	SPTBN1 (0.8)	LINC00477 (0.6)	CAMK2D (0.6)	SEC24C (0.6)	SCN10A (0.5)	ENSG00000236370 (0.5)
GO:0048710	regulation of astrocyte differentiation	0.38	>=0.20	LINC00477 (3.3)	ENSG00000251582 (1.3)	SCN10A (1.3)	PKD2L2 (1.2)	SIPA1L1 (0.9)	TBX3 (0.8)	WNT8A (0.7)	HNRNPA0 (0.6)	EXT1 (0.5)	ENSG00000238018 (0.3)
GO:0051272	positive regulation of cellular component movement	0.38	>=0.20	EXT1 (2.6)	CTNNA3 (2.0)	TBX3 (1.9)	ENSG00000238018 (1.8)	ENSG00000237298 (1.0)	FUT11 (0.9)	SPTBN1 (0.9)	CTSB (0.9)	CCDC141 (0.8)	SCN5A (0.6)
GO:0009164	nucleoside catabolic process	0.38	>=0.20	CTNNA3 (2.2)	KLHL3 (2.0)	NPY6R (1.6)	CHD9 (1.5)	CCDC141 (1.2)	MYOT (0.8)	WNT8A (0.7)	TTN (0.5)	SYNPO2L (0.4)	VGLL2 (0.4)
GO:0030126	COPI vesicle coat	0.38	>=0.20	SEC24C (4.8)	KIAA0913 (2.4)	EXT1 (1.7)	CHD9 (1.5)	ENSG00000237887 (1.3)	FUT11 (1.1)	WNT8A (1.1)	ENSG00000251582 (0.5)	CAMK2D (0.5)	EML6 (0.3)
GO:0051495	positive regulation of cytoskeleton organization	0.38	>=0.20	CTNNA3 (2.3)	ENSG00000238018 (1.9)	ENSG00000237887 (1.5)	CAMK2D (1.4)	VGLL2 (1.1)	SPTBN1 (0.9)	MYOT (0.7)	FAM13B (0.7)	CCDC141 (0.6)	NPY6R (0.6)
GO:0022415	viral reproductive process	0.38	>=0.20	LINC00477 (1.9)	ENSG00000237887 (1.9)	CHCHD1 (1.8)	KIAA0913 (1.4)	PKD2L2 (1.4)	ENSG00000238018 (0.9)	ENSG00000237298 (0.8)	ENSG00000236370 (0.8)	HNRNPA0 (0.7)	ENSG00000251582 (0.6)
GO:0004177	aminopeptidase activity	0.38	>=0.20	CTSB (2.8)	LINC00477 (1.4)	CAMK2D (1.4)	ENSG00000237298 (1.1)	ENSG00000251582 (1.0)	CAMK2G (0.9)	CCDC141 (0.8)	CTNNA3 (0.7)	NPY6R (0.4)	WNT8A (0.2)
GO:0031344	regulation of cell projection organization	0.38	>=0.20	SCN10A (1.9)	ENSG00000238018 (1.8)	SIPA1L1 (1.7)	CAMK2G (1.3)	SPTBN1 (1.2)	KIAA0913 (1.2)	ENSG00000237298 (1.0)	EML6 (0.7)	ENSG00000237887 (0.6)	NDST2 (0.5)
GO:0044144	modulation of growth of symbiont involved in interaction with host	0.38	>=0.20	ENSG00000236370 (3.4)	NDST2 (3.0)	ENSG00000237298 (2.7)	ENSG00000238018 (2.4)	ENSG00000251582 (2.0)	LINC00477 (1.5)	WNT8A (1.3)	SCN10A (0.6)	SEC24C (0.6)	MYOT (0.5)
GO:0044130	negative regulation of growth of symbiont in host	0.38	>=0.20	ENSG00000236370 (3.4)	NDST2 (3.0)	ENSG00000237298 (2.7)	ENSG00000238018 (2.4)	ENSG00000251582 (2.0)	LINC00477 (1.5)	WNT8A (1.3)	SCN10A (0.6)	SEC24C (0.6)	MYOT (0.5)
GO:0044126	regulation of growth of symbiont in host	0.38	>=0.20	ENSG00000236370 (3.4)	NDST2 (3.0)	ENSG00000237298 (2.7)	ENSG00000238018 (2.4)	ENSG00000251582 (2.0)	LINC00477 (1.5)	WNT8A (1.3)	SCN10A (0.6)	SEC24C (0.6)	MYOT (0.5)
GO:0044110	growth involved in symbiotic interaction	0.38	>=0.20	ENSG00000236370 (3.4)	NDST2 (3.0)	ENSG00000237298 (2.7)	ENSG00000238018 (2.4)	ENSG00000251582 (2.0)	LINC00477 (1.5)	WNT8A (1.3)	SCN10A (0.6)	SEC24C (0.6)	MYOT (0.5)
GO:0044146	negative regulation of growth of symbiont involved in interaction with host	0.38	>=0.20	ENSG00000236370 (3.4)	NDST2 (3.0)	ENSG00000237298 (2.7)	ENSG00000238018 (2.4)	ENSG00000251582 (2.0)	LINC00477 (1.5)	WNT8A (1.3)	SCN10A (0.6)	SEC24C (0.6)	MYOT (0.5)
GO:0044116	growth of symbiont involved in interaction with host	0.38	>=0.20	ENSG00000236370 (3.4)	NDST2 (3.0)	ENSG00000237298 (2.7)	ENSG00000238018 (2.4)	ENSG00000251582 (2.0)	LINC00477 (1.5)	WNT8A (1.3)	SCN10A (0.6)	SEC24C (0.6)	MYOT (0.5)
GO:0044117	growth of symbiont in host	0.38	>=0.20	ENSG00000236370 (3.4)	NDST2 (3.0)	ENSG00000237298 (2.7)	ENSG00000238018 (2.4)	ENSG00000251582 (2.0)	LINC00477 (1.5)	WNT8A (1.3)	SCN10A (0.6)	SEC24C (0.6)	MYOT (0.5)
GO:0031498	chromatin disassembly	0.38	>=0.20	CHD9 (2.3)	HNRNPA0 (1.8)	KIAA0913 (0.9)	CAMK2G (0.8)	CTNNA3 (0.6)	ENSG00000237887 (0.6)	SEC24C (0.5)	SCN10A (0.5)	NDST2 (0.5)	VGLL2 (0.4)
GO:0006337	nucleosome disassembly	0.38	>=0.20	CHD9 (2.3)	HNRNPA0 (1.8)	KIAA0913 (0.9)	CAMK2G (0.8)	CTNNA3 (0.6)	ENSG00000237887 (0.6)	SEC24C (0.5)	SCN10A (0.5)	NDST2 (0.5)	VGLL2 (0.4)
GO:0032986	protein-DNA complex disassembly	0.38	>=0.20	CHD9 (2.3)	HNRNPA0 (1.8)	KIAA0913 (0.9)	CAMK2G (0.8)	CTNNA3 (0.6)	ENSG00000237887 (0.6)	SEC24C (0.5)	SCN10A (0.5)	NDST2 (0.5)	VGLL2 (0.4)
GO:0009991	response to extracellular stimulus	0.38	>=0.20	TBX3 (2.1)	ENSG00000251582 (1.7)	EML6 (1.6)	SCN5A (1.4)	EXT1 (0.6)	NPY6R (0.5)	MYOT (0.4)	VGLL2 (0.3)	SYNPO2L (0.3)	TTN (0.3)
GO:0004713	protein tyrosine kinase activity	0.38	>=0.20	EXT1 (2.3)	SIPA1L1 (2.0)	KIAA0913 (1.8)	NDST2 (1.7)	CAMK2G (1.4)	KLHL3 (1.3)	SPTBN1 (0.7)	EML6 (0.7)	FAM13B (0.7)	ENSG00000237887 (0.6)
GO:0048566	embryonic digestive tract development	0.38	>=0.20	TBX3 (2.9)	SCN10A (1.5)	CHD9 (1.3)	FAM13B (0.9)	LINC00477 (0.9)	SCN5A (0.7)	EXT1 (0.7)	NPY6R (0.5)	ENSG00000237887 (0.4)	KLHL3 (0.1)
GO:0016064	immunoglobulin mediated immune response	0.38	>=0.20	NDST2 (1.5)	WNT8A (1.3)	SCN10A (1.3)	CAMK2D (1.2)	CTSB (1.2)	ENSG00000236370 (1.1)	FUT11 (1.0)	ENSG00000238018 (1.0)	KLHL3 (0.8)	SCN5A (0.3)
GO:0005070	SH3/SH2 adaptor activity	0.38	>=0.20	CCDC141 (2.7)	SPTBN1 (1.7)	ENSG00000237887 (1.7)	KLHL3 (1.6)	CAMK2D (1.4)	NPY6R (1.3)	FAM13B (1.2)	SCN10A (1.1)	LINC00477 (1.0)	EML6 (1.0)
GO:0005520	insulin-like growth factor binding	0.38	>=0.20	FUT11 (2.0)	EXT1 (1.9)	SPTBN1 (1.3)	SCN5A (0.9)	ENSG00000251582 (0.8)	VGLL2 (0.8)	ENSG00000237298 (0.7)	WNT8A (0.5)	CTSB (0.3)	KIAA0913 (0.2)
GO:0060589	nucleoside-triphosphatase regulator activity	0.38	>=0.20	SPTBN1 (2.0)	SIPA1L1 (1.9)	EML6 (1.7)	KLHL3 (1.5)	NDST2 (1.4)	CHD9 (0.9)	EXT1 (0.9)	CCDC141 (0.8)	KIAA0913 (0.7)	ENSG00000237887 (0.6)
GO:0046625	sphingolipid binding	0.38	>=0.20	CAMK2D (2.8)	NDST2 (2.6)	FUT11 (2.0)	ENSG00000237887 (1.9)	ENSG00000236370 (1.6)	ENSG00000251582 (1.4)	SPTBN1 (1.1)	SIPA1L1 (1.1)	TBX3 (1.0)	SEC24C (0.9)
GO:0009055	electron carrier activity	0.38	>=0.20	TBX3 (1.9)	CHCHD1 (1.2)	KLHL3 (0.9)	CTSB (0.8)	ENSG00000251582 (0.8)	ENSG00000237298 (0.8)	NPY6R (0.8)	CHD9 (0.7)	ENSG00000236370 (0.6)	CAMK2G (0.5)
GO:0009914	hormone transport	0.38	>=0.20	EML6 (2.3)	CHD9 (1.9)	PKD2L2 (1.5)	SCN5A (1.2)	ENSG00000251582 (1.1)	SCN10A (1.0)	FUT11 (1.0)	WNT8A (0.8)	FAM13B (0.7)	ENSG00000238018 (0.6)
GO:0072511	divalent inorganic cation transport	0.38	>=0.20	CCDC141 (2.0)	PKD2L2 (1.5)	CAMK2G (1.2)	MYOT (1.0)	VGLL2 (1.0)	ENSG00000251582 (0.9)	ENSG00000236370 (0.8)	TTN (0.8)	KLHL3 (0.8)	NDST2 (0.7)
GO:0006635	fatty acid beta-oxidation	0.38	>=0.20	EML6 (2.3)	LINC00477 (1.4)	ENSG00000238018 (1.1)	SEC24C (0.9)	CAMK2D (0.9)	CHCHD1 (0.7)	ENSG00000251582 (0.5)	TBX3 (0.5)	NPY6R (0.4)	PKD2L2 (0.3)
GO:0000272	polysaccharide catabolic process	0.38	>=0.20	CAMK2G (2.9)	ENSG00000237298 (2.5)	MYOT (1.6)	ENSG00000236370 (1.2)	NDST2 (0.8)	FUT11 (0.8)	KLHL3 (0.6)	VGLL2 (0.6)	TTN (0.5)	SIPA1L1 (0.5)
GO:0009152	purine ribonucleotide biosynthetic process	0.38	>=0.20	ENSG00000237298 (2.3)	VGLL2 (1.6)	MYOT (1.4)	NDST2 (1.1)	FAM13B (1.1)	SCN10A (1.0)	TTN (0.8)	CHCHD1 (0.8)	EML6 (0.8)	ENSG00000236370 (0.7)
GO:0002889	regulation of immunoglobulin mediated immune response	0.38	>=0.20	NDST2 (2.3)	ENSG00000236370 (1.9)	PKD2L2 (1.8)	CAMK2D (1.7)	ENSG00000251582 (1.5)	WNT8A (1.4)	KLHL3 (1.1)	SCN10A (1.0)	FAM13B (0.8)	ENSG00000238018 (0.5)
GO:0014033	neural crest cell differentiation	0.38	>=0.20	ENSG00000238018 (2.0)	SCN10A (1.3)	CHD9 (1.0)	SCN5A (0.9)	VGLL2 (0.7)	TBX3 (0.7)	LINC00477 (0.7)	ENSG00000237298 (0.2)	FUT11 (0.1)	CAMK2D (0.1)
GO:0022836	gated channel activity	0.38	>=0.20	SCN10A (2.5)	CCDC141 (1.6)	EML6 (1.5)	CAMK2G (1.4)	ENSG00000237887 (1.2)	PKD2L2 (1.0)	SIPA1L1 (1.0)	KLHL3 (0.8)	SCN5A (0.8)	FAM13B (0.5)
GO:0010627	regulation of intracellular protein kinase cascade	0.38	>=0.20	EXT1 (2.2)	KIAA0913 (1.3)	SCN5A (1.3)	PKD2L2 (0.8)	CCDC141 (0.8)	NDST2 (0.8)	FAM13B (0.7)	FUT11 (0.7)	ENSG00000238018 (0.6)	SPTBN1 (0.6)
GO:0051932	synaptic transmission, GABAergic	0.38	>=0.20	SCN10A (2.6)	LINC00477 (1.9)	CAMK2D (1.4)	CCDC141 (1.2)	SIPA1L1 (1.0)	EML6 (1.0)	NDST2 (0.8)	ENSG00000237298 (0.7)	ENSG00000238018 (0.6)	FAM13B (0.6)
GO:0005262	calcium channel activity	0.39	>=0.20	VGLL2 (1.9)	MYOT (1.9)	PKD2L2 (1.8)	CAMK2G (1.4)	SIPA1L1 (1.4)	TBX3 (1.3)	TTN (1.2)	FAM13B (1.1)	EML6 (1.1)	ENSG00000251582 (1.1)
GO:0005537	mannose binding	0.39	>=0.20	SCN5A (2.2)	CTSB (2.1)	NPY6R (1.3)	CTNNA3 (1.0)	SEC24C (0.9)	ENSG00000236370 (0.8)	NDST2 (0.6)	FUT11 (0.5)	LINC00477 (0.5)	SYNPO2L (0.3)
GO:0001525	angiogenesis	0.39	>=0.20	FUT11 (1.8)	CTNNA3 (1.6)	WNT8A (1.6)	TBX3 (1.3)	KLHL3 (1.3)	EXT1 (1.2)	CHD9 (1.0)	SPTBN1 (1.0)	ENSG00000237887 (0.8)	ENSG00000238018 (0.7)
GO:0045111	intermediate filament cytoskeleton	0.39	>=0.20	EML6 (0.7)	SCN10A (0.7)	MYOT (0.7)	SPTBN1 (0.5)	VGLL2 (0.4)	ENSG00000251582 (0.4)	TBX3 (0.3)	CHD9 (0.3)	FUT11 (0.3)	CTNNA3 (0.2)
GO:0051653	spindle localization	0.39	>=0.20	ENSG00000237298 (2.2)	KLHL3 (1.6)	SCN10A (1.3)	CHD9 (1.1)	ENSG00000236370 (1.0)	SIPA1L1 (0.9)	ENSG00000238018 (0.9)	SPTBN1 (0.9)	NPY6R (0.8)	CHCHD1 (0.6)
GO:0051293	establishment of spindle localization	0.39	>=0.20	ENSG00000237298 (2.2)	KLHL3 (1.6)	SCN10A (1.3)	CHD9 (1.1)	ENSG00000236370 (1.0)	SIPA1L1 (0.9)	ENSG00000238018 (0.9)	SPTBN1 (0.9)	NPY6R (0.8)	CHCHD1 (0.6)
GO:0033013	tetrapyrrole metabolic process	0.39	>=0.20	ENSG00000236370 (2.2)	CTSB (1.7)	PKD2L2 (1.6)	NPY6R (0.9)	CTNNA3 (0.7)	LINC00477 (0.7)	WNT8A (0.5)	CHCHD1 (0.5)	SCN5A (0.3)	CCDC141 (0.3)
GO:0006778	porphyrin-containing compound metabolic process	0.39	>=0.20	ENSG00000236370 (2.2)	CTSB (1.7)	PKD2L2 (1.6)	NPY6R (0.9)	CTNNA3 (0.7)	LINC00477 (0.7)	WNT8A (0.5)	CHCHD1 (0.5)	SCN5A (0.3)	CCDC141 (0.3)
GO:0046209	nitric oxide metabolic process	0.39	>=0.20	ENSG00000251582 (1.7)	ENSG00000236370 (1.3)	NDST2 (1.0)	SCN10A (1.0)	CTNNA3 (1.0)	CTSB (0.6)	EXT1 (0.6)	CAMK2G (0.5)	CAMK2D (0.5)	CHCHD1 (0.2)
GO:0046637	regulation of alpha-beta T cell differentiation	0.39	>=0.20	NDST2 (3.2)	ENSG00000251582 (2.0)	ENSG00000237298 (1.9)	SCN10A (1.2)	SIPA1L1 (0.9)	KLHL3 (0.8)	CAMK2D (0.7)	PKD2L2 (0.7)	LINC00477 (0.7)	ENSG00000236370 (0.6)
GO:0015929	hexosaminidase activity	0.39	>=0.20	CTSB (3.9)	FUT11 (1.8)	KLHL3 (1.6)	FAM13B (1.5)	ENSG00000236370 (1.1)	NDST2 (0.8)	PKD2L2 (0.6)	MYOT (0.5)	KIAA0913 (0.3)	WNT8A (0.2)
GO:0035137	hindlimb morphogenesis	0.39	>=0.20	CHD9 (2.0)	TBX3 (2.0)	ENSG00000251582 (1.1)	EML6 (1.1)	NDST2 (0.9)	VGLL2 (0.7)	MYOT (0.6)	ENSG00000238018 (0.4)	KIAA0913 (0.4)	WNT8A (0.4)
GO:0046888	negative regulation of hormone secretion	0.39	>=0.20	ENSG00000238018 (2.6)	SCN10A (1.9)	LINC00477 (1.6)	PKD2L2 (1.3)	KIAA0913 (1.1)	CTNNA3 (0.9)	FUT11 (0.8)	CHD9 (0.8)	WNT8A (0.7)	NDST2 (0.6)
GO:0009617	response to bacterium	0.39	>=0.20	ENSG00000251582 (2.7)	ENSG00000237298 (2.3)	ENSG00000236370 (1.7)	ENSG00000238018 (1.5)	CTSB (1.2)	CTNNA3 (0.6)	NPY6R (0.6)	NDST2 (0.6)	WNT8A (0.6)	CCDC141 (0.6)
GO:0035194	posttranscriptional gene silencing by RNA	0.39	>=0.20	KLHL3 (2.8)	FUT11 (2.4)	FAM13B (1.9)	WNT8A (1.7)	ENSG00000237887 (1.7)	PKD2L2 (1.5)	EXT1 (1.0)	CAMK2D (0.6)	HNRNPA0 (0.6)	KIAA0913 (0.6)
GO:0016441	posttranscriptional gene silencing	0.39	>=0.20	KLHL3 (2.8)	FUT11 (2.4)	FAM13B (1.9)	WNT8A (1.7)	ENSG00000237887 (1.7)	PKD2L2 (1.5)	EXT1 (1.0)	CAMK2D (0.6)	HNRNPA0 (0.6)	KIAA0913 (0.6)
GO:0030278	regulation of ossification	0.39	>=0.20	TBX3 (2.3)	KIAA0913 (1.4)	CHD9 (1.4)	EXT1 (1.3)	FUT11 (1.2)	CAMK2G (1.0)	CAMK2D (0.9)	VGLL2 (0.8)	HNRNPA0 (0.7)	NDST2 (0.5)
GO:0008484	sulfuric ester hydrolase activity	0.39	>=0.20	ENSG00000237298 (2.6)	CTSB (2.5)	FUT11 (2.1)	KLHL3 (1.4)	WNT8A (1.4)	PKD2L2 (1.2)	SCN5A (1.1)	NDST2 (1.0)	EML6 (1.0)	MYOT (0.8)
GO:0031228	intrinsic to Golgi membrane	0.39	>=0.20	NDST2 (2.2)	CTSB (2.2)	FUT11 (2.0)	EXT1 (1.5)	CAMK2G (1.4)	KLHL3 (1.0)	SIPA1L1 (0.7)	NPY6R (0.5)	SEC24C (0.5)	CAMK2D (0.4)
GO:0010638	positive regulation of organelle organization	0.39	>=0.20	PKD2L2 (1.8)	CTNNA3 (1.6)	ENSG00000237887 (1.3)	CAMK2D (1.2)	CHD9 (1.2)	WNT8A (1.2)	SPTBN1 (1.0)	VGLL2 (0.9)	MYOT (0.7)	NPY6R (0.6)
GO:0031012	extracellular matrix	0.39	>=0.20	EXT1 (1.5)	FUT11 (1.1)	KLHL3 (0.8)	SPTBN1 (0.8)	SCN5A (0.7)	ENSG00000238018 (0.7)	CTNNA3 (0.7)	WNT8A (0.7)	ENSG00000237887 (0.6)	CTSB (0.4)
GO:0005160	transforming growth factor beta receptor binding	0.39	>=0.20	TBX3 (2.7)	SPTBN1 (1.5)	FUT11 (1.4)	EXT1 (0.9)	CAMK2D (0.9)	ENSG00000236370 (0.7)	ENSG00000237298 (0.6)	HNRNPA0 (0.6)	LINC00477 (0.5)	CHD9 (0.5)
GO:0010888	negative regulation of lipid storage	0.39	>=0.20	ENSG00000251582 (1.9)	LINC00477 (1.3)	WNT8A (1.3)	KLHL3 (1.2)	ENSG00000237298 (1.1)	PKD2L2 (1.1)	CTNNA3 (0.9)	CTSB (0.7)	CHD9 (0.7)	ENSG00000238018 (0.7)
GO:0044445	cytosolic part	0.39	>=0.20	CHCHD1 (2.2)	ENSG00000237887 (1.8)	SEC24C (1.7)	CAMK2G (1.5)	MYOT (1.0)	KIAA0913 (0.9)	LINC00477 (0.9)	FUT11 (0.9)	ENSG00000236370 (0.9)	SPTBN1 (0.8)
GO:0044242	cellular lipid catabolic process	0.39	>=0.20	ENSG00000238018 (1.3)	EML6 (1.0)	CTSB (0.9)	CAMK2D (0.8)	LINC00477 (0.8)	PKD2L2 (0.8)	FUT11 (0.6)	CHD9 (0.6)	WNT8A (0.5)	SEC24C (0.4)
GO:0016458	gene silencing	0.39	>=0.20	KLHL3 (2.4)	PKD2L2 (2.2)	ENSG00000237887 (1.9)	ENSG00000251582 (1.4)	FAM13B (1.4)	HNRNPA0 (1.3)	KIAA0913 (1.2)	FUT11 (1.1)	WNT8A (1.0)	SEC24C (1.0)
GO:0001046	core promoter sequence-specific DNA binding	0.39	>=0.20	TBX3 (1.7)	ENSG00000238018 (1.1)	VGLL2 (1.1)	KIAA0913 (1.1)	ENSG00000237887 (1.0)	ENSG00000251582 (0.8)	KLHL3 (0.8)	CHD9 (0.8)	SCN10A (0.6)	HNRNPA0 (0.6)
GO:0042108	positive regulation of cytokine biosynthetic process	0.39	>=0.20	NDST2 (2.4)	ENSG00000237298 (1.9)	WNT8A (1.4)	LINC00477 (1.2)	ENSG00000251582 (0.7)	CAMK2D (0.7)	SCN10A (0.6)	ENSG00000236370 (0.6)	PKD2L2 (0.5)	CTSB (0.4)
GO:0090009	primitive streak formation	0.39	>=0.20	WNT8A (7.9)	ENSG00000238018 (2.0)	CTNNA3 (1.6)	EML6 (1.3)	KLHL3 (1.0)	SCN10A (0.9)	CHD9 (0.9)	FUT11 (0.6)	CCDC141 (0.4)	ENSG00000237887 (0.4)
GO:0006893	Golgi to plasma membrane transport	0.39	>=0.20	PKD2L2 (2.9)	CHD9 (2.7)	EML6 (1.3)	CAMK2D (1.2)	SPTBN1 (0.9)	ENSG00000237887 (0.9)	ENSG00000251582 (0.8)	NDST2 (0.6)	CAMK2G (0.5)	VGLL2 (0.5)
GO:0004714	transmembrane receptor protein tyrosine kinase activity	0.39	>=0.20	TBX3 (2.4)	SPTBN1 (1.8)	FUT11 (1.7)	NDST2 (1.5)	EXT1 (1.0)	ENSG00000237887 (0.7)	CTSB (0.7)	SCN5A (0.7)	SCN10A (0.5)	LINC00477 (0.5)
GO:0019203	carbohydrate phosphatase activity	0.39	>=0.20	FUT11 (2.9)	MYOT (1.7)	EML6 (1.6)	NDST2 (1.2)	KIAA0913 (1.1)	PKD2L2 (1.1)	VGLL2 (1.0)	ENSG00000251582 (1.0)	CTSB (0.9)	CTNNA3 (0.7)
GO:0050308	sugar-phosphatase activity	0.39	>=0.20	FUT11 (2.9)	MYOT (1.7)	EML6 (1.6)	NDST2 (1.2)	KIAA0913 (1.1)	PKD2L2 (1.1)	VGLL2 (1.0)	ENSG00000251582 (1.0)	CTSB (0.9)	CTNNA3 (0.7)
GO:0002478	antigen processing and presentation of exogenous peptide antigen	0.39	>=0.20	LINC00477 (2.4)	WNT8A (1.8)	SCN5A (1.1)	ENSG00000237887 (1.0)	CTSB (0.8)	NPY6R (0.7)	HNRNPA0 (0.4)	FAM13B (0.2)	NDST2 (-0.1)	ENSG00000236370 (-0.1)
GO:0002683	negative regulation of immune system process	0.39	>=0.20	NDST2 (2.6)	ENSG00000236370 (2.4)	CTSB (1.6)	CAMK2D (1.2)	SIPA1L1 (1.0)	SCN10A (0.9)	EXT1 (0.8)	ENSG00000251582 (0.7)	WNT8A (0.5)	ENSG00000238018 (0.3)
GO:0005083	small GTPase regulator activity	0.39	>=0.20	KLHL3 (2.0)	SIPA1L1 (1.7)	SPTBN1 (1.7)	EML6 (1.4)	CHD9 (1.1)	KIAA0913 (0.9)	ENSG00000251582 (0.9)	NDST2 (0.8)	WNT8A (0.6)	PKD2L2 (0.5)
GO:0035102	PRC1 complex	0.39	>=0.20	FAM13B (2.5)	KIAA0913 (1.7)	HNRNPA0 (1.4)	CTNNA3 (1.4)	ENSG00000237887 (1.1)	CHCHD1 (1.1)	ENSG00000237298 (0.6)	EML6 (0.5)	CAMK2D (0.5)	CAMK2G (0.4)
GO:0002825	regulation of T-helper 1 type immune response	0.4	>=0.20	NDST2 (2.3)	LINC00477 (1.2)	ENSG00000236370 (1.2)	ENSG00000237298 (1.0)	EML6 (0.9)	ENSG00000237887 (0.9)	CTSB (0.7)	SIPA1L1 (0.6)	CTNNA3 (0.4)	KLHL3 (0.3)
GO:0060389	pathway-restricted SMAD protein phosphorylation	0.4	>=0.20	EXT1 (2.3)	FUT11 (2.0)	KLHL3 (1.9)	ENSG00000236370 (1.9)	CAMK2D (1.7)	TBX3 (1.1)	SPTBN1 (0.7)	NPY6R (0.6)	CAMK2G (0.5)	KIAA0913 (0.5)
GO:0035064	methylated histone residue binding	0.4	>=0.20	FAM13B (2.0)	HNRNPA0 (2.0)	FUT11 (1.7)	ENSG00000236370 (1.7)	CTNNA3 (1.3)	CHD9 (1.2)	ENSG00000237298 (1.1)	NDST2 (1.1)	KLHL3 (0.8)	SEC24C (0.5)
GO:0001657	ureteric bud development	0.4	>=0.20	TBX3 (2.9)	ENSG00000238018 (1.9)	ENSG00000237887 (1.6)	SCN10A (1.6)	EXT1 (1.1)	VGLL2 (0.9)	EML6 (0.7)	FUT11 (0.6)	ENSG00000251582 (0.6)	CHD9 (0.4)
GO:0045190	isotype switching	0.4	>=0.20	CAMK2D (1.7)	PKD2L2 (1.5)	ENSG00000237887 (1.3)	FAM13B (1.2)	ENSG00000236370 (1.2)	ENSG00000238018 (1.1)	NDST2 (1.1)	ENSG00000251582 (1.1)	SCN10A (0.8)	KLHL3 (0.8)
GO:0002208	somatic diversification of immunoglobulins involved in immune response	0.4	>=0.20	CAMK2D (1.7)	PKD2L2 (1.5)	ENSG00000237887 (1.3)	FAM13B (1.2)	ENSG00000236370 (1.2)	ENSG00000238018 (1.1)	NDST2 (1.1)	ENSG00000251582 (1.1)	SCN10A (0.8)	KLHL3 (0.8)
GO:0002204	somatic recombination of immunoglobulin genes involved in immune response	0.4	>=0.20	CAMK2D (1.7)	PKD2L2 (1.5)	ENSG00000237887 (1.3)	FAM13B (1.2)	ENSG00000236370 (1.2)	ENSG00000238018 (1.1)	NDST2 (1.1)	ENSG00000251582 (1.1)	SCN10A (0.8)	KLHL3 (0.8)
GO:0030218	erythrocyte differentiation	0.4	>=0.20	NDST2 (1.3)	PKD2L2 (1.2)	CHD9 (1.1)	TBX3 (0.9)	ENSG00000237298 (0.9)	HNRNPA0 (0.7)	NPY6R (0.6)	EXT1 (0.6)	KIAA0913 (0.6)	CTSB (0.3)
GO:0046883	regulation of hormone secretion	0.4	>=0.20	CHD9 (2.0)	PKD2L2 (1.8)	EML6 (1.8)	ENSG00000238018 (1.2)	SCN10A (1.1)	FUT11 (1.0)	LINC00477 (0.8)	WNT8A (0.8)	ENSG00000251582 (0.8)	SCN5A (0.8)
GO:0051085	chaperone mediated protein folding requiring cofactor	0.4	>=0.20	FUT11 (3.1)	LINC00477 (2.8)	ENSG00000237298 (1.6)	CTSB (0.5)	KLHL3 (0.5)	CTNNA3 (0.5)	FAM13B (0.4)	CHD9 (0.4)	NDST2 (0.3)	SCN5A (0.2)
GO:0034329	cell junction assembly	0.4	>=0.20	ENSG00000238018 (3.2)	SPTBN1 (2.3)	CCDC141 (1.3)	ENSG00000237887 (1.3)	CTNNA3 (1.3)	EXT1 (1.2)	CAMK2G (1.1)	SIPA1L1 (1.0)	ENSG00000236370 (1.0)	KLHL3 (0.7)
GO:0050660	flavin adenine dinucleotide binding	0.4	>=0.20	KLHL3 (1.1)	SEC24C (1.0)	SCN10A (0.8)	ENSG00000238018 (0.7)	CAMK2D (0.7)	SCN5A (0.4)	TBX3 (0.4)	EML6 (0.4)	CCDC141 (0.3)	ENSG00000237298 (0.3)
GO:0009411	response to UV	0.4	>=0.20	ENSG00000237298 (2.1)	CHD9 (1.0)	FAM13B (1.0)	HNRNPA0 (0.9)	VGLL2 (0.9)	ENSG00000251582 (0.8)	CCDC141 (0.7)	LINC00477 (0.6)	SCN5A (0.5)	EML6 (0.4)
GO:0060968	regulation of gene silencing	0.4	>=0.20	ENSG00000251582 (2.4)	LINC00477 (2.1)	FUT11 (1.3)	ENSG00000237887 (1.2)	KLHL3 (1.1)	SCN10A (1.0)	WNT8A (0.8)	NDST2 (0.7)	CHD9 (0.5)	PKD2L2 (0.5)
GO:0042401	cellular biogenic amine biosynthetic process	0.4	>=0.20	LINC00477 (2.6)	ENSG00000237298 (2.4)	CTNNA3 (1.1)	PKD2L2 (0.8)	EML6 (0.8)	ENSG00000237887 (0.6)	FAM13B (0.5)	CAMK2G (0.5)	CCDC141 (0.4)	WNT8A (0.3)
GO:0034453	microtubule anchoring	0.4	>=0.20	EML6 (1.8)	ENSG00000236370 (1.3)	CHD9 (1.3)	FAM13B (1.1)	CCDC141 (1.1)	PKD2L2 (1.0)	LINC00477 (0.9)	ENSG00000237887 (0.7)	SPTBN1 (0.7)	CAMK2G (0.4)
GO:0006278	RNA-dependent DNA replication	0.4	>=0.20	CHD9 (4.9)	ENSG00000251582 (2.5)	ENSG00000237887 (1.9)	NDST2 (1.2)	ENSG00000237298 (0.9)	CAMK2G (0.8)	FAM13B (0.5)	KLHL3 (0.3)	FUT11 (0.3)	SCN10A (0.3)
GO:0032331	negative regulation of chondrocyte differentiation	0.4	>=0.20	ENSG00000237887 (2.7)	LINC00477 (1.8)	EXT1 (1.6)	VGLL2 (1.2)	ENSG00000237298 (0.9)	NPY6R (0.5)	SCN10A (0.4)	FAM13B (0.3)	FUT11 (0.2)	KLHL3 (0.2)
GO:0071345	cellular response to cytokine stimulus	0.4	>=0.20	ENSG00000251582 (1.6)	NDST2 (1.4)	ENSG00000236370 (1.3)	ENSG00000237298 (1.2)	EXT1 (1.1)	SIPA1L1 (0.6)	CTSB (0.5)	ENSG00000238018 (0.3)	NPY6R (0.3)	SCN5A (0.2)
GO:0044297	cell body	0.4	>=0.20	SIPA1L1 (1.7)	SCN10A (1.3)	SPTBN1 (1.0)	CTSB (1.0)	EML6 (0.9)	CAMK2G (0.7)	CAMK2D (0.7)	NDST2 (0.6)	LINC00477 (0.6)	KIAA0913 (0.5)
GO:0014014	negative regulation of gliogenesis	0.4	>=0.20	SIPA1L1 (2.3)	PKD2L2 (1.7)	LINC00477 (1.5)	ENSG00000251582 (1.4)	EXT1 (1.0)	HNRNPA0 (0.5)	ENSG00000238018 (0.4)	TBX3 (0.4)	ENSG00000237887 (0.4)	SCN10A (0.3)
GO:0060441	epithelial tube branching involved in lung morphogenesis	0.4	>=0.20	SCN10A (1.9)	TBX3 (1.7)	ENSG00000237887 (1.5)	ENSG00000251582 (1.5)	FAM13B (1.0)	FUT11 (0.9)	LINC00477 (0.8)	ENSG00000238018 (0.7)	HNRNPA0 (0.5)	KLHL3 (0.4)
GO:0030964	NADH dehydrogenase complex	0.4	>=0.20	CHCHD1 (5.7)	NPY6R (1.0)	LINC00477 (0.9)	SYNPO2L (0.7)	ENSG00000238018 (0.6)	TTN (0.6)	KLHL3 (0.5)	SCN5A (0.5)	ENSG00000251582 (0.4)	SPTBN1 (0.3)
GO:0005747	mitochondrial respiratory chain complex I	0.4	>=0.20	CHCHD1 (5.7)	NPY6R (1.0)	LINC00477 (0.9)	SYNPO2L (0.7)	ENSG00000238018 (0.6)	TTN (0.6)	KLHL3 (0.5)	SCN5A (0.5)	ENSG00000251582 (0.4)	SPTBN1 (0.3)
GO:0045271	respiratory chain complex I	0.4	>=0.20	CHCHD1 (5.7)	NPY6R (1.0)	LINC00477 (0.9)	SYNPO2L (0.7)	ENSG00000238018 (0.6)	TTN (0.6)	KLHL3 (0.5)	SCN5A (0.5)	ENSG00000251582 (0.4)	SPTBN1 (0.3)
GO:0032655	regulation of interleukin-12 production	0.4	>=0.20	NDST2 (2.3)	ENSG00000237298 (2.1)	ENSG00000236370 (2.0)	WNT8A (2.0)	CTSB (1.4)	LINC00477 (0.9)	ENSG00000238018 (0.8)	NPY6R (0.7)	KIAA0913 (0.5)	ENSG00000251582 (0.3)
GO:0008047	enzyme activator activity	0.4	>=0.20	CCDC141 (1.9)	EXT1 (1.9)	CAMK2D (1.6)	CTSB (1.0)	SPTBN1 (0.9)	NDST2 (0.7)	CHD9 (0.7)	NPY6R (0.7)	TBX3 (0.7)	KLHL3 (0.6)
GO:0000122	negative regulation of transcription from RNA polymerase II promoter	0.4	>=0.20	TBX3 (2.3)	ENSG00000251582 (2.1)	CHD9 (2.1)	LINC00477 (1.7)	KIAA0913 (1.4)	HNRNPA0 (1.2)	PKD2L2 (0.9)	CTNNA3 (0.7)	FAM13B (0.4)	SYNPO2L (0.2)
GO:0002573	myeloid leukocyte differentiation	0.4	>=0.20	PKD2L2 (2.5)	ENSG00000238018 (2.3)	ENSG00000237298 (2.2)	NDST2 (1.7)	CHD9 (1.5)	FAM13B (1.5)	WNT8A (1.4)	HNRNPA0 (0.7)	CAMK2G (0.7)	VGLL2 (0.6)
GO:0070613	regulation of protein processing	0.4	>=0.20	CTNNA3 (2.6)	WNT8A (1.7)	FUT11 (1.5)	SCN10A (1.1)	ENSG00000236370 (0.9)	NDST2 (0.8)	CTSB (0.7)	ENSG00000237298 (0.7)	NPY6R (0.6)	ENSG00000237887 (0.4)
GO:0032835	glomerulus development	0.41	>=0.20	ENSG00000251582 (2.7)	ENSG00000237887 (2.4)	FUT11 (1.6)	SPTBN1 (1.2)	PKD2L2 (0.9)	FAM13B (0.8)	CAMK2D (0.7)	CTNNA3 (0.7)	SCN10A (0.5)	ENSG00000236370 (0.5)
GO:0051294	establishment of spindle orientation	0.41	>=0.20	ENSG00000237298 (2.2)	KLHL3 (1.9)	CHD9 (1.4)	ENSG00000236370 (1.3)	NDST2 (0.9)	NPY6R (0.8)	SCN10A (0.8)	SPTBN1 (0.6)	PKD2L2 (0.6)	WNT8A (0.5)
GO:0000132	establishment of mitotic spindle orientation	0.41	>=0.20	ENSG00000237298 (2.2)	KLHL3 (1.9)	CHD9 (1.4)	ENSG00000236370 (1.3)	NDST2 (0.9)	NPY6R (0.8)	SCN10A (0.8)	SPTBN1 (0.6)	PKD2L2 (0.6)	WNT8A (0.5)
GO:0043409	negative regulation of MAPK cascade	0.41	>=0.20	CAMK2D (2.6)	PKD2L2 (2.2)	SCN10A (1.2)	VGLL2 (1.2)	EML6 (0.8)	KLHL3 (0.6)	FUT11 (0.6)	CCDC141 (0.5)	SPTBN1 (0.4)	WNT8A (0.4)
GO:0045672	positive regulation of osteoclast differentiation	0.41	>=0.20	LINC00477 (2.5)	WNT8A (1.5)	ENSG00000237298 (1.5)	PKD2L2 (0.9)	CAMK2D (0.9)	NDST2 (0.6)	ENSG00000238018 (0.6)	CAMK2G (0.5)	ENSG00000251582 (0.4)	CTNNA3 (0.2)
GO:0005088	Ras guanyl-nucleotide exchange factor activity	0.41	>=0.20	KLHL3 (2.3)	WNT8A (2.0)	EML6 (1.5)	ENSG00000251582 (1.5)	SPTBN1 (1.4)	CHD9 (1.4)	SIPA1L1 (1.4)	NDST2 (1.2)	SCN10A (0.7)	CTNNA3 (0.6)
GO:0015695	organic cation transport	0.41	>=0.20	ENSG00000237298 (2.9)	FAM13B (2.0)	NPY6R (1.9)	CTNNA3 (1.5)	PKD2L2 (1.3)	CAMK2G (1.2)	ENSG00000236370 (1.1)	KLHL3 (0.7)	SIPA1L1 (0.6)	SCN10A (0.4)
GO:0044440	endosomal part	0.41	>=0.20	CTSB (3.1)	KIAA0913 (2.5)	NDST2 (1.6)	FAM13B (1.6)	SEC24C (1.1)	LINC00477 (0.6)	CTNNA3 (0.3)	CHD9 (0.2)	NPY6R (0.2)	SCN10A (0.2)
GO:0031968	organelle outer membrane	0.41	>=0.20	SPTBN1 (1.8)	NPY6R (1.3)	ENSG00000238018 (1.2)	CAMK2G (1.1)	ENSG00000237887 (0.9)	CAMK2D (0.9)	VGLL2 (0.8)	CHCHD1 (0.7)	CCDC141 (0.6)	LINC00477 (0.5)
GO:0021772	olfactory bulb development	0.41	>=0.20	SIPA1L1 (1.8)	ENSG00000237887 (1.7)	CCDC141 (1.3)	TBX3 (1.2)	FUT11 (1.0)	FAM13B (1.0)	ENSG00000236370 (0.9)	ENSG00000238018 (0.9)	CHD9 (0.8)	CTNNA3 (0.6)
GO:0021988	olfactory lobe development	0.41	>=0.20	SIPA1L1 (1.8)	ENSG00000237887 (1.7)	CCDC141 (1.3)	TBX3 (1.2)	FUT11 (1.0)	FAM13B (1.0)	ENSG00000236370 (0.9)	ENSG00000238018 (0.9)	CHD9 (0.8)	CTNNA3 (0.6)
GO:0046887	positive regulation of hormone secretion	0.41	>=0.20	CHD9 (1.9)	PKD2L2 (1.5)	ENSG00000251582 (1.3)	LINC00477 (1.2)	FUT11 (1.0)	SCN5A (0.8)	WNT8A (0.7)	EXT1 (0.5)	CTNNA3 (0.4)	SCN10A (0.3)
GO:0050773	regulation of dendrite development	0.41	>=0.20	SCN10A (2.7)	SIPA1L1 (2.6)	EXT1 (1.5)	ENSG00000238018 (1.1)	LINC00477 (0.9)	SPTBN1 (0.8)	KLHL3 (0.8)	CAMK2G (0.5)	EML6 (0.3)	PKD2L2 (0.2)
GO:0090179	planar cell polarity pathway involved in neural tube closure	0.41	>=0.20	FUT11 (1.7)	KIAA0913 (1.7)	CTNNA3 (1.4)	PKD2L2 (1.0)	ENSG00000238018 (1.0)	ENSG00000251582 (0.9)	WNT8A (0.7)	TBX3 (0.7)	EXT1 (0.6)	ENSG00000237298 (0.5)
GO:0090178	regulation of establishment of planar polarity involved in neural tube closure	0.41	>=0.20	FUT11 (1.7)	KIAA0913 (1.7)	CTNNA3 (1.4)	PKD2L2 (1.0)	ENSG00000238018 (1.0)	ENSG00000251582 (0.9)	WNT8A (0.7)	TBX3 (0.7)	EXT1 (0.6)	ENSG00000237298 (0.5)
GO:0045076	regulation of interleukin-2 biosynthetic process	0.41	>=0.20	PKD2L2 (2.8)	ENSG00000251582 (1.8)	ENSG00000236370 (1.3)	LINC00477 (1.0)	ENSG00000237298 (0.9)	CTSB (0.9)	ENSG00000237887 (0.6)	WNT8A (0.5)	SCN10A (0.4)	CHCHD1 (0.4)
GO:0032640	tumor necrosis factor production	0.41	>=0.20	ENSG00000251582 (3.2)	ENSG00000237298 (2.9)	CTSB (1.9)	ENSG00000236370 (1.6)	NDST2 (1.6)	LINC00477 (0.8)	CHCHD1 (0.7)	WNT8A (0.6)	MYOT (0.6)	VGLL2 (0.5)
GO:0032680	regulation of tumor necrosis factor production	0.41	>=0.20	ENSG00000251582 (3.2)	ENSG00000237298 (2.9)	CTSB (1.9)	ENSG00000236370 (1.6)	NDST2 (1.6)	LINC00477 (0.8)	CHCHD1 (0.7)	WNT8A (0.6)	MYOT (0.6)	VGLL2 (0.5)
GO:0016866	intramolecular transferase activity	0.41	>=0.20	MYOT (1.8)	CTNNA3 (1.7)	TTN (1.1)	SCN5A (1.1)	SYNPO2L (0.9)	NPY6R (0.8)	ENSG00000238018 (0.8)	CAMK2D (0.7)	CAMK2G (0.7)	SEC24C (0.6)
GO:0006140	regulation of nucleotide metabolic process	0.41	>=0.20	SIPA1L1 (2.5)	CCDC141 (1.3)	ENSG00000237887 (1.2)	EXT1 (1.0)	ENSG00000238018 (1.0)	KLHL3 (1.0)	WNT8A (0.9)	NDST2 (0.9)	SCN5A (0.8)	NPY6R (0.6)
GO:0032154	cleavage furrow	0.41	>=0.20	SPTBN1 (3.1)	ENSG00000237887 (1.4)	CCDC141 (1.4)	NPY6R (1.2)	KIAA0913 (1.1)	CAMK2G (0.9)	ENSG00000238018 (0.9)	ENSG00000251582 (0.8)	TBX3 (0.7)	TTN (0.7)
GO:0032204	regulation of telomere maintenance	0.41	>=0.20	CHD9 (4.3)	CTNNA3 (2.1)	ENSG00000237298 (2.1)	ENSG00000251582 (1.6)	ENSG00000237887 (1.4)	NDST2 (1.3)	HNRNPA0 (0.9)	NPY6R (0.7)	TBX3 (0.0)	MYOT (-0.0)
GO:0008320	protein transmembrane transporter activity	0.41	>=0.20	CHCHD1 (3.0)	ENSG00000237887 (1.4)	ENSG00000236370 (1.2)	SEC24C (1.2)	ENSG00000251582 (1.1)	WNT8A (1.0)	SCN5A (1.0)	LINC00477 (0.8)	CTNNA3 (0.6)	ENSG00000237298 (0.5)
GO:0022884	macromolecule transmembrane transporter activity	0.41	>=0.20	CHCHD1 (3.0)	ENSG00000237887 (1.4)	ENSG00000236370 (1.2)	SEC24C (1.2)	ENSG00000251582 (1.1)	WNT8A (1.0)	SCN5A (1.0)	LINC00477 (0.8)	CTNNA3 (0.6)	ENSG00000237298 (0.5)
GO:0006198	cAMP catabolic process	0.41	>=0.20	SCN5A (2.6)	ENSG00000237298 (2.1)	WNT8A (1.6)	NPY6R (1.5)	SIPA1L1 (1.3)	CTNNA3 (1.3)	ENSG00000237887 (1.3)	FUT11 (1.2)	CCDC141 (1.0)	ENSG00000238018 (0.9)
GO:0019724	B cell mediated immunity	0.41	>=0.20	NDST2 (1.6)	ENSG00000236370 (1.2)	SCN10A (1.2)	CTSB (1.2)	CAMK2D (1.1)	WNT8A (1.1)	ENSG00000238018 (1.0)	FUT11 (0.9)	KLHL3 (0.5)	SCN5A (0.2)
GO:0008206	bile acid metabolic process	0.41	>=0.20	CTNNA3 (1.5)	WNT8A (1.3)	ENSG00000237887 (0.8)	SEC24C (0.7)	TBX3 (0.7)	CHCHD1 (0.6)	VGLL2 (0.6)	NPY6R (0.6)	EML6 (0.5)	CCDC141 (0.4)
GO:0007004	telomere maintenance via telomerase	0.41	>=0.20	CHD9 (4.8)	ENSG00000251582 (2.1)	ENSG00000237887 (1.8)	ENSG00000237298 (1.2)	NDST2 (1.0)	CAMK2G (0.8)	SCN10A (0.5)	CTNNA3 (0.4)	EML6 (0.3)	NPY6R (0.3)
GO:0030695	GTPase regulator activity	0.41	>=0.20	SPTBN1 (2.0)	SIPA1L1 (1.8)	EML6 (1.6)	NDST2 (1.4)	KLHL3 (1.3)	CHD9 (1.0)	EXT1 (0.8)	CCDC141 (0.8)	KIAA0913 (0.8)	ENSG00000238018 (0.7)
GO:0046580	negative regulation of Ras protein signal transduction	0.41	>=0.20	ENSG00000238018 (4.2)	SIPA1L1 (1.6)	PKD2L2 (1.3)	CAMK2G (0.8)	SPTBN1 (0.7)	ENSG00000237887 (0.6)	LINC00477 (0.6)	WNT8A (0.5)	CHD9 (0.4)	KIAA0913 (0.3)
GO:0001763	morphogenesis of a branching structure	0.41	>=0.20	TBX3 (3.2)	FUT11 (1.4)	ENSG00000251582 (1.4)	ENSG00000236370 (1.3)	ENSG00000238018 (1.1)	NDST2 (1.1)	CHD9 (1.0)	SCN10A (0.8)	CCDC141 (0.6)	VGLL2 (0.5)
GO:0030073	insulin secretion	0.41	>=0.20	EML6 (3.1)	PKD2L2 (2.9)	CHD9 (1.7)	LINC00477 (1.5)	FAM13B (1.2)	ENSG00000251582 (1.1)	SCN5A (1.0)	CAMK2D (1.0)	SCN10A (0.8)	ENSG00000237887 (0.7)
GO:0042537	benzene-containing compound metabolic process	0.41	>=0.20	LINC00477 (2.9)	KLHL3 (2.1)	TBX3 (1.8)	EML6 (1.4)	ENSG00000237887 (1.4)	ENSG00000236370 (1.2)	ENSG00000237298 (1.2)	PKD2L2 (0.8)	FAM13B (0.7)	NPY6R (0.6)
GO:0000062	fatty-acyl-CoA binding	0.41	>=0.20	CAMK2D (1.3)	NPY6R (1.1)	TBX3 (1.1)	SEC24C (1.0)	SPTBN1 (0.9)	SCN10A (0.8)	PKD2L2 (0.8)	ENSG00000236370 (0.5)	WNT8A (0.5)	ENSG00000251582 (0.5)
GO:0010008	endosome membrane	0.41	>=0.20	CTSB (3.1)	KIAA0913 (2.5)	NDST2 (1.6)	FAM13B (1.6)	SEC24C (1.1)	LINC00477 (0.5)	NPY6R (0.2)	CHD9 (0.2)	CTNNA3 (0.2)	SCN10A (0.2)
GO:0000139	Golgi membrane	0.41	>=0.20	SEC24C (3.0)	FUT11 (2.7)	KIAA0913 (1.8)	CHD9 (1.6)	CTSB (1.5)	NDST2 (1.5)	SPTBN1 (1.0)	EXT1 (1.0)	EML6 (0.9)	SCN5A (0.5)
GO:0032653	regulation of interleukin-10 production	0.41	>=0.20	ENSG00000236370 (3.3)	NDST2 (2.6)	CTSB (1.5)	ENSG00000251582 (1.4)	ENSG00000237298 (1.0)	SIPA1L1 (0.9)	CAMK2D (0.9)	CTNNA3 (0.7)	KLHL3 (0.5)	CCDC141 (0.4)
GO:0005085	guanyl-nucleotide exchange factor activity	0.41	>=0.20	SPTBN1 (2.3)	EML6 (1.9)	NDST2 (1.8)	CHD9 (1.3)	WNT8A (1.2)	KLHL3 (1.2)	SIPA1L1 (1.2)	CAMK2G (1.1)	FAM13B (1.0)	ENSG00000251582 (1.0)
GO:0019362	pyridine nucleotide metabolic process	0.41	>=0.20	ENSG00000237298 (3.7)	KLHL3 (1.4)	ENSG00000237887 (1.2)	CHD9 (1.2)	NPY6R (0.7)	ENSG00000251582 (0.6)	ENSG00000236370 (0.6)	HNRNPA0 (0.6)	MYOT (0.5)	WNT8A (0.5)
GO:0072524	pyridine-containing compound metabolic process	0.41	>=0.20	ENSG00000237298 (3.7)	KLHL3 (1.4)	ENSG00000237887 (1.2)	CHD9 (1.2)	NPY6R (0.7)	ENSG00000251582 (0.6)	ENSG00000236370 (0.6)	HNRNPA0 (0.6)	MYOT (0.5)	WNT8A (0.5)
GO:0033044	regulation of chromosome organization	0.41	>=0.20	CHD9 (3.9)	HNRNPA0 (2.2)	NDST2 (1.8)	FAM13B (1.6)	ENSG00000237887 (0.8)	KLHL3 (0.8)	LINC00477 (0.8)	FUT11 (0.6)	CTNNA3 (0.6)	WNT8A (0.5)
GO:0043583	ear development	0.41	>=0.20	EML6 (1.8)	WNT8A (1.4)	SIPA1L1 (1.2)	VGLL2 (0.9)	SCN10A (0.8)	FUT11 (0.7)	ENSG00000251582 (0.7)	TBX3 (0.6)	LINC00477 (0.5)	NDST2 (0.5)
GO:0009408	response to heat	0.42	>=0.20	SCN10A (4.2)	ENSG00000236370 (2.2)	CTNNA3 (1.8)	VGLL2 (1.2)	CTSB (0.9)	MYOT (0.8)	SYNPO2L (0.5)	KLHL3 (0.3)	TTN (0.3)	SEC24C (0.1)
GO:0007411	axon guidance	0.42	>=0.20	ENSG00000238018 (2.0)	LINC00477 (1.9)	ENSG00000237887 (1.9)	WNT8A (1.4)	SIPA1L1 (1.4)	EXT1 (1.1)	SCN10A (0.9)	SPTBN1 (0.8)	CHD9 (0.5)	CCDC141 (0.4)
GO:0006586	indolalkylamine metabolic process	0.42	>=0.20	CTNNA3 (2.5)	ENSG00000237298 (2.3)	LINC00477 (1.6)	NDST2 (1.6)	SIPA1L1 (0.9)	KLHL3 (0.7)	WNT8A (0.7)	CHD9 (0.7)	CAMK2G (0.2)	CTSB (0.1)
GO:0042430	indole-containing compound metabolic process	0.42	>=0.20	CTNNA3 (2.5)	ENSG00000237298 (2.3)	LINC00477 (1.6)	NDST2 (1.6)	SIPA1L1 (0.9)	KLHL3 (0.7)	WNT8A (0.7)	CHD9 (0.7)	CAMK2G (0.2)	CTSB (0.1)
GO:0045471	response to ethanol	0.42	>=0.20	EML6 (3.2)	CAMK2D (1.5)	SCN5A (1.3)	ENSG00000238018 (1.3)	VGLL2 (1.3)	ENSG00000236370 (1.3)	CAMK2G (1.1)	CTSB (0.9)	ENSG00000251582 (0.8)	NPY6R (0.7)
GO:0001974	blood vessel remodeling	0.42	>=0.20	PKD2L2 (2.0)	CHD9 (1.7)	WNT8A (1.6)	LINC00477 (1.5)	CCDC141 (1.5)	VGLL2 (1.3)	SCN5A (1.1)	NPY6R (0.9)	SYNPO2L (0.6)	KIAA0913 (0.5)
GO:0002287	alpha-beta T cell activation involved in immune response	0.42	>=0.20	NDST2 (2.6)	WNT8A (1.8)	SIPA1L1 (1.2)	ENSG00000237298 (1.0)	CAMK2D (0.9)	ENSG00000236370 (0.9)	LINC00477 (0.4)	CTSB (0.3)	CTNNA3 (0.3)	TBX3 (0.3)
GO:0002293	alpha-beta T cell differentiation involved in immune response	0.42	>=0.20	NDST2 (2.6)	WNT8A (1.8)	SIPA1L1 (1.2)	ENSG00000237298 (1.0)	CAMK2D (0.9)	ENSG00000236370 (0.9)	LINC00477 (0.4)	CTSB (0.3)	CTNNA3 (0.3)	TBX3 (0.3)
GO:0019674	NAD metabolic process	0.42	>=0.20	ENSG00000237298 (2.5)	KLHL3 (2.0)	ENSG00000251582 (1.8)	ENSG00000238018 (1.1)	WNT8A (0.8)	CHD9 (0.7)	SIPA1L1 (0.5)	HNRNPA0 (0.4)	NPY6R (0.3)	MYOT (0.3)
GO:0031076	embryonic camera-type eye development	0.42	>=0.20	CTNNA3 (2.0)	TBX3 (1.4)	CHD9 (1.0)	SCN5A (0.9)	EML6 (0.8)	ENSG00000237298 (0.7)	VGLL2 (0.5)	SYNPO2L (0.4)	KIAA0913 (0.2)	TTN (0.1)
GO:0018105	peptidyl-serine phosphorylation	0.42	>=0.20	SCN10A (1.6)	FAM13B (1.6)	KIAA0913 (1.6)	CHD9 (1.0)	TBX3 (0.9)	CAMK2D (0.8)	WNT8A (0.8)	SIPA1L1 (0.6)	ENSG00000236370 (0.6)	VGLL2 (0.6)
GO:0031349	positive regulation of defense response	0.42	>=0.20	ENSG00000236370 (1.8)	CTSB (1.5)	NDST2 (1.5)	CAMK2D (1.5)	CTNNA3 (0.9)	EXT1 (0.9)	ENSG00000237298 (0.7)	WNT8A (0.4)	SIPA1L1 (0.3)	NPY6R (0.3)
GO:0051051	negative regulation of transport	0.42	>=0.20	ENSG00000238018 (1.5)	WNT8A (1.4)	SCN10A (1.3)	LINC00477 (1.3)	EXT1 (1.1)	EML6 (0.9)	TBX3 (0.7)	SPTBN1 (0.5)	PKD2L2 (0.5)	KIAA0913 (0.5)
GO:0016574	histone ubiquitination	0.42	>=0.20	FAM13B (4.6)	ENSG00000237887 (2.7)	PKD2L2 (2.5)	CTNNA3 (1.8)	EML6 (1.7)	HNRNPA0 (1.7)	CHD9 (1.5)	CHCHD1 (1.2)	FUT11 (1.0)	KLHL3 (0.9)
GO:0048520	positive regulation of behavior	0.42	>=0.20	LINC00477 (1.4)	NDST2 (1.2)	CTSB (1.1)	FUT11 (1.1)	PKD2L2 (1.1)	TBX3 (0.9)	EML6 (0.9)	EXT1 (0.8)	SCN5A (0.7)	ENSG00000237887 (0.5)
GO:0004629	phospholipase C activity	0.42	>=0.20	CAMK2G (2.1)	SCN10A (1.9)	KLHL3 (1.7)	EML6 (1.7)	NDST2 (1.5)	LINC00477 (1.4)	ENSG00000238018 (1.4)	CCDC141 (1.4)	EXT1 (1.0)	CAMK2D (0.9)
GO:0015101	organic cation transmembrane transporter activity	0.42	>=0.20	ENSG00000236370 (2.3)	ENSG00000237298 (1.8)	TBX3 (1.4)	NPY6R (1.4)	FAM13B (1.3)	PKD2L2 (1.2)	KLHL3 (1.0)	MYOT (0.7)	VGLL2 (0.5)	TTN (0.5)
GO:0051020	GTPase binding	0.42	>=0.20	SIPA1L1 (2.4)	SPTBN1 (2.2)	CCDC141 (1.7)	SCN10A (1.6)	KIAA0913 (0.9)	NDST2 (0.9)	FAM13B (0.8)	ENSG00000237887 (0.7)	EML6 (0.7)	ENSG00000238018 (0.6)
GO:2000242	negative regulation of reproductive process	0.42	>=0.20	PKD2L2 (2.8)	ENSG00000251582 (2.3)	FAM13B (1.7)	CTNNA3 (1.4)	EML6 (0.7)	EXT1 (0.6)	TBX3 (0.5)	CHD9 (0.4)	CAMK2G (0.3)	LINC00477 (0.2)
GO:0042391	regulation of membrane potential	0.42	>=0.20	SCN10A (2.9)	ENSG00000238018 (1.4)	SPTBN1 (1.2)	CCDC141 (1.2)	KLHL3 (1.1)	SCN5A (1.0)	LINC00477 (0.8)	KIAA0913 (0.7)	VGLL2 (0.6)	NDST2 (0.5)
GO:0046425	regulation of JAK-STAT cascade	0.42	>=0.20	LINC00477 (2.9)	PKD2L2 (2.7)	SCN10A (1.7)	NDST2 (0.6)	FAM13B (0.5)	EXT1 (0.4)	SCN5A (0.3)	SEC24C (0.3)	SIPA1L1 (0.0)	MYOT (-0.0)
GO:0001823	mesonephros development	0.42	>=0.20	TBX3 (1.7)	EML6 (1.6)	WNT8A (1.1)	PKD2L2 (1.0)	CTNNA3 (0.9)	VGLL2 (0.8)	LINC00477 (0.7)	FUT11 (0.6)	NDST2 (0.5)	MYOT (0.5)
GO:0055092	sterol homeostasis	0.42	>=0.20	EXT1 (1.3)	FUT11 (1.2)	CTSB (1.0)	CAMK2D (0.8)	FAM13B (0.8)	VGLL2 (0.8)	TBX3 (0.7)	MYOT (0.7)	ENSG00000237887 (0.6)	SCN10A (0.6)
GO:0042632	cholesterol homeostasis	0.42	>=0.20	EXT1 (1.3)	FUT11 (1.2)	CTSB (1.0)	CAMK2D (0.8)	FAM13B (0.8)	VGLL2 (0.8)	TBX3 (0.7)	MYOT (0.7)	ENSG00000237887 (0.6)	SCN10A (0.6)
GO:0030042	actin filament depolymerization	0.42	>=0.20	ENSG00000251582 (2.9)	CHD9 (2.1)	ENSG00000238018 (1.9)	ENSG00000237887 (1.8)	KLHL3 (1.5)	CTNNA3 (1.2)	ENSG00000237298 (1.0)	SPTBN1 (0.9)	CAMK2G (0.8)	LINC00477 (0.8)
GO:0045580	regulation of T cell differentiation	0.42	>=0.20	ENSG00000236370 (2.6)	NDST2 (2.5)	CAMK2D (1.8)	EML6 (1.6)	ENSG00000237298 (1.4)	SIPA1L1 (1.2)	ENSG00000251582 (1.1)	KLHL3 (0.6)	SCN10A (0.6)	SCN5A (0.5)
GO:0046496	nicotinamide nucleotide metabolic process	0.42	>=0.20	ENSG00000237298 (3.8)	CHD9 (1.4)	ENSG00000237887 (1.2)	KLHL3 (0.9)	HNRNPA0 (0.7)	ENSG00000238018 (0.6)	WNT8A (0.6)	ENSG00000251582 (0.5)	MYOT (0.4)	NPY6R (0.3)
GO:0051607	defense response to virus	0.42	>=0.20	SEC24C (1.7)	ENSG00000237887 (1.0)	CTSB (0.9)	PKD2L2 (0.9)	FUT11 (0.8)	NDST2 (0.7)	NPY6R (0.7)	SIPA1L1 (0.6)	ENSG00000251582 (0.5)	SCN5A (0.5)
GO:0004114	3',5'-cyclic-nucleotide phosphodiesterase activity	0.42	>=0.20	SCN5A (3.4)	SIPA1L1 (1.2)	SPTBN1 (1.1)	SCN10A (1.1)	NPY6R (1.0)	WNT8A (0.9)	FAM13B (0.8)	CCDC141 (0.7)	EML6 (0.7)	CTNNA3 (0.5)
GO:0050865	regulation of cell activation	0.42	>=0.20	ENSG00000236370 (2.4)	NDST2 (2.1)	CAMK2D (1.6)	SIPA1L1 (1.2)	CTSB (0.9)	ENSG00000251582 (0.8)	EXT1 (0.6)	SEC24C (0.4)	SCN10A (0.4)	WNT8A (0.3)
GO:0006903	vesicle targeting	0.42	>=0.20	SEC24C (4.9)	ENSG00000251582 (3.0)	KIAA0913 (2.6)	WNT8A (1.7)	CHD9 (1.6)	NDST2 (1.6)	FUT11 (1.1)	CHCHD1 (1.0)	CAMK2G (0.7)	EML6 (0.4)
GO:0008234	cysteine-type peptidase activity	0.42	>=0.20	PKD2L2 (2.0)	KLHL3 (1.6)	CAMK2D (1.3)	CTSB (1.3)	LINC00477 (1.0)	NDST2 (1.0)	ENSG00000236370 (0.5)	FUT11 (0.4)	SEC24C (0.3)	CTNNA3 (0.2)
GO:0004879	ligand-activated sequence-specific DNA binding RNA polymerase II transcription factor activity	0.42	>=0.20	TBX3 (3.6)	NPY6R (1.6)	PKD2L2 (1.3)	ENSG00000251582 (1.1)	EML6 (0.9)	CAMK2D (0.8)	KIAA0913 (0.7)	CTNNA3 (0.7)	KLHL3 (0.4)	VGLL2 (0.2)
GO:0004702	receptor signaling protein serine/threonine kinase activity	0.42	>=0.20	NDST2 (2.6)	CAMK2G (2.3)	CAMK2D (2.3)	EML6 (1.5)	FAM13B (1.4)	SCN10A (1.3)	EXT1 (1.2)	FUT11 (1.0)	ENSG00000237887 (0.7)	CCDC141 (0.5)
GO:0042531	positive regulation of tyrosine phosphorylation of STAT protein	0.42	>=0.20	PKD2L2 (2.9)	LINC00477 (1.4)	NDST2 (1.3)	SCN10A (1.1)	ENSG00000236370 (1.0)	EXT1 (0.7)	SCN5A (0.3)	CHCHD1 (0.3)	SIPA1L1 (0.2)	ENSG00000251582 (0.2)
GO:0071222	cellular response to lipopolysaccharide	0.43	>=0.20	CTSB (1.4)	ENSG00000237298 (1.1)	EML6 (0.8)	NDST2 (0.6)	EXT1 (0.5)	CTNNA3 (0.5)	ENSG00000251582 (0.5)	SCN5A (0.4)	SCN10A (0.3)	TBX3 (0.3)
GO:0033177	proton-transporting two-sector ATPase complex, proton-transporting domain	0.43	>=0.20	CHCHD1 (2.9)	FAM13B (1.8)	CTSB (1.3)	CHD9 (1.2)	NPY6R (1.2)	ENSG00000236370 (0.8)	SCN5A (0.8)	ENSG00000251582 (0.6)	KIAA0913 (0.6)	CTNNA3 (0.6)
GO:0016579	protein deubiquitination	0.43	>=0.20	CHD9 (1.8)	CTNNA3 (1.6)	KLHL3 (1.2)	ENSG00000236370 (0.9)	SCN10A (0.9)	LINC00477 (0.7)	FAM13B (0.3)	SYNPO2L (0.1)	NDST2 (0.1)	SEC24C (-0.0)
GO:0006869	lipid transport	0.43	>=0.20	FAM13B (1.4)	CTSB (1.4)	FUT11 (1.2)	SCN10A (1.1)	KLHL3 (1.1)	EML6 (1.0)	CAMK2G (0.6)	NDST2 (0.6)	EXT1 (0.5)	CAMK2D (0.3)
GO:0032355	response to estradiol stimulus	0.43	>=0.20	CAMK2D (1.4)	CAMK2G (1.4)	EML6 (1.3)	SCN5A (1.1)	CTNNA3 (1.0)	PKD2L2 (0.9)	ENSG00000236370 (0.9)	ENSG00000251582 (0.8)	TBX3 (0.8)	FUT11 (0.8)
GO:0045619	regulation of lymphocyte differentiation	0.43	>=0.20	ENSG00000236370 (2.9)	NDST2 (2.7)	CAMK2D (1.5)	EML6 (1.3)	ENSG00000251582 (1.3)	SCN10A (0.7)	SCN5A (0.6)	KLHL3 (0.6)	PKD2L2 (0.6)	SIPA1L1 (0.5)
GO:0033627	cell adhesion mediated by integrin	0.43	>=0.20	CTNNA3 (1.6)	ENSG00000238018 (1.2)	SPTBN1 (1.2)	TBX3 (1.1)	ENSG00000251582 (1.1)	FUT11 (0.7)	PKD2L2 (0.7)	KIAA0913 (0.6)	EML6 (0.6)	NDST2 (0.6)
GO:0016835	carbon-oxygen lyase activity	0.43	>=0.20	CTSB (1.3)	TTN (1.3)	MYOT (1.1)	EML6 (1.0)	LINC00477 (0.8)	ENSG00000236370 (0.7)	WNT8A (0.7)	VGLL2 (0.6)	CCDC141 (0.6)	NPY6R (0.6)
GO:0006805	xenobiotic metabolic process	0.43	>=0.20	CTNNA3 (1.4)	NPY6R (1.3)	ENSG00000237298 (1.3)	KLHL3 (1.0)	ENSG00000251582 (0.8)	TBX3 (0.5)	EML6 (0.5)	WNT8A (0.4)	LINC00477 (0.3)	NDST2 (0.1)
GO:0016655	oxidoreductase activity, acting on NADH or NADPH, quinone or similar compound as acceptor	0.43	>=0.20	CHCHD1 (5.7)	NPY6R (0.7)	LINC00477 (0.7)	SYNPO2L (0.6)	ENSG00000238018 (0.6)	SPTBN1 (0.5)	KLHL3 (0.5)	SCN5A (0.4)	CHD9 (0.4)	ENSG00000251582 (0.4)
GO:0022843	voltage-gated cation channel activity	0.43	>=0.20	SCN10A (2.4)	CAMK2G (1.7)	ENSG00000237887 (1.4)	PKD2L2 (1.2)	SIPA1L1 (1.2)	CCDC141 (1.0)	EML6 (1.0)	KLHL3 (0.8)	MYOT (0.7)	TTN (0.6)
GO:0007422	peripheral nervous system development	0.43	>=0.20	SCN10A (4.6)	ENSG00000238018 (3.9)	ENSG00000237887 (2.5)	FAM13B (1.6)	SIPA1L1 (1.5)	SPTBN1 (0.9)	LINC00477 (0.8)	TBX3 (0.6)	EML6 (0.4)	CTNNA3 (0.3)
GO:0051403	stress-activated MAPK cascade	0.43	>=0.20	CAMK2G (1.7)	CCDC141 (1.3)	CHD9 (1.1)	CAMK2D (1.0)	NPY6R (1.0)	SIPA1L1 (0.8)	ENSG00000236370 (0.7)	ENSG00000237887 (0.6)	KLHL3 (0.6)	VGLL2 (0.5)
GO:0002694	regulation of leukocyte activation	0.43	>=0.20	ENSG00000236370 (2.3)	NDST2 (2.1)	CAMK2D (1.6)	SIPA1L1 (1.2)	CTSB (0.9)	SEC24C (0.5)	ENSG00000251582 (0.5)	SCN10A (0.4)	WNT8A (0.4)	EML6 (0.4)
GO:0001708	cell fate specification	0.43	>=0.20	SCN10A (2.8)	WNT8A (1.5)	SIPA1L1 (0.9)	VGLL2 (0.8)	LINC00477 (0.8)	KIAA0913 (0.6)	NDST2 (0.4)	SCN5A (0.3)	ENSG00000251582 (0.3)	TBX3 (0.2)
GO:0007586	digestion	0.43	>=0.20	SCN10A (2.5)	NPY6R (1.4)	EML6 (1.0)	PKD2L2 (1.0)	ENSG00000236370 (1.0)	ENSG00000237298 (0.8)	FAM13B (0.6)	ENSG00000237887 (0.4)	ENSG00000238018 (0.3)	CCDC141 (0.2)
GO:0016616	oxidoreductase activity, acting on the CH-OH group of donors, NAD or NADP as acceptor	0.43	>=0.20	CHD9 (1.4)	CAMK2D (1.1)	EML6 (0.8)	ENSG00000237298 (0.5)	ENSG00000237887 (0.4)	LINC00477 (0.4)	CTSB (0.4)	KLHL3 (0.3)	WNT8A (0.3)	CAMK2G (0.3)
GO:0060174	limb bud formation	0.43	>=0.20	WNT8A (3.5)	SCN10A (2.8)	ENSG00000238018 (1.1)	TBX3 (1.1)	VGLL2 (0.8)	EXT1 (0.8)	SIPA1L1 (0.7)	HNRNPA0 (0.7)	ENSG00000236370 (0.6)	PKD2L2 (0.5)
GO:0050921	positive regulation of chemotaxis	0.43	>=0.20	NDST2 (2.0)	ENSG00000238018 (1.5)	FUT11 (1.4)	CTSB (1.3)	EXT1 (1.2)	SCN5A (0.9)	WNT8A (0.8)	ENSG00000237298 (0.8)	SPTBN1 (0.7)	ENSG00000237887 (0.7)
GO:0046879	hormone secretion	0.43	>=0.20	EML6 (2.7)	CHD9 (1.7)	PKD2L2 (1.4)	ENSG00000251582 (1.4)	SCN10A (1.2)	SCN5A (1.1)	FUT11 (0.9)	ENSG00000238018 (0.7)	LINC00477 (0.6)	FAM13B (0.6)
GO:0048286	lung alveolus development	0.43	>=0.20	TBX3 (2.4)	EXT1 (1.7)	FUT11 (1.4)	PKD2L2 (1.4)	ENSG00000237887 (1.2)	CTNNA3 (0.7)	WNT8A (0.2)	VGLL2 (0.1)	CAMK2D (0.0)	CHD9 (0.0)
GO:0005614	interstitial matrix	0.43	>=0.20	ENSG00000251582 (1.4)	SCN10A (1.1)	EXT1 (1.1)	CAMK2G (0.9)	ENSG00000237887 (0.9)	FUT11 (0.8)	ENSG00000236370 (0.7)	PKD2L2 (0.6)	SEC24C (0.6)	CCDC141 (0.5)
GO:0009410	response to xenobiotic stimulus	0.43	>=0.20	CTNNA3 (1.4)	NPY6R (1.3)	ENSG00000237298 (1.3)	KLHL3 (1.0)	ENSG00000251582 (0.9)	EML6 (0.5)	TBX3 (0.5)	WNT8A (0.4)	LINC00477 (0.2)	NDST2 (0.1)
GO:0071466	cellular response to xenobiotic stimulus	0.43	>=0.20	CTNNA3 (1.4)	NPY6R (1.3)	ENSG00000237298 (1.3)	KLHL3 (1.0)	ENSG00000251582 (0.9)	EML6 (0.5)	TBX3 (0.5)	WNT8A (0.4)	LINC00477 (0.2)	NDST2 (0.1)
GO:0070227	lymphocyte apoptotic process	0.43	>=0.20	ENSG00000251582 (2.9)	ENSG00000236370 (2.5)	NDST2 (1.4)	CHCHD1 (1.2)	PKD2L2 (1.1)	CAMK2D (1.0)	ENSG00000237298 (0.9)	LINC00477 (0.8)	ENSG00000238018 (0.7)	SCN5A (0.6)
GO:0042098	T cell proliferation	0.43	>=0.20	ENSG00000236370 (2.2)	NDST2 (2.1)	SIPA1L1 (1.2)	ENSG00000237298 (1.0)	ENSG00000238018 (0.8)	CAMK2D (0.7)	CTSB (0.7)	SEC24C (0.6)	ENSG00000251582 (0.4)	CCDC141 (0.4)
GO:0071383	cellular response to steroid hormone stimulus	0.43	>=0.20	TBX3 (2.2)	EML6 (1.4)	ENSG00000251582 (0.9)	NPY6R (0.8)	VGLL2 (0.8)	CTNNA3 (0.8)	EXT1 (0.7)	PKD2L2 (0.7)	CAMK2G (0.7)	CAMK2D (0.5)
GO:0045055	regulated secretory pathway	0.43	>=0.20	CCDC141 (1.7)	ENSG00000238018 (1.6)	NDST2 (1.4)	LINC00477 (0.9)	SIPA1L1 (0.7)	WNT8A (0.6)	EML6 (0.6)	CTSB (0.6)	FAM13B (0.5)	CAMK2G (0.5)
GO:0019239	deaminase activity	0.43	>=0.20	MYOT (3.7)	TTN (2.8)	KLHL3 (2.8)	VGLL2 (2.4)	SYNPO2L (1.9)	NDST2 (1.6)	NPY6R (1.2)	WNT8A (1.0)	TBX3 (0.7)	KIAA0913 (0.7)
GO:0001158	enhancer sequence-specific DNA binding	0.43	>=0.20	TBX3 (5.3)	SCN10A (1.1)	SCN5A (0.9)	ENSG00000238018 (0.9)	KIAA0913 (0.8)	HNRNPA0 (0.7)	VGLL2 (0.4)	LINC00477 (0.3)	EML6 (0.3)	PKD2L2 (0.3)
GO:0045981	positive regulation of nucleotide metabolic process	0.43	>=0.20	SCN10A (2.2)	WNT8A (1.6)	FUT11 (1.4)	ENSG00000237887 (1.2)	ENSG00000238018 (1.1)	CTNNA3 (1.0)	SIPA1L1 (1.0)	PKD2L2 (0.8)	FAM13B (0.7)	KLHL3 (0.4)
GO:0015698	inorganic anion transport	0.43	>=0.20	SCN10A (2.6)	EML6 (1.0)	CAMK2D (1.0)	CTNNA3 (1.0)	KLHL3 (0.8)	ENSG00000236370 (0.7)	CCDC141 (0.7)	CTSB (0.7)	NPY6R (0.7)	KIAA0913 (0.4)
GO:0048806	genitalia development	0.43	>=0.20	ENSG00000238018 (1.8)	SCN10A (1.7)	TBX3 (1.7)	ENSG00000251582 (1.4)	ENSG00000237298 (1.0)	CTNNA3 (1.0)	FAM13B (1.0)	PKD2L2 (0.7)	NDST2 (0.4)	CHD9 (0.4)
GO:0000301	retrograde transport, vesicle recycling within Golgi	0.43	>=0.20	ENSG00000251582 (2.5)	CCDC141 (1.6)	EML6 (1.5)	KIAA0913 (1.3)	NPY6R (1.2)	CHD9 (1.1)	LINC00477 (1.0)	PKD2L2 (0.7)	SIPA1L1 (0.7)	MYOT (0.7)
GO:0007566	embryo implantation	0.43	>=0.20	LINC00477 (1.5)	SCN10A (1.4)	ENSG00000237887 (1.3)	ENSG00000236370 (1.2)	TBX3 (1.1)	CCDC141 (1.1)	FUT11 (0.9)	CTSB (0.9)	KLHL3 (0.9)	EML6 (0.7)
GO:0031668	cellular response to extracellular stimulus	0.43	>=0.20	SCN5A (1.7)	TBX3 (1.0)	KIAA0913 (0.8)	EML6 (0.8)	PKD2L2 (0.7)	ENSG00000251582 (0.7)	ENSG00000238018 (0.6)	CTSB (0.6)	SEC24C (0.3)	WNT8A (0.3)
GO:0008343	adult feeding behavior	0.43	>=0.20	SCN10A (3.2)	LINC00477 (2.7)	ENSG00000251582 (1.8)	PKD2L2 (1.3)	CHD9 (0.9)	ENSG00000237298 (0.6)	WNT8A (0.4)	FAM13B (0.3)	ENSG00000236370 (0.3)	VGLL2 (0.1)
GO:0009612	response to mechanical stimulus	0.43	>=0.20	ENSG00000251582 (1.8)	CAMK2D (1.7)	ENSG00000236370 (1.7)	SCN10A (1.3)	NPY6R (1.1)	EXT1 (0.6)	MYOT (0.5)	SCN5A (0.4)	ENSG00000237887 (0.3)	TTN (0.3)
GO:0031646	positive regulation of neurological system process	0.43	>=0.20	SIPA1L1 (2.0)	LINC00477 (1.9)	SCN10A (1.6)	CAMK2G (1.1)	EML6 (0.8)	PKD2L2 (0.7)	CTNNA3 (0.7)	ENSG00000251582 (0.5)	CAMK2D (0.4)	FAM13B (0.2)
GO:0090277	positive regulation of peptide hormone secretion	0.43	>=0.20	PKD2L2 (2.3)	LINC00477 (1.8)	CHD9 (1.1)	EML6 (1.1)	NPY6R (1.0)	ENSG00000251582 (1.0)	CAMK2D (0.8)	SCN5A (0.4)	CTNNA3 (0.3)	CHCHD1 (0.3)
GO:0016486	peptide hormone processing	0.43	>=0.20	SCN10A (1.9)	KLHL3 (1.4)	FAM13B (1.4)	LINC00477 (1.2)	KIAA0913 (1.0)	CHD9 (0.8)	NDST2 (0.6)	SCN5A (0.5)	NPY6R (0.5)	CTNNA3 (0.4)
GO:0043547	positive regulation of GTPase activity	0.43	>=0.20	SIPA1L1 (2.5)	CCDC141 (1.6)	KLHL3 (1.5)	WNT8A (1.1)	ENSG00000237887 (0.9)	NDST2 (0.8)	ENSG00000238018 (0.8)	LINC00477 (0.5)	CAMK2G (0.5)	CTNNA3 (0.4)
GO:0005261	cation channel activity	0.43	>=0.20	SCN10A (2.9)	CCDC141 (2.0)	CAMK2G (1.7)	EML6 (1.4)	ENSG00000237887 (0.9)	VGLL2 (0.8)	PKD2L2 (0.8)	SIPA1L1 (0.8)	FAM13B (0.7)	KLHL3 (0.7)
GO:0051019	mitogen-activated protein kinase binding	0.44	>=0.20	TBX3 (2.5)	SEC24C (2.2)	NDST2 (1.9)	CAMK2D (1.8)	ENSG00000251582 (1.7)	CCDC141 (1.3)	ENSG00000236370 (1.3)	KLHL3 (1.0)	CHCHD1 (0.9)	FAM13B (0.9)
GO:0030137	COPI-coated vesicle	0.44	>=0.20	SEC24C (4.1)	KIAA0913 (2.6)	EXT1 (1.2)	SIPA1L1 (1.0)	CHD9 (0.8)	ENSG00000251582 (0.7)	FUT11 (0.6)	CTSB (0.5)	ENSG00000237887 (0.5)	WNT8A (0.4)
GO:0003954	NADH dehydrogenase activity	0.44	>=0.20	CHCHD1 (5.8)	NPY6R (1.0)	SYNPO2L (0.7)	LINC00477 (0.6)	ENSG00000238018 (0.6)	TTN (0.5)	CHD9 (0.5)	SPTBN1 (0.4)	ENSG00000251582 (0.4)	KLHL3 (0.4)
GO:0050136	NADH dehydrogenase (quinone) activity	0.44	>=0.20	CHCHD1 (5.8)	NPY6R (1.0)	SYNPO2L (0.7)	LINC00477 (0.6)	ENSG00000238018 (0.6)	TTN (0.5)	CHD9 (0.5)	SPTBN1 (0.4)	ENSG00000251582 (0.4)	KLHL3 (0.4)
GO:0008137	NADH dehydrogenase (ubiquinone) activity	0.44	>=0.20	CHCHD1 (5.8)	NPY6R (1.0)	SYNPO2L (0.7)	LINC00477 (0.6)	ENSG00000238018 (0.6)	TTN (0.5)	CHD9 (0.5)	SPTBN1 (0.4)	ENSG00000251582 (0.4)	KLHL3 (0.4)
GO:0007006	mitochondrial membrane organization	0.44	>=0.20	LINC00477 (2.2)	CHCHD1 (2.2)	KLHL3 (1.4)	NPY6R (1.0)	NDST2 (0.8)	KIAA0913 (0.8)	SCN5A (0.7)	FAM13B (0.5)	ENSG00000251582 (0.5)	HNRNPA0 (0.4)
GO:0033178	proton-transporting two-sector ATPase complex, catalytic domain	0.44	>=0.20	CTSB (3.7)	CAMK2D (1.3)	KLHL3 (1.0)	EXT1 (0.8)	KIAA0913 (0.7)	ENSG00000237298 (0.7)	SCN10A (0.5)	CHD9 (0.3)	CHCHD1 (0.3)	ENSG00000238018 (0.1)
GO:0033764	steroid dehydrogenase activity, acting on the CH-OH group of donors, NAD or NADP as acceptor	0.44	>=0.20	KLHL3 (1.3)	CHD9 (1.3)	CTSB (1.3)	EML6 (0.7)	ENSG00000237298 (0.7)	TBX3 (0.6)	SCN10A (0.5)	CAMK2G (0.5)	FAM13B (0.4)	FUT11 (0.3)
GO:0005996	monosaccharide metabolic process	0.44	>=0.20	FUT11 (2.8)	MYOT (1.3)	ENSG00000238018 (1.2)	CAMK2G (1.0)	SEC24C (1.0)	ENSG00000236370 (0.9)	ENSG00000237298 (0.8)	TTN (0.7)	CTSB (0.6)	NPY6R (0.5)
GO:0031667	response to nutrient levels	0.44	>=0.20	TBX3 (2.1)	EML6 (1.9)	ENSG00000251582 (1.8)	SCN5A (1.2)	EXT1 (0.6)	NPY6R (0.4)	VGLL2 (0.3)	MYOT (0.2)	SYNPO2L (0.2)	SPTBN1 (0.1)
GO:0033006	regulation of mast cell activation involved in immune response	0.44	>=0.20	NDST2 (2.2)	LINC00477 (1.9)	CCDC141 (1.7)	CHD9 (1.0)	FAM13B (1.0)	WNT8A (0.7)	ENSG00000237298 (0.7)	EML6 (0.5)	CTSB (0.5)	ENSG00000236370 (0.3)
GO:0003014	renal system process	0.44	>=0.20	EML6 (2.7)	SCN10A (2.1)	PKD2L2 (1.5)	ENSG00000237887 (1.5)	SCN5A (1.4)	KLHL3 (0.9)	LINC00477 (0.9)	NPY6R (0.9)	CAMK2G (0.8)	VGLL2 (0.7)
GO:0045577	regulation of B cell differentiation	0.44	>=0.20	LINC00477 (1.6)	NDST2 (1.5)	SEC24C (1.2)	PKD2L2 (1.1)	CTNNA3 (1.0)	ENSG00000251582 (0.9)	FUT11 (0.9)	CHD9 (0.8)	CHCHD1 (0.7)	CAMK2G (0.6)
GO:0019897	extrinsic to plasma membrane	0.44	>=0.20	SIPA1L1 (1.7)	EXT1 (1.5)	WNT8A (1.2)	SPTBN1 (1.2)	CTSB (1.1)	SCN5A (1.0)	ENSG00000238018 (0.8)	CHD9 (0.6)	ENSG00000237887 (0.6)	ENSG00000251582 (0.5)
GO:0019867	outer membrane	0.44	>=0.20	SPTBN1 (1.7)	ENSG00000238018 (1.4)	NPY6R (1.2)	CAMK2G (1.1)	CAMK2D (1.0)	VGLL2 (0.8)	ENSG00000237887 (0.6)	HNRNPA0 (0.6)	CTSB (0.4)	SEC24C (0.4)
GO:0014013	regulation of gliogenesis	0.44	>=0.20	LINC00477 (2.7)	ENSG00000251582 (1.7)	PKD2L2 (1.1)	SCN10A (0.9)	SIPA1L1 (0.9)	KLHL3 (0.6)	EXT1 (0.6)	KIAA0913 (0.5)	TBX3 (0.4)	VGLL2 (0.3)
GO:0046635	positive regulation of alpha-beta T cell activation	0.44	>=0.20	LINC00477 (2.7)	ENSG00000237298 (2.5)	NDST2 (1.5)	SIPA1L1 (1.1)	KLHL3 (0.9)	ENSG00000251582 (0.6)	WNT8A (0.6)	SCN10A (0.5)	CTSB (0.4)	SEC24C (0.4)
GO:0010743	regulation of macrophage derived foam cell differentiation	0.44	>=0.20	CAMK2D (2.1)	SCN10A (1.7)	NPY6R (1.3)	FAM13B (1.0)	KLHL3 (0.9)	CTSB (0.6)	MYOT (0.5)	EML6 (0.5)	VGLL2 (0.4)	ENSG00000237298 (0.3)
GO:0009395	phospholipid catabolic process	0.44	>=0.20	PKD2L2 (2.0)	WNT8A (1.3)	KLHL3 (1.3)	CTSB (1.1)	CAMK2D (1.0)	ENSG00000237298 (0.9)	EML6 (0.9)	CTNNA3 (0.6)	CHD9 (0.5)	CHCHD1 (0.4)
GO:0021536	diencephalon development	0.44	>=0.20	LINC00477 (1.9)	CHD9 (1.6)	ENSG00000251582 (1.3)	SCN10A (1.0)	TBX3 (0.9)	VGLL2 (0.8)	NPY6R (0.6)	SIPA1L1 (0.4)	HNRNPA0 (0.4)	PKD2L2 (0.3)
GO:0007015	actin filament organization	0.44	>=0.20	ENSG00000237887 (2.8)	ENSG00000238018 (2.7)	CTNNA3 (2.3)	SPTBN1 (1.7)	FAM13B (1.4)	CAMK2D (1.4)	SIPA1L1 (1.1)	NPY6R (1.0)	KLHL3 (0.9)	ENSG00000237298 (0.8)
GO:0009948	anterior/posterior axis specification	0.44	>=0.20	WNT8A (5.8)	CTNNA3 (2.0)	ENSG00000238018 (2.0)	SCN10A (0.9)	ENSG00000251582 (0.8)	EXT1 (0.7)	KLHL3 (0.7)	PKD2L2 (0.6)	FUT11 (0.6)	FAM13B (0.4)
GO:2000677	regulation of transcription regulatory region DNA binding	0.44	>=0.20	EML6 (1.6)	ENSG00000251582 (1.6)	TBX3 (1.5)	SCN5A (1.0)	CTNNA3 (0.9)	ENSG00000237887 (0.9)	NPY6R (0.6)	ENSG00000237298 (0.5)	NDST2 (0.5)	SYNPO2L (0.3)
GO:0015294	solute:cation symporter activity	0.44	>=0.20	ENSG00000236370 (2.7)	NPY6R (1.5)	CTSB (0.9)	NDST2 (0.9)	CAMK2G (0.8)	CAMK2D (0.8)	CHD9 (0.5)	FUT11 (0.3)	TBX3 (0.3)	SIPA1L1 (0.3)
GO:0048024	regulation of nuclear mRNA splicing, via spliceosome	0.44	>=0.20	FAM13B (2.4)	HNRNPA0 (2.0)	WNT8A (1.7)	ENSG00000236370 (1.5)	CHD9 (1.2)	EML6 (1.2)	KLHL3 (1.0)	VGLL2 (1.0)	ENSG00000251582 (0.9)	FUT11 (0.8)
GO:0046320	regulation of fatty acid oxidation	0.44	>=0.20	ENSG00000251582 (1.7)	CTNNA3 (1.3)	LINC00477 (1.0)	NPY6R (1.0)	EML6 (0.9)	CAMK2G (0.8)	FAM13B (0.8)	ENSG00000237298 (0.7)	SCN10A (0.6)	ENSG00000238018 (0.5)
GO:0007623	circadian rhythm	0.44	>=0.20	LINC00477 (3.5)	PKD2L2 (2.5)	CTNNA3 (2.1)	FAM13B (1.3)	FUT11 (1.1)	CAMK2G (1.0)	SIPA1L1 (0.9)	ENSG00000251582 (0.8)	HNRNPA0 (0.6)	NDST2 (0.5)
GO:0001916	positive regulation of T cell mediated cytotoxicity	0.44	>=0.20	CCDC141 (2.1)	LINC00477 (1.2)	SCN5A (1.0)	WNT8A (0.9)	ENSG00000237298 (0.7)	CTSB (0.7)	CTNNA3 (0.6)	CHCHD1 (0.4)	ENSG00000238018 (0.3)	SEC24C (0.2)
GO:0043691	reverse cholesterol transport	0.44	>=0.20	CTSB (1.4)	ENSG00000236370 (1.0)	KLHL3 (0.8)	LINC00477 (0.7)	SCN10A (0.7)	CAMK2D (0.6)	EXT1 (0.4)	NDST2 (0.4)	SIPA1L1 (0.3)	TBX3 (0.1)
GO:0048701	embryonic cranial skeleton morphogenesis	0.44	>=0.20	VGLL2 (1.6)	CHD9 (1.4)	FAM13B (1.4)	FUT11 (1.4)	LINC00477 (0.7)	ENSG00000237298 (0.7)	ENSG00000238018 (0.7)	TBX3 (0.6)	MYOT (0.6)	CAMK2D (0.5)
GO:0050670	regulation of lymphocyte proliferation	0.44	>=0.20	ENSG00000236370 (1.4)	NDST2 (1.4)	CAMK2D (1.3)	SIPA1L1 (1.1)	ENSG00000237298 (1.0)	SCN10A (0.9)	ENSG00000251582 (0.7)	ENSG00000238018 (0.5)	LINC00477 (0.5)	CTSB (0.5)
GO:0002062	chondrocyte differentiation	0.44	>=0.20	CHD9 (1.8)	ENSG00000237887 (1.3)	FAM13B (1.3)	VGLL2 (0.9)	CAMK2D (0.7)	TBX3 (0.6)	NPY6R (0.4)	ENSG00000251582 (0.3)	KIAA0913 (0.3)	EXT1 (0.3)
GO:0005882	intermediate filament	0.44	>=0.20	EML6 (0.8)	SCN10A (0.8)	MYOT (0.7)	FUT11 (0.5)	SPTBN1 (0.4)	ENSG00000236370 (0.4)	VGLL2 (0.3)	ENSG00000251582 (0.3)	NDST2 (0.3)	TBX3 (0.3)
GO:0030496	midbody	0.44	>=0.20	ENSG00000237887 (1.5)	CAMK2G (1.4)	SPTBN1 (1.3)	CHD9 (1.1)	KLHL3 (0.9)	EXT1 (0.8)	CTNNA3 (0.8)	NDST2 (0.7)	HNRNPA0 (0.5)	CCDC141 (0.4)
GO:0071706	tumor necrosis factor superfamily cytokine production	0.44	>=0.20	ENSG00000251582 (3.3)	ENSG00000237298 (3.1)	CTSB (2.1)	NDST2 (1.7)	ENSG00000236370 (1.4)	CHCHD1 (0.7)	LINC00477 (0.7)	WNT8A (0.6)	MYOT (0.5)	KIAA0913 (0.4)
GO:0051046	regulation of secretion	0.45	>=0.20	SCN10A (2.4)	EML6 (2.0)	PKD2L2 (1.5)	NDST2 (1.3)	FUT11 (1.1)	WNT8A (1.0)	CAMK2D (0.8)	ENSG00000238018 (0.7)	ENSG00000236370 (0.6)	ENSG00000251582 (0.4)
GO:0032354	response to follicle-stimulating hormone stimulus	0.45	>=0.20	EXT1 (1.7)	NDST2 (1.6)	ENSG00000237298 (1.5)	KLHL3 (1.0)	NPY6R (0.8)	CCDC141 (0.7)	CTNNA3 (0.7)	ENSG00000236370 (0.6)	CAMK2G (0.6)	SEC24C (0.6)
GO:0009086	methionine biosynthetic process	0.45	>=0.20	ENSG00000237887 (2.0)	SCN10A (1.3)	CAMK2D (1.2)	ENSG00000251582 (1.2)	NPY6R (1.0)	CTNNA3 (1.0)	ENSG00000236370 (0.7)	NDST2 (0.2)	VGLL2 (0.2)	LINC00477 (0.1)
GO:0061326	renal tubule development	0.45	>=0.20	LINC00477 (2.0)	PKD2L2 (1.7)	ENSG00000251582 (1.3)	EML6 (0.7)	SCN10A (0.7)	CTNNA3 (0.6)	NDST2 (0.6)	VGLL2 (0.5)	TBX3 (0.4)	ENSG00000237887 (0.4)
GO:0007271	synaptic transmission, cholinergic	0.45	>=0.20	PKD2L2 (2.3)	ENSG00000237887 (2.1)	VGLL2 (1.9)	SCN10A (1.9)	ENSG00000251582 (1.8)	LINC00477 (1.2)	FAM13B (1.1)	CCDC141 (0.8)	SYNPO2L (0.6)	CTNNA3 (0.5)
GO:0030663	COPI coated vesicle membrane	0.45	>=0.20	SEC24C (4.4)	KIAA0913 (2.3)	EXT1 (1.4)	CHD9 (1.1)	FUT11 (0.9)	ENSG00000237887 (0.9)	ENSG00000251582 (0.6)	SIPA1L1 (0.5)	WNT8A (0.5)	CAMK2D (0.4)
GO:0015145	monosaccharide transmembrane transporter activity	0.45	>=0.20	NPY6R (3.0)	FUT11 (2.3)	CTSB (1.8)	ENSG00000237298 (1.5)	SCN5A (1.3)	ENSG00000238018 (1.3)	VGLL2 (0.8)	WNT8A (0.6)	TBX3 (0.5)	ENSG00000236370 (0.3)
GO:0005938	cell cortex	0.45	>=0.20	SPTBN1 (3.1)	ENSG00000238018 (2.3)	EXT1 (2.1)	SIPA1L1 (2.0)	CAMK2G (1.2)	ENSG00000251582 (1.1)	MYOT (0.9)	SEC24C (0.8)	NPY6R (0.7)	ENSG00000237887 (0.7)
GO:0043584	nose development	0.45	>=0.20	KLHL3 (1.7)	SIPA1L1 (1.4)	CTNNA3 (1.4)	ENSG00000238018 (0.9)	LINC00477 (0.8)	CHD9 (0.8)	SCN10A (0.6)	ENSG00000236370 (0.6)	EML6 (0.6)	VGLL2 (0.3)
GO:0006595	polyamine metabolic process	0.45	>=0.20	CTNNA3 (1.2)	LINC00477 (1.2)	ENSG00000238018 (1.1)	CAMK2G (1.0)	CHD9 (0.9)	ENSG00000251582 (0.9)	CAMK2D (0.6)	WNT8A (0.4)	SCN10A (0.2)	ENSG00000237887 (0.2)
GO:0001702	gastrulation with mouth forming second	0.45	>=0.20	WNT8A (4.3)	ENSG00000238018 (1.2)	KIAA0913 (1.1)	FUT11 (1.1)	KLHL3 (1.0)	CAMK2D (1.0)	HNRNPA0 (0.8)	EXT1 (0.7)	CHD9 (0.7)	ENSG00000237298 (0.7)
GO:0035725	sodium ion transmembrane transport	0.45	>=0.20	ENSG00000236370 (1.8)	CCDC141 (1.3)	LINC00477 (1.2)	ENSG00000238018 (0.9)	KLHL3 (0.9)	CTNNA3 (0.8)	CAMK2G (0.6)	ENSG00000237887 (0.6)	ENSG00000251582 (0.5)	SIPA1L1 (0.4)
GO:0002294	CD4-positive, alpha-beta T cell differentiation involved in immune response	0.45	>=0.20	NDST2 (2.7)	ENSG00000237298 (1.6)	SIPA1L1 (1.0)	ENSG00000236370 (1.0)	LINC00477 (0.7)	CAMK2D (0.4)	CTSB (0.4)	TBX3 (0.3)	WNT8A (0.3)	KLHL3 (0.2)
GO:0042093	T-helper cell differentiation	0.45	>=0.20	NDST2 (2.7)	ENSG00000237298 (1.6)	SIPA1L1 (1.0)	ENSG00000236370 (1.0)	LINC00477 (0.7)	CAMK2D (0.4)	CTSB (0.4)	TBX3 (0.3)	WNT8A (0.3)	KLHL3 (0.2)
GO:0042826	histone deacetylase binding	0.45	>=0.20	KIAA0913 (2.1)	ENSG00000237887 (1.9)	CHD9 (1.9)	FAM13B (1.8)	CTNNA3 (1.2)	CAMK2G (1.2)	TBX3 (1.1)	NDST2 (1.1)	LINC00477 (0.9)	ENSG00000236370 (0.8)
GO:0016289	CoA hydrolase activity	0.45	>=0.20	KLHL3 (1.5)	CTNNA3 (1.0)	SCN5A (0.9)	SIPA1L1 (0.7)	ENSG00000237887 (0.7)	LINC00477 (0.4)	SPTBN1 (0.4)	WNT8A (0.3)	NPY6R (0.3)	CHCHD1 (0.2)
GO:0021871	forebrain regionalization	0.45	>=0.20	ENSG00000251582 (2.1)	LINC00477 (1.7)	SCN10A (1.3)	KLHL3 (1.3)	ENSG00000238018 (1.2)	ENSG00000237887 (1.0)	PKD2L2 (0.9)	WNT8A (0.8)	CHCHD1 (0.8)	SCN5A (0.7)
GO:0017148	negative regulation of translation	0.45	>=0.20	CHD9 (2.3)	WNT8A (2.0)	ENSG00000237887 (1.5)	PKD2L2 (1.2)	CTNNA3 (1.2)	SEC24C (1.0)	ENSG00000251582 (0.9)	ENSG00000238018 (0.9)	CAMK2G (0.8)	HNRNPA0 (0.7)
GO:0009881	photoreceptor activity	0.45	>=0.20	CCDC141 (1.6)	SCN10A (1.2)	CTNNA3 (1.1)	CHD9 (0.7)	SCN5A (0.7)	KLHL3 (0.6)	WNT8A (0.6)	LINC00477 (0.5)	VGLL2 (0.4)	CHCHD1 (0.4)
GO:0034362	low-density lipoprotein particle	0.45	>=0.20	CTSB (3.3)	FUT11 (1.1)	EXT1 (1.0)	ENSG00000238018 (1.0)	ENSG00000237298 (0.9)	SCN10A (0.7)	NDST2 (0.5)	ENSG00000236370 (0.2)	EML6 (0.1)	WNT8A (0.1)
GO:0032925	regulation of activin receptor signaling pathway	0.45	>=0.20	EXT1 (2.5)	ENSG00000238018 (1.8)	KLHL3 (1.5)	ENSG00000237298 (1.3)	ENSG00000236370 (1.3)	CTNNA3 (1.2)	NDST2 (1.1)	FUT11 (1.0)	SIPA1L1 (1.0)	KIAA0913 (0.8)
GO:0034765	regulation of ion transmembrane transport	0.45	>=0.20	PKD2L2 (3.8)	CAMK2G (1.8)	SCN5A (1.2)	MYOT (1.2)	ENSG00000237298 (1.1)	CCDC141 (1.0)	FAM13B (0.9)	WNT8A (0.8)	VGLL2 (0.7)	TTN (0.7)
GO:0060590	ATPase regulator activity	0.45	>=0.20	NPY6R (2.5)	SYNPO2L (2.5)	SCN5A (2.4)	KLHL3 (1.8)	ENSG00000237298 (1.5)	CTNNA3 (1.2)	SIPA1L1 (1.0)	TTN (0.9)	EML6 (0.9)	FAM13B (0.7)
GO:0016049	cell growth	0.45	>=0.20	KIAA0913 (1.0)	ENSG00000238018 (0.9)	SPTBN1 (0.9)	SCN5A (0.9)	EXT1 (0.8)	FAM13B (0.7)	SCN10A (0.6)	FUT11 (0.6)	NPY6R (0.6)	TBX3 (0.6)
GO:0005753	mitochondrial proton-transporting ATP synthase complex	0.45	>=0.20	CHCHD1 (3.7)	ENSG00000236370 (1.6)	NPY6R (1.5)	ENSG00000251582 (0.7)	EXT1 (0.6)	CTNNA3 (0.6)	TTN (0.5)	SYNPO2L (0.4)	SCN5A (0.4)	VGLL2 (0.3)
GO:0032956	regulation of actin cytoskeleton organization	0.45	>=0.20	ENSG00000237887 (2.6)	CTNNA3 (2.6)	ENSG00000238018 (2.5)	ENSG00000237298 (1.9)	KLHL3 (1.5)	SPTBN1 (1.5)	FAM13B (1.3)	MYOT (1.1)	CCDC141 (0.9)	NPY6R (0.7)
GO:0050830	defense response to Gram-positive bacterium	0.45	>=0.20	SCN10A (1.5)	ENSG00000237298 (1.5)	ENSG00000236370 (1.2)	NDST2 (1.0)	ENSG00000238018 (0.9)	CCDC141 (0.9)	WNT8A (0.9)	LINC00477 (0.8)	CTNNA3 (0.5)	MYOT (0.3)
GO:0030501	positive regulation of bone mineralization	0.45	>=0.20	CAMK2D (2.8)	EML6 (1.6)	EXT1 (1.5)	CTNNA3 (1.5)	TBX3 (1.1)	CAMK2G (1.0)	FUT11 (0.7)	KIAA0913 (0.6)	CHD9 (0.5)	ENSG00000237887 (0.5)
GO:0001508	regulation of action potential	0.45	>=0.20	SCN10A (4.8)	ENSG00000237887 (2.2)	CTNNA3 (2.1)	ENSG00000238018 (2.1)	SPTBN1 (1.6)	SIPA1L1 (1.3)	KLHL3 (1.2)	NDST2 (1.0)	KIAA0913 (0.6)	EML6 (0.5)
GO:0022408	negative regulation of cell-cell adhesion	0.45	>=0.20	CTNNA3 (2.7)	KLHL3 (1.8)	ENSG00000236370 (1.4)	LINC00477 (1.2)	NPY6R (1.2)	CCDC141 (1.1)	SIPA1L1 (0.7)	ENSG00000237887 (0.7)	CAMK2D (0.5)	MYOT (0.4)
GO:0050863	regulation of T cell activation	0.45	>=0.20	ENSG00000236370 (2.2)	CAMK2D (2.0)	NDST2 (1.7)	SIPA1L1 (1.5)	EML6 (0.7)	CTSB (0.7)	SEC24C (0.7)	ENSG00000251582 (0.5)	EXT1 (0.5)	PKD2L2 (0.4)
GO:0005539	glycosaminoglycan binding	0.45	>=0.20	EXT1 (2.0)	KLHL3 (1.5)	CTSB (1.2)	FUT11 (0.9)	ENSG00000237298 (0.8)	ENSG00000236370 (0.7)	SPTBN1 (0.7)	WNT8A (0.6)	FAM13B (0.6)	ENSG00000251582 (0.5)
GO:0050906	detection of stimulus involved in sensory perception	0.45	>=0.20	SCN10A (4.0)	ENSG00000237887 (1.5)	ENSG00000237298 (1.2)	KLHL3 (1.0)	ENSG00000236370 (0.8)	ENSG00000251582 (0.8)	EML6 (0.6)	CHCHD1 (0.4)	CAMK2G (0.4)	FUT11 (0.3)
GO:0000381	regulation of alternative nuclear mRNA splicing, via spliceosome	0.45	>=0.20	FAM13B (2.8)	WNT8A (1.9)	ENSG00000236370 (1.8)	HNRNPA0 (1.7)	VGLL2 (1.4)	ENSG00000237298 (1.3)	SCN10A (1.3)	CHD9 (0.9)	ENSG00000251582 (0.8)	KLHL3 (0.6)
GO:0010907	positive regulation of glucose metabolic process	0.45	>=0.20	CTNNA3 (2.2)	CCDC141 (1.7)	SCN5A (1.2)	FAM13B (1.0)	ENSG00000238018 (0.9)	SCN10A (0.8)	KLHL3 (0.8)	WNT8A (0.8)	HNRNPA0 (0.8)	NPY6R (0.5)
GO:0035162	embryonic hemopoiesis	0.45	>=0.20	ENSG00000237298 (2.8)	ENSG00000237887 (2.1)	EML6 (1.9)	TBX3 (1.4)	NPY6R (0.9)	CCDC141 (0.7)	PKD2L2 (0.6)	NDST2 (0.6)	SIPA1L1 (0.6)	CHD9 (0.3)
GO:0014070	response to organic cyclic compound	0.45	>=0.20	EML6 (1.4)	SCN5A (1.3)	KLHL3 (1.3)	SCN10A (1.3)	TBX3 (1.0)	CCDC141 (0.6)	ENSG00000251582 (0.6)	ENSG00000236370 (0.5)	NDST2 (0.4)	KIAA0913 (0.4)
GO:0030801	positive regulation of cyclic nucleotide metabolic process	0.45	>=0.20	SCN10A (2.3)	WNT8A (1.8)	FUT11 (1.5)	ENSG00000238018 (1.1)	CTNNA3 (1.0)	ENSG00000237887 (0.9)	SIPA1L1 (0.9)	PKD2L2 (0.7)	FAM13B (0.7)	CHD9 (0.3)
GO:0031907	microbody lumen	0.45	>=0.20	CAMK2G (1.5)	ENSG00000237887 (1.5)	SCN10A (1.3)	SEC24C (1.2)	EML6 (1.1)	CHD9 (0.5)	TBX3 (0.4)	CTNNA3 (0.3)	MYOT (0.3)	VGLL2 (0.3)
GO:0005782	peroxisomal matrix	0.45	>=0.20	CAMK2G (1.5)	ENSG00000237887 (1.5)	SCN10A (1.3)	SEC24C (1.2)	EML6 (1.1)	CHD9 (0.5)	TBX3 (0.4)	CTNNA3 (0.3)	MYOT (0.3)	VGLL2 (0.3)
GO:0045087	innate immune response	0.45	>=0.20	ENSG00000237298 (1.6)	CTSB (1.3)	CTNNA3 (1.0)	ENSG00000236370 (0.9)	NDST2 (0.5)	EXT1 (0.4)	WNT8A (0.4)	CAMK2D (0.3)	SCN5A (0.3)	ENSG00000237887 (0.2)
GO:0006200	ATP catabolic process	0.45	>=0.20	CHCHD1 (2.2)	CCDC141 (1.9)	VGLL2 (1.7)	SEC24C (1.5)	MYOT (1.3)	NPY6R (1.1)	TTN (1.1)	EML6 (1.0)	ENSG00000236370 (1.0)	SYNPO2L (1.0)
GO:0031109	microtubule polymerization or depolymerization	0.46	>=0.20	SPTBN1 (1.9)	CAMK2G (1.4)	MYOT (1.3)	ENSG00000237298 (1.1)	ENSG00000238018 (1.1)	CHD9 (0.8)	ENSG00000237887 (0.8)	VGLL2 (0.8)	LINC00477 (0.8)	KLHL3 (0.8)
GO:0007163	establishment or maintenance of cell polarity	0.46	>=0.20	SPTBN1 (1.9)	SCN10A (1.4)	SIPA1L1 (1.3)	ENSG00000237887 (1.1)	ENSG00000236370 (0.9)	CHD9 (0.5)	CAMK2G (0.4)	SCN5A (0.3)	ENSG00000237298 (0.3)	FAM13B (0.3)
GO:0016125	sterol metabolic process	0.46	>=0.20	FUT11 (1.4)	NDST2 (1.4)	CTNNA3 (1.1)	SCN10A (1.1)	LINC00477 (1.0)	EML6 (0.9)	KLHL3 (0.7)	WNT8A (0.7)	FAM13B (0.4)	NPY6R (0.4)
GO:0034707	chloride channel complex	0.46	>=0.20	CTNNA3 (1.8)	SCN10A (1.8)	SIPA1L1 (1.3)	SPTBN1 (1.3)	KLHL3 (1.3)	CAMK2D (0.9)	PKD2L2 (0.9)	CCDC141 (0.8)	SCN5A (0.7)	CAMK2G (0.6)
GO:0007605	sensory perception of sound	0.46	>=0.20	EML6 (3.7)	ENSG00000237298 (1.1)	ENSG00000236370 (1.1)	ENSG00000237887 (1.1)	CHCHD1 (0.8)	NPY6R (0.8)	CTNNA3 (0.7)	SIPA1L1 (0.7)	LINC00477 (0.6)	SCN5A (0.4)
GO:0008081	phosphoric diester hydrolase activity	0.46	>=0.20	SCN10A (1.4)	CCDC141 (1.3)	EML6 (1.3)	CTSB (1.3)	KLHL3 (1.1)	LINC00477 (1.0)	WNT8A (0.8)	CAMK2G (0.8)	CTNNA3 (0.7)	ENSG00000238018 (0.6)
GO:0032393	MHC class I receptor activity	0.46	>=0.20	EML6 (2.5)	CAMK2D (1.4)	FUT11 (1.1)	SCN5A (1.1)	ENSG00000237298 (0.7)	CHD9 (0.7)	KLHL3 (0.5)	SCN10A (0.5)	ENSG00000238018 (0.3)	TTN (0.1)
GO:0046546	development of primary male sexual characteristics	0.46	>=0.20	ENSG00000238018 (1.7)	FAM13B (1.3)	TBX3 (1.2)	CTNNA3 (1.1)	LINC00477 (0.9)	ENSG00000251582 (0.8)	ENSG00000237887 (0.7)	PKD2L2 (0.6)	ENSG00000237298 (0.5)	NDST2 (0.4)
GO:0042100	B cell proliferation	0.46	>=0.20	CAMK2D (3.1)	PKD2L2 (1.9)	ENSG00000251582 (1.6)	ENSG00000236370 (1.3)	LINC00477 (1.1)	CCDC141 (1.0)	EML6 (1.0)	SCN10A (0.6)	NDST2 (0.5)	SIPA1L1 (0.4)
GO:0071260	cellular response to mechanical stimulus	0.46	>=0.20	CAMK2D (1.5)	NPY6R (1.1)	PKD2L2 (0.9)	ENSG00000237298 (0.8)	ENSG00000237887 (0.7)	CTNNA3 (0.6)	EXT1 (0.6)	SCN5A (0.5)	CHCHD1 (0.5)	CCDC141 (0.2)
GO:0003995	acyl-CoA dehydrogenase activity	0.46	>=0.20	SEC24C (1.5)	SCN10A (1.2)	EML6 (1.0)	CAMK2D (0.9)	TBX3 (0.7)	NPY6R (0.6)	ENSG00000237887 (0.5)	SCN5A (0.5)	SYNPO2L (0.5)	LINC00477 (0.2)
GO:0006536	glutamate metabolic process	0.46	>=0.20	EML6 (3.0)	WNT8A (2.5)	CTNNA3 (1.8)	CAMK2D (0.9)	SEC24C (0.8)	NPY6R (0.6)	MYOT (0.6)	CHD9 (0.5)	ENSG00000251582 (0.5)	SIPA1L1 (0.4)
GO:0005980	glycogen catabolic process	0.46	>=0.20	CAMK2G (3.9)	MYOT (2.3)	ENSG00000237298 (1.3)	TTN (1.1)	ENSG00000237887 (0.9)	EML6 (0.9)	CTNNA3 (0.7)	CHD9 (0.7)	FUT11 (0.7)	VGLL2 (0.6)
GO:0070167	regulation of biomineral tissue development	0.46	>=0.20	CTNNA3 (1.8)	FUT11 (1.2)	EML6 (1.2)	CAMK2D (1.2)	TBX3 (1.2)	CHD9 (1.0)	EXT1 (0.9)	ENSG00000237298 (0.6)	VGLL2 (0.5)	CTSB (0.5)
GO:0008509	anion transmembrane transporter activity	0.46	>=0.20	CAMK2D (1.6)	CTNNA3 (1.1)	SPTBN1 (1.1)	CTSB (1.1)	SCN10A (1.0)	NPY6R (0.8)	CAMK2G (0.7)	CCDC141 (0.5)	KLHL3 (0.5)	FAM13B (0.4)
GO:0004089	carbonate dehydratase activity	0.46	>=0.20	WNT8A (1.8)	TTN (1.1)	MYOT (0.9)	VGLL2 (0.8)	CTSB (0.7)	CCDC141 (0.6)	CTNNA3 (0.5)	FUT11 (0.4)	CHD9 (0.4)	SCN10A (0.4)
GO:0019865	immunoglobulin binding	0.46	>=0.20	KLHL3 (2.3)	CCDC141 (2.1)	PKD2L2 (1.9)	ENSG00000238018 (1.4)	NDST2 (1.3)	CTSB (1.2)	SPTBN1 (0.5)	LINC00477 (0.5)	TTN (0.4)	SYNPO2L (0.4)
GO:0002757	immune response-activating signal transduction	0.46	>=0.20	CAMK2D (1.9)	ENSG00000236370 (1.1)	SIPA1L1 (0.8)	NDST2 (0.6)	CTSB (0.6)	PKD2L2 (0.5)	NPY6R (0.5)	CCDC141 (0.4)	ENSG00000237298 (0.3)	CHD9 (0.3)
GO:0006338	chromatin remodeling	0.46	>=0.20	KIAA0913 (2.7)	PKD2L2 (2.2)	CHD9 (1.7)	CHCHD1 (1.2)	SIPA1L1 (1.1)	ENSG00000237887 (0.9)	SCN10A (0.8)	SEC24C (0.8)	CAMK2G (0.5)	TBX3 (0.4)
GO:0051493	regulation of cytoskeleton organization	0.46	>=0.20	ENSG00000237887 (2.6)	ENSG00000238018 (2.5)	SPTBN1 (2.1)	ENSG00000237298 (1.9)	CTNNA3 (1.6)	CCDC141 (1.5)	KLHL3 (1.5)	MYOT (1.1)	FAM13B (0.7)	CAMK2G (0.7)
GO:0004065	arylsulfatase activity	0.46	>=0.20	WNT8A (2.8)	CTSB (2.2)	ENSG00000237298 (1.8)	FUT11 (1.7)	KLHL3 (1.4)	ENSG00000251582 (0.9)	EXT1 (0.6)	MYOT (0.6)	SIPA1L1 (0.6)	SCN5A (0.6)
GO:0016877	ligase activity, forming carbon-sulfur bonds	0.46	>=0.20	SCN10A (2.0)	ENSG00000237887 (1.7)	SCN5A (1.0)	VGLL2 (0.9)	ENSG00000251582 (0.9)	NDST2 (0.7)	EML6 (0.7)	CAMK2D (0.5)	ENSG00000238018 (0.4)	CHD9 (0.4)
GO:0019228	regulation of action potential in neuron	0.46	>=0.20	SCN10A (4.3)	ENSG00000237887 (2.3)	SPTBN1 (1.7)	ENSG00000238018 (1.6)	CTNNA3 (1.4)	SIPA1L1 (1.3)	KLHL3 (1.1)	NDST2 (0.8)	KIAA0913 (0.8)	CTSB (0.4)
GO:0008637	apoptotic mitochondrial changes	0.46	>=0.20	CAMK2D (2.1)	EML6 (1.6)	SCN5A (1.4)	VGLL2 (1.2)	NPY6R (1.2)	LINC00477 (1.0)	CCDC141 (0.9)	MYOT (0.9)	CHCHD1 (0.7)	SYNPO2L (0.6)
GO:0009306	protein secretion	0.46	>=0.20	NDST2 (2.1)	ENSG00000236370 (1.7)	CAMK2D (1.3)	SCN10A (1.1)	ENSG00000251582 (1.1)	FUT11 (0.9)	EML6 (0.9)	CTSB (0.8)	WNT8A (0.5)	TBX3 (0.3)
GO:0060479	lung cell differentiation	0.46	>=0.20	ENSG00000237887 (2.4)	HNRNPA0 (1.6)	FUT11 (1.3)	SIPA1L1 (1.3)	CTNNA3 (0.9)	SCN10A (0.9)	PKD2L2 (0.3)	TBX3 (0.2)	CAMK2D (0.2)	SPTBN1 (0.2)
GO:0035587	purinergic receptor signaling pathway	0.46	>=0.20	SCN10A (3.1)	CCDC141 (1.8)	ENSG00000251582 (1.7)	CAMK2G (1.2)	CTNNA3 (1.1)	SCN5A (1.1)	FAM13B (0.9)	NDST2 (0.8)	NPY6R (0.7)	WNT8A (0.7)
GO:0034097	response to cytokine stimulus	0.46	>=0.20	ENSG00000251582 (1.9)	ENSG00000236370 (1.4)	ENSG00000237298 (1.3)	NDST2 (1.1)	EXT1 (1.0)	CTSB (0.7)	EML6 (0.5)	FUT11 (0.5)	ENSG00000238018 (0.4)	CAMK2D (0.3)
GO:0007173	epidermal growth factor receptor signaling pathway	0.46	>=0.20	ENSG00000237887 (2.6)	CAMK2D (2.4)	EML6 (2.0)	SIPA1L1 (1.9)	SPTBN1 (1.7)	CAMK2G (1.3)	CCDC141 (1.3)	FUT11 (1.0)	SEC24C (1.0)	ENSG00000238018 (0.8)
GO:0016469	proton-transporting two-sector ATPase complex	0.46	>=0.20	CTSB (2.5)	CHCHD1 (2.0)	KLHL3 (1.2)	FAM13B (0.8)	KIAA0913 (0.8)	EXT1 (0.7)	NPY6R (0.7)	CAMK2D (0.6)	CHD9 (0.5)	ENSG00000237298 (0.5)
GO:0046966	thyroid hormone receptor binding	0.46	>=0.20	KIAA0913 (1.8)	CHCHD1 (1.7)	HNRNPA0 (1.5)	CTNNA3 (1.4)	SEC24C (1.2)	LINC00477 (1.2)	CHD9 (0.6)	PKD2L2 (0.6)	FAM13B (0.5)	EXT1 (0.5)
GO:0042063	gliogenesis	0.46	>=0.20	LINC00477 (2.0)	ENSG00000251582 (1.6)	SCN10A (1.5)	SPTBN1 (1.3)	SIPA1L1 (1.3)	ENSG00000238018 (1.2)	PKD2L2 (0.7)	HNRNPA0 (0.3)	EXT1 (0.3)	TBX3 (0.3)
GO:0004869	cysteine-type endopeptidase inhibitor activity	0.46	>=0.20	SCN5A (2.2)	EML6 (1.6)	ENSG00000237887 (1.2)	WNT8A (1.1)	TTN (0.6)	CTSB (0.6)	TBX3 (0.5)	CCDC141 (0.5)	CAMK2D (0.5)	ENSG00000251582 (0.5)
GO:0009260	ribonucleotide biosynthetic process	0.46	>=0.20	ENSG00000237298 (2.3)	VGLL2 (1.5)	MYOT (1.3)	FAM13B (1.0)	NDST2 (1.0)	SCN10A (1.0)	CCDC141 (0.8)	TTN (0.8)	CHCHD1 (0.7)	EML6 (0.6)
GO:0060071	Wnt receptor signaling pathway, planar cell polarity pathway	0.46	>=0.20	WNT8A (2.4)	FUT11 (1.6)	LINC00477 (1.3)	KIAA0913 (1.2)	TBX3 (1.1)	NDST2 (0.9)	EML6 (0.9)	EXT1 (0.6)	ENSG00000251582 (0.6)	SCN10A (0.4)
GO:0090175	regulation of establishment of planar polarity	0.46	>=0.20	WNT8A (2.4)	FUT11 (1.6)	LINC00477 (1.3)	KIAA0913 (1.2)	TBX3 (1.1)	NDST2 (0.9)	EML6 (0.9)	EXT1 (0.6)	ENSG00000251582 (0.6)	SCN10A (0.4)
GO:0015238	drug transmembrane transporter activity	0.46	>=0.20	FUT11 (1.9)	NPY6R (1.7)	TBX3 (1.6)	ENSG00000237298 (1.5)	CAMK2G (1.4)	EML6 (0.9)	PKD2L2 (0.9)	LINC00477 (0.6)	ENSG00000251582 (0.3)	CTSB (0.3)
GO:0031060	regulation of histone methylation	0.46	>=0.20	FUT11 (2.2)	WNT8A (1.8)	FAM13B (1.7)	CHD9 (1.7)	CCDC141 (1.7)	NDST2 (1.5)	KLHL3 (1.1)	ENSG00000238018 (1.1)	ENSG00000237298 (0.6)	PKD2L2 (0.5)
GO:0030516	regulation of axon extension	0.46	>=0.20	CTNNA3 (2.5)	SCN10A (2.3)	ENSG00000238018 (1.7)	ENSG00000237887 (1.2)	WNT8A (1.0)	ENSG00000237298 (0.9)	CTSB (0.8)	CAMK2G (0.7)	FUT11 (0.6)	TBX3 (0.6)
GO:0051091	positive regulation of sequence-specific DNA binding transcription factor activity	0.46	>=0.20	NDST2 (2.1)	ENSG00000251582 (2.0)	KIAA0913 (1.6)	ENSG00000236370 (1.6)	CTNNA3 (1.3)	ENSG00000237298 (0.9)	EXT1 (0.6)	CAMK2D (0.5)	CCDC141 (0.5)	TBX3 (0.4)
GO:0030177	positive regulation of Wnt receptor signaling pathway	0.46	>=0.20	EXT1 (2.3)	KIAA0913 (1.6)	TBX3 (1.3)	ENSG00000238018 (1.1)	SCN10A (1.0)	NDST2 (0.8)	ENSG00000251582 (0.8)	CAMK2G (0.7)	CTNNA3 (0.6)	FUT11 (0.6)
GO:0050729	positive regulation of inflammatory response	0.46	>=0.20	ENSG00000236370 (2.5)	NDST2 (2.4)	ENSG00000251582 (2.1)	CTSB (1.3)	ENSG00000237298 (1.2)	EML6 (0.9)	CAMK2D (0.9)	CHCHD1 (0.9)	PKD2L2 (0.6)	WNT8A (0.6)
GO:0030247	polysaccharide binding	0.46	>=0.20	EXT1 (2.1)	KLHL3 (1.4)	CTSB (1.1)	ENSG00000237298 (1.1)	WNT8A (0.9)	FUT11 (0.6)	FAM13B (0.6)	ENSG00000236370 (0.6)	ENSG00000238018 (0.6)	SPTBN1 (0.6)
GO:0001871	pattern binding	0.46	>=0.20	EXT1 (2.1)	KLHL3 (1.4)	CTSB (1.1)	ENSG00000237298 (1.1)	WNT8A (0.9)	FUT11 (0.6)	FAM13B (0.6)	ENSG00000236370 (0.6)	ENSG00000238018 (0.6)	SPTBN1 (0.6)
GO:0045814	negative regulation of gene expression, epigenetic	0.47	>=0.20	ENSG00000251582 (2.8)	FUT11 (1.7)	SEC24C (1.6)	CHD9 (1.5)	KLHL3 (1.3)	SCN10A (1.2)	CHCHD1 (1.2)	KIAA0913 (1.0)	HNRNPA0 (0.9)	ENSG00000236370 (0.6)
GO:0018958	phenol-containing compound metabolic process	0.47	>=0.20	LINC00477 (2.8)	KLHL3 (2.5)	EML6 (1.8)	ENSG00000236370 (1.5)	TBX3 (1.5)	ENSG00000237298 (1.5)	ENSG00000237887 (1.1)	PKD2L2 (1.0)	FAM13B (0.6)	CCDC141 (0.5)
GO:0016614	oxidoreductase activity, acting on CH-OH group of donors	0.47	>=0.20	CHD9 (1.4)	CAMK2D (1.0)	EML6 (0.6)	ENSG00000237298 (0.4)	ENSG00000237887 (0.4)	CTSB (0.3)	WNT8A (0.3)	LINC00477 (0.2)	KLHL3 (0.1)	CAMK2G (0.1)
GO:0032633	interleukin-4 production	0.47	>=0.20	KLHL3 (1.9)	EML6 (1.5)	ENSG00000236370 (1.5)	SIPA1L1 (1.3)	ENSG00000237298 (0.8)	SCN10A (0.8)	CAMK2D (0.5)	TBX3 (0.4)	PKD2L2 (0.3)	CCDC141 (0.3)
GO:0002286	T cell activation involved in immune response	0.47	>=0.20	NDST2 (2.5)	WNT8A (2.3)	ENSG00000237298 (1.6)	SIPA1L1 (1.0)	ENSG00000236370 (0.8)	EML6 (0.8)	CTNNA3 (0.6)	CAMK2D (0.5)	CTSB (0.5)	ENSG00000251582 (0.3)
GO:0007494	midgut development	0.47	>=0.20	TBX3 (2.2)	SCN10A (2.0)	ENSG00000237887 (1.0)	ENSG00000236370 (1.0)	FAM13B (0.5)	LINC00477 (0.4)	SEC24C (0.3)	ENSG00000251582 (0.3)	SIPA1L1 (0.2)	FUT11 (0.2)
GO:0042312	regulation of vasodilation	0.47	>=0.20	ENSG00000251582 (1.9)	FUT11 (1.8)	NPY6R (1.4)	VGLL2 (1.4)	CCDC141 (1.1)	KLHL3 (1.1)	PKD2L2 (0.8)	CTNNA3 (0.8)	MYOT (0.6)	CAMK2G (0.6)
GO:0016891	endoribonuclease activity, producing 5'-phosphomonoesters	0.47	>=0.20	PKD2L2 (1.9)	LINC00477 (1.3)	CHCHD1 (1.1)	WNT8A (0.9)	TBX3 (0.8)	SIPA1L1 (0.5)	HNRNPA0 (0.5)	SCN10A (0.1)	CAMK2D (0.0)	CAMK2G (0.0)
GO:0060444	branching involved in mammary gland duct morphogenesis	0.47	>=0.20	TBX3 (2.8)	EML6 (1.6)	KIAA0913 (1.5)	ENSG00000237887 (1.2)	NPY6R (1.1)	NDST2 (1.1)	SEC24C (1.0)	CTNNA3 (0.8)	CHD9 (0.7)	ENSG00000236370 (0.7)
GO:0016126	sterol biosynthetic process	0.47	>=0.20	SCN10A (1.8)	WNT8A (1.3)	CTNNA3 (0.8)	NDST2 (0.7)	EML6 (0.6)	FUT11 (0.6)	VGLL2 (0.5)	NPY6R (0.4)	CAMK2G (0.4)	ENSG00000237298 (0.2)
GO:0006325	chromatin organization	0.47	>=0.20	FAM13B (2.2)	HNRNPA0 (2.0)	CHD9 (1.7)	KIAA0913 (1.6)	CAMK2G (1.2)	KLHL3 (0.9)	PKD2L2 (0.8)	SEC24C (0.8)	NDST2 (0.7)	FUT11 (0.7)
GO:0032924	activin receptor signaling pathway	0.47	>=0.20	EXT1 (2.2)	KLHL3 (1.6)	ENSG00000236370 (1.3)	FUT11 (1.2)	ENSG00000237298 (1.1)	NDST2 (1.1)	CTNNA3 (1.1)	ENSG00000238018 (1.1)	SIPA1L1 (1.0)	LINC00477 (0.8)
GO:0015298	solute:cation antiporter activity	0.47	>=0.20	CAMK2D (2.0)	PKD2L2 (1.7)	FAM13B (1.6)	CTNNA3 (1.4)	ENSG00000251582 (1.2)	CTSB (0.8)	SYNPO2L (0.7)	KLHL3 (0.4)	VGLL2 (0.4)	LINC00477 (0.4)
GO:0035282	segmentation	0.47	>=0.20	WNT8A (3.6)	VGLL2 (1.9)	ENSG00000251582 (1.2)	SCN10A (1.0)	ENSG00000238018 (0.9)	TTN (0.7)	MYOT (0.7)	CHD9 (0.7)	SYNPO2L (0.6)	TBX3 (0.5)
GO:0014047	glutamate secretion	0.47	>=0.20	SCN10A (2.4)	KLHL3 (1.8)	LINC00477 (1.2)	WNT8A (1.2)	CAMK2G (1.2)	PKD2L2 (1.0)	ENSG00000236370 (0.9)	CHD9 (0.8)	CAMK2D (0.8)	SIPA1L1 (0.5)
GO:0016247	channel regulator activity	0.47	>=0.20	CAMK2G (2.4)	CCDC141 (1.7)	SCN5A (1.6)	CTNNA3 (1.5)	SIPA1L1 (1.2)	SCN10A (1.0)	PKD2L2 (0.9)	FAM13B (0.5)	SYNPO2L (0.5)	NPY6R (0.4)
GO:0000038	very long-chain fatty acid metabolic process	0.47	>=0.20	ENSG00000237887 (1.9)	SCN10A (1.8)	CAMK2G (1.6)	ENSG00000238018 (1.5)	CCDC141 (1.0)	WNT8A (0.9)	FUT11 (0.8)	TBX3 (0.6)	CTNNA3 (0.6)	NDST2 (0.4)
GO:0071214	cellular response to abiotic stimulus	0.47	>=0.20	CHD9 (2.0)	LINC00477 (1.8)	EXT1 (1.5)	PKD2L2 (0.7)	CTNNA3 (0.5)	NPY6R (0.5)	TBX3 (0.3)	CHCHD1 (0.3)	SCN5A (0.2)	HNRNPA0 (0.2)
GO:0071248	cellular response to metal ion	0.47	>=0.20	ENSG00000251582 (2.9)	EML6 (1.7)	PKD2L2 (1.6)	TBX3 (1.5)	CHD9 (0.9)	LINC00477 (0.9)	CTNNA3 (0.9)	CAMK2D (0.5)	NPY6R (0.5)	VGLL2 (0.5)
GO:0035326	enhancer binding	0.47	>=0.20	TBX3 (5.4)	SCN10A (1.1)	SCN5A (1.1)	ENSG00000238018 (0.9)	HNRNPA0 (0.9)	KIAA0913 (0.8)	NDST2 (0.4)	SEC24C (0.3)	LINC00477 (0.2)	PKD2L2 (0.2)
GO:0007600	sensory perception	0.47	>=0.20	SCN10A (2.8)	EML6 (1.8)	CCDC141 (0.9)	SCN5A (0.7)	CAMK2D (0.3)	ENSG00000237298 (0.3)	ENSG00000236370 (0.2)	CHCHD1 (0.2)	VGLL2 (0.2)	ENSG00000237887 (0.1)
GO:0072509	divalent inorganic cation transmembrane transporter activity	0.47	>=0.20	CTSB (1.4)	VGLL2 (1.3)	CAMK2D (1.1)	MYOT (1.1)	TTN (0.9)	CTNNA3 (0.7)	SYNPO2L (0.7)	EXT1 (0.7)	EML6 (0.6)	NPY6R (0.4)
GO:0007266	Rho protein signal transduction	0.47	>=0.20	ENSG00000238018 (2.6)	CTNNA3 (1.7)	EML6 (1.5)	WNT8A (1.5)	KLHL3 (1.4)	SPTBN1 (1.2)	SIPA1L1 (1.0)	CAMK2G (1.0)	CCDC141 (1.0)	NPY6R (0.9)
GO:0030850	prostate gland development	0.47	>=0.20	PKD2L2 (3.7)	TBX3 (2.6)	ENSG00000251582 (2.4)	ENSG00000236370 (1.6)	SCN10A (1.5)	CHD9 (1.1)	CAMK2G (1.1)	EML6 (1.1)	EXT1 (1.0)	NDST2 (0.5)
GO:0070661	leukocyte proliferation	0.47	>=0.20	ENSG00000236370 (1.6)	CAMK2D (1.5)	NDST2 (1.3)	SIPA1L1 (0.8)	WNT8A (0.6)	ENSG00000251582 (0.6)	CTSB (0.5)	ENSG00000237298 (0.4)	ENSG00000238018 (0.4)	ENSG00000237887 (0.4)
GO:0004003	ATP-dependent DNA helicase activity	0.47	>=0.20	SIPA1L1 (1.6)	FAM13B (1.2)	ENSG00000236370 (1.1)	SEC24C (1.1)	CHD9 (1.1)	NDST2 (1.0)	KLHL3 (0.8)	SCN10A (0.8)	HNRNPA0 (0.7)	SPTBN1 (0.6)
GO:0006968	cellular defense response	0.47	>=0.20	PKD2L2 (2.1)	ENSG00000251582 (1.7)	FUT11 (1.3)	CTNNA3 (1.0)	CCDC141 (1.0)	FAM13B (0.9)	CTSB (0.7)	NPY6R (0.6)	SCN5A (0.5)	SCN10A (0.4)
GO:0002793	positive regulation of peptide secretion	0.47	>=0.20	PKD2L2 (2.2)	LINC00477 (1.8)	CHD9 (1.1)	NPY6R (1.0)	EML6 (1.0)	ENSG00000251582 (1.0)	CAMK2D (0.6)	SCN5A (0.4)	CTNNA3 (0.3)	CHCHD1 (0.3)
GO:0050431	transforming growth factor beta binding	0.47	>=0.20	FUT11 (2.6)	CHD9 (1.4)	KLHL3 (1.3)	SPTBN1 (1.1)	CTSB (1.0)	NPY6R (0.9)	ENSG00000236370 (0.6)	KIAA0913 (0.6)	ENSG00000237298 (0.6)	HNRNPA0 (0.5)
GO:0030510	regulation of BMP signaling pathway	0.47	>=0.20	EXT1 (3.2)	FUT11 (1.6)	TBX3 (1.4)	KLHL3 (1.4)	CAMK2D (1.1)	ENSG00000236370 (0.8)	CTNNA3 (0.6)	WNT8A (0.6)	PKD2L2 (0.5)	FAM13B (0.4)
GO:0008211	glucocorticoid metabolic process	0.47	>=0.20	ENSG00000237298 (1.9)	FAM13B (1.7)	TBX3 (1.4)	LINC00477 (1.0)	KLHL3 (1.0)	EML6 (0.9)	CHD9 (0.7)	SCN10A (0.7)	ENSG00000237887 (0.6)	NPY6R (0.5)
GO:0032156	septin cytoskeleton	0.47	>=0.20	SPTBN1 (1.8)	EXT1 (1.6)	HNRNPA0 (1.4)	SIPA1L1 (1.2)	VGLL2 (1.2)	CAMK2G (1.1)	PKD2L2 (1.0)	CAMK2D (0.9)	LINC00477 (0.5)	CTNNA3 (0.3)
GO:0031105	septin complex	0.47	>=0.20	SPTBN1 (1.8)	EXT1 (1.6)	HNRNPA0 (1.4)	SIPA1L1 (1.2)	VGLL2 (1.2)	CAMK2G (1.1)	PKD2L2 (1.0)	CAMK2D (0.9)	LINC00477 (0.5)	CTNNA3 (0.3)
GO:0010608	posttranscriptional regulation of gene expression	0.47	>=0.20	HNRNPA0 (1.8)	ENSG00000251582 (1.3)	SEC24C (1.2)	ENSG00000238018 (1.0)	WNT8A (0.8)	EXT1 (0.7)	TBX3 (0.6)	CAMK2D (0.4)	FAM13B (0.3)	SPTBN1 (0.3)
GO:0032944	regulation of mononuclear cell proliferation	0.47	>=0.20	NDST2 (1.4)	ENSG00000236370 (1.3)	CAMK2D (1.3)	SIPA1L1 (1.0)	SCN10A (0.9)	ENSG00000237298 (0.8)	ENSG00000251582 (0.6)	ENSG00000238018 (0.5)	CTSB (0.5)	WNT8A (0.5)
GO:0032320	positive regulation of Ras GTPase activity	0.47	>=0.20	KLHL3 (2.6)	SIPA1L1 (2.5)	CTNNA3 (1.8)	ENSG00000238018 (1.7)	WNT8A (1.3)	ENSG00000237887 (0.9)	SPTBN1 (0.7)	NDST2 (0.6)	SCN5A (0.4)	ENSG00000237298 (0.4)
GO:0051249	regulation of lymphocyte activation	0.47	>=0.20	ENSG00000236370 (2.1)	CAMK2D (1.8)	NDST2 (1.7)	ENSG00000251582 (1.1)	SIPA1L1 (1.0)	CTSB (0.6)	PKD2L2 (0.6)	SEC24C (0.6)	SCN5A (0.3)	WNT8A (0.3)
GO:0015985	energy coupled proton transport, down electrochemical gradient	0.48	>=0.20	CHCHD1 (3.3)	ENSG00000236370 (2.3)	CHD9 (1.6)	NPY6R (1.1)	ENSG00000251582 (1.1)	CTNNA3 (0.7)	FAM13B (0.7)	ENSG00000237298 (0.6)	LINC00477 (0.5)	EML6 (0.4)
GO:0015986	ATP synthesis coupled proton transport	0.48	>=0.20	CHCHD1 (3.3)	ENSG00000236370 (2.3)	CHD9 (1.6)	NPY6R (1.1)	ENSG00000251582 (1.1)	CTNNA3 (0.7)	FAM13B (0.7)	ENSG00000237298 (0.6)	LINC00477 (0.5)	EML6 (0.4)
GO:0030518	intracellular steroid hormone receptor signaling pathway	0.48	>=0.20	CTNNA3 (1.8)	TBX3 (1.7)	CCDC141 (1.6)	FAM13B (1.4)	HNRNPA0 (1.1)	LINC00477 (0.9)	SEC24C (0.8)	KIAA0913 (0.7)	CHD9 (0.4)	ENSG00000237887 (0.3)
GO:0004112	cyclic-nucleotide phosphodiesterase activity	0.48	>=0.20	SCN5A (3.3)	SPTBN1 (1.2)	SIPA1L1 (1.1)	SCN10A (0.9)	WNT8A (0.8)	EML6 (0.7)	NPY6R (0.7)	CTNNA3 (0.7)	FAM13B (0.7)	FUT11 (0.5)
GO:0031519	PcG protein complex	0.48	>=0.20	HNRNPA0 (3.2)	FAM13B (1.8)	FUT11 (1.2)	KLHL3 (1.1)	ENSG00000237298 (1.0)	ENSG00000237887 (0.8)	CHCHD1 (0.8)	CTNNA3 (0.7)	KIAA0913 (0.7)	LINC00477 (0.5)
GO:0042800	histone methyltransferase activity (H3-K4 specific)	0.48	>=0.20	KIAA0913 (3.0)	ENSG00000251582 (2.1)	TBX3 (1.8)	NDST2 (1.5)	CHD9 (1.3)	SEC24C (1.2)	FUT11 (1.2)	HNRNPA0 (1.1)	LINC00477 (0.9)	FAM13B (0.8)
GO:0018196	peptidyl-asparagine modification	0.48	>=0.20	FUT11 (3.1)	SEC24C (2.4)	ENSG00000251582 (1.9)	PKD2L2 (1.3)	EML6 (1.2)	CTSB (1.0)	ENSG00000236370 (0.9)	CHCHD1 (0.9)	NDST2 (0.8)	WNT8A (0.5)
GO:0018279	protein N-linked glycosylation via asparagine	0.48	>=0.20	FUT11 (3.1)	SEC24C (2.4)	ENSG00000251582 (1.9)	PKD2L2 (1.3)	EML6 (1.2)	CTSB (1.0)	ENSG00000236370 (0.9)	CHCHD1 (0.9)	NDST2 (0.8)	WNT8A (0.5)
GO:0070085	glycosylation	0.48	>=0.20	FUT11 (3.4)	PKD2L2 (1.8)	SEC24C (1.7)	NDST2 (1.4)	ENSG00000251582 (1.3)	CHCHD1 (1.0)	ENSG00000236370 (0.9)	CTSB (0.7)	LINC00477 (0.7)	WNT8A (0.7)
GO:0008173	RNA methyltransferase activity	0.48	>=0.20	SCN10A (1.4)	ENSG00000236370 (1.2)	CAMK2D (0.8)	CCDC141 (0.6)	SCN5A (0.6)	EML6 (0.5)	WNT8A (0.5)	NDST2 (0.5)	SYNPO2L (0.4)	KLHL3 (0.4)
GO:0007224	smoothened signaling pathway	0.48	>=0.20	EXT1 (1.5)	LINC00477 (1.0)	CHD9 (0.9)	TBX3 (0.7)	NDST2 (0.7)	SCN10A (0.7)	FAM13B (0.7)	VGLL2 (0.5)	SCN5A (0.3)	EML6 (0.2)
GO:0060487	lung epithelial cell differentiation	0.48	>=0.20	ENSG00000237887 (2.1)	HNRNPA0 (1.4)	SCN10A (1.4)	FUT11 (1.3)	SIPA1L1 (1.2)	CTNNA3 (1.0)	CAMK2D (0.3)	PKD2L2 (0.3)	TBX3 (0.3)	CHCHD1 (0.1)
GO:0050806	positive regulation of synaptic transmission	0.48	>=0.20	LINC00477 (2.2)	SIPA1L1 (1.9)	SCN10A (1.5)	ENSG00000251582 (1.5)	CTNNA3 (1.1)	CAMK2G (1.1)	CAMK2D (1.0)	EML6 (0.8)	FAM13B (0.3)	CCDC141 (0.3)
GO:0032787	monocarboxylic acid metabolic process	0.48	>=0.20	EML6 (1.4)	KLHL3 (0.9)	NPY6R (0.9)	SCN10A (0.8)	SCN5A (0.7)	FUT11 (0.6)	ENSG00000238018 (0.5)	CAMK2G (0.5)	PKD2L2 (0.4)	CAMK2D (0.4)
GO:0001669	acrosomal vesicle	0.48	>=0.20	WNT8A (2.7)	CTNNA3 (1.2)	ENSG00000236370 (0.7)	CTSB (0.6)	SCN5A (0.6)	FAM13B (0.5)	PKD2L2 (0.5)	NPY6R (0.4)	EML6 (0.3)	HNRNPA0 (0.3)
GO:0004984	olfactory receptor activity	0.48	>=0.20	LINC00477 (1.8)	SCN10A (1.4)	ENSG00000237887 (1.3)	SCN5A (1.0)	NPY6R (0.7)	ENSG00000236370 (0.6)	WNT8A (0.6)	NDST2 (0.5)	ENSG00000237298 (0.5)	EML6 (0.4)
GO:0030120	vesicle coat	0.48	>=0.20	SEC24C (4.6)	KIAA0913 (3.1)	CHD9 (2.7)	EXT1 (2.0)	CAMK2D (1.2)	CAMK2G (1.2)	ENSG00000251582 (1.0)	EML6 (0.9)	SPTBN1 (0.6)	FUT11 (0.5)
GO:0050771	negative regulation of axonogenesis	0.48	>=0.20	SCN10A (2.4)	WNT8A (1.9)	CTNNA3 (1.0)	KIAA0913 (0.9)	SIPA1L1 (0.7)	LINC00477 (0.6)	KLHL3 (0.5)	NPY6R (0.5)	ENSG00000237887 (0.4)	CTSB (0.4)
GO:0048487	beta-tubulin binding	0.48	>=0.20	KIAA0913 (3.6)	CHD9 (2.4)	FAM13B (1.8)	CTSB (1.3)	SCN5A (1.3)	CHCHD1 (1.2)	ENSG00000237887 (0.9)	PKD2L2 (0.4)	SIPA1L1 (0.4)	MYOT (0.3)
GO:0030593	neutrophil chemotaxis	0.48	>=0.20	NDST2 (1.6)	LINC00477 (1.3)	WNT8A (1.0)	CHD9 (1.0)	CTSB (0.9)	CTNNA3 (0.7)	NPY6R (0.6)	MYOT (0.5)	CAMK2G (0.4)	EXT1 (0.4)
GO:0016810	hydrolase activity, acting on carbon-nitrogen (but not peptide) bonds	0.48	>=0.20	MYOT (1.4)	CTNNA3 (1.3)	TBX3 (0.8)	SIPA1L1 (0.8)	CAMK2G (0.8)	CCDC141 (0.8)	VGLL2 (0.8)	TTN (0.8)	ENSG00000237887 (0.7)	NDST2 (0.7)
GO:0008483	transaminase activity	0.48	>=0.20	EXT1 (1.1)	CTNNA3 (0.9)	KLHL3 (0.7)	ENSG00000237298 (0.7)	CHD9 (0.6)	SEC24C (0.3)	CAMK2D (0.3)	MYOT (0.3)	ENSG00000236370 (0.2)	SYNPO2L (0.2)
GO:0008373	sialyltransferase activity	0.48	>=0.20	SIPA1L1 (1.3)	CTSB (0.9)	EXT1 (0.8)	EML6 (0.8)	VGLL2 (0.7)	NDST2 (0.6)	ENSG00000237887 (0.5)	KLHL3 (0.5)	ENSG00000238018 (0.5)	CAMK2G (0.3)
GO:0001959	regulation of cytokine-mediated signaling pathway	0.48	>=0.20	ENSG00000236370 (2.7)	EXT1 (2.2)	ENSG00000237298 (2.1)	NDST2 (1.0)	CTSB (0.9)	CTNNA3 (0.9)	CAMK2D (0.4)	FUT11 (0.4)	KLHL3 (0.1)	TBX3 (0.1)
GO:0005109	frizzled binding	0.48	>=0.20	TBX3 (4.1)	CTNNA3 (1.6)	EXT1 (1.4)	WNT8A (1.1)	KIAA0913 (0.8)	FUT11 (0.7)	SCN10A (0.6)	ENSG00000251582 (0.5)	ENSG00000238018 (0.4)	SCN5A (0.1)
GO:0030279	negative regulation of ossification	0.48	>=0.20	FUT11 (2.1)	ENSG00000237298 (1.6)	CTNNA3 (1.6)	CHD9 (1.6)	NDST2 (1.0)	SCN10A (0.8)	VGLL2 (0.8)	KLHL3 (0.7)	WNT8A (0.6)	PKD2L2 (0.5)
GO:0034375	high-density lipoprotein particle remodeling	0.48	>=0.20	CTSB (1.2)	SCN10A (1.0)	ENSG00000237298 (0.8)	ENSG00000236370 (0.6)	CAMK2D (0.6)	FUT11 (0.5)	LINC00477 (0.4)	TBX3 (0.4)	KLHL3 (0.3)	NDST2 (0.2)
GO:0015631	tubulin binding	0.48	>=0.20	SPTBN1 (2.3)	CHD9 (2.1)	KIAA0913 (1.6)	SCN5A (1.0)	KLHL3 (0.9)	EML6 (0.7)	LINC00477 (0.5)	ENSG00000238018 (0.4)	PKD2L2 (0.3)	VGLL2 (0.3)
GO:0031625	ubiquitin protein ligase binding	0.48	>=0.20	TBX3 (1.6)	VGLL2 (1.2)	FUT11 (1.1)	ENSG00000237887 (1.1)	HNRNPA0 (0.9)	EXT1 (0.9)	SYNPO2L (0.8)	WNT8A (0.7)	CAMK2D (0.6)	KIAA0913 (0.6)
GO:0008635	activation of cysteine-type endopeptidase activity involved in apoptotic process by cytochrome c	0.48	>=0.20	FAM13B (2.6)	CCDC141 (1.4)	PKD2L2 (1.2)	ENSG00000251582 (1.1)	CHD9 (0.9)	ENSG00000237298 (0.8)	SCN5A (0.8)	HNRNPA0 (0.8)	FUT11 (0.7)	EXT1 (0.6)
GO:0002764	immune response-regulating signaling pathway	0.48	>=0.20	CAMK2D (1.8)	ENSG00000236370 (1.0)	SIPA1L1 (0.8)	NDST2 (0.5)	CTSB (0.5)	NPY6R (0.5)	PKD2L2 (0.5)	ENSG00000237298 (0.4)	CCDC141 (0.4)	CHD9 (0.4)
GO:0032886	regulation of microtubule-based process	0.48	>=0.20	LINC00477 (2.0)	ENSG00000237887 (2.0)	SPTBN1 (1.5)	ENSG00000237298 (1.3)	CHD9 (1.3)	CAMK2G (1.3)	KLHL3 (1.2)	ENSG00000238018 (1.0)	FAM13B (0.9)	CCDC141 (0.7)
GO:0009251	glucan catabolic process	0.48	>=0.20	CAMK2G (4.1)	MYOT (2.3)	ENSG00000237298 (1.5)	ENSG00000237887 (1.1)	TTN (1.0)	VGLL2 (0.8)	CTNNA3 (0.7)	FUT11 (0.7)	CHD9 (0.6)	SYNPO2L (0.5)
GO:0044247	cellular polysaccharide catabolic process	0.48	>=0.20	CAMK2G (4.1)	MYOT (2.3)	ENSG00000237298 (1.5)	ENSG00000237887 (1.1)	TTN (1.0)	VGLL2 (0.8)	CTNNA3 (0.7)	FUT11 (0.7)	CHD9 (0.6)	SYNPO2L (0.5)
GO:0007616	long-term memory	0.48	>=0.20	KLHL3 (1.9)	LINC00477 (1.7)	FAM13B (1.4)	PKD2L2 (1.4)	ENSG00000237887 (1.3)	SIPA1L1 (1.2)	SCN10A (0.9)	CAMK2D (0.8)	ENSG00000237298 (0.6)	NDST2 (0.6)
GO:0071375	cellular response to peptide hormone stimulus	0.48	>=0.20	WNT8A (1.6)	KLHL3 (1.3)	FAM13B (0.9)	SPTBN1 (0.9)	EXT1 (0.9)	SCN5A (0.7)	ENSG00000238018 (0.7)	CAMK2G (0.6)	SIPA1L1 (0.6)	CAMK2D (0.5)
GO:0045073	regulation of chemokine biosynthetic process	0.48	>=0.20	NDST2 (2.8)	ENSG00000251582 (2.2)	CTNNA3 (1.6)	ENSG00000236370 (1.4)	WNT8A (1.1)	PKD2L2 (1.0)	TBX3 (0.7)	NPY6R (0.7)	SEC24C (0.4)	KIAA0913 (0.4)
GO:0061311	cell surface receptor signaling pathway involved in heart development	0.49	>=0.20	TBX3 (2.6)	SCN5A (1.1)	ENSG00000251582 (1.1)	ENSG00000236370 (1.0)	EXT1 (1.0)	EML6 (1.0)	CAMK2D (0.9)	PKD2L2 (0.9)	NDST2 (0.5)	WNT8A (0.4)
GO:0019932	second-messenger-mediated signaling	0.49	>=0.20	EML6 (3.0)	SCN10A (2.6)	SIPA1L1 (1.4)	WNT8A (1.3)	NPY6R (1.3)	KLHL3 (1.1)	SCN5A (0.9)	FAM13B (0.7)	NDST2 (0.7)	ENSG00000238018 (0.7)
GO:0010092	specification of organ identity	0.49	>=0.20	PKD2L2 (1.7)	LINC00477 (1.7)	SCN10A (1.5)	TBX3 (1.2)	FAM13B (1.1)	NDST2 (1.0)	VGLL2 (1.0)	ENSG00000238018 (0.9)	FUT11 (0.8)	EXT1 (0.6)
GO:0010453	regulation of cell fate commitment	0.49	>=0.20	LINC00477 (2.7)	WNT8A (1.7)	ENSG00000238018 (1.2)	TBX3 (0.8)	SIPA1L1 (0.8)	NPY6R (0.7)	PKD2L2 (0.7)	SEC24C (0.7)	SCN10A (0.6)	ENSG00000237298 (0.6)
GO:0033043	regulation of organelle organization	0.49	>=0.20	SPTBN1 (1.6)	ENSG00000237887 (1.6)	CHD9 (1.5)	KLHL3 (1.4)	ENSG00000238018 (1.2)	CTNNA3 (1.1)	CAMK2G (0.9)	MYOT (0.9)	ENSG00000237298 (0.8)	PKD2L2 (0.6)
GO:0051017	actin filament bundle assembly	0.49	>=0.20	ENSG00000238018 (4.0)	ENSG00000237887 (2.7)	SIPA1L1 (1.9)	CTNNA3 (1.8)	PKD2L2 (1.7)	CAMK2D (1.4)	SPTBN1 (1.1)	ENSG00000237298 (1.0)	WNT8A (0.8)	FAM13B (0.8)
GO:0070469	respiratory chain	0.49	>=0.20	CHCHD1 (5.1)	NPY6R (1.3)	SYNPO2L (1.1)	TTN (1.0)	SCN5A (0.8)	ENSG00000238018 (0.8)	SPTBN1 (0.7)	KLHL3 (0.6)	ENSG00000251582 (0.6)	MYOT (0.3)
GO:0043303	mast cell degranulation	0.49	>=0.20	NDST2 (2.2)	LINC00477 (1.6)	WNT8A (1.3)	EML6 (1.2)	CHD9 (1.0)	CCDC141 (0.9)	FAM13B (0.8)	CTSB (0.4)	ENSG00000237887 (0.4)	KLHL3 (0.3)
GO:0060428	lung epithelium development	0.49	>=0.20	SCN10A (2.1)	ENSG00000237887 (1.7)	TBX3 (1.3)	EXT1 (1.2)	FUT11 (0.9)	SIPA1L1 (0.8)	HNRNPA0 (0.7)	KLHL3 (0.5)	ENSG00000236370 (0.4)	PKD2L2 (0.4)
GO:0071436	sodium ion export	0.49	>=0.20	KLHL3 (1.5)	CCDC141 (1.3)	ENSG00000236370 (1.2)	LINC00477 (1.0)	CAMK2G (0.9)	SIPA1L1 (0.8)	SCN5A (0.6)	ENSG00000251582 (0.6)	EML6 (0.6)	CTNNA3 (0.6)
GO:0005089	Rho guanyl-nucleotide exchange factor activity	0.49	>=0.20	KLHL3 (2.1)	SPTBN1 (2.0)	WNT8A (1.8)	EML6 (1.6)	SIPA1L1 (1.6)	ENSG00000251582 (1.0)	CHD9 (1.0)	CTNNA3 (0.9)	CAMK2G (0.9)	SCN10A (0.8)
GO:0017053	transcriptional repressor complex	0.49	>=0.20	HNRNPA0 (3.3)	KIAA0913 (2.4)	SIPA1L1 (1.3)	CHD9 (1.0)	TBX3 (0.9)	CCDC141 (0.8)	ENSG00000237298 (0.8)	NDST2 (0.8)	FAM13B (0.8)	EXT1 (0.6)
GO:0001913	T cell mediated cytotoxicity	0.49	>=0.20	CCDC141 (2.3)	ENSG00000237298 (1.6)	CHCHD1 (1.3)	LINC00477 (1.2)	WNT8A (1.0)	CTSB (0.9)	SEC24C (0.7)	FUT11 (0.7)	SCN5A (0.6)	ENSG00000251582 (0.5)
GO:0006730	one-carbon metabolic process	0.49	>=0.20	CHD9 (1.6)	ENSG00000236370 (1.2)	NDST2 (1.1)	CCDC141 (1.0)	HNRNPA0 (1.0)	EML6 (0.9)	SCN10A (0.7)	WNT8A (0.6)	CHCHD1 (0.6)	FUT11 (0.4)
GO:0019229	regulation of vasoconstriction	0.49	>=0.20	EML6 (1.9)	FUT11 (1.8)	CAMK2G (1.7)	VGLL2 (1.6)	WNT8A (1.5)	CAMK2D (1.1)	NPY6R (1.0)	PKD2L2 (1.0)	MYOT (0.7)	TBX3 (0.6)
GO:0048713	regulation of oligodendrocyte differentiation	0.49	>=0.20	LINC00477 (2.8)	ENSG00000251582 (2.2)	ENSG00000237298 (1.6)	PKD2L2 (1.4)	SCN10A (1.2)	EML6 (0.9)	CAMK2G (0.5)	KLHL3 (0.5)	VGLL2 (0.4)	ENSG00000237887 (0.4)
GO:0043028	cysteine-type endopeptidase regulator activity involved in apoptotic process	0.49	>=0.20	CAMK2D (1.6)	TBX3 (1.5)	CCDC141 (0.9)	SCN5A (0.9)	SPTBN1 (0.8)	CHD9 (0.7)	MYOT (0.6)	ENSG00000238018 (0.5)	ENSG00000237298 (0.4)	KLHL3 (0.4)
GO:0016229	steroid dehydrogenase activity	0.49	>=0.20	CTSB (1.5)	KLHL3 (1.1)	CHD9 (0.9)	FAM13B (0.7)	SCN10A (0.5)	EML6 (0.5)	FUT11 (0.4)	CAMK2G (0.3)	EXT1 (0.2)	TBX3 (0.1)
GO:0032673	regulation of interleukin-4 production	0.49	>=0.20	ENSG00000236370 (1.3)	SIPA1L1 (1.3)	EML6 (1.1)	ENSG00000237298 (1.1)	KLHL3 (0.9)	LINC00477 (0.8)	SCN10A (0.5)	TBX3 (0.5)	CAMK2D (0.4)	PKD2L2 (0.2)
GO:0006940	regulation of smooth muscle contraction	0.49	>=0.20	SCN10A (2.5)	SCN5A (1.8)	CTNNA3 (1.6)	CAMK2G (1.5)	FUT11 (1.0)	WNT8A (0.9)	FAM13B (0.7)	SIPA1L1 (0.6)	NPY6R (0.5)	NDST2 (0.3)
GO:0004497	monooxygenase activity	0.49	>=0.20	NDST2 (1.3)	NPY6R (1.0)	ENSG00000251582 (1.0)	KLHL3 (1.0)	EML6 (0.9)	TBX3 (0.8)	CAMK2G (0.5)	SCN5A (0.5)	CAMK2D (0.4)	CTNNA3 (0.2)
GO:0006486	protein glycosylation	0.49	>=0.20	FUT11 (3.5)	PKD2L2 (2.2)	SEC24C (1.8)	NDST2 (1.4)	ENSG00000251582 (1.2)	CHCHD1 (1.1)	ENSG00000236370 (0.9)	WNT8A (0.8)	CTSB (0.8)	EML6 (0.5)
GO:0043413	macromolecule glycosylation	0.49	>=0.20	FUT11 (3.5)	PKD2L2 (2.2)	SEC24C (1.8)	NDST2 (1.4)	ENSG00000251582 (1.2)	CHCHD1 (1.1)	ENSG00000236370 (0.9)	WNT8A (0.8)	CTSB (0.8)	EML6 (0.5)
GO:0042101	T cell receptor complex	0.49	>=0.20	EML6 (1.3)	PKD2L2 (1.1)	SEC24C (0.9)	CTSB (0.8)	ENSG00000236370 (0.7)	ENSG00000237887 (0.7)	SCN5A (0.6)	WNT8A (0.5)	NDST2 (0.4)	CAMK2D (0.4)
GO:0007128	meiotic prophase I	0.5	>=0.20	PKD2L2 (1.9)	LINC00477 (1.9)	EML6 (1.2)	ENSG00000237887 (0.9)	CAMK2D (0.7)	SCN10A (0.6)	FUT11 (0.5)	ENSG00000236370 (0.5)	FAM13B (0.5)	WNT8A (0.2)
GO:0006412	translation	0.5	>=0.20	CHCHD1 (3.7)	ENSG00000237887 (2.7)	ENSG00000238018 (0.9)	ENSG00000237298 (0.7)	LINC00477 (0.7)	CAMK2D (0.6)	SEC24C (0.6)	HNRNPA0 (0.6)	ENSG00000251582 (0.3)	WNT8A (0.3)
GO:0016780	phosphotransferase activity, for other substituted phosphate groups	0.5	>=0.20	ENSG00000236370 (3.0)	CTSB (2.1)	NDST2 (1.6)	TBX3 (1.3)	ENSG00000251582 (1.2)	PKD2L2 (1.0)	NPY6R (0.8)	SCN5A (0.6)	FUT11 (0.5)	CHCHD1 (0.4)
GO:0031267	small GTPase binding	0.5	>=0.20	SIPA1L1 (2.4)	SPTBN1 (2.2)	SCN10A (1.8)	CCDC141 (1.5)	NDST2 (1.0)	FAM13B (1.0)	KIAA0913 (0.7)	KLHL3 (0.7)	ENSG00000238018 (0.5)	EML6 (0.5)
GO:0007259	JAK-STAT cascade	0.5	>=0.20	LINC00477 (2.6)	PKD2L2 (2.2)	SCN10A (1.8)	NDST2 (1.5)	ENSG00000236370 (1.3)	ENSG00000251582 (0.7)	SEC24C (0.6)	MYOT (0.2)	EXT1 (0.2)	SCN5A (-0.0)
GO:0008238	exopeptidase activity	0.5	>=0.20	CTSB (2.3)	CAMK2D (1.7)	ENSG00000237298 (1.5)	NPY6R (1.4)	KLHL3 (1.3)	CCDC141 (1.2)	PKD2L2 (0.6)	CTNNA3 (0.4)	ENSG00000251582 (0.2)	LINC00477 (0.2)
GO:0043368	positive T cell selection	0.5	>=0.20	SCN10A (1.6)	WNT8A (1.3)	SCN5A (1.2)	EML6 (1.1)	CAMK2D (0.9)	CTNNA3 (0.8)	KLHL3 (0.8)	CAMK2G (0.7)	ENSG00000237887 (0.5)	SEC24C (0.5)
GO:0050680	negative regulation of epithelial cell proliferation	0.5	>=0.20	FUT11 (1.9)	CAMK2D (1.8)	CHD9 (1.6)	PKD2L2 (1.6)	EXT1 (1.4)	ENSG00000237887 (0.7)	TBX3 (0.4)	SPTBN1 (0.4)	CAMK2G (0.3)	SIPA1L1 (0.3)
GO:0043405	regulation of MAP kinase activity	0.5	>=0.20	CAMK2D (1.8)	FUT11 (1.7)	EXT1 (1.5)	CCDC141 (1.3)	SIPA1L1 (1.1)	NDST2 (1.0)	PKD2L2 (0.9)	CHD9 (0.8)	KIAA0913 (0.4)	ENSG00000251582 (0.4)
GO:0030101	natural killer cell activation	0.5	>=0.20	CAMK2D (2.1)	WNT8A (1.4)	LINC00477 (1.3)	CTNNA3 (1.2)	CHCHD1 (1.1)	ENSG00000236370 (1.0)	NDST2 (0.9)	ENSG00000237887 (0.6)	PKD2L2 (0.4)	ENSG00000237298 (0.3)
GO:0042304	regulation of fatty acid biosynthetic process	0.5	>=0.20	SCN10A (2.5)	WNT8A (2.0)	EML6 (1.6)	CAMK2G (1.2)	CAMK2D (1.0)	CTNNA3 (0.8)	NPY6R (0.7)	SCN5A (0.4)	ENSG00000237298 (0.2)	LINC00477 (0.1)
GO:0006688	glycosphingolipid biosynthetic process	0.5	>=0.20	LINC00477 (3.3)	NPY6R (1.2)	NDST2 (1.2)	SIPA1L1 (1.0)	EML6 (1.0)	VGLL2 (0.8)	CCDC141 (0.7)	CTNNA3 (0.5)	ENSG00000237887 (0.5)	FAM13B (0.3)
GO:0006888	ER to Golgi vesicle-mediated transport	0.5	>=0.20	SEC24C (3.7)	ENSG00000251582 (3.0)	CHD9 (2.3)	EML6 (1.6)	CHCHD1 (1.5)	KIAA0913 (1.5)	FUT11 (1.4)	ENSG00000236370 (1.1)	NDST2 (1.1)	EXT1 (0.7)
GO:0009582	detection of abiotic stimulus	0.5	>=0.20	SCN10A (3.4)	ENSG00000237887 (1.5)	PKD2L2 (1.0)	CCDC141 (0.8)	CHCHD1 (0.8)	CTNNA3 (0.7)	KLHL3 (0.7)	CHD9 (0.6)	ENSG00000236370 (0.6)	WNT8A (0.4)
GO:0072074	kidney mesenchyme development	0.5	>=0.20	ENSG00000251582 (2.1)	ENSG00000237298 (2.0)	SCN10A (1.5)	TBX3 (1.4)	FUT11 (1.1)	EML6 (1.0)	VGLL2 (0.9)	CAMK2G (0.7)	ENSG00000237887 (0.6)	CHCHD1 (0.6)
GO:0042742	defense response to bacterium	0.5	>=0.20	ENSG00000237298 (2.9)	ENSG00000236370 (2.3)	ENSG00000238018 (1.5)	NDST2 (1.4)	ENSG00000251582 (1.3)	CHCHD1 (0.7)	CTSB (0.6)	NPY6R (0.6)	CCDC141 (0.5)	WNT8A (0.5)
GO:0005741	mitochondrial outer membrane	0.5	>=0.20	NPY6R (1.3)	CAMK2D (1.1)	SPTBN1 (1.0)	VGLL2 (1.0)	CAMK2G (0.9)	CHCHD1 (0.9)	TBX3 (0.9)	LINC00477 (0.7)	ENSG00000251582 (0.5)	SCN5A (0.4)
GO:0002253	activation of immune response	0.5	>=0.20	CTSB (1.4)	ENSG00000236370 (1.3)	CAMK2D (1.3)	ENSG00000237298 (1.0)	NDST2 (0.8)	CTNNA3 (0.4)	PKD2L2 (0.4)	WNT8A (0.3)	CCDC141 (0.2)	NPY6R (0.2)
GO:0005254	chloride channel activity	0.5	>=0.20	SCN10A (2.1)	CAMK2D (1.4)	CTNNA3 (1.3)	SPTBN1 (1.2)	NPY6R (0.9)	EML6 (0.8)	KLHL3 (0.7)	PKD2L2 (0.7)	CCDC141 (0.6)	FUT11 (0.6)
GO:0045649	regulation of macrophage differentiation	0.5	>=0.20	PKD2L2 (1.9)	TBX3 (1.2)	CHD9 (1.0)	SCN10A (0.9)	NDST2 (0.8)	EML6 (0.6)	ENSG00000238018 (0.6)	LINC00477 (0.4)	FUT11 (0.3)	FAM13B (0.3)
GO:0030855	epithelial cell differentiation	0.5	>=0.20	TBX3 (2.0)	EML6 (1.2)	ENSG00000237887 (1.0)	LINC00477 (0.6)	FUT11 (0.6)	SCN5A (0.5)	CTNNA3 (0.4)	SCN10A (0.4)	SIPA1L1 (0.2)	SEC24C (0.2)
GO:0015935	small ribosomal subunit	0.5	>=0.20	CHCHD1 (5.7)	ENSG00000237887 (2.1)	LINC00477 (1.8)	ENSG00000251582 (1.7)	KIAA0913 (0.5)	SEC24C (0.4)	NDST2 (0.3)	ENSG00000237298 (0.2)	ENSG00000238018 (0.2)	CAMK2G (0.2)
GO:0080008	CUL4 RING ubiquitin ligase complex	0.5	>=0.20	EXT1 (1.3)	NDST2 (1.1)	EML6 (1.1)	ENSG00000237298 (1.0)	FAM13B (0.9)	LINC00477 (0.9)	SEC24C (0.3)	SYNPO2L (0.3)	SCN5A (0.2)	VGLL2 (0.2)
GO:0022898	regulation of transmembrane transporter activity	0.5	>=0.20	PKD2L2 (3.4)	ENSG00000237298 (2.1)	CAMK2G (1.8)	EML6 (1.5)	MYOT (1.4)	SIPA1L1 (1.4)	ENSG00000237887 (1.4)	VGLL2 (0.9)	CCDC141 (0.9)	TTN (0.8)
GO:0006487	protein N-linked glycosylation	0.5	>=0.20	FUT11 (3.3)	SEC24C (2.3)	ENSG00000251582 (2.0)	PKD2L2 (1.6)	EML6 (1.2)	CTSB (1.0)	NDST2 (1.0)	ENSG00000236370 (0.9)	CHCHD1 (0.8)	WNT8A (0.5)
GO:0050852	T cell receptor signaling pathway	0.5	>=0.20	CAMK2D (1.4)	KLHL3 (1.2)	PKD2L2 (1.0)	ENSG00000237298 (1.0)	ENSG00000237887 (0.9)	CAMK2G (0.8)	NDST2 (0.7)	NPY6R (0.7)	CTNNA3 (0.7)	WNT8A (0.7)
GO:0048029	monosaccharide binding	0.5	>=0.20	CTSB (2.1)	FUT11 (1.8)	TTN (1.4)	MYOT (1.3)	ENSG00000237298 (1.2)	SCN5A (0.7)	CTNNA3 (0.6)	ENSG00000236370 (0.6)	SEC24C (0.4)	SYNPO2L (0.4)
GO:0070325	lipoprotein particle receptor binding	0.5	>=0.20	CTSB (2.5)	CAMK2D (2.0)	ENSG00000238018 (1.2)	WNT8A (0.9)	KLHL3 (0.8)	HNRNPA0 (0.8)	EML6 (0.6)	SCN5A (0.3)	SEC24C (0.3)	PKD2L2 (0.3)
GO:0023061	signal release	0.5	>=0.20	EML6 (3.3)	PKD2L2 (1.5)	SCN10A (1.5)	CHD9 (1.3)	ENSG00000251582 (0.6)	ENSG00000238018 (0.6)	FUT11 (0.6)	CAMK2D (0.6)	CAMK2G (0.6)	FAM13B (0.5)
GO:0003001	generation of a signal involved in cell-cell signaling	0.5	>=0.20	EML6 (3.3)	PKD2L2 (1.5)	SCN10A (1.5)	CHD9 (1.3)	ENSG00000251582 (0.6)	ENSG00000238018 (0.6)	FUT11 (0.6)	CAMK2D (0.6)	CAMK2G (0.6)	FAM13B (0.5)
GO:0051539	4 iron, 4 sulfur cluster binding	0.5	>=0.20	ENSG00000238018 (1.4)	SCN5A (1.1)	CTNNA3 (1.0)	CHCHD1 (1.0)	ENSG00000237887 (0.5)	ENSG00000251582 (0.5)	KLHL3 (0.5)	SPTBN1 (0.5)	NPY6R (0.4)	CAMK2D (0.4)
GO:0060603	mammary gland duct morphogenesis	0.5	>=0.20	TBX3 (2.7)	ENSG00000237887 (1.5)	EML6 (1.4)	KIAA0913 (1.3)	NDST2 (1.3)	CHD9 (0.9)	ENSG00000236370 (0.9)	SEC24C (0.8)	PKD2L2 (0.7)	CTNNA3 (0.7)
GO:0015078	hydrogen ion transmembrane transporter activity	0.5	>=0.20	CHCHD1 (2.6)	CTSB (1.7)	NPY6R (1.4)	KLHL3 (1.2)	FAM13B (0.9)	SYNPO2L (0.9)	CAMK2D (0.6)	TTN (0.5)	CHD9 (0.4)	SCN5A (0.4)
GO:0033865	nucleoside bisphosphate metabolic process	0.5	>=0.20	LINC00477 (2.5)	EML6 (1.6)	ENSG00000251582 (1.5)	SCN10A (1.2)	NPY6R (1.1)	ENSG00000237887 (1.0)	EXT1 (0.7)	SIPA1L1 (0.3)	ENSG00000236370 (0.2)	NDST2 (0.1)
GO:0022900	electron transport chain	0.51	>=0.20	CHCHD1 (4.5)	EML6 (0.9)	NPY6R (0.8)	LINC00477 (0.7)	ENSG00000251582 (0.7)	CHD9 (0.7)	SCN5A (0.6)	ENSG00000238018 (0.5)	KLHL3 (0.3)	SYNPO2L (0.1)
GO:0070646	protein modification by small protein removal	0.51	>=0.20	CHD9 (1.5)	KLHL3 (1.2)	CTNNA3 (1.1)	LINC00477 (1.0)	ENSG00000236370 (0.9)	SCN10A (0.6)	CAMK2G (0.3)	FAM13B (0.3)	SEC24C (0.2)	SYNPO2L (0.2)
GO:0016607	nuclear speck	0.51	>=0.20	HNRNPA0 (3.4)	FAM13B (2.4)	KIAA0913 (2.2)	NDST2 (1.8)	ENSG00000251582 (1.8)	PKD2L2 (1.7)	SEC24C (1.6)	EML6 (1.0)	SIPA1L1 (1.0)	CAMK2G (0.9)
GO:0015116	sulfate transmembrane transporter activity	0.51	>=0.20	CAMK2D (1.6)	ENSG00000236370 (0.8)	ENSG00000251582 (0.7)	PKD2L2 (0.6)	NPY6R (0.6)	LINC00477 (0.5)	SCN10A (0.4)	FAM13B (0.4)	CTSB (0.3)	NDST2 (0.3)
GO:0070972	protein localization in endoplasmic reticulum	0.51	>=0.20	CHD9 (1.6)	CCDC141 (1.5)	SEC24C (1.4)	ENSG00000251582 (1.3)	EXT1 (1.0)	ENSG00000237887 (0.9)	WNT8A (0.7)	ENSG00000236370 (0.6)	EML6 (0.6)	PKD2L2 (0.4)
GO:0046915	transition metal ion transmembrane transporter activity	0.51	>=0.20	CTSB (2.4)	CTNNA3 (1.3)	ENSG00000236370 (1.1)	TBX3 (0.9)	EXT1 (0.6)	ENSG00000251582 (0.4)	SCN5A (0.2)	NPY6R (0.1)	VGLL2 (0.0)	SCN10A (-0.0)
GO:0010001	glial cell differentiation	0.51	>=0.20	LINC00477 (2.0)	ENSG00000251582 (1.8)	ENSG00000238018 (1.4)	SCN10A (1.3)	SPTBN1 (1.3)	SIPA1L1 (1.2)	HNRNPA0 (0.4)	PKD2L2 (0.3)	TBX3 (0.3)	EXT1 (0.2)
GO:0006916	anti-apoptosis	0.51	>=0.20	ENSG00000251582 (3.2)	ENSG00000236370 (1.8)	CTSB (1.6)	FUT11 (1.3)	KIAA0913 (1.0)	CHCHD1 (1.0)	EML6 (1.0)	ENSG00000238018 (1.0)	FAM13B (0.8)	EXT1 (0.7)
GO:0003707	steroid hormone receptor activity	0.51	>=0.20	TBX3 (3.7)	NPY6R (1.6)	CAMK2D (0.8)	CTNNA3 (0.7)	PKD2L2 (0.6)	EML6 (0.5)	CAMK2G (0.5)	ENSG00000251582 (0.4)	KIAA0913 (0.3)	VGLL2 (0.3)
GO:0030670	phagocytic vesicle membrane	0.51	>=0.20	ENSG00000238018 (1.5)	CTSB (1.3)	NPY6R (0.6)	LINC00477 (0.5)	SCN10A (0.5)	CTNNA3 (0.5)	FAM13B (0.4)	ENSG00000236370 (0.2)	CHCHD1 (0.2)	SCN5A (0.2)
GO:0019433	triglyceride catabolic process	0.51	>=0.20	WNT8A (1.9)	FUT11 (1.2)	NPY6R (1.0)	PKD2L2 (1.0)	CHD9 (0.9)	CAMK2D (0.9)	CTNNA3 (0.8)	SCN10A (0.8)	VGLL2 (0.7)	SCN5A (0.6)
GO:0001912	positive regulation of leukocyte mediated cytotoxicity	0.51	>=0.20	WNT8A (1.6)	CCDC141 (0.9)	SCN10A (0.9)	ENSG00000238018 (0.8)	CAMK2D (0.8)	SEC24C (0.8)	FUT11 (0.6)	SCN5A (0.6)	CTSB (0.5)	NDST2 (0.4)
GO:0030374	ligand-dependent nuclear receptor transcription coactivator activity	0.51	>=0.20	KIAA0913 (2.3)	EXT1 (1.6)	HNRNPA0 (1.4)	SIPA1L1 (1.1)	SEC24C (1.0)	CHCHD1 (0.7)	SCN10A (0.6)	SYNPO2L (0.6)	ENSG00000237298 (0.6)	NDST2 (0.5)
GO:0045089	positive regulation of innate immune response	0.51	>=0.20	CAMK2D (1.1)	CTSB (1.1)	CTNNA3 (0.9)	ENSG00000236370 (0.7)	ENSG00000237298 (0.6)	CCDC141 (0.6)	NDST2 (0.5)	EXT1 (0.4)	NPY6R (0.3)	VGLL2 (0.1)
GO:0043073	germ cell nucleus	0.51	>=0.20	CHD9 (1.5)	ENSG00000237298 (1.3)	KLHL3 (1.0)	SCN10A (0.8)	CTNNA3 (0.7)	LINC00477 (0.6)	WNT8A (0.6)	SIPA1L1 (0.6)	KIAA0913 (0.6)	FUT11 (0.5)
GO:0030819	positive regulation of cAMP biosynthetic process	0.51	>=0.20	SCN10A (2.6)	WNT8A (1.8)	FUT11 (1.4)	ENSG00000237887 (1.2)	SIPA1L1 (1.0)	CTNNA3 (0.7)	ENSG00000238018 (0.5)	PKD2L2 (0.5)	FAM13B (0.4)	EML6 (0.4)
GO:0030816	positive regulation of cAMP metabolic process	0.51	>=0.20	SCN10A (2.6)	WNT8A (1.8)	FUT11 (1.4)	ENSG00000237887 (1.2)	SIPA1L1 (1.0)	CTNNA3 (0.7)	ENSG00000238018 (0.5)	PKD2L2 (0.5)	FAM13B (0.4)	EML6 (0.4)
GO:0006342	chromatin silencing	0.51	>=0.20	ENSG00000251582 (2.0)	SEC24C (1.6)	FUT11 (1.4)	KLHL3 (1.4)	CHD9 (1.3)	SCN10A (1.1)	CHCHD1 (0.8)	KIAA0913 (0.8)	NPY6R (0.5)	CTNNA3 (0.5)
GO:0051928	positive regulation of calcium ion transport	0.51	>=0.20	SCN5A (1.7)	FUT11 (1.2)	ENSG00000251582 (1.1)	KLHL3 (0.9)	NDST2 (0.8)	ENSG00000238018 (0.8)	LINC00477 (0.7)	CHCHD1 (0.6)	FAM13B (0.5)	CCDC141 (0.5)
GO:0002708	positive regulation of lymphocyte mediated immunity	0.51	>=0.20	WNT8A (1.3)	NDST2 (1.2)	KLHL3 (1.1)	CCDC141 (1.0)	ENSG00000236370 (0.7)	CTSB (0.6)	ENSG00000237298 (0.6)	CAMK2D (0.5)	SEC24C (0.5)	LINC00477 (0.5)
GO:0002705	positive regulation of leukocyte mediated immunity	0.51	>=0.20	WNT8A (1.3)	NDST2 (1.2)	KLHL3 (1.1)	CCDC141 (1.0)	ENSG00000236370 (0.7)	CTSB (0.6)	ENSG00000237298 (0.6)	CAMK2D (0.5)	SEC24C (0.5)	LINC00477 (0.5)
GO:0060271	cilium morphogenesis	0.51	>=0.20	EML6 (1.8)	CHD9 (1.5)	SCN10A (1.0)	LINC00477 (0.8)	ENSG00000237298 (0.5)	FAM13B (0.5)	NPY6R (0.3)	SIPA1L1 (0.2)	KIAA0913 (0.2)	SPTBN1 (-0.1)
GO:0051058	negative regulation of small GTPase mediated signal transduction	0.51	>=0.20	ENSG00000238018 (4.6)	SIPA1L1 (1.9)	ENSG00000237887 (1.1)	PKD2L2 (1.1)	CAMK2G (0.9)	SPTBN1 (0.9)	WNT8A (0.6)	CCDC141 (0.5)	KIAA0913 (0.5)	KLHL3 (0.4)
GO:0035770	ribonucleoprotein granule	0.51	>=0.20	PKD2L2 (1.8)	SIPA1L1 (1.6)	CAMK2D (1.5)	ENSG00000237887 (1.3)	HNRNPA0 (1.2)	WNT8A (1.2)	FUT11 (1.1)	SEC24C (1.1)	FAM13B (1.0)	KLHL3 (0.8)
GO:0009615	response to virus	0.51	>=0.20	ENSG00000236370 (1.0)	SEC24C (0.9)	ENSG00000237298 (0.8)	CTSB (0.6)	SCN5A (0.6)	ENSG00000251582 (0.6)	EXT1 (0.5)	NDST2 (0.5)	CTNNA3 (0.4)	FUT11 (0.3)
GO:0042168	heme metabolic process	0.51	>=0.20	PKD2L2 (2.0)	ENSG00000236370 (1.5)	CTSB (1.5)	WNT8A (0.9)	NPY6R (0.7)	CTNNA3 (0.6)	ENSG00000237298 (0.5)	SCN5A (0.4)	CHCHD1 (0.3)	CCDC141 (0.3)
GO:0050769	positive regulation of neurogenesis	0.51	>=0.20	CHD9 (1.9)	KIAA0913 (1.2)	SCN10A (1.2)	CAMK2D (0.9)	HNRNPA0 (0.7)	SIPA1L1 (0.5)	ENSG00000238018 (0.4)	ENSG00000251582 (0.4)	SCN5A (0.2)	ENSG00000237887 (0.2)
GO:0035113	embryonic appendage morphogenesis	0.51	>=0.20	TBX3 (2.4)	FAM13B (1.1)	CHD9 (0.9)	KIAA0913 (0.8)	EML6 (0.7)	NDST2 (0.6)	CAMK2G (0.5)	ENSG00000251582 (0.5)	VGLL2 (0.4)	KLHL3 (0.4)
GO:0030326	embryonic limb morphogenesis	0.51	>=0.20	TBX3 (2.4)	FAM13B (1.1)	CHD9 (0.9)	KIAA0913 (0.8)	EML6 (0.7)	NDST2 (0.6)	CAMK2G (0.5)	ENSG00000251582 (0.5)	VGLL2 (0.4)	KLHL3 (0.4)
GO:0042562	hormone binding	0.51	>=0.20	WNT8A (1.5)	FUT11 (1.3)	ENSG00000238018 (1.1)	NDST2 (0.9)	SCN5A (0.8)	CHD9 (0.7)	ENSG00000237887 (0.6)	SEC24C (0.4)	VGLL2 (0.4)	KLHL3 (0.4)
GO:0010742	macrophage derived foam cell differentiation	0.52	>=0.20	CAMK2D (2.2)	SCN10A (1.6)	NPY6R (1.4)	FAM13B (1.2)	KLHL3 (0.8)	CTSB (0.8)	EML6 (0.7)	MYOT (0.6)	VGLL2 (0.4)	TBX3 (0.4)
GO:0090077	foam cell differentiation	0.52	>=0.20	CAMK2D (2.2)	SCN10A (1.6)	NPY6R (1.4)	FAM13B (1.2)	KLHL3 (0.8)	CTSB (0.8)	EML6 (0.7)	MYOT (0.6)	VGLL2 (0.4)	TBX3 (0.4)
GO:0051648	vesicle localization	0.52	>=0.20	SEC24C (3.9)	CHD9 (2.8)	KIAA0913 (2.1)	ENSG00000251582 (1.4)	EML6 (1.1)	CHCHD1 (0.9)	NDST2 (0.9)	FUT11 (0.8)	CCDC141 (0.7)	WNT8A (0.6)
GO:0008287	protein serine/threonine phosphatase complex	0.52	>=0.20	FAM13B (1.8)	CAMK2D (1.4)	EXT1 (1.2)	SCN5A (1.1)	EML6 (1.1)	HNRNPA0 (0.9)	SEC24C (0.9)	CAMK2G (0.8)	SIPA1L1 (0.8)	NPY6R (0.8)
GO:0006821	chloride transport	0.52	>=0.20	CTNNA3 (2.0)	SCN10A (1.9)	CAMK2D (1.4)	KLHL3 (0.9)	EML6 (0.7)	ENSG00000236370 (0.6)	ENSG00000237887 (0.6)	NDST2 (0.6)	KIAA0913 (0.6)	NPY6R (0.4)
GO:0032816	positive regulation of natural killer cell activation	0.52	>=0.20	CTNNA3 (1.5)	ENSG00000237887 (1.5)	WNT8A (1.5)	NDST2 (1.3)	ENSG00000237298 (1.2)	ENSG00000236370 (1.1)	LINC00477 (0.8)	CHCHD1 (0.7)	KLHL3 (0.6)	SEC24C (0.5)
GO:0043901	negative regulation of multi-organism process	0.52	>=0.20	ENSG00000236370 (3.4)	NDST2 (3.2)	ENSG00000251582 (2.4)	ENSG00000237298 (2.1)	ENSG00000238018 (1.7)	WNT8A (1.7)	LINC00477 (1.1)	SEC24C (1.1)	VGLL2 (0.5)	CHCHD1 (0.5)
GO:0032321	positive regulation of Rho GTPase activity	0.52	>=0.20	CTNNA3 (2.1)	ENSG00000237887 (2.1)	KLHL3 (2.0)	SIPA1L1 (1.6)	WNT8A (1.3)	ENSG00000238018 (1.0)	CAMK2G (0.9)	NDST2 (0.8)	KIAA0913 (0.7)	SCN5A (0.5)
GO:0032319	regulation of Rho GTPase activity	0.52	>=0.20	ENSG00000237887 (2.4)	KLHL3 (1.9)	CTNNA3 (1.7)	SIPA1L1 (1.1)	NDST2 (1.0)	CCDC141 (0.7)	CAMK2G (0.4)	LINC00477 (0.4)	SCN5A (0.4)	EML6 (0.3)
GO:0060393	regulation of pathway-restricted SMAD protein phosphorylation	0.52	>=0.20	ENSG00000236370 (2.7)	KLHL3 (2.4)	EXT1 (2.4)	CAMK2D (1.6)	TBX3 (1.2)	FUT11 (0.7)	NPY6R (0.6)	SIPA1L1 (0.6)	LINC00477 (0.6)	CAMK2G (0.4)
GO:0002684	positive regulation of immune system process	0.52	>=0.20	ENSG00000236370 (2.1)	NDST2 (2.0)	CTSB (1.3)	CAMK2D (1.2)	WNT8A (0.9)	SEC24C (0.3)	EXT1 (0.3)	SIPA1L1 (0.3)	NPY6R (0.1)	SCN5A (0.0)
GO:0018345	protein palmitoylation	0.52	>=0.20	CHD9 (1.5)	KLHL3 (1.4)	VGLL2 (1.0)	CAMK2G (0.8)	MYOT (0.7)	LINC00477 (0.7)	ENSG00000237298 (0.6)	WNT8A (0.6)	NPY6R (0.6)	EML6 (0.5)
GO:0030117	membrane coat	0.52	>=0.20	SEC24C (5.0)	KIAA0913 (3.3)	CHD9 (2.6)	ENSG00000251582 (1.9)	CAMK2G (1.1)	EXT1 (1.0)	NDST2 (1.0)	CAMK2D (0.9)	EML6 (0.9)	ENSG00000236370 (0.6)
GO:0048475	coated membrane	0.52	>=0.20	SEC24C (5.0)	KIAA0913 (3.3)	CHD9 (2.6)	ENSG00000251582 (1.9)	CAMK2G (1.1)	EXT1 (1.0)	NDST2 (1.0)	CAMK2D (0.9)	EML6 (0.9)	ENSG00000236370 (0.6)
GO:0010675	regulation of cellular carbohydrate metabolic process	0.52	>=0.20	ENSG00000251582 (2.3)	CTNNA3 (1.5)	FUT11 (1.4)	ENSG00000238018 (1.1)	SEC24C (1.0)	SCN5A (1.0)	SCN10A (0.9)	CCDC141 (0.9)	SPTBN1 (0.8)	CHCHD1 (0.7)
GO:0051567	histone H3-K9 methylation	0.52	>=0.20	WNT8A (2.2)	LINC00477 (1.7)	NDST2 (1.4)	FAM13B (1.2)	FUT11 (0.9)	ENSG00000237298 (0.9)	PKD2L2 (0.8)	CHD9 (0.8)	SIPA1L1 (0.5)	CAMK2D (0.4)
GO:0000979	RNA polymerase II core promoter sequence-specific DNA binding	0.52	>=0.20	TBX3 (1.6)	ENSG00000251582 (1.5)	KIAA0913 (1.2)	ENSG00000238018 (1.2)	KLHL3 (1.1)	NDST2 (0.9)	EML6 (0.9)	ENSG00000237887 (0.8)	VGLL2 (0.8)	WNT8A (0.6)
GO:0032642	regulation of chemokine production	0.52	>=0.20	NDST2 (3.3)	ENSG00000236370 (2.0)	ENSG00000251582 (1.1)	CTNNA3 (0.9)	ENSG00000237298 (0.9)	CTSB (0.7)	WNT8A (0.6)	CCDC141 (0.4)	CAMK2D (0.4)	EXT1 (0.4)
GO:0070588	calcium ion transmembrane transport	0.52	>=0.20	PKD2L2 (2.1)	KLHL3 (1.9)	CCDC141 (1.9)	EML6 (1.9)	FAM13B (1.8)	ENSG00000251582 (1.6)	SIPA1L1 (1.4)	VGLL2 (1.4)	MYOT (1.3)	NDST2 (1.1)
GO:0001948	glycoprotein binding	0.52	>=0.20	EXT1 (3.3)	SPTBN1 (2.0)	FAM13B (1.4)	KLHL3 (1.3)	KIAA0913 (1.2)	ENSG00000238018 (1.0)	CAMK2G (1.0)	ENSG00000251582 (0.8)	PKD2L2 (0.7)	SCN10A (0.7)
GO:0015949	nucleobase-containing small molecule interconversion	0.52	>=0.20	SCN10A (1.2)	CHCHD1 (1.0)	CAMK2D (0.9)	CAMK2G (0.9)	KLHL3 (0.8)	LINC00477 (0.5)	EML6 (0.5)	CCDC141 (0.5)	ENSG00000237298 (0.4)	VGLL2 (0.3)
GO:0035254	glutamate receptor binding	0.52	>=0.20	SIPA1L1 (2.2)	ENSG00000251582 (1.6)	EML6 (1.5)	CTSB (1.2)	CCDC141 (1.1)	NPY6R (1.1)	PKD2L2 (1.0)	SCN5A (0.7)	SPTBN1 (0.6)	ENSG00000238018 (0.6)
GO:0045637	regulation of myeloid cell differentiation	0.52	>=0.20	PKD2L2 (3.0)	CHD9 (2.7)	NDST2 (1.8)	HNRNPA0 (1.5)	ENSG00000238018 (1.4)	KIAA0913 (1.0)	WNT8A (0.8)	ENSG00000251582 (0.7)	CAMK2D (0.3)	TBX3 (0.1)
GO:0015879	carnitine transport	0.52	>=0.20	ENSG00000237298 (2.3)	NPY6R (2.0)	CAMK2G (1.7)	CTNNA3 (1.3)	FAM13B (1.2)	SCN10A (1.0)	LINC00477 (0.9)	EML6 (0.4)	PKD2L2 (0.4)	SCN5A (0.3)
GO:0015838	betaine transport	0.52	>=0.20	ENSG00000237298 (2.3)	NPY6R (2.0)	CAMK2G (1.7)	CTNNA3 (1.3)	FAM13B (1.2)	SCN10A (1.0)	LINC00477 (0.9)	EML6 (0.4)	PKD2L2 (0.4)	SCN5A (0.3)
GO:0006631	fatty acid metabolic process	0.52	>=0.20	SCN10A (1.9)	ENSG00000238018 (1.6)	EML6 (1.2)	CAMK2G (0.8)	PKD2L2 (0.6)	FUT11 (0.4)	SCN5A (0.4)	KLHL3 (0.4)	CHCHD1 (0.2)	ENSG00000237887 (0.2)
GO:0031069	hair follicle morphogenesis	0.52	>=0.20	ENSG00000236370 (1.5)	NDST2 (1.3)	WNT8A (0.7)	LINC00477 (0.7)	VGLL2 (0.5)	SEC24C (0.5)	KIAA0913 (0.5)	TBX3 (0.4)	KLHL3 (0.4)	CHD9 (0.3)
GO:0031527	filopodium membrane	0.52	>=0.20	CCDC141 (1.9)	LINC00477 (1.7)	SIPA1L1 (1.4)	PKD2L2 (1.3)	VGLL2 (1.0)	CAMK2D (0.9)	FUT11 (0.8)	ENSG00000238018 (0.3)	FAM13B (0.2)	EXT1 (0.2)
GO:0006879	cellular iron ion homeostasis	0.52	>=0.20	CTSB (2.4)	ENSG00000237298 (2.2)	SCN10A (1.6)	FAM13B (1.4)	ENSG00000236370 (1.1)	KLHL3 (0.8)	EXT1 (0.2)	CHD9 (0.1)	KIAA0913 (0.0)	CCDC141 (-0.1)
GO:0032675	regulation of interleukin-6 production	0.52	>=0.20	ENSG00000251582 (2.4)	ENSG00000236370 (1.9)	NDST2 (1.7)	WNT8A (0.8)	LINC00477 (0.8)	SCN10A (0.7)	CTSB (0.7)	ENSG00000237887 (0.6)	CTNNA3 (0.5)	CHD9 (0.4)
GO:2000514	regulation of CD4-positive, alpha-beta T cell activation	0.52	>=0.20	NDST2 (2.7)	ENSG00000237298 (1.7)	SIPA1L1 (1.3)	ENSG00000236370 (1.2)	LINC00477 (1.1)	PKD2L2 (0.9)	ENSG00000251582 (0.8)	EML6 (0.5)	KLHL3 (0.4)	WNT8A (0.3)
GO:0060348	bone development	0.52	>=0.20	EXT1 (1.9)	CHD9 (1.7)	VGLL2 (1.0)	FUT11 (0.6)	CAMK2D (0.6)	TBX3 (0.6)	KLHL3 (0.5)	SYNPO2L (0.3)	WNT8A (0.2)	KIAA0913 (0.1)
GO:0014911	positive regulation of smooth muscle cell migration	0.52	>=0.20	PKD2L2 (1.7)	CTNNA3 (1.7)	ENSG00000237887 (1.0)	TBX3 (0.9)	FUT11 (0.8)	SCN5A (0.7)	NDST2 (0.7)	FAM13B (0.6)	CTSB (0.6)	ENSG00000237298 (0.5)
GO:0006457	protein folding	0.52	>=0.20	ENSG00000237298 (2.5)	SEC24C (1.6)	FUT11 (1.3)	ENSG00000236370 (0.9)	CHCHD1 (0.7)	HNRNPA0 (0.7)	PKD2L2 (0.6)	CTSB (0.5)	CHD9 (0.5)	LINC00477 (0.5)
GO:0008276	protein methyltransferase activity	0.52	>=0.20	ENSG00000238018 (1.3)	CHCHD1 (1.3)	CCDC141 (1.3)	CHD9 (1.1)	SCN5A (1.1)	CAMK2G (1.0)	ENSG00000236370 (1.0)	FUT11 (0.7)	EML6 (0.6)	SCN10A (0.5)
GO:0044419	interspecies interaction between organisms	0.52	>=0.20	ENSG00000251582 (2.1)	SEC24C (1.3)	KIAA0913 (1.3)	ENSG00000237298 (1.2)	CCDC141 (1.2)	FUT11 (1.1)	CHCHD1 (1.0)	ENSG00000236370 (1.0)	EXT1 (0.9)	WNT8A (0.7)
GO:0031331	positive regulation of cellular catabolic process	0.52	>=0.20	ENSG00000251582 (2.3)	LINC00477 (1.4)	CTNNA3 (1.1)	CAMK2D (1.1)	WNT8A (1.0)	SEC24C (0.7)	SCN5A (0.5)	KIAA0913 (0.4)	ENSG00000238018 (0.4)	TBX3 (0.3)
GO:0040001	establishment of mitotic spindle localization	0.52	>=0.20	ENSG00000237298 (2.3)	KLHL3 (1.7)	ENSG00000236370 (1.4)	SCN10A (0.9)	CHD9 (0.9)	PKD2L2 (0.9)	NPY6R (0.8)	NDST2 (0.6)	SIPA1L1 (0.6)	CHCHD1 (0.5)
GO:0006839	mitochondrial transport	0.52	>=0.20	CHCHD1 (3.9)	ENSG00000251582 (1.6)	NPY6R (1.5)	LINC00477 (1.0)	FAM13B (0.7)	SCN5A (0.7)	CTNNA3 (0.6)	CCDC141 (0.4)	KLHL3 (0.4)	ENSG00000237298 (0.3)
GO:0040029	regulation of gene expression, epigenetic	0.52	>=0.20	KLHL3 (2.5)	PKD2L2 (2.0)	CHD9 (1.7)	ENSG00000251582 (1.7)	HNRNPA0 (1.7)	FUT11 (1.6)	FAM13B (1.2)	KIAA0913 (1.0)	CTNNA3 (0.7)	SCN10A (0.5)
GO:0030514	negative regulation of BMP signaling pathway	0.52	>=0.20	KLHL3 (2.4)	FUT11 (2.3)	EXT1 (2.2)	FAM13B (1.5)	WNT8A (1.4)	CTNNA3 (1.1)	PKD2L2 (1.0)	TBX3 (0.8)	LINC00477 (0.8)	ENSG00000238018 (0.8)
GO:0007618	mating	0.52	>=0.20	ENSG00000251582 (1.9)	ENSG00000237298 (1.7)	EML6 (1.7)	SCN10A (1.6)	CAMK2D (1.5)	ENSG00000237887 (1.3)	KLHL3 (1.1)	PKD2L2 (0.9)	CAMK2G (0.7)	FAM13B (0.7)
GO:0008214	protein dealkylation	0.52	>=0.20	WNT8A (1.9)	CTNNA3 (1.5)	LINC00477 (1.4)	FUT11 (0.8)	HNRNPA0 (0.7)	ENSG00000237298 (0.7)	CHD9 (0.7)	NDST2 (0.6)	SCN10A (0.6)	KIAA0913 (0.5)
GO:0006482	protein demethylation	0.52	>=0.20	WNT8A (1.9)	CTNNA3 (1.5)	LINC00477 (1.4)	FUT11 (0.8)	HNRNPA0 (0.7)	ENSG00000237298 (0.7)	CHD9 (0.7)	NDST2 (0.6)	SCN10A (0.6)	KIAA0913 (0.5)
GO:0043370	regulation of CD4-positive, alpha-beta T cell differentiation	0.53	>=0.20	NDST2 (2.7)	ENSG00000237298 (2.3)	ENSG00000251582 (1.3)	PKD2L2 (1.2)	SIPA1L1 (1.2)	ENSG00000236370 (0.9)	LINC00477 (0.9)	KLHL3 (0.7)	WNT8A (0.6)	EML6 (0.5)
GO:0014032	neural crest cell development	0.53	>=0.20	ENSG00000238018 (2.4)	SCN10A (1.5)	TBX3 (1.1)	SCN5A (0.9)	VGLL2 (0.6)	ENSG00000237298 (0.5)	CHD9 (0.4)	LINC00477 (0.4)	FUT11 (0.0)	CAMK2D (-0.0)
GO:0002285	lymphocyte activation involved in immune response	0.53	>=0.20	NDST2 (2.2)	WNT8A (1.9)	ENSG00000237887 (1.0)	CAMK2D (1.0)	PKD2L2 (0.9)	ENSG00000237298 (0.9)	ENSG00000236370 (0.8)	SIPA1L1 (0.7)	ENSG00000251582 (0.7)	CTSB (0.6)
GO:0045621	positive regulation of lymphocyte differentiation	0.53	>=0.20	NDST2 (3.2)	SEC24C (1.1)	SCN10A (1.0)	ENSG00000251582 (1.0)	ENSG00000236370 (0.9)	CAMK2D (0.9)	EML6 (0.9)	ENSG00000237298 (0.8)	SIPA1L1 (0.4)	SCN5A (0.4)
GO:0035258	steroid hormone receptor binding	0.53	>=0.20	TBX3 (2.9)	SCN5A (2.0)	SEC24C (1.7)	KIAA0913 (1.6)	CCDC141 (1.5)	FUT11 (1.5)	FAM13B (1.2)	SPTBN1 (0.8)	CTNNA3 (0.8)	HNRNPA0 (0.7)
GO:0051216	cartilage development	0.53	>=0.20	CHD9 (1.6)	VGLL2 (1.5)	ENSG00000237887 (1.0)	CAMK2D (0.9)	TBX3 (0.8)	EXT1 (0.3)	MYOT (0.3)	WNT8A (0.3)	SYNPO2L (0.3)	SCN10A (0.2)
GO:0044455	mitochondrial membrane part	0.53	>=0.20	CHCHD1 (4.9)	NPY6R (1.3)	ENSG00000251582 (0.8)	SCN5A (0.7)	SYNPO2L (0.6)	TTN (0.5)	KLHL3 (0.5)	ENSG00000236370 (0.5)	SPTBN1 (0.4)	TBX3 (0.4)
GO:0070411	I-SMAD binding	0.53	>=0.20	TBX3 (2.8)	FUT11 (1.7)	SPTBN1 (1.4)	ENSG00000237298 (0.8)	KLHL3 (0.8)	ENSG00000237887 (0.8)	HNRNPA0 (0.5)	ENSG00000236370 (0.5)	NPY6R (0.4)	KIAA0913 (0.4)
GO:0042572	retinol metabolic process	0.53	>=0.20	SCN10A (2.9)	EML6 (2.2)	FUT11 (1.5)	KLHL3 (0.7)	CTSB (0.7)	ENSG00000238018 (0.6)	CHD9 (0.3)	ENSG00000237887 (0.3)	CHCHD1 (0.0)	ENSG00000251582 (0.0)
GO:0043270	positive regulation of ion transport	0.53	>=0.20	ENSG00000251582 (1.8)	ENSG00000238018 (1.5)	SCN5A (1.3)	FUT11 (1.2)	CCDC141 (1.0)	LINC00477 (0.9)	PKD2L2 (0.5)	FAM13B (0.5)	CTNNA3 (0.5)	CHCHD1 (0.4)
GO:0032451	demethylase activity	0.53	>=0.20	CTNNA3 (1.6)	ENSG00000236370 (1.4)	LINC00477 (1.3)	NDST2 (1.1)	CHD9 (1.1)	WNT8A (1.1)	HNRNPA0 (1.0)	KIAA0913 (0.6)	TBX3 (0.5)	EXT1 (0.5)
GO:0021675	nerve development	0.53	>=0.20	SCN10A (2.5)	ENSG00000237887 (1.5)	VGLL2 (1.1)	ENSG00000237298 (1.0)	CCDC141 (0.9)	EML6 (0.7)	LINC00477 (0.5)	CHD9 (0.4)	TBX3 (0.4)	CHCHD1 (0.3)
GO:0055072	iron ion homeostasis	0.53	>=0.20	CTSB (2.7)	ENSG00000237298 (1.9)	ENSG00000236370 (1.5)	FAM13B (1.1)	SCN10A (0.8)	KLHL3 (0.5)	CHD9 (0.4)	CAMK2D (0.3)	NPY6R (0.0)	CHCHD1 (0.0)
GO:0048185	activin binding	0.53	>=0.20	EXT1 (2.0)	KLHL3 (1.8)	FUT11 (1.7)	CTNNA3 (1.6)	TBX3 (1.0)	KIAA0913 (0.9)	HNRNPA0 (0.9)	CAMK2D (0.6)	SPTBN1 (0.5)	NPY6R (0.4)
GO:0048568	embryonic organ development	0.53	>=0.20	TBX3 (2.1)	VGLL2 (1.3)	KIAA0913 (1.2)	WNT8A (1.1)	CHD9 (1.0)	FUT11 (0.5)	HNRNPA0 (0.5)	EXT1 (0.4)	MYOT (0.3)	SYNPO2L (0.2)
GO:0030947	regulation of vascular endothelial growth factor receptor signaling pathway	0.53	>=0.20	CCDC141 (2.3)	KLHL3 (2.0)	ENSG00000237887 (1.9)	FUT11 (1.9)	ENSG00000237298 (1.7)	NPY6R (1.2)	CTNNA3 (0.9)	NDST2 (0.8)	TBX3 (0.8)	SPTBN1 (0.7)
GO:0002080	acrosomal membrane	0.53	>=0.20	CTNNA3 (1.8)	CCDC141 (1.2)	ENSG00000238018 (1.2)	WNT8A (1.0)	ENSG00000236370 (0.9)	SCN5A (0.8)	ENSG00000237887 (0.8)	EXT1 (0.7)	NPY6R (0.6)	FUT11 (0.5)
GO:0045622	regulation of T-helper cell differentiation	0.53	>=0.20	NDST2 (2.8)	ENSG00000237298 (1.8)	SIPA1L1 (1.0)	ENSG00000251582 (0.9)	WNT8A (0.8)	LINC00477 (0.8)	PKD2L2 (0.4)	EML6 (0.4)	KLHL3 (0.4)	CTNNA3 (0.4)
GO:0072075	metanephric mesenchyme development	0.53	>=0.20	ENSG00000237298 (2.3)	ENSG00000251582 (2.0)	SCN10A (1.8)	TBX3 (1.5)	FUT11 (1.0)	VGLL2 (0.9)	CAMK2G (0.8)	EML6 (0.7)	LINC00477 (0.6)	CHCHD1 (0.6)
GO:0030135	coated vesicle	0.53	>=0.20	KIAA0913 (3.1)	SEC24C (2.5)	CAMK2G (2.0)	CHD9 (2.0)	EML6 (1.7)	CAMK2D (1.2)	ENSG00000236370 (1.0)	NDST2 (0.9)	FUT11 (0.8)	SPTBN1 (0.7)
GO:0000380	alternative nuclear mRNA splicing, via spliceosome	0.53	>=0.20	FAM13B (3.6)	ENSG00000236370 (2.0)	HNRNPA0 (1.9)	SCN10A (1.9)	ENSG00000251582 (1.3)	WNT8A (1.1)	ENSG00000237298 (1.0)	PKD2L2 (0.9)	VGLL2 (0.9)	CHD9 (0.8)
GO:0016577	histone demethylation	0.53	>=0.20	WNT8A (2.0)	LINC00477 (1.7)	CTNNA3 (1.5)	NDST2 (1.0)	HNRNPA0 (0.9)	KIAA0913 (0.7)	FUT11 (0.7)	ENSG00000237298 (0.5)	SCN10A (0.4)	CHD9 (0.4)
GO:0045682	regulation of epidermis development	0.53	>=0.20	LINC00477 (2.4)	PKD2L2 (1.0)	VGLL2 (0.9)	CHD9 (0.6)	FAM13B (0.4)	MYOT (0.3)	FUT11 (0.3)	WNT8A (0.3)	SEC24C (0.2)	SCN10A (0.1)
GO:0030658	transport vesicle membrane	0.53	>=0.20	KIAA0913 (2.9)	CHD9 (2.9)	SEC24C (2.6)	EML6 (2.1)	CAMK2G (2.0)	CAMK2D (1.2)	ENSG00000251582 (1.0)	CHCHD1 (1.0)	ENSG00000236370 (0.9)	SPTBN1 (0.9)
GO:0045777	positive regulation of blood pressure	0.53	>=0.20	LINC00477 (2.3)	SCN5A (1.2)	FAM13B (1.1)	PKD2L2 (0.8)	CAMK2D (0.8)	CAMK2G (0.6)	EML6 (0.6)	ENSG00000238018 (0.4)	NPY6R (0.3)	FUT11 (0.1)
GO:0007608	sensory perception of smell	0.53	>=0.20	SCN10A (1.8)	ENSG00000237298 (1.3)	SCN5A (1.3)	EML6 (1.1)	FAM13B (0.7)	CAMK2D (0.7)	CHD9 (0.5)	ENSG00000237887 (0.4)	LINC00477 (0.4)	PKD2L2 (-0.0)
GO:0060759	regulation of response to cytokine stimulus	0.53	>=0.20	ENSG00000236370 (2.8)	EXT1 (2.0)	ENSG00000237298 (1.8)	NDST2 (0.9)	CTSB (0.9)	CTNNA3 (0.9)	FUT11 (0.4)	CAMK2D (0.4)	TBX3 (0.2)	KLHL3 (0.2)
GO:0042771	DNA damage response, signal transduction by p53 class mediator resulting in induction of apoptosis	0.53	>=0.20	CTNNA3 (1.6)	NPY6R (0.5)	CHD9 (0.4)	ENSG00000238018 (0.4)	SCN5A (0.4)	VGLL2 (0.3)	FAM13B (0.3)	HNRNPA0 (0.2)	CTSB (0.2)	KLHL3 (0.1)
GO:0022612	gland morphogenesis	0.53	>=0.20	TBX3 (2.6)	ENSG00000236370 (2.3)	ENSG00000251582 (2.1)	FUT11 (1.7)	NDST2 (1.3)	EXT1 (1.2)	ENSG00000238018 (0.9)	SCN10A (0.8)	KIAA0913 (0.7)	PKD2L2 (0.6)
GO:0046459	short-chain fatty acid metabolic process	0.53	>=0.20	SCN10A (1.6)	CTNNA3 (1.6)	PKD2L2 (1.5)	LINC00477 (1.5)	KLHL3 (0.7)	ENSG00000237887 (0.7)	EML6 (0.6)	NPY6R (0.4)	FUT11 (0.4)	SEC24C (0.4)
GO:0007260	tyrosine phosphorylation of STAT protein	0.53	>=0.20	PKD2L2 (2.3)	LINC00477 (1.9)	NDST2 (1.0)	ENSG00000236370 (0.9)	EXT1 (0.8)	SCN5A (0.6)	SCN10A (0.5)	CTNNA3 (0.3)	ENSG00000251582 (0.1)	SEC24C (0.1)
GO:0007026	negative regulation of microtubule depolymerization	0.53	>=0.20	CHD9 (2.4)	ENSG00000237298 (1.7)	CAMK2G (1.5)	SPTBN1 (1.4)	VGLL2 (1.3)	MYOT (1.3)	CCDC141 (0.9)	ENSG00000251582 (0.8)	PKD2L2 (0.6)	SCN5A (0.5)
GO:0030500	regulation of bone mineralization	0.53	>=0.20	CAMK2D (1.8)	CHD9 (1.4)	ENSG00000237298 (1.3)	EXT1 (1.2)	CTNNA3 (1.1)	TBX3 (1.0)	EML6 (1.0)	CCDC141 (0.8)	FUT11 (0.6)	ENSG00000237887 (0.5)
GO:0030804	positive regulation of cyclic nucleotide biosynthetic process	0.53	>=0.20	SCN10A (2.2)	WNT8A (1.7)	FUT11 (1.4)	ENSG00000237887 (1.2)	ENSG00000238018 (0.9)	SIPA1L1 (0.8)	PKD2L2 (0.7)	CTNNA3 (0.7)	FAM13B (0.6)	CHD9 (0.3)
GO:0030810	positive regulation of nucleotide biosynthetic process	0.53	>=0.20	SCN10A (2.2)	WNT8A (1.7)	FUT11 (1.4)	ENSG00000237887 (1.2)	ENSG00000238018 (0.9)	SIPA1L1 (0.8)	PKD2L2 (0.7)	CTNNA3 (0.7)	FAM13B (0.6)	CHD9 (0.3)
GO:0006094	gluconeogenesis	0.53	>=0.20	FUT11 (2.0)	MYOT (1.4)	CTNNA3 (1.2)	VGLL2 (0.8)	ENSG00000237298 (0.7)	ENSG00000238018 (0.6)	TTN (0.5)	SYNPO2L (0.5)	SCN10A (0.4)	EML6 (0.4)
GO:0032182	small conjugating protein binding	0.54	>=0.20	KIAA0913 (1.6)	VGLL2 (1.1)	SEC24C (1.0)	EML6 (0.9)	CCDC141 (0.8)	MYOT (0.8)	ENSG00000236370 (0.7)	LINC00477 (0.7)	SYNPO2L (0.6)	SCN10A (0.6)
GO:0030259	lipid glycosylation	0.54	>=0.20	SCN10A (2.0)	LINC00477 (1.7)	CTNNA3 (1.6)	NPY6R (1.1)	VGLL2 (0.5)	ENSG00000236370 (0.5)	FAM13B (0.4)	SYNPO2L (0.1)	MYOT (0.1)	ENSG00000237887 (-0.1)
GO:0007202	activation of phospholipase C activity	0.54	>=0.20	ENSG00000238018 (2.3)	PKD2L2 (2.0)	SCN10A (1.9)	CAMK2G (1.5)	LINC00477 (1.3)	NDST2 (1.3)	NPY6R (1.2)	KLHL3 (1.1)	FUT11 (1.0)	ENSG00000237298 (0.8)
GO:0006109	regulation of carbohydrate metabolic process	0.54	>=0.20	ENSG00000251582 (2.4)	CTNNA3 (1.4)	FUT11 (1.3)	SEC24C (1.0)	SCN5A (1.0)	SCN10A (0.9)	ENSG00000238018 (0.8)	CCDC141 (0.8)	SPTBN1 (0.7)	CHCHD1 (0.7)
GO:0007409	axonogenesis	0.54	>=0.20	ENSG00000238018 (1.9)	SIPA1L1 (1.7)	LINC00477 (1.7)	SCN10A (1.4)	ENSG00000237887 (1.1)	EXT1 (1.0)	SPTBN1 (0.9)	WNT8A (0.6)	CAMK2G (0.6)	CHD9 (0.4)
GO:0042470	melanosome	0.54	>=0.20	CTSB (4.2)	CCDC141 (1.5)	SEC24C (1.3)	EML6 (1.1)	ENSG00000236370 (1.0)	HNRNPA0 (0.8)	ENSG00000251582 (0.5)	LINC00477 (0.4)	SPTBN1 (0.4)	FAM13B (0.3)
GO:0048770	pigment granule	0.54	>=0.20	CTSB (4.2)	CCDC141 (1.5)	SEC24C (1.3)	EML6 (1.1)	ENSG00000236370 (1.0)	HNRNPA0 (0.8)	ENSG00000251582 (0.5)	LINC00477 (0.4)	SPTBN1 (0.4)	FAM13B (0.3)
GO:0051324	prophase	0.54	>=0.20	LINC00477 (1.9)	PKD2L2 (1.7)	EML6 (1.0)	ENSG00000236370 (0.9)	CAMK2D (0.6)	SCN10A (0.5)	ENSG00000251582 (0.5)	ENSG00000237887 (0.3)	CHCHD1 (0.2)	FAM13B (0.2)
GO:0042987	amyloid precursor protein catabolic process	0.54	>=0.20	WNT8A (2.6)	ENSG00000237298 (2.1)	FAM13B (1.2)	FUT11 (1.0)	CTNNA3 (1.0)	SIPA1L1 (0.9)	CAMK2D (0.6)	CTSB (0.4)	ENSG00000236370 (0.4)	HNRNPA0 (0.3)
GO:0000242	pericentriolar material	0.54	>=0.20	CHD9 (3.1)	ENSG00000236370 (1.6)	CAMK2G (1.4)	ENSG00000251582 (1.3)	SIPA1L1 (1.1)	EML6 (0.9)	PKD2L2 (0.9)	ENSG00000237887 (0.7)	SEC24C (0.5)	CHCHD1 (0.5)
GO:0016328	lateral plasma membrane	0.54	>=0.20	SPTBN1 (2.3)	CCDC141 (1.8)	LINC00477 (1.5)	NPY6R (1.2)	ENSG00000238018 (1.2)	KLHL3 (0.9)	SCN5A (0.9)	SIPA1L1 (0.7)	PKD2L2 (0.7)	ENSG00000237887 (0.6)
GO:0009897	external side of plasma membrane	0.54	>=0.20	CTSB (1.7)	ENSG00000238018 (1.3)	WNT8A (1.3)	NDST2 (1.0)	CTNNA3 (0.7)	CAMK2D (0.6)	ENSG00000251582 (0.6)	ENSG00000236370 (0.5)	SIPA1L1 (0.5)	LINC00477 (0.3)
GO:0051568	histone H3-K4 methylation	0.54	>=0.20	FAM13B (1.9)	NDST2 (1.8)	CHD9 (1.6)	FUT11 (1.4)	CTNNA3 (1.2)	CHCHD1 (1.2)	ENSG00000238018 (1.1)	WNT8A (0.9)	KIAA0913 (0.9)	CCDC141 (0.9)
GO:0052547	regulation of peptidase activity	0.54	>=0.20	EXT1 (1.5)	ENSG00000237298 (1.5)	SCN5A (1.1)	ENSG00000251582 (0.8)	FAM13B (0.5)	WNT8A (0.5)	CTSB (0.4)	CHCHD1 (0.4)	ENSG00000236370 (0.3)	KIAA0913 (0.2)
GO:0051349	positive regulation of lyase activity	0.54	>=0.20	WNT8A (2.6)	SCN10A (2.1)	CTNNA3 (1.6)	ENSG00000237887 (1.4)	FUT11 (1.3)	LINC00477 (0.5)	SIPA1L1 (0.5)	ENSG00000238018 (0.4)	EML6 (0.4)	VGLL2 (0.2)
GO:0008366	axon ensheathment	0.54	>=0.20	SCN10A (3.5)	ENSG00000237887 (2.5)	CTNNA3 (2.5)	SPTBN1 (1.8)	ENSG00000238018 (1.3)	SIPA1L1 (1.1)	KLHL3 (1.0)	KIAA0913 (0.7)	PKD2L2 (0.6)	NDST2 (0.5)
GO:0007272	ensheathment of neurons	0.54	>=0.20	SCN10A (3.5)	ENSG00000237887 (2.5)	CTNNA3 (2.5)	SPTBN1 (1.8)	ENSG00000238018 (1.3)	SIPA1L1 (1.1)	KLHL3 (1.0)	KIAA0913 (0.7)	PKD2L2 (0.6)	NDST2 (0.5)
GO:0008013	beta-catenin binding	0.54	>=0.20	TBX3 (2.8)	KIAA0913 (2.4)	SIPA1L1 (2.0)	SEC24C (1.2)	CAMK2G (1.2)	SPTBN1 (1.2)	SCN5A (1.1)	EXT1 (1.0)	ENSG00000236370 (0.8)	FUT11 (0.4)
GO:0015893	drug transport	0.54	>=0.20	FUT11 (2.1)	ENSG00000237298 (1.9)	LINC00477 (1.9)	CAMK2G (1.3)	ENSG00000237887 (1.0)	EML6 (1.0)	NPY6R (0.8)	PKD2L2 (0.8)	ENSG00000251582 (0.5)	WNT8A (0.5)
GO:2000177	regulation of neural precursor cell proliferation	0.54	>=0.20	CHD9 (1.5)	LINC00477 (1.4)	ENSG00000237887 (1.3)	PKD2L2 (0.9)	TBX3 (0.8)	NPY6R (0.7)	SCN10A (0.6)	ENSG00000238018 (0.5)	EML6 (0.4)	VGLL2 (0.4)
GO:0008213	protein alkylation	0.54	>=0.20	CHCHD1 (1.6)	ENSG00000236370 (1.5)	CCDC141 (1.5)	CHD9 (1.4)	FUT11 (1.2)	KLHL3 (1.1)	HNRNPA0 (1.0)	PKD2L2 (0.9)	SCN10A (0.8)	ENSG00000238018 (0.8)
GO:0006479	protein methylation	0.54	>=0.20	CHCHD1 (1.6)	ENSG00000236370 (1.5)	CCDC141 (1.5)	CHD9 (1.4)	FUT11 (1.2)	KLHL3 (1.1)	HNRNPA0 (1.0)	PKD2L2 (0.9)	SCN10A (0.8)	ENSG00000238018 (0.8)
GO:0048863	stem cell differentiation	0.54	>=0.20	PKD2L2 (2.2)	TBX3 (1.7)	CHD9 (1.5)	ENSG00000238018 (0.9)	ENSG00000251582 (0.8)	LINC00477 (0.7)	VGLL2 (0.6)	EML6 (0.5)	HNRNPA0 (0.5)	SCN10A (0.4)
GO:0042119	neutrophil activation	0.54	>=0.20	ENSG00000238018 (3.2)	ENSG00000237298 (2.4)	SCN10A (1.9)	CCDC141 (1.0)	CTNNA3 (1.0)	CAMK2G (1.0)	FAM13B (0.5)	NPY6R (0.5)	SEC24C (0.4)	CHD9 (0.1)
GO:0051056	regulation of small GTPase mediated signal transduction	0.54	>=0.20	SIPA1L1 (1.9)	CCDC141 (1.3)	KLHL3 (1.2)	PKD2L2 (1.2)	ENSG00000238018 (1.1)	SPTBN1 (1.1)	NDST2 (1.1)	KIAA0913 (1.0)	ENSG00000237887 (1.0)	EML6 (0.9)
GO:0045582	positive regulation of T cell differentiation	0.54	>=0.20	NDST2 (3.0)	ENSG00000237298 (1.6)	SEC24C (1.1)	ENSG00000251582 (1.0)	SCN10A (0.9)	SIPA1L1 (0.8)	ENSG00000236370 (0.7)	CAMK2D (0.6)	LINC00477 (0.5)	EML6 (0.5)
GO:0032228	regulation of synaptic transmission, GABAergic	0.54	>=0.20	SCN10A (2.7)	LINC00477 (1.8)	CCDC141 (1.5)	EML6 (1.2)	SIPA1L1 (1.1)	ENSG00000238018 (0.9)	ENSG00000237298 (0.6)	FAM13B (0.6)	NDST2 (0.6)	FUT11 (0.6)
GO:0030163	protein catabolic process	0.54	>=0.20	SEC24C (2.6)	EML6 (1.5)	PKD2L2 (1.2)	CAMK2G (0.9)	CHCHD1 (0.8)	CAMK2D (0.6)	KIAA0913 (0.6)	NDST2 (0.5)	FUT11 (0.4)	ENSG00000236370 (0.3)
GO:0051225	spindle assembly	0.54	>=0.20	ENSG00000237887 (2.4)	FAM13B (2.2)	SCN10A (1.0)	PKD2L2 (0.7)	LINC00477 (0.7)	CAMK2G (0.7)	CHD9 (0.6)	KLHL3 (0.5)	CHCHD1 (0.4)	SEC24C (0.4)
GO:0061180	mammary gland epithelium development	0.54	>=0.20	TBX3 (3.6)	KIAA0913 (1.7)	PKD2L2 (1.2)	EML6 (0.8)	EXT1 (0.6)	NDST2 (0.5)	FUT11 (0.5)	ENSG00000237298 (0.4)	SIPA1L1 (0.4)	NPY6R (0.4)
GO:0045815	positive regulation of gene expression, epigenetic	0.54	>=0.20	CHD9 (3.2)	KIAA0913 (2.4)	KLHL3 (1.9)	ENSG00000251582 (1.4)	CAMK2D (1.3)	WNT8A (1.2)	PKD2L2 (1.2)	SEC24C (1.0)	HNRNPA0 (0.8)	FUT11 (0.5)
GO:0048608	reproductive structure development	0.54	>=0.20	PKD2L2 (1.9)	TBX3 (1.7)	FUT11 (1.6)	ENSG00000251582 (1.1)	EXT1 (1.1)	EML6 (1.0)	ENSG00000238018 (1.0)	FAM13B (0.9)	SCN10A (0.7)	NDST2 (0.6)
GO:0016569	covalent chromatin modification	0.54	>=0.20	FAM13B (3.1)	FUT11 (2.1)	HNRNPA0 (2.0)	CTNNA3 (1.6)	KIAA0913 (1.5)	ENSG00000236370 (1.3)	PKD2L2 (0.9)	NDST2 (0.9)	SEC24C (0.9)	CHD9 (0.7)
GO:0000178	exosome (RNase complex)	0.54	>=0.20	CHCHD1 (2.8)	ENSG00000251582 (1.6)	SEC24C (1.3)	NDST2 (1.0)	EML6 (0.8)	ENSG00000236370 (0.5)	WNT8A (0.5)	KLHL3 (0.4)	FUT11 (0.4)	ENSG00000237887 (0.4)
GO:0006213	pyrimidine nucleoside metabolic process	0.54	>=0.20	ENSG00000237298 (1.0)	FUT11 (1.0)	CHD9 (0.8)	LINC00477 (0.7)	NDST2 (0.7)	NPY6R (0.6)	KLHL3 (0.5)	WNT8A (0.5)	CTNNA3 (0.4)	CCDC141 (0.3)
GO:0043954	cellular component maintenance	0.54	>=0.20	EML6 (3.3)	SCN10A (2.5)	CCDC141 (2.1)	SEC24C (1.0)	CTNNA3 (1.0)	NPY6R (0.9)	ENSG00000251582 (0.8)	CHCHD1 (0.6)	PKD2L2 (0.5)	SIPA1L1 (0.5)
GO:0031346	positive regulation of cell projection organization	0.54	>=0.20	ENSG00000238018 (1.7)	KIAA0913 (1.6)	SCN10A (1.4)	CAMK2D (1.0)	CHD9 (0.9)	CAMK2G (0.9)	SPTBN1 (0.7)	ENSG00000237298 (0.6)	NDST2 (0.5)	SIPA1L1 (0.5)
GO:0001910	regulation of leukocyte mediated cytotoxicity	0.54	>=0.20	WNT8A (1.7)	SCN10A (1.2)	SEC24C (1.1)	FUT11 (1.1)	NDST2 (1.0)	CAMK2D (0.9)	CTSB (0.8)	CCDC141 (0.5)	ENSG00000238018 (0.5)	CHCHD1 (0.5)
GO:0004857	enzyme inhibitor activity	0.54	>=0.20	SCN10A (1.5)	SPTBN1 (1.1)	EML6 (1.1)	CTSB (1.0)	WNT8A (0.9)	CTNNA3 (0.8)	FAM13B (0.4)	SCN5A (0.4)	CAMK2G (0.2)	ENSG00000237887 (-0.0)
GO:0048730	epidermis morphogenesis	0.54	>=0.20	ENSG00000236370 (1.2)	NDST2 (1.2)	WNT8A (1.0)	LINC00477 (0.7)	SEC24C (0.4)	VGLL2 (0.4)	FUT11 (0.4)	KIAA0913 (0.4)	CHD9 (0.3)	KLHL3 (0.2)
GO:0072164	mesonephric tubule development	0.54	>=0.20	LINC00477 (1.5)	CTNNA3 (1.5)	EML6 (1.4)	TBX3 (1.4)	WNT8A (0.8)	ENSG00000238018 (0.7)	VGLL2 (0.6)	ENSG00000237887 (0.5)	SCN10A (0.5)	ENSG00000251582 (0.4)
GO:0072163	mesonephric epithelium development	0.54	>=0.20	LINC00477 (1.5)	CTNNA3 (1.5)	EML6 (1.4)	TBX3 (1.4)	WNT8A (0.8)	ENSG00000238018 (0.7)	VGLL2 (0.6)	ENSG00000237887 (0.5)	SCN10A (0.5)	ENSG00000251582 (0.4)
GO:0042423	catecholamine biosynthetic process	0.54	>=0.20	ENSG00000236370 (2.4)	LINC00477 (2.0)	ENSG00000237298 (1.8)	CAMK2G (1.1)	ENSG00000237887 (1.0)	PKD2L2 (0.9)	EML6 (0.7)	TBX3 (0.5)	SCN5A (0.4)	VGLL2 (0.4)
GO:0034312	diol biosynthetic process	0.54	>=0.20	ENSG00000236370 (2.4)	LINC00477 (2.0)	ENSG00000237298 (1.8)	CAMK2G (1.1)	ENSG00000237887 (1.0)	PKD2L2 (0.9)	EML6 (0.7)	TBX3 (0.5)	SCN5A (0.4)	VGLL2 (0.4)
GO:0009713	catechol-containing compound biosynthetic process	0.54	>=0.20	ENSG00000236370 (2.4)	LINC00477 (2.0)	ENSG00000237298 (1.8)	CAMK2G (1.1)	ENSG00000237887 (1.0)	PKD2L2 (0.9)	EML6 (0.7)	TBX3 (0.5)	SCN5A (0.4)	VGLL2 (0.4)
GO:0016741	transferase activity, transferring one-carbon groups	0.54	>=0.20	ENSG00000236370 (1.5)	CCDC141 (1.2)	SCN10A (1.0)	CHCHD1 (1.0)	WNT8A (0.8)	KLHL3 (0.8)	FUT11 (0.5)	CHD9 (0.4)	SIPA1L1 (0.3)	EML6 (0.3)
GO:0048592	eye morphogenesis	0.54	>=0.20	CHD9 (1.7)	LINC00477 (0.9)	EXT1 (0.8)	TBX3 (0.7)	FAM13B (0.7)	FUT11 (0.6)	CCDC141 (0.6)	EML6 (0.5)	ENSG00000238018 (0.4)	VGLL2 (0.3)
GO:0001841	neural tube formation	0.54	>=0.20	WNT8A (2.8)	EXT1 (1.9)	CAMK2D (1.6)	LINC00477 (1.3)	ENSG00000238018 (1.2)	ENSG00000251582 (0.8)	SIPA1L1 (0.6)	HNRNPA0 (0.6)	KIAA0913 (0.6)	CHD9 (0.4)
GO:0050804	regulation of synaptic transmission	0.54	>=0.20	SIPA1L1 (1.8)	SCN10A (1.5)	CAMK2G (1.3)	LINC00477 (1.2)	ENSG00000251582 (1.0)	CAMK2D (0.9)	ENSG00000237887 (0.7)	EML6 (0.6)	KLHL3 (0.4)	CCDC141 (0.2)
GO:0046847	filopodium assembly	0.54	>=0.20	KLHL3 (3.0)	SCN10A (1.4)	SPTBN1 (1.3)	EML6 (1.2)	ENSG00000237887 (1.1)	FAM13B (0.9)	SCN5A (0.9)	WNT8A (0.9)	CTNNA3 (0.7)	PKD2L2 (0.7)
GO:0022890	inorganic cation transmembrane transporter activity	0.55	>=0.20	CTSB (2.1)	NPY6R (1.6)	CAMK2G (1.0)	CCDC141 (1.0)	ENSG00000236370 (0.9)	SCN10A (0.9)	FAM13B (0.8)	EML6 (0.7)	KLHL3 (0.5)	CHCHD1 (0.5)
GO:0031111	negative regulation of microtubule polymerization or depolymerization	0.55	>=0.20	CHD9 (1.8)	CAMK2G (1.4)	SPTBN1 (1.3)	KLHL3 (1.2)	ENSG00000237298 (1.1)	VGLL2 (1.1)	MYOT (1.0)	CCDC141 (0.9)	SCN5A (0.9)	SCN10A (0.7)
GO:0035567	non-canonical Wnt receptor signaling pathway	0.55	>=0.20	WNT8A (3.4)	TBX3 (1.4)	EXT1 (1.2)	FUT11 (1.1)	CTNNA3 (1.1)	ENSG00000251582 (1.0)	KIAA0913 (0.7)	EML6 (0.6)	NDST2 (0.5)	ENSG00000237298 (0.5)
GO:0051971	positive regulation of transmission of nerve impulse	0.55	>=0.20	LINC00477 (2.1)	SIPA1L1 (1.7)	SCN10A (1.6)	CAMK2G (1.2)	ENSG00000251582 (0.9)	EML6 (0.7)	CAMK2D (0.5)	CTNNA3 (0.4)	PKD2L2 (0.4)	FAM13B (0.2)
GO:0031901	early endosome membrane	0.55	>=0.20	CTSB (2.6)	NDST2 (1.5)	CTNNA3 (1.4)	FAM13B (1.3)	PKD2L2 (1.0)	ENSG00000238018 (1.0)	FUT11 (1.0)	SCN10A (0.9)	SPTBN1 (0.6)	CHD9 (0.4)
GO:0005852	eukaryotic translation initiation factor 3 complex	0.55	>=0.20	EXT1 (1.8)	ENSG00000237887 (1.5)	SEC24C (1.1)	WNT8A (0.8)	ENSG00000251582 (0.6)	CTSB (0.5)	CAMK2D (0.3)	CCDC141 (0.3)	VGLL2 (0.2)	MYOT (0.2)
GO:0048663	neuron fate commitment	0.55	>=0.20	LINC00477 (3.9)	SCN10A (3.1)	ENSG00000251582 (1.2)	VGLL2 (1.2)	ENSG00000238018 (0.8)	CHD9 (0.8)	TBX3 (0.6)	CAMK2G (0.5)	CHCHD1 (0.4)	ENSG00000237298 (0.4)
GO:0070663	regulation of leukocyte proliferation	0.55	>=0.20	CAMK2D (1.5)	NDST2 (1.3)	ENSG00000236370 (1.2)	SIPA1L1 (1.0)	ENSG00000237298 (0.9)	SCN10A (0.6)	ENSG00000251582 (0.5)	CTSB (0.5)	ENSG00000238018 (0.4)	WNT8A (0.4)
GO:0006081	cellular aldehyde metabolic process	0.55	>=0.20	CTNNA3 (2.2)	LINC00477 (1.5)	CTSB (0.4)	ENSG00000237887 (0.3)	EML6 (0.3)	FUT11 (0.3)	MYOT (0.2)	VGLL2 (0.2)	SCN10A (0.1)	CHD9 (0.1)
GO:0016570	histone modification	0.55	>=0.20	FAM13B (3.1)	HNRNPA0 (1.9)	FUT11 (1.9)	CTNNA3 (1.8)	KIAA0913 (1.5)	ENSG00000236370 (1.3)	PKD2L2 (1.0)	NDST2 (1.0)	SEC24C (0.8)	CAMK2G (0.6)
GO:0042787	protein ubiquitination involved in ubiquitin-dependent protein catabolic process	0.55	>=0.20	WNT8A (2.2)	PKD2L2 (2.1)	CHD9 (1.6)	CTNNA3 (1.4)	EML6 (1.2)	ENSG00000251582 (0.9)	KLHL3 (0.8)	ENSG00000237887 (0.7)	SEC24C (0.6)	FAM13B (0.5)
GO:0006568	tryptophan metabolic process	0.55	>=0.20	ENSG00000237298 (1.7)	SCN10A (1.4)	CTNNA3 (1.4)	NDST2 (1.2)	ENSG00000236370 (0.9)	KLHL3 (0.8)	CHD9 (0.6)	CHCHD1 (0.4)	SIPA1L1 (0.4)	KIAA0913 (0.3)
GO:0072593	reactive oxygen species metabolic process	0.55	>=0.20	ENSG00000237298 (2.8)	WNT8A (2.2)	CTSB (1.3)	CHCHD1 (1.3)	ENSG00000236370 (1.1)	SCN5A (1.1)	ENSG00000251582 (0.9)	NPY6R (0.9)	CHD9 (0.4)	VGLL2 (0.3)
GO:0045687	positive regulation of glial cell differentiation	0.55	>=0.20	ENSG00000251582 (3.2)	LINC00477 (3.0)	KIAA0913 (1.0)	CHD9 (0.9)	TBX3 (0.7)	VGLL2 (0.6)	EML6 (0.6)	PKD2L2 (0.6)	WNT8A (0.5)	SCN10A (0.5)
GO:0008408	3'-5' exonuclease activity	0.55	>=0.20	EML6 (2.1)	LINC00477 (2.1)	ENSG00000237298 (1.6)	CHCHD1 (1.1)	WNT8A (0.9)	ENSG00000251582 (0.8)	SCN10A (0.7)	SIPA1L1 (0.5)	SCN5A (0.5)	NPY6R (0.3)
GO:0035023	regulation of Rho protein signal transduction	0.55	>=0.20	CTNNA3 (2.2)	SIPA1L1 (2.1)	KLHL3 (2.0)	ENSG00000237887 (1.7)	WNT8A (1.5)	ENSG00000238018 (1.3)	EML6 (1.2)	SPTBN1 (0.9)	CAMK2G (0.8)	NDST2 (0.6)
GO:0005216	ion channel activity	0.55	>=0.20	SCN10A (2.9)	CCDC141 (1.8)	CAMK2G (1.4)	EML6 (1.3)	PKD2L2 (1.0)	SIPA1L1 (0.9)	KLHL3 (0.8)	ENSG00000237887 (0.8)	VGLL2 (0.5)	ENSG00000251582 (0.4)
GO:0044450	microtubule organizing center part	0.55	>=0.20	ENSG00000236370 (1.6)	PKD2L2 (1.2)	CHD9 (1.2)	SPTBN1 (0.8)	EML6 (0.8)	NDST2 (0.6)	ENSG00000237887 (0.5)	ENSG00000251582 (0.4)	SEC24C (0.4)	TBX3 (0.4)
GO:0008168	methyltransferase activity	0.55	>=0.20	ENSG00000236370 (1.4)	CCDC141 (1.2)	CHCHD1 (1.1)	SCN10A (1.0)	KLHL3 (0.8)	WNT8A (0.8)	FUT11 (0.6)	CHD9 (0.4)	EML6 (0.3)	SIPA1L1 (0.3)
GO:0022600	digestive system process	0.55	>=0.20	SCN10A (1.8)	ENSG00000237298 (1.5)	ENSG00000236370 (1.4)	PKD2L2 (1.3)	FUT11 (0.9)	FAM13B (0.8)	NPY6R (0.7)	EML6 (0.6)	ENSG00000238018 (0.4)	ENSG00000237887 (0.4)
GO:0032760	positive regulation of tumor necrosis factor production	0.55	>=0.20	ENSG00000251582 (2.2)	ENSG00000237298 (2.0)	CTSB (1.7)	NDST2 (1.6)	ENSG00000236370 (1.5)	CTNNA3 (1.2)	CHCHD1 (1.0)	CCDC141 (0.8)	WNT8A (0.7)	NPY6R (0.5)
GO:0005637	nuclear inner membrane	0.55	>=0.20	VGLL2 (2.7)	FUT11 (2.0)	HNRNPA0 (1.7)	NDST2 (1.3)	CAMK2G (1.2)	ENSG00000238018 (1.2)	FAM13B (1.0)	CHD9 (1.0)	MYOT (0.9)	CTSB (0.7)
GO:0005815	microtubule organizing center	0.55	>=0.20	NPY6R (1.7)	SPTBN1 (1.1)	EML6 (1.0)	CHD9 (0.9)	ENSG00000237887 (0.8)	FAM13B (0.8)	PKD2L2 (0.8)	KLHL3 (0.6)	SCN5A (0.6)	ENSG00000251582 (0.4)
GO:0005097	Rab GTPase activator activity	0.55	>=0.20	ENSG00000251582 (1.6)	EXT1 (1.6)	CCDC141 (1.6)	ENSG00000236370 (1.1)	PKD2L2 (1.0)	CTSB (1.0)	KLHL3 (0.8)	EML6 (0.6)	SCN10A (0.5)	NDST2 (0.4)
GO:0017016	Ras GTPase binding	0.55	>=0.20	SIPA1L1 (2.6)	SPTBN1 (2.3)	CCDC141 (1.8)	SCN10A (1.7)	FAM13B (1.1)	ENSG00000238018 (0.9)	CAMK2G (0.5)	NDST2 (0.4)	KIAA0913 (0.4)	ENSG00000237887 (0.4)
GO:0009065	glutamine family amino acid catabolic process	0.55	>=0.20	ENSG00000251582 (2.3)	ENSG00000236370 (2.0)	ENSG00000237298 (1.5)	EML6 (1.5)	LINC00477 (1.3)	SEC24C (0.8)	SIPA1L1 (0.7)	MYOT (0.7)	CHD9 (0.6)	NDST2 (0.5)
GO:0051084	'de novo' posttranslational protein folding	0.55	>=0.20	ENSG00000237298 (2.4)	LINC00477 (1.9)	FUT11 (1.7)	HNRNPA0 (1.0)	CHCHD1 (0.7)	FAM13B (0.5)	SCN10A (0.5)	SEC24C (0.2)	CHD9 (0.2)	CTSB (0.1)
GO:0001890	placenta development	0.55	>=0.20	FUT11 (2.0)	TBX3 (1.4)	CTSB (1.1)	PKD2L2 (1.1)	ENSG00000251582 (1.0)	LINC00477 (0.9)	WNT8A (0.9)	CHCHD1 (0.7)	EML6 (0.3)	CAMK2D (0.0)
GO:0000940	condensed chromosome outer kinetochore	0.55	>=0.20	KLHL3 (1.7)	TBX3 (0.8)	ENSG00000237298 (0.8)	SIPA1L1 (0.7)	CTSB (0.6)	WNT8A (0.5)	PKD2L2 (0.4)	ENSG00000237887 (0.4)	CTNNA3 (0.4)	SPTBN1 (0.3)
GO:0031281	positive regulation of cyclase activity	0.55	>=0.20	WNT8A (2.6)	SCN10A (2.0)	CTNNA3 (1.5)	ENSG00000237887 (1.4)	FUT11 (1.2)	LINC00477 (0.8)	SIPA1L1 (0.6)	ENSG00000238018 (0.6)	EML6 (0.4)	NDST2 (0.3)
GO:0045762	positive regulation of adenylate cyclase activity	0.55	>=0.20	WNT8A (2.6)	SCN10A (2.0)	CTNNA3 (1.5)	ENSG00000237887 (1.4)	FUT11 (1.2)	LINC00477 (0.8)	SIPA1L1 (0.6)	ENSG00000238018 (0.6)	EML6 (0.4)	NDST2 (0.3)
GO:0019217	regulation of fatty acid metabolic process	0.55	>=0.20	SCN10A (2.3)	EML6 (1.6)	ENSG00000238018 (1.1)	CAMK2D (1.0)	ENSG00000237298 (1.0)	CAMK2G (0.8)	FAM13B (0.3)	WNT8A (0.3)	KLHL3 (0.2)	NPY6R (0.2)
GO:0048483	autonomic nervous system development	0.55	>=0.20	ENSG00000237887 (3.0)	SCN10A (2.5)	ENSG00000238018 (1.7)	TBX3 (1.5)	LINC00477 (1.4)	EML6 (0.8)	ENSG00000237298 (0.7)	CHCHD1 (0.5)	VGLL2 (0.5)	SCN5A (0.2)
GO:0005244	voltage-gated ion channel activity	0.55	>=0.20	SCN10A (2.5)	CAMK2G (1.3)	ENSG00000237887 (1.3)	PKD2L2 (0.9)	SIPA1L1 (0.9)	KLHL3 (0.8)	FAM13B (0.6)	EML6 (0.6)	MYOT (0.6)	CTSB (0.6)
GO:0022832	voltage-gated channel activity	0.55	>=0.20	SCN10A (2.5)	CAMK2G (1.3)	ENSG00000237887 (1.3)	PKD2L2 (0.9)	SIPA1L1 (0.9)	KLHL3 (0.8)	FAM13B (0.6)	EML6 (0.6)	MYOT (0.6)	CTSB (0.6)
GO:0044282	small molecule catabolic process	0.55	>=0.20	ENSG00000237298 (1.4)	ENSG00000236370 (1.2)	KLHL3 (1.0)	FUT11 (0.9)	ENSG00000238018 (0.9)	CTNNA3 (0.8)	SEC24C (0.7)	NPY6R (0.7)	MYOT (0.6)	EML6 (0.5)
GO:0046464	acylglycerol catabolic process	0.55	>=0.20	WNT8A (1.9)	FUT11 (1.2)	PKD2L2 (1.1)	CAMK2D (0.9)	CHD9 (0.8)	NPY6R (0.8)	SCN10A (0.8)	VGLL2 (0.7)	CTNNA3 (0.5)	SCN5A (0.4)
GO:0044269	glycerol ether catabolic process	0.55	>=0.20	WNT8A (1.9)	FUT11 (1.2)	PKD2L2 (1.1)	CAMK2D (0.9)	CHD9 (0.8)	NPY6R (0.8)	SCN10A (0.8)	VGLL2 (0.7)	CTNNA3 (0.5)	SCN5A (0.4)
GO:0046461	neutral lipid catabolic process	0.55	>=0.20	WNT8A (1.9)	FUT11 (1.2)	PKD2L2 (1.1)	CAMK2D (0.9)	CHD9 (0.8)	NPY6R (0.8)	SCN10A (0.8)	VGLL2 (0.7)	CTNNA3 (0.5)	SCN5A (0.4)
GO:0030194	positive regulation of blood coagulation	0.55	>=0.20	FUT11 (2.1)	CTNNA3 (1.5)	EML6 (1.1)	WNT8A (1.0)	VGLL2 (0.7)	SCN10A (0.7)	ENSG00000251582 (0.6)	ENSG00000237298 (0.5)	EXT1 (0.5)	CTSB (0.1)
GO:0032024	positive regulation of insulin secretion	0.55	>=0.20	PKD2L2 (2.4)	ENSG00000251582 (1.8)	LINC00477 (1.7)	NPY6R (1.6)	CHD9 (1.4)	EML6 (1.3)	CAMK2D (0.5)	CHCHD1 (0.5)	FAM13B (0.2)	WNT8A (0.2)
GO:0004222	metalloendopeptidase activity	0.55	>=0.20	CTNNA3 (2.5)	SCN5A (1.7)	CTSB (1.6)	ENSG00000236370 (1.4)	ENSG00000237298 (1.1)	ENSG00000238018 (1.1)	ENSG00000251582 (0.8)	TBX3 (0.6)	NDST2 (0.5)	EXT1 (0.5)
GO:0031023	microtubule organizing center organization	0.56	>=0.20	LINC00477 (2.2)	ENSG00000237887 (1.9)	CCDC141 (1.8)	KLHL3 (1.2)	PKD2L2 (1.1)	CHCHD1 (0.9)	NPY6R (0.6)	FAM13B (0.5)	ENSG00000236370 (0.5)	ENSG00000238018 (0.5)
GO:0001935	endothelial cell proliferation	0.56	>=0.20	FUT11 (2.6)	EXT1 (1.1)	NDST2 (0.9)	TBX3 (0.9)	CHD9 (0.9)	ENSG00000237298 (0.8)	ENSG00000236370 (0.8)	WNT8A (0.8)	SPTBN1 (0.6)	CTSB (0.5)
GO:0010165	response to X-ray	0.56	>=0.20	ENSG00000251582 (2.7)	PKD2L2 (2.6)	EML6 (1.6)	SCN5A (1.3)	ENSG00000238018 (1.0)	CHD9 (0.9)	WNT8A (0.8)	FAM13B (0.7)	KLHL3 (0.5)	CTNNA3 (0.4)
GO:0002526	acute inflammatory response	0.56	>=0.20	ENSG00000237298 (2.4)	NDST2 (2.0)	ENSG00000236370 (1.6)	CTNNA3 (1.5)	CTSB (1.1)	CAMK2G (0.9)	KLHL3 (0.9)	EXT1 (0.7)	FUT11 (0.6)	ENSG00000238018 (0.6)
GO:0001938	positive regulation of endothelial cell proliferation	0.56	>=0.20	FUT11 (2.7)	ENSG00000237298 (1.9)	TBX3 (1.4)	ENSG00000236370 (1.1)	NDST2 (1.0)	CHD9 (0.9)	WNT8A (0.8)	CCDC141 (0.7)	NPY6R (0.7)	SCN5A (0.6)
GO:0004364	glutathione transferase activity	0.56	>=0.20	TBX3 (1.1)	CTSB (1.0)	WNT8A (0.9)	KLHL3 (0.7)	NPY6R (0.7)	ENSG00000251582 (0.6)	EML6 (0.4)	SIPA1L1 (0.4)	CHCHD1 (0.4)	VGLL2 (0.3)
GO:0050755	chemokine metabolic process	0.56	>=0.20	NDST2 (2.9)	ENSG00000251582 (2.6)	PKD2L2 (1.4)	ENSG00000236370 (1.3)	NPY6R (1.1)	CTNNA3 (1.1)	TBX3 (0.7)	CAMK2G (0.6)	SEC24C (0.6)	WNT8A (0.6)
GO:0072594	establishment of protein localization to organelle	0.56	>=0.20	CHCHD1 (2.5)	CCDC141 (1.4)	LINC00477 (1.1)	WNT8A (1.1)	SEC24C (1.0)	CHD9 (0.6)	VGLL2 (0.5)	SCN5A (0.4)	ENSG00000251582 (0.4)	SPTBN1 (0.3)
GO:0030521	androgen receptor signaling pathway	0.56	>=0.20	CTNNA3 (1.9)	FAM13B (1.7)	ENSG00000237887 (1.7)	TBX3 (1.2)	HNRNPA0 (0.9)	EML6 (0.9)	CCDC141 (0.8)	SEC24C (0.7)	SCN5A (0.7)	FUT11 (0.6)
GO:0006779	porphyrin-containing compound biosynthetic process	0.56	>=0.20	CTNNA3 (1.4)	ENSG00000236370 (1.3)	NPY6R (1.2)	PKD2L2 (1.1)	CHCHD1 (0.7)	CTSB (0.6)	SCN5A (0.6)	LINC00477 (0.5)	MYOT (0.3)	CCDC141 (0.2)
GO:0033014	tetrapyrrole biosynthetic process	0.56	>=0.20	CTNNA3 (1.4)	ENSG00000236370 (1.3)	NPY6R (1.2)	PKD2L2 (1.1)	CHCHD1 (0.7)	CTSB (0.6)	SCN5A (0.6)	LINC00477 (0.5)	MYOT (0.3)	CCDC141 (0.2)
GO:0030166	proteoglycan biosynthetic process	0.56	>=0.20	FUT11 (4.5)	ENSG00000236370 (1.9)	ENSG00000251582 (1.7)	CHD9 (1.1)	CAMK2G (1.0)	NDST2 (0.9)	KIAA0913 (0.8)	SIPA1L1 (0.8)	SPTBN1 (0.8)	KLHL3 (0.6)
GO:0043062	extracellular structure organization	0.56	>=0.20	ENSG00000237887 (1.2)	FUT11 (1.0)	SCN10A (0.8)	LINC00477 (0.8)	SPTBN1 (0.6)	EXT1 (0.5)	CTNNA3 (0.5)	ENSG00000236370 (0.4)	VGLL2 (0.4)	CTSB (0.2)
GO:0030198	extracellular matrix organization	0.56	>=0.20	ENSG00000237887 (1.2)	FUT11 (1.0)	SCN10A (0.8)	LINC00477 (0.8)	SPTBN1 (0.6)	EXT1 (0.5)	CTNNA3 (0.5)	ENSG00000236370 (0.4)	VGLL2 (0.4)	CTSB (0.2)
GO:0007229	integrin-mediated signaling pathway	0.56	>=0.20	ENSG00000238018 (2.5)	KLHL3 (1.8)	ENSG00000236370 (1.5)	CCDC141 (1.5)	CTNNA3 (1.4)	ENSG00000237887 (1.3)	PKD2L2 (1.1)	FUT11 (1.1)	SPTBN1 (0.9)	CHD9 (0.8)
GO:0008175	tRNA methyltransferase activity	0.56	>=0.20	SCN10A (1.0)	ENSG00000236370 (0.8)	CCDC141 (0.7)	SCN5A (0.7)	ENSG00000237298 (0.6)	EML6 (0.5)	EXT1 (0.4)	WNT8A (0.4)	SYNPO2L (0.3)	LINC00477 (0.2)
GO:0012506	vesicle membrane	0.56	>=0.20	KIAA0913 (2.1)	EML6 (1.9)	CHD9 (1.9)	SEC24C (1.7)	CAMK2G (1.4)	SPTBN1 (1.2)	CAMK2D (1.1)	SCN5A (1.0)	CCDC141 (0.9)	EXT1 (0.8)
GO:0001917	photoreceptor inner segment	0.56	>=0.20	CCDC141 (1.1)	FUT11 (0.9)	CTNNA3 (0.8)	ENSG00000236370 (0.7)	SCN10A (0.5)	SIPA1L1 (0.5)	WNT8A (0.5)	CHCHD1 (0.4)	LINC00477 (0.4)	SEC24C (0.4)
GO:0002064	epithelial cell development	0.56	>=0.20	LINC00477 (2.0)	TBX3 (2.0)	ENSG00000237887 (1.5)	EML6 (1.5)	FAM13B (0.9)	FUT11 (0.8)	CTNNA3 (0.5)	NDST2 (0.5)	SCN5A (0.5)	VGLL2 (0.3)
GO:0007420	brain development	0.56	>=0.20	CHD9 (2.2)	SIPA1L1 (1.4)	LINC00477 (1.3)	KIAA0913 (1.3)	HNRNPA0 (1.0)	WNT8A (1.0)	EXT1 (0.8)	CCDC141 (0.6)	TBX3 (0.5)	EML6 (0.4)
GO:0043299	leukocyte degranulation	0.56	>=0.20	CCDC141 (1.9)	NDST2 (1.6)	ENSG00000238018 (1.6)	LINC00477 (1.0)	EML6 (0.9)	WNT8A (0.6)	SCN10A (0.5)	CHD9 (0.4)	CTSB (0.4)	FUT11 (0.4)
GO:0060512	prostate gland morphogenesis	0.56	>=0.20	PKD2L2 (2.9)	TBX3 (2.9)	ENSG00000251582 (2.4)	ENSG00000236370 (2.0)	SCN10A (1.7)	EXT1 (1.5)	CAMK2G (0.7)	NDST2 (0.6)	FUT11 (0.5)	FAM13B (0.4)
GO:0002579	positive regulation of antigen processing and presentation	0.56	>=0.20	KLHL3 (1.5)	LINC00477 (1.5)	CCDC141 (1.4)	SCN5A (1.1)	ENSG00000236370 (1.0)	WNT8A (0.8)	SIPA1L1 (0.6)	CTNNA3 (0.5)	HNRNPA0 (0.3)	NDST2 (0.2)
GO:0032635	interleukin-6 production	0.56	>=0.20	ENSG00000251582 (2.3)	ENSG00000236370 (1.9)	NDST2 (1.8)	LINC00477 (0.8)	WNT8A (0.8)	ENSG00000237887 (0.7)	CTSB (0.7)	SCN10A (0.6)	CTNNA3 (0.5)	ENSG00000238018 (0.4)
GO:0043297	apical junction assembly	0.56	>=0.20	ENSG00000238018 (2.0)	SPTBN1 (1.4)	ENSG00000236370 (1.2)	CTNNA3 (1.1)	LINC00477 (0.9)	ENSG00000237887 (0.8)	FAM13B (0.7)	SIPA1L1 (0.7)	KLHL3 (0.7)	SCN10A (0.4)
GO:0007431	salivary gland development	0.56	>=0.20	ENSG00000251582 (3.0)	ENSG00000236370 (2.9)	NDST2 (1.6)	SCN10A (1.3)	EXT1 (1.1)	LINC00477 (1.0)	CAMK2G (0.6)	TBX3 (0.5)	FUT11 (0.5)	KLHL3 (0.4)
GO:0045639	positive regulation of myeloid cell differentiation	0.56	>=0.20	NDST2 (2.1)	PKD2L2 (1.9)	ENSG00000251582 (1.5)	CHD9 (1.2)	HNRNPA0 (1.1)	ENSG00000238018 (1.0)	KIAA0913 (0.8)	WNT8A (0.8)	CAMK2D (0.7)	LINC00477 (0.6)
GO:0017091	AU-rich element binding	0.56	>=0.20	ENSG00000251582 (2.4)	ENSG00000236370 (1.3)	CAMK2D (1.3)	HNRNPA0 (0.8)	ENSG00000237298 (0.7)	CHD9 (0.6)	EML6 (0.6)	KIAA0913 (0.6)	FUT11 (0.4)	TBX3 (0.4)
GO:0032814	regulation of natural killer cell activation	0.56	>=0.20	ENSG00000237887 (1.7)	CTNNA3 (1.5)	NDST2 (1.3)	WNT8A (1.3)	ENSG00000237298 (1.0)	ENSG00000236370 (1.0)	CHCHD1 (0.7)	PKD2L2 (0.6)	KLHL3 (0.6)	SEC24C (0.5)
GO:0045954	positive regulation of natural killer cell mediated cytotoxicity	0.56	>=0.20	WNT8A (1.2)	KLHL3 (1.2)	ENSG00000238018 (1.0)	SCN10A (0.9)	FUT11 (0.8)	NDST2 (0.7)	PKD2L2 (0.6)	SIPA1L1 (0.5)	CAMK2D (0.5)	SCN5A (0.4)
GO:0002717	positive regulation of natural killer cell mediated immunity	0.56	>=0.20	WNT8A (1.2)	KLHL3 (1.2)	ENSG00000238018 (1.0)	SCN10A (0.9)	FUT11 (0.8)	NDST2 (0.7)	PKD2L2 (0.6)	SIPA1L1 (0.5)	CAMK2D (0.5)	SCN5A (0.4)
GO:0032602	chemokine production	0.56	>=0.20	NDST2 (3.5)	ENSG00000236370 (2.3)	WNT8A (1.0)	ENSG00000237298 (1.0)	CTSB (0.8)	ENSG00000251582 (0.8)	CCDC141 (0.6)	CTNNA3 (0.6)	EXT1 (0.4)	FUT11 (0.4)
GO:0031253	cell projection membrane	0.56	>=0.20	CCDC141 (2.5)	SIPA1L1 (1.7)	FAM13B (1.2)	SPTBN1 (1.0)	ENSG00000237298 (1.0)	TBX3 (0.8)	ENSG00000237887 (0.7)	CAMK2D (0.6)	FUT11 (0.6)	WNT8A (0.5)
GO:0016627	oxidoreductase activity, acting on the CH-CH group of donors	0.56	>=0.20	CAMK2D (1.2)	SEC24C (1.0)	EML6 (0.6)	SCN10A (0.6)	NPY6R (0.5)	SYNPO2L (0.4)	ENSG00000237887 (0.4)	SCN5A (0.4)	CTNNA3 (0.1)	FUT11 (-0.0)
GO:0002504	antigen processing and presentation of peptide or polysaccharide antigen via MHC class II	0.56	>=0.20	WNT8A (1.7)	LINC00477 (1.7)	SCN5A (0.9)	FUT11 (0.8)	CTSB (0.5)	ENSG00000237298 (0.5)	HNRNPA0 (0.3)	SIPA1L1 (0.2)	NPY6R (0.2)	FAM13B (0.1)
GO:0042074	cell migration involved in gastrulation	0.56	>=0.20	WNT8A (8.1)	PKD2L2 (1.9)	CTNNA3 (1.0)	SCN10A (1.0)	FUT11 (0.6)	EML6 (0.4)	ENSG00000251582 (0.4)	CHCHD1 (0.3)	KIAA0913 (0.2)	MYOT (0.2)
GO:0034368	protein-lipid complex remodeling	0.56	>=0.20	SCN10A (1.7)	CTSB (1.1)	NPY6R (1.0)	CAMK2D (0.9)	ENSG00000236370 (0.9)	ENSG00000237298 (0.8)	TBX3 (0.6)	EML6 (0.6)	WNT8A (0.4)	FUT11 (0.4)
GO:0034367	macromolecular complex remodeling	0.56	>=0.20	SCN10A (1.7)	CTSB (1.1)	NPY6R (1.0)	CAMK2D (0.9)	ENSG00000236370 (0.9)	ENSG00000237298 (0.8)	TBX3 (0.6)	EML6 (0.6)	WNT8A (0.4)	FUT11 (0.4)
GO:0034369	plasma lipoprotein particle remodeling	0.56	>=0.20	SCN10A (1.7)	CTSB (1.1)	NPY6R (1.0)	CAMK2D (0.9)	ENSG00000236370 (0.9)	ENSG00000237298 (0.8)	TBX3 (0.6)	EML6 (0.6)	WNT8A (0.4)	FUT11 (0.4)
GO:0033344	cholesterol efflux	0.56	>=0.20	CTSB (2.2)	CAMK2D (1.3)	FUT11 (0.7)	SCN10A (0.7)	EML6 (0.6)	MYOT (0.6)	NDST2 (0.5)	VGLL2 (0.4)	WNT8A (0.4)	TTN (0.3)
GO:0032735	positive regulation of interleukin-12 production	0.56	>=0.20	ENSG00000236370 (1.9)	WNT8A (1.7)	NDST2 (1.6)	ENSG00000237298 (1.5)	CTNNA3 (1.0)	ENSG00000251582 (0.9)	CCDC141 (0.9)	CTSB (0.8)	KLHL3 (0.8)	LINC00477 (0.6)
GO:0007265	Ras protein signal transduction	0.57	>=0.20	ENSG00000238018 (1.9)	SPTBN1 (1.7)	WNT8A (1.4)	SIPA1L1 (1.3)	KIAA0913 (1.0)	PKD2L2 (1.0)	NPY6R (0.7)	CAMK2G (0.7)	CCDC141 (0.5)	CTNNA3 (0.3)
GO:0071356	cellular response to tumor necrosis factor	0.57	>=0.20	PKD2L2 (4.2)	ENSG00000251582 (2.3)	ENSG00000237298 (2.3)	EXT1 (1.3)	NDST2 (1.2)	NPY6R (0.9)	FAM13B (0.7)	VGLL2 (0.5)	CTSB (0.4)	KLHL3 (0.4)
GO:0043189	H4/H2A histone acetyltransferase complex	0.57	>=0.20	FAM13B (2.1)	ENSG00000251582 (1.6)	SCN5A (1.5)	CTNNA3 (1.2)	HNRNPA0 (0.8)	MYOT (0.6)	FUT11 (0.5)	EXT1 (0.5)	SPTBN1 (0.5)	NPY6R (0.4)
GO:0042552	myelination	0.57	>=0.20	SCN10A (3.0)	ENSG00000237887 (2.5)	CTNNA3 (2.2)	SPTBN1 (1.8)	ENSG00000238018 (1.3)	SIPA1L1 (1.0)	KLHL3 (1.0)	NDST2 (0.6)	PKD2L2 (0.6)	CTSB (0.5)
GO:0032755	positive regulation of interleukin-6 production	0.57	>=0.20	ENSG00000236370 (3.3)	ENSG00000251582 (2.4)	NDST2 (1.8)	CCDC141 (1.1)	KLHL3 (1.0)	CTNNA3 (0.7)	SCN10A (0.6)	CHCHD1 (0.6)	CTSB (0.5)	WNT8A (0.3)
GO:0046640	regulation of alpha-beta T cell proliferation	0.57	>=0.20	ENSG00000237298 (3.9)	LINC00477 (2.4)	KLHL3 (1.6)	SIPA1L1 (1.2)	ENSG00000236370 (0.8)	PKD2L2 (0.8)	ENSG00000251582 (0.8)	WNT8A (0.8)	SEC24C (0.6)	NDST2 (0.6)
GO:0007435	salivary gland morphogenesis	0.57	>=0.20	ENSG00000251582 (2.9)	ENSG00000236370 (2.9)	NDST2 (1.9)	EXT1 (1.2)	FUT11 (1.1)	LINC00477 (0.9)	SCN10A (0.9)	CAMK2G (0.7)	ENSG00000238018 (0.6)	TBX3 (0.6)
GO:0055067	monovalent inorganic cation homeostasis	0.57	>=0.20	KLHL3 (2.0)	ENSG00000237887 (1.8)	LINC00477 (1.6)	FAM13B (1.2)	SCN5A (0.6)	VGLL2 (0.5)	NPY6R (0.5)	CTNNA3 (0.4)	CTSB (0.4)	CAMK2D (0.3)
GO:0010863	positive regulation of phospholipase C activity	0.57	>=0.20	PKD2L2 (2.2)	ENSG00000238018 (2.2)	SCN10A (1.7)	NDST2 (1.5)	LINC00477 (1.5)	CAMK2G (1.4)	NPY6R (1.2)	FUT11 (1.1)	KLHL3 (1.1)	ENSG00000237298 (0.8)
GO:0002827	positive regulation of T-helper 1 type immune response	0.57	>=0.20	LINC00477 (1.8)	ENSG00000237298 (1.3)	NDST2 (0.9)	SCN10A (0.7)	WNT8A (0.6)	CTSB (0.5)	SEC24C (0.4)	SIPA1L1 (0.4)	ENSG00000251582 (0.3)	CTNNA3 (0.3)
GO:0000289	nuclear-transcribed mRNA poly(A) tail shortening	0.57	>=0.20	HNRNPA0 (1.9)	KLHL3 (1.8)	LINC00477 (1.6)	FAM13B (1.5)	CHD9 (1.1)	SEC24C (1.1)	EML6 (1.0)	CAMK2G (0.7)	SCN10A (0.6)	PKD2L2 (0.4)
GO:0046470	phosphatidylcholine metabolic process	0.57	>=0.20	FAM13B (1.8)	WNT8A (1.6)	PKD2L2 (1.6)	ENSG00000237887 (1.5)	CTSB (1.3)	NPY6R (1.2)	SCN10A (0.9)	TBX3 (0.8)	FUT11 (0.6)	ENSG00000238018 (0.6)
GO:0009068	aspartate family amino acid catabolic process	0.57	>=0.20	ENSG00000251582 (2.2)	ENSG00000237298 (1.7)	KLHL3 (1.7)	NPY6R (1.5)	ENSG00000238018 (1.5)	CTNNA3 (1.2)	HNRNPA0 (0.9)	CHD9 (0.9)	SIPA1L1 (0.7)	ENSG00000237887 (0.4)
GO:0032006	regulation of TOR signaling cascade	0.57	>=0.20	KIAA0913 (2.4)	CAMK2D (1.6)	CHCHD1 (1.3)	WNT8A (1.2)	CTNNA3 (1.2)	FUT11 (1.0)	LINC00477 (0.9)	CCDC141 (0.6)	KLHL3 (0.4)	FAM13B (0.4)
GO:0048732	gland development	0.57	>=0.20	TBX3 (3.5)	ENSG00000251582 (2.4)	FUT11 (1.5)	LINC00477 (0.8)	EXT1 (0.8)	PKD2L2 (0.8)	HNRNPA0 (0.7)	VGLL2 (0.6)	SCN10A (0.1)	CHD9 (0.1)
GO:0043542	endothelial cell migration	0.57	>=0.20	FUT11 (2.7)	KLHL3 (2.2)	CCDC141 (2.1)	EXT1 (2.0)	TBX3 (1.8)	SPTBN1 (1.3)	ENSG00000238018 (1.3)	PKD2L2 (0.9)	ENSG00000236370 (0.6)	CAMK2G (0.6)
GO:0016675	oxidoreductase activity, acting on a heme group of donors	0.57	>=0.20	CHCHD1 (3.2)	NPY6R (2.2)	TTN (1.6)	SCN5A (1.4)	SYNPO2L (1.4)	KLHL3 (1.3)	ENSG00000237887 (1.0)	ENSG00000238018 (1.0)	MYOT (0.9)	TBX3 (0.7)
GO:0030917	midbrain-hindbrain boundary development	0.57	>=0.20	WNT8A (3.6)	LINC00477 (1.4)	ENSG00000251582 (1.2)	CTNNA3 (0.8)	CHD9 (0.8)	NDST2 (0.8)	CAMK2G (0.7)	EML6 (0.6)	VGLL2 (0.4)	CCDC141 (0.4)
GO:0032728	positive regulation of interferon-beta production	0.57	>=0.20	ENSG00000251582 (2.2)	CTNNA3 (1.1)	CCDC141 (1.0)	NDST2 (1.0)	EML6 (0.8)	ENSG00000238018 (0.7)	SCN10A (0.6)	NPY6R (0.5)	FUT11 (0.5)	CAMK2G (0.5)
GO:0015149	hexose transmembrane transporter activity	0.57	>=0.20	NPY6R (3.3)	FUT11 (2.1)	CTSB (1.6)	ENSG00000237298 (1.3)	ENSG00000238018 (1.2)	SCN5A (1.1)	TBX3 (0.6)	VGLL2 (0.5)	WNT8A (0.5)	MYOT (0.2)
GO:0032620	interleukin-17 production	0.57	>=0.20	ENSG00000236370 (1.8)	NDST2 (1.6)	CTNNA3 (1.3)	CAMK2D (1.2)	CTSB (1.1)	WNT8A (1.0)	ENSG00000237298 (0.7)	CCDC141 (0.5)	SCN5A (0.3)	VGLL2 (0.2)
GO:0032660	regulation of interleukin-17 production	0.57	>=0.20	ENSG00000236370 (1.8)	NDST2 (1.6)	CTNNA3 (1.3)	CAMK2D (1.2)	CTSB (1.1)	WNT8A (1.0)	ENSG00000237298 (0.7)	CCDC141 (0.5)	SCN5A (0.3)	VGLL2 (0.2)
GO:0051262	protein tetramerization	0.57	>=0.20	EML6 (2.6)	SCN10A (1.5)	CTNNA3 (1.3)	ENSG00000238018 (0.9)	CAMK2D (0.9)	ENSG00000251582 (0.8)	MYOT (0.7)	CAMK2G (0.7)	ENSG00000236370 (0.7)	TTN (0.7)
GO:0060042	retina morphogenesis in camera-type eye	0.57	>=0.20	EML6 (2.3)	LINC00477 (1.1)	CAMK2D (0.9)	CHD9 (0.8)	CTNNA3 (0.6)	KLHL3 (0.5)	ENSG00000251582 (0.3)	SIPA1L1 (0.2)	VGLL2 (0.2)	CCDC141 (0.1)
GO:0050691	regulation of defense response to virus by host	0.57	>=0.20	LINC00477 (1.5)	NDST2 (1.0)	SEC24C (1.0)	CCDC141 (0.9)	ENSG00000251582 (0.9)	ENSG00000237887 (0.7)	ENSG00000237298 (0.7)	KLHL3 (0.6)	CAMK2G (0.5)	VGLL2 (0.4)
GO:0004198	calcium-dependent cysteine-type endopeptidase activity	0.57	>=0.20	FUT11 (1.6)	SEC24C (1.1)	EML6 (1.0)	PKD2L2 (0.9)	CCDC141 (0.8)	CAMK2D (0.8)	CHD9 (0.8)	SCN10A (0.7)	KLHL3 (0.7)	ENSG00000251582 (0.7)
GO:0006829	zinc ion transport	0.57	>=0.20	ENSG00000251582 (1.8)	CTNNA3 (1.8)	FUT11 (0.9)	ENSG00000236370 (0.9)	CTSB (0.7)	ENSG00000237298 (0.4)	NPY6R (0.4)	EXT1 (0.4)	SEC24C (0.3)	CAMK2D (0.1)
GO:0017144	drug metabolic process	0.57	>=0.20	ENSG00000251582 (2.3)	CTNNA3 (1.4)	LINC00477 (1.2)	CCDC141 (1.1)	ENSG00000236370 (1.0)	CAMK2G (0.9)	NDST2 (0.9)	NPY6R (0.8)	ENSG00000237887 (0.8)	ENSG00000237298 (0.7)
GO:0002637	regulation of immunoglobulin production	0.57	>=0.20	ENSG00000236370 (3.3)	ENSG00000251582 (3.0)	NDST2 (2.1)	PKD2L2 (0.9)	SCN10A (0.9)	ENSG00000238018 (0.8)	WNT8A (0.8)	CAMK2D (0.7)	LINC00477 (0.6)	FAM13B (0.5)
GO:0052548	regulation of endopeptidase activity	0.57	>=0.20	EXT1 (1.5)	ENSG00000237298 (1.3)	SCN5A (0.8)	FAM13B (0.8)	ENSG00000251582 (0.6)	ENSG00000236370 (0.6)	CHCHD1 (0.5)	WNT8A (0.3)	KIAA0913 (0.3)	VGLL2 (0.2)
GO:0061387	regulation of extent of cell growth	0.57	>=0.20	SCN10A (2.7)	CTNNA3 (2.2)	KIAA0913 (1.1)	ENSG00000238018 (1.1)	WNT8A (1.0)	ENSG00000237887 (1.0)	CTSB (0.9)	CAMK2G (0.6)	NDST2 (0.4)	ENSG00000237298 (0.4)
GO:0007565	female pregnancy	0.57	>=0.20	TBX3 (1.7)	ENSG00000236370 (1.4)	FUT11 (1.2)	LINC00477 (1.0)	ENSG00000237298 (0.8)	CTSB (0.5)	SCN10A (0.5)	EML6 (0.3)	SCN5A (0.3)	KLHL3 (0.2)
GO:0090263	positive regulation of canonical Wnt receptor signaling pathway	0.57	>=0.20	EXT1 (2.0)	CTNNA3 (1.4)	KIAA0913 (1.2)	SCN10A (0.8)	CAMK2G (0.7)	TBX3 (0.7)	NDST2 (0.6)	CHCHD1 (0.6)	CHD9 (0.4)	SEC24C (0.1)
GO:0046641	positive regulation of alpha-beta T cell proliferation	0.57	>=0.20	ENSG00000237298 (3.5)	LINC00477 (3.0)	KLHL3 (2.0)	ENSG00000251582 (1.3)	ENSG00000236370 (1.1)	CTSB (0.8)	ENSG00000238018 (0.7)	CCDC141 (0.6)	SEC24C (0.5)	SIPA1L1 (0.5)
GO:0006633	fatty acid biosynthetic process	0.57	>=0.20	SCN10A (2.1)	LINC00477 (1.0)	PKD2L2 (0.9)	CAMK2G (0.9)	WNT8A (0.7)	FUT11 (0.7)	ENSG00000238018 (0.6)	SCN5A (0.5)	EML6 (0.4)	CHCHD1 (0.3)
GO:0045745	positive regulation of G-protein coupled receptor protein signaling pathway	0.57	>=0.20	ENSG00000237298 (1.9)	EML6 (1.7)	SCN10A (1.3)	LINC00477 (0.9)	CTNNA3 (0.6)	KLHL3 (0.5)	CHD9 (0.4)	CHCHD1 (0.4)	CCDC141 (0.3)	ENSG00000236370 (0.3)
GO:0040014	regulation of multicellular organism growth	0.57	>=0.20	PKD2L2 (2.3)	SCN10A (2.0)	ENSG00000251582 (1.7)	ENSG00000236370 (1.5)	KIAA0913 (1.2)	EML6 (0.9)	ENSG00000238018 (0.7)	NDST2 (0.7)	ENSG00000237887 (0.6)	CHD9 (0.6)
GO:0045216	cell-cell junction organization	0.57	>=0.20	ENSG00000238018 (2.7)	SPTBN1 (2.0)	CTNNA3 (1.7)	SIPA1L1 (1.5)	KLHL3 (1.4)	EXT1 (1.2)	ENSG00000236370 (0.9)	ENSG00000237887 (0.8)	NPY6R (0.5)	SCN10A (0.4)
GO:0006695	cholesterol biosynthetic process	0.58	>=0.20	SCN10A (1.5)	WNT8A (1.3)	NDST2 (0.8)	FUT11 (0.7)	EML6 (0.7)	VGLL2 (0.5)	CTNNA3 (0.3)	ENSG00000238018 (0.2)	CAMK2G (0.2)	NPY6R (0.2)
GO:2000145	regulation of cell motility	0.58	>=0.20	CCDC141 (2.3)	EXT1 (2.2)	ENSG00000238018 (2.0)	TBX3 (1.8)	SPTBN1 (1.6)	FUT11 (1.5)	KLHL3 (0.9)	SCN5A (0.7)	CTNNA3 (0.6)	WNT8A (0.6)
GO:0010595	positive regulation of endothelial cell migration	0.58	>=0.20	FUT11 (2.5)	TBX3 (2.2)	CTNNA3 (2.0)	CAMK2G (1.8)	ENSG00000237298 (1.8)	EML6 (1.7)	EXT1 (1.7)	ENSG00000251582 (1.0)	SPTBN1 (1.0)	CCDC141 (0.9)
GO:0043631	RNA polyadenylation	0.58	>=0.20	CTNNA3 (1.8)	SIPA1L1 (1.5)	LINC00477 (0.9)	HNRNPA0 (0.4)	SCN5A (0.3)	EXT1 (0.1)	CTSB (-0.0)	MYOT (-0.1)	WNT8A (-0.1)	SYNPO2L (-0.1)
GO:0045061	thymic T cell selection	0.58	>=0.20	ENSG00000237887 (1.5)	WNT8A (1.3)	SCN5A (0.9)	SCN10A (0.9)	KLHL3 (0.6)	CAMK2G (0.6)	EML6 (0.6)	ENSG00000237298 (0.4)	ENSG00000251582 (0.4)	SEC24C (0.4)
GO:0042659	regulation of cell fate specification	0.58	>=0.20	ENSG00000251582 (1.3)	WNT8A (1.3)	TBX3 (1.3)	PKD2L2 (0.8)	SIPA1L1 (0.6)	SCN10A (0.6)	NPY6R (0.6)	KIAA0913 (0.5)	EXT1 (0.4)	NDST2 (0.4)
GO:0046427	positive regulation of JAK-STAT cascade	0.58	>=0.20	PKD2L2 (3.0)	LINC00477 (1.7)	SCN10A (1.6)	NDST2 (1.5)	SIPA1L1 (0.6)	ENSG00000236370 (0.5)	EXT1 (0.3)	SCN5A (0.1)	SYNPO2L (-0.0)	VGLL2 (-0.1)
GO:0046633	alpha-beta T cell proliferation	0.58	>=0.20	ENSG00000237298 (2.4)	LINC00477 (2.3)	KLHL3 (1.6)	SIPA1L1 (1.1)	PKD2L2 (0.7)	ENSG00000236370 (0.6)	CCDC141 (0.6)	WNT8A (0.6)	NDST2 (0.5)	SEC24C (0.4)
GO:0020027	hemoglobin metabolic process	0.58	>=0.20	CTNNA3 (1.6)	ENSG00000236370 (1.0)	ENSG00000237298 (0.9)	CAMK2G (0.8)	CHD9 (0.8)	KIAA0913 (0.7)	EXT1 (0.4)	LINC00477 (0.2)	FAM13B (0.2)	FUT11 (0.1)
GO:0005328	neurotransmitter:sodium symporter activity	0.58	>=0.20	ENSG00000236370 (2.5)	NPY6R (1.3)	PKD2L2 (1.2)	TBX3 (1.1)	CTNNA3 (0.7)	CAMK2G (0.6)	NDST2 (0.6)	ENSG00000237887 (0.6)	EML6 (0.6)	CCDC141 (0.6)
GO:0042773	ATP synthesis coupled electron transport	0.58	>=0.20	CHCHD1 (4.9)	LINC00477 (1.2)	NPY6R (1.1)	KLHL3 (0.7)	ENSG00000238018 (0.5)	ENSG00000251582 (0.5)	CHD9 (0.4)	WNT8A (0.3)	SCN5A (0.3)	SCN10A (0.3)
GO:0042775	mitochondrial ATP synthesis coupled electron transport	0.58	>=0.20	CHCHD1 (4.9)	LINC00477 (1.2)	NPY6R (1.1)	KLHL3 (0.7)	ENSG00000238018 (0.5)	ENSG00000251582 (0.5)	CHD9 (0.4)	WNT8A (0.3)	SCN5A (0.3)	SCN10A (0.3)
GO:0042094	interleukin-2 biosynthetic process	0.58	>=0.20	PKD2L2 (3.6)	ENSG00000236370 (1.8)	ENSG00000251582 (1.7)	SIPA1L1 (1.1)	ENSG00000237887 (0.8)	LINC00477 (0.8)	ENSG00000237298 (0.8)	CTSB (0.7)	EML6 (0.5)	CHCHD1 (0.4)
GO:0019748	secondary metabolic process	0.58	>=0.20	CHD9 (1.5)	ENSG00000237887 (1.1)	CCDC141 (1.1)	SCN10A (1.1)	FAM13B (1.1)	PKD2L2 (0.9)	KLHL3 (0.9)	NPY6R (0.7)	ENSG00000237298 (0.7)	CHCHD1 (0.7)
GO:0006378	mRNA polyadenylation	0.58	>=0.20	CTNNA3 (2.0)	SIPA1L1 (1.6)	SCN5A (0.4)	HNRNPA0 (0.4)	EXT1 (0.2)	LINC00477 (0.1)	CTSB (0.1)	ENSG00000236370 (0.1)	SYNPO2L (-0.1)	ENSG00000251582 (-0.1)
GO:0032587	ruffle membrane	0.58	>=0.20	SPTBN1 (2.3)	CCDC141 (2.0)	ENSG00000251582 (1.4)	WNT8A (1.4)	ENSG00000238018 (1.2)	FAM13B (1.0)	FUT11 (0.6)	LINC00477 (0.5)	SYNPO2L (0.5)	ENSG00000237887 (0.5)
GO:0031929	TOR signaling cascade	0.58	>=0.20	KIAA0913 (2.3)	WNT8A (1.3)	CAMK2D (1.3)	CHCHD1 (1.2)	LINC00477 (0.7)	CCDC141 (0.7)	CTNNA3 (0.7)	FUT11 (0.7)	NPY6R (0.4)	CAMK2G (0.4)
GO:0015077	monovalent inorganic cation transmembrane transporter activity	0.58	>=0.20	CTSB (1.5)	NPY6R (1.5)	CCDC141 (1.2)	CAMK2G (1.1)	CHCHD1 (1.0)	SCN10A (0.9)	KLHL3 (0.8)	FAM13B (0.8)	EML6 (0.6)	ENSG00000236370 (0.6)
GO:0008584	male gonad development	0.58	>=0.20	FAM13B (1.3)	CTNNA3 (1.2)	ENSG00000237887 (1.1)	ENSG00000238018 (1.0)	TBX3 (1.0)	LINC00477 (0.9)	ENSG00000251582 (0.7)	EML6 (0.4)	HNRNPA0 (0.4)	PKD2L2 (0.4)
GO:0006739	NADP metabolic process	0.58	>=0.20	ENSG00000237298 (3.6)	ENSG00000237887 (2.7)	CHD9 (1.2)	FUT11 (0.5)	EML6 (0.4)	ENSG00000236370 (0.3)	MYOT (0.3)	NPY6R (0.3)	HNRNPA0 (0.3)	VGLL2 (0.3)
GO:0051952	regulation of amine transport	0.58	>=0.20	SCN10A (3.5)	EML6 (1.9)	PKD2L2 (1.5)	FAM13B (1.2)	ENSG00000251582 (0.9)	CCDC141 (0.8)	ENSG00000237298 (0.7)	NDST2 (0.6)	LINC00477 (0.6)	SCN5A (0.5)
GO:0031343	positive regulation of cell killing	0.58	>=0.20	WNT8A (1.7)	FUT11 (1.3)	CAMK2D (1.1)	CCDC141 (1.1)	SEC24C (0.9)	SCN5A (0.7)	CTNNA3 (0.6)	ENSG00000238018 (0.5)	KLHL3 (0.5)	CHCHD1 (0.4)
GO:0016893	endonuclease activity, active with either ribo- or deoxyribonucleic acids and producing 5'-phosphomonoesters	0.58	>=0.20	CHCHD1 (1.5)	KLHL3 (1.0)	LINC00477 (0.9)	PKD2L2 (0.7)	WNT8A (0.7)	CAMK2G (0.6)	SIPA1L1 (0.5)	CTNNA3 (0.5)	EML6 (0.4)	VGLL2 (0.3)
[truncated: 1,872 more rows]

## Sheet: PPI_subnetworks
Original gene set ID	Original gene set description	Nominal P value	False discovery rate	Reconstituted gene set Z score gene 1	Reconstituted gene set Z score gene 2	Reconstituted gene set Z score gene 3	Reconstituted gene set Z score gene 4	Reconstituted gene set Z score gene 5	Reconstituted gene set Z score gene 6	Reconstituted gene set Z score gene 7	Reconstituted gene set Z score gene 8	Reconstituted gene set Z score gene 9	Reconstituted gene set Z score gene 10
[truncated: 4,436 more rows]

[truncated: 3 more sheets: KEGG, MP, REACTOME]
