# Supplementary material for: Deep learning-derived cardiovascular age shares a genetic basis with other cardiac phenotypes
Source: Sci Rep. 2022 Dec 31;12:22625. doi: 10.1038/s41598-022-27254-z (PMC9805465; doi:10.1038/s41598-022-27254-z)
Supplement: Supplementary file 3 — Supplementary Information 3. [file 41598_2022_27254_MOESM3_ESM.xlsx]

## Sheet: GO
Original gene set ID	Original gene set description	Nominal P value	False discovery rate	Reconstituted gene set Z score gene 1	Reconstituted gene set Z score gene 2	Reconstituted gene set Z score gene 3	Reconstituted gene set Z score gene 4	Reconstituted gene set Z score gene 5	Reconstituted gene set Z score gene 6	Reconstituted gene set Z score gene 7	Reconstituted gene set Z score gene 8	Reconstituted gene set Z score gene 9	Reconstituted gene set Z score gene 10
GO:0005916	fascia adherens	4.6e-06	<0.01	NPY6R (6.6)	TPM1 (6.0)	RYR2 (4.6)	SAMD4A (4.5)	LDB3 (4.5)	SCN5A (4.4)	SPTBN1 (4.3)	PLN (4.2)	SYNPO2L (4.0)	FHOD3 (4.0)
GO:0043034	costamere	5.58e-06	<0.01	PLN (5.7)	MYOCD (5.6)	TPM1 (5.1)	GJC1 (4.4)	SAMD4A (4.4)	LDB3 (3.9)	CAMK2G (3.7)	ARHGAP10 (3.1)	FHOD3 (3.1)	TTN (3.0)
GO:0030018	Z disc	5.74e-06	<0.01	LDB3 (9.6)	TTN (9.3)	SYNPO2L (9.1)	TRDN (8.7)	MYH7 (8.2)	PLN (7.6)	MYOT (7.4)	TPM1 (6.0)	VGLL2 (5.5)	NPY6R (5.4)
GO:0007507	heart development	4.02e-05	<0.05	NPY6R (4.1)	SCN5A (4.0)	MYOCD (3.8)	CTNNA3 (3.6)	RYR2 (3.4)	ENSG00000238018 (3.3)	PLN (3.1)	SHROOM3 (2.9)	CCDC141 (2.9)	MYH7 (2.9)
GO:0031032	actomyosin structure organization	4.64e-05	<0.05	PLN (5.4)	NPY6R (5.4)	MYOCD (5.1)	MYH7 (4.6)	CCDC141 (4.6)	SYNPO2L (4.3)	SCN5A (4.2)	PEBP4 (4.1)	LDB3 (4.1)	RYR2 (3.9)
GO:0006937	regulation of muscle contraction	6.83e-05	<0.05	PLN (4.3)	PEBP4 (4.1)	MYH7 (4.1)	NPY6R (3.9)	MYOT (3.7)	TRDN (3.5)	SYNPO2L (3.5)	ENSG00000259330 (3.4)	VGLL2 (3.4)	SCN5A (3.4)
GO:0006936	muscle contraction	6.99e-05	<0.05	MYOT (5.9)	VGLL2 (5.7)	PLN (5.5)	TRDN (5.2)	PEBP4 (4.9)	IGFN1 (4.7)	MYH7 (4.6)	TTN (4.5)	LDB3 (4.5)	SYNPO2L (4.4)
GO:0003779	actin binding	7.17e-05	<0.05	TRDN (6.8)	TPM1 (6.7)	TTN (6.5)	MYOT (6.5)	LDB3 (6.1)	MYH7 (5.6)	SYNPO2L (5.5)	VGLL2 (5.3)	PLN (3.9)	SPTBN1 (3.5)
GO:0007517	muscle organ development	7.64e-05	<0.05	VGLL2 (6.7)	SYNPO2L (4.0)	IGFN1 (3.8)	MYOT (3.8)	SCN5A (3.7)	CCDC141 (3.5)	MYH7 (3.5)	TTN (3.4)	TRDN (3.4)	PRKG1 (3.3)
GO:0003012	muscle system process	8.06e-05	<0.05	MYOT (5.8)	VGLL2 (5.7)	PLN (5.4)	TRDN (5.2)	IGFN1 (5.0)	PEBP4 (4.7)	PRKG1 (4.6)	MYH7 (4.5)	SYNPO2L (4.4)	TTN (4.4)
GO:0031674	I band	0.000105	<0.05	TTN (10.5)	LDB3 (10.3)	TRDN (10.2)	MYOT (9.5)	SYNPO2L (9.5)	MYH7 (9.4)	VGLL2 (7.2)	PLN (6.3)	TPM1 (5.7)	NPY6R (4.8)
GO:0030239	myofibril assembly	0.00015	<0.05	NPY6R (5.7)	PLN (5.3)	MYH7 (4.9)	CCDC141 (4.7)	SCN5A (4.7)	MYOCD (4.6)	SYNPO2L (4.6)	RYR2 (4.3)	PEBP4 (4.2)	LDB3 (4.2)
GO:0060047	heart contraction	0.000152	<0.05	SCN5A (7.1)	NPY6R (5.7)	RYR2 (5.2)	PLN (4.1)	RGS6 (4.1)	OPN4 (3.9)	FHOD3 (3.8)	MYH7 (3.7)	CTNNA3 (3.7)	MYOCD (3.4)
GO:0051146	striated muscle cell differentiation	0.000167	<0.05	SCN5A (5.1)	CCDC141 (4.5)	VGLL2 (3.9)	NPY6R (3.9)	SYNPO2L (3.8)	CTNNA3 (3.5)	PLN (3.5)	MYH7 (3.2)	MYOCD (2.9)	LDB3 (2.9)
GO:0003015	heart process	0.000173	<0.05	SCN5A (7.1)	NPY6R (5.7)	RYR2 (5.2)	PLN (4.1)	RGS6 (4.1)	OPN4 (3.9)	FHOD3 (3.8)	CTNNA3 (3.7)	MYH7 (3.7)	PEBP4 (3.5)
GO:0060048	cardiac muscle contraction	0.000185	<0.05	NPY6R (5.5)	SCN5A (5.3)	FHOD3 (4.2)	RYR2 (4.0)	PEBP4 (4.0)	PLN (3.7)	SYNPO2L (3.6)	MYH7 (3.6)	RGS6 (3.5)	KCNJ3 (3.3)
GO:0061061	muscle structure development	0.000187	<0.05	VGLL2 (6.4)	SYNPO2L (4.0)	CCDC141 (3.8)	MYOT (3.7)	PRKG1 (3.6)	SCN5A (3.6)	IGFN1 (3.5)	MYH7 (3.4)	TRDN (3.4)	TTN (3.4)
GO:0005924	cell-substrate adherens junction	0.000197	<0.05	TPM1 (6.5)	SAMD4A (4.3)	TNS1 (4.2)	C6orf145 (4.2)	PLEC (4.2)	PLN (3.9)	MYOCD (3.8)	ARHGAP10 (3.2)	FHOD3 (3.1)	DSP (3.0)
GO:0090257	regulation of muscle system process	0.000211	<0.05	PLN (4.3)	MYH7 (4.0)	PEBP4 (3.9)	PRKG1 (3.8)	NPY6R (3.7)	SCN5A (3.5)	TRDN (3.5)	SYNPO2L (3.4)	MYOT (3.4)	VGLL2 (3.4)
GO:0030055	cell-substrate junction	0.000249	<0.05	TPM1 (6.3)	PLEC (4.6)	C6orf145 (4.2)	SAMD4A (4.1)	TNS1 (3.8)	PLN (3.8)	MYOCD (3.7)	DSP (3.4)	LAMB3 (3.4)	PLCD3 (3.4)
GO:0014706	striated muscle tissue development	0.000268	<0.05	VGLL2 (5.1)	SCN5A (4.5)	CCDC141 (4.1)	SYNPO2L (3.8)	NPY6R (3.8)	CTNNA3 (3.5)	MYH7 (3.4)	MYOCD (3.3)	IGFN1 (3.1)	PRKG1 (3.0)
GO:0005912	adherens junction	0.000282	<0.05	TPM1 (5.8)	DSP (5.4)	SAMD4A (4.6)	PLEC (4.3)	C6orf145 (4.2)	FHOD3 (3.7)	CTNNA1 (3.6)	PLCD3 (3.6)	TNS1 (3.6)	SHROOM3 (3.5)
GO:0051015	actin filament binding	0.000305	<0.05	TPM1 (4.1)	SHROOM3 (3.1)	SPTBN1 (3.1)	CTNNA1 (2.9)	IQSEC1 (2.7)	PLEC (2.5)	ENSG00000238018 (2.5)	AFAP1 (2.5)	ODZ3 (2.4)	GLTP (2.3)
GO:0055002	striated muscle cell development	0.000361	<0.05	SCN5A (5.4)	CCDC141 (5.1)	VGLL2 (5.0)	SYNPO2L (4.2)	NPY6R (4.1)	PLN (3.8)	MYH7 (3.5)	IGFN1 (3.4)	LDB3 (3.3)	TTN (3.2)
GO:0016323	basolateral plasma membrane	0.000373	<0.05	PLEC (3.8)	LAMB3 (3.7)	TPM1 (3.6)	DSP (3.6)	TNS1 (3.4)	C6orf145 (3.1)	KLHL3 (3.1)	MYOCD (2.9)	CTNNA1 (2.8)	SAMD4A (2.8)
GO:0042383	sarcolemma	0.000406	<0.05	LDB3 (5.1)	PRKG1 (4.5)	CACNA2D1 (4.2)	TRDN (4.2)	SYNPO2L (4.0)	PLN (3.9)	SCN5A (3.9)	SYNE1 (3.8)	TTN (3.7)	CTNNA3 (3.6)
GO:0055001	muscle cell development	0.00041	<0.05	SCN5A (5.3)	CCDC141 (5.3)	VGLL2 (4.8)	NPY6R (4.2)	SYNPO2L (4.2)	PLN (3.9)	MYH7 (3.5)	LDB3 (3.2)	TTN (3.0)	RGS6 (3.0)
GO:0005516	calmodulin binding	0.000424	<0.05	MYOT (4.8)	TRDN (4.4)	TTN (4.0)	LDB3 (3.7)	TPM1 (3.2)	SYNE1 (3.2)	SIPA1L1 (3.1)	PLN (3.0)	CAMK2G (2.9)	MYH7 (2.7)
GO:0060537	muscle tissue development	0.000453	<0.05	VGLL2 (5.1)	SCN5A (4.4)	CCDC141 (3.8)	SYNPO2L (3.7)	NPY6R (3.6)	MYOCD (3.6)	CTNNA3 (3.4)	MYH7 (3.3)	IGFN1 (3.1)	PRKG1 (2.9)
GO:0048738	cardiac muscle tissue development	0.000555	<0.05	NPY6R (6.3)	SCN5A (5.8)	MYOCD (5.0)	RYR2 (4.8)	CTNNA3 (4.6)	PLN (4.2)	MYH7 (4.1)	CCDC141 (4.1)	SYNPO2L (3.8)	ENSG00000238018 (3.5)
GO:0042692	muscle cell differentiation	0.000579	<0.05	VGLL2 (4.5)	CCDC141 (3.9)	SCN5A (3.8)	SYNPO2L (3.3)	NPY6R (3.2)	MYOCD (3.0)	PLN (2.9)	IGFN1 (2.8)	PRKG1 (2.7)	FHOD3 (2.7)
GO:0032403	protein complex binding	0.00064	<0.20	PLEC (3.0)	SPTBN1 (3.0)	ENSG00000238018 (2.9)	IGF1R (2.8)	FLT4 (2.8)	SEMA6D (2.5)	ENSG00000259450 (2.4)	CACNA2D1 (2.3)	TNFSF11 (2.2)	FHOD3 (2.2)
GO:0044448	cell cortex part	0.000646	<0.20	TPM1 (4.1)	SPTBN1 (3.3)	TNS1 (3.0)	XPO7 (2.9)	ENSG00000238018 (2.9)	GIT2 (2.9)	ARPC3 (2.5)	SHROOM3 (2.5)	FMNL1 (2.4)	SYNE1 (2.3)
GO:0004221	ubiquitin thiolesterase activity	0.000647	<0.20	UBR4 (3.9)	CUL3 (3.7)	UBXN4 (3.2)	ARFGEF2 (3.2)	RAB3GAP1 (3.2)	DCUN1D1 (3.0)	STRN (2.8)	AZI2 (2.7)	DGKD (2.6)	FARP2 (2.5)
GO:0048644	muscle organ morphogenesis	0.000667	<0.20	NPY6R (5.2)	VGLL2 (5.1)	MYH7 (4.6)	SYNPO2L (3.8)	SCN5A (3.8)	LPAR3 (3.7)	CTNNA3 (3.7)	IGFN1 (3.6)	PEBP4 (3.5)	TTN (3.4)
GO:0042826	histone deacetylase binding	0.000704	<0.20	ARHGAP27 (3.6)	CNTROB (2.8)	VPS29 (2.4)	SNX13 (2.3)	ITGA8 (2.2)	DCAKD (2.2)	XPO7 (2.2)	ENSG00000226249 (2.2)	PLEKHM1 (2.2)	PLCD3 (2.1)
GO:0006942	regulation of striated muscle contraction	0.000752	<0.20	TRDN (4.5)	MYH7 (4.5)	MYOT (4.5)	NPY6R (4.4)	PEBP4 (4.3)	SYNPO2L (4.2)	VGLL2 (4.0)	TTN (4.0)	LDB3 (3.6)	SCN5A (3.4)
GO:0005925	focal adhesion	0.000766	<0.20	TPM1 (5.9)	C6orf145 (4.4)	TNS1 (4.4)	PLEC (4.1)	SAMD4A (4.0)	ARHGAP10 (3.5)	MYOCD (3.4)	PLN (3.0)	DSP (2.9)	CTNNA1 (2.8)
GO:0044291	cell-cell contact zone	0.000786	<0.20	NPY6R (5.2)	TPM1 (5.1)	SAMD4A (4.7)	LDB3 (4.6)	RYR2 (4.6)	CACNA2D1 (4.2)	PLN (4.2)	SYNPO2L (4.1)	TRDN (3.9)	DSP (3.9)
GO:0070161	anchoring junction	0.000807	<0.20	DSP (6.8)	TPM1 (5.4)	LAMB3 (4.3)	PLEC (4.2)	SAMD4A (4.1)	C6orf145 (4.1)	CTNNA1 (3.7)	TJP1 (3.5)	PLCD3 (3.5)	SPTBN1 (3.5)
GO:0008016	regulation of heart contraction	0.000831	<0.20	SCN5A (6.8)	RYR2 (5.2)	NPY6R (4.7)	ENSG00000249971 (4.1)	RGS6 (4.0)	PLN (3.7)	CTNNA3 (3.7)	OPN4 (3.5)	MYOCD (3.4)	FHOD3 (3.4)
GO:0031672	A band	0.000839	<0.20	TRDN (10.3)	TTN (10.0)	MYH7 (9.9)	LDB3 (9.6)	MYOT (8.9)	SYNPO2L (8.7)	PLN (5.4)	RYR2 (5.2)	VGLL2 (5.2)	ATP2A2 (4.8)
GO:0030017	sarcomere	0.000857	<0.20	TTN (11.8)	TRDN (11.6)	MYOT (10.6)	LDB3 (10.6)	MYH7 (10.1)	SYNPO2L (9.7)	VGLL2 (7.6)	TPM1 (6.0)	PLN (5.6)	NPY6R (4.4)
GO:0044449	contractile fiber part	0.000858	<0.20	TTN (11.6)	TRDN (11.4)	MYOT (10.6)	LDB3 (10.5)	MYH7 (9.7)	SYNPO2L (9.4)	VGLL2 (7.6)	TPM1 (6.5)	PLN (5.9)	ATP2A2 (4.2)
GO:0010927	cellular component assembly involved in morphogenesis	0.000964	<0.20	IFT81 (4.7)	ULK4 (4.6)	NPY6R (3.7)	TCTN1 (3.4)	C8orf37 (3.3)	RYR2 (2.7)	CCDC141 (2.7)	SCN5A (2.7)	PLN (2.7)	FABP3P2 (2.6)
GO:0015838	betaine transport	0.000967	<0.20	ATP6V0E1P2 (3.3)	ULK4 (3.2)	IGFN1 (2.6)	ZCWPW2 (2.6)	CLIP4 (2.4)	ENSG00000250626 (2.4)	ENSG00000237298 (2.3)	CCDC149 (2.2)	PI16 (2.2)	CAMKMT (2.1)
GO:0015879	carnitine transport	0.000967	<0.20	ATP6V0E1P2 (3.3)	ULK4 (3.2)	IGFN1 (2.6)	ZCWPW2 (2.6)	CLIP4 (2.4)	ENSG00000250626 (2.4)	ENSG00000237298 (2.3)	CCDC149 (2.2)	PI16 (2.2)	CAMKMT (2.1)
GO:0055013	cardiac muscle cell development	0.000979	<0.20	NPY6R (6.3)	FABP3P2 (4.8)	CTNNA3 (4.7)	SCN5A (4.6)	CCDC141 (4.6)	RYR2 (4.5)	MYH7 (3.9)	SYNPO2L (3.8)	RGS6 (3.6)	PEBP4 (3.5)
GO:0055006	cardiac cell development	0.000979	<0.20	NPY6R (6.3)	FABP3P2 (4.8)	CTNNA3 (4.7)	SCN5A (4.6)	CCDC141 (4.6)	RYR2 (4.5)	MYH7 (3.9)	SYNPO2L (3.8)	RGS6 (3.6)	PEBP4 (3.5)
GO:0015278	calcium-release channel activity	0.00104	<0.20	SYNE1 (3.5)	PKD1 (3.2)	WBSCR17 (2.9)	LDB3 (2.8)	ENSG00000237887 (2.8)	SCN5A (2.8)	CCDC141 (2.8)	SIPA1L1 (2.5)	GRASP (2.4)	TRDN (2.4)
GO:0006941	striated muscle contraction	0.00106	<0.20	MYOT (6.8)	TRDN (6.3)	VGLL2 (6.2)	PEBP4 (5.7)	TTN (5.7)	MYH7 (5.4)	SYNPO2L (5.3)	IGFN1 (4.9)	NPY6R (4.9)	LDB3 (4.6)
GO:0030016	myofibril	0.00123	<0.20	TTN (11.6)	TRDN (11.3)	MYOT (10.5)	LDB3 (10.2)	MYH7 (9.6)	SYNPO2L (9.6)	VGLL2 (8.0)	TPM1 (6.3)	PLN (5.4)	ATP2A2 (4.0)
GO:0004683	calmodulin-dependent protein kinase activity	0.00126	<0.20	ADAM11 (4.3)	CCR3 (3.9)	CAMK2G (3.6)	ENSG00000237298 (3.3)	STEAP3 (2.9)	CACNA2D1 (2.8)	DGKD (2.7)	OPN4 (2.5)	SYNE1 (2.5)	WBSCR17 (2.5)
GO:0003208	cardiac ventricle morphogenesis	0.00131	<0.20	NPY6R (5.6)	RYR2 (5.1)	SCN5A (4.8)	CTNNA3 (4.4)	PLN (4.4)	MYH7 (3.8)	CCDC141 (3.7)	FHOD3 (3.4)	MYOCD (3.3)	SYNPO2L (3.2)
GO:0016010	dystrophin-associated glycoprotein complex	0.00134	<0.20	PRKG1 (5.5)	PLN (4.1)	CTNNA3 (4.1)	SAMD4A (3.9)	VGLL2 (3.7)	LDB3 (3.6)	CACNA2D1 (3.5)	SYNPO2L (3.5)	MYOCD (3.3)	SYNE1 (3.1)
GO:0043292	contractile fiber	0.00135	<0.20	TTN (11.5)	TRDN (11.2)	MYOT (10.5)	LDB3 (10.2)	MYH7 (9.4)	SYNPO2L (9.4)	VGLL2 (8.1)	TPM1 (6.5)	PLN (5.7)	ATP2A2 (4.1)
GO:0014704	intercalated disc	0.00149	<0.20	NPY6R (5.3)	TPM1 (5.0)	RYR2 (4.8)	LDB3 (4.7)	SAMD4A (4.5)	SYNPO2L (4.3)	FHOD3 (4.3)	TRDN (4.2)	DSP (4.1)	TTN (4.1)
GO:0015491	cation:cation antiporter activity	0.00164	<0.20	SLC7A8 (4.4)	PRKG1 (2.8)	PLB1 (2.6)	ENSG00000224116 (2.5)	RAD9B (2.5)	GFAP (2.5)	METTL22 (2.3)	MACROD2 (2.2)	STEAP3 (2.0)	OPLAH (2.0)
GO:0045214	sarcomere organization	0.00169	<0.20	NPY6R (5.8)	SCN5A (5.5)	RYR2 (4.6)	CCDC141 (4.4)	CTNNA3 (4.3)	FABP3P2 (4.3)	PLN (4.1)	PLB1 (4.0)	KLHL3 (3.9)	MYH7 (3.8)
GO:0015629	actin cytoskeleton	0.00172	<0.20	TTN (8.2)	TRDN (8.1)	MYOT (7.9)	TPM1 (7.5)	LDB3 (7.1)	MYH7 (6.9)	SYNPO2L (6.7)	VGLL2 (6.4)	PLN (3.8)	PLEC (2.8)
GO:0046982	protein heterodimerization activity	0.00183	<0.20	VGLL2 (3.0)	LINC00473 (2.6)	INSIG2 (2.5)	PRKG1 (2.5)	HS3ST3A1 (2.4)	TMPRSS15 (2.4)	INHBA (2.1)	ENSG00000251582 (2.0)	C6orf145 (2.0)	FLT4 (2.0)
GO:0005086	ARF guanyl-nucleotide exchange factor activity	0.00196	<0.20	KIF16B (3.7)	HEATR5B (3.1)	DLGAP3 (2.9)	KCNJ3 (2.9)	DGKD (2.9)	SNX13 (2.6)	USP40 (2.6)	KAT6B (2.6)	AFF1 (2.6)	IQSEC1 (2.6)
GO:0010830	regulation of myotube differentiation	0.00207	<0.20	ENSG00000238018 (3.5)	SCN5A (3.0)	ACBD4 (2.6)	CTNNA3 (2.6)	ENSG00000197830 (2.5)	ENSG00000227274 (2.5)	CRADD (2.5)	FAM53C (2.5)	CCDC141 (2.4)	HS3ST4 (2.4)
GO:0030029	actin filament-based process	0.00215	<0.20	MYOT (4.5)	VGLL2 (4.1)	TPM1 (4.0)	FABP3P2 (3.9)	TRDN (3.9)	MYH7 (3.4)	TTN (3.3)	NPY6R (3.2)	SYNPO2L (3.2)	LDB3 (3.1)
GO:0046034	ATP metabolic process	0.00224	<0.20	HEATR5B (3.5)	CCDC93 (3.1)	ENSG00000197830 (2.9)	ARFGEF2 (2.9)	ENSG00000250341 (2.6)	OR51E1 (2.5)	GLIS3-AS1 (2.5)	GPAA1 (2.5)	ABCC5 (2.4)	CMC1 (2.2)
GO:0016528	sarcoplasm	0.00233	<0.20	TRDN (8.4)	MYOT (8.3)	TTN (8.3)	LDB3 (7.8)	SYNPO2L (5.9)	MYH7 (5.6)	VGLL2 (5.5)	PEBP4 (4.6)	ATP2A2 (4.0)	TPM1 (3.5)
GO:0005913	cell-cell adherens junction	0.00237	<0.20	DSP (5.7)	SHROOM3 (4.8)	TJP1 (4.7)	TPM1 (4.1)	FHOD3 (3.8)	SPTBN1 (3.8)	PLEC (3.3)	CTNNA1 (3.2)	SAMD4A (3.1)	LAMB3 (3.1)
GO:0007519	skeletal muscle tissue development	0.00244	<0.20	VGLL2 (6.2)	IGFN1 (4.3)	PRKG1 (3.1)	MYOT (3.1)	SYNPO2L (2.7)	CCDC141 (2.5)	AFAP1 (2.4)	ENSG00000227274 (2.4)	RGMB (2.4)	ENSG00000229243 (2.3)
GO:0060538	skeletal muscle organ development	0.00244	<0.20	VGLL2 (6.2)	IGFN1 (4.2)	MYOT (3.0)	PRKG1 (2.7)	ENSG00000256906 (2.7)	SYNPO2L (2.7)	AFAP1 (2.6)	CCDC141 (2.5)	ENSG00000229243 (2.4)	RGMB (2.4)
GO:0055007	cardiac muscle cell differentiation	0.00248	<0.20	NPY6R (5.5)	SCN5A (4.8)	CCDC141 (4.5)	CTNNA3 (4.1)	RYR2 (3.9)	PLN (3.6)	SYNPO2L (3.3)	MYOCD (3.3)	MYH7 (3.2)	PEBP4 (2.9)
GO:0005938	cell cortex	0.00254	<0.20	TPM1 (4.2)	SHROOM3 (3.3)	CTNNA1 (3.3)	TNS1 (3.2)	SPTBN1 (3.1)	DSP (2.8)	TJP1 (2.8)	SYNE2 (2.6)	C6orf145 (2.4)	ANKRD13A (2.4)
GO:0035914	skeletal muscle cell differentiation	0.00261	<0.20	CHSY3 (2.8)	PRKG1 (2.2)	OPN4 (2.2)	RGMB (2.2)	ENSG00000235725 (2.2)	CACNA2D1 (2.2)	HS3ST4 (2.0)	VGLL2 (1.9)	PLCD3 (1.9)	ENSG00000229243 (1.8)
GO:0031329	regulation of cellular catabolic process	0.0027	<0.20	STRN (2.9)	FAM160B1 (2.8)	SHARPIN (2.7)	R3HDM1 (2.6)	FAM47E (2.6)	RAB3GAP1 (2.5)	SNX13 (2.4)	MITF (2.1)	ARFGEF2 (2.0)	IQSEC1 (2.0)
GO:0003229	ventricular cardiac muscle tissue development	0.00279	<0.20	NPY6R (6.2)	CTNNA3 (5.4)	RYR2 (5.4)	SCN5A (5.4)	MYH7 (4.5)	LPAR3 (4.3)	PLN (4.1)	CCDC141 (3.7)	SYNPO2L (3.4)	MYOCD (3.3)
GO:0030863	cortical cytoskeleton	0.00286	<0.20	TPM1 (5.1)	ENSG00000238018 (4.3)	TNS1 (3.7)	XPO7 (3.3)	SHROOM3 (3.0)	SPTBN1 (2.9)	RGS9 (2.7)	SYNE1 (2.4)	ARPC3 (2.3)	SIPA1L1 (2.2)
GO:0042641	actomyosin	0.00288	<0.20	TPM1 (7.7)	PLN (4.7)	LDB3 (4.2)	MYOCD (4.1)	CAMK2G (4.0)	SAMD4A (3.9)	PLEC (3.7)	SYNPO2L (3.7)	FHOD3 (3.5)	TTN (3.3)
GO:0016529	sarcoplasmic reticulum	0.00289	<0.20	TRDN (8.5)	TTN (8.5)	MYOT (8.3)	LDB3 (7.7)	SYNPO2L (5.9)	VGLL2 (5.4)	MYH7 (5.4)	PEBP4 (4.4)	ATP2A2 (4.2)	TPM1 (3.7)
GO:0060415	muscle tissue morphogenesis	0.00292	<0.20	NPY6R (5.5)	VGLL2 (4.6)	MYH7 (4.5)	SCN5A (4.3)	IGFN1 (3.9)	SYNPO2L (3.8)	LPAR3 (3.8)	CCDC141 (3.8)	CTNNA3 (3.8)	RYR2 (3.5)
GO:0055008	cardiac muscle tissue morphogenesis	0.00299	<0.20	NPY6R (5.8)	CTNNA3 (5.1)	MYH7 (4.7)	SCN5A (4.4)	RYR2 (4.3)	LPAR3 (3.8)	CCDC141 (3.8)	SYNPO2L (3.7)	PLN (3.5)	LDB3 (3.2)
GO:0031432	titin binding	0.00302	<0.20	MYOT (10.2)	TRDN (10.1)	TTN (9.5)	LDB3 (9.1)	MYH7 (8.5)	SYNPO2L (7.8)	NPY6R (4.6)	VGLL2 (4.6)	SCN5A (4.4)	RYR2 (4.3)
GO:0014902	myotube differentiation	0.00314	<0.20	CHSY3 (2.7)	PRKG1 (2.2)	ENSG00000235725 (2.2)	RGMB (2.2)	CACNA2D1 (2.1)	HS3ST4 (2.0)	OPN4 (2.0)	TTLL7-IT1 (1.9)	PLCD3 (1.9)	ENSG00000229243 (1.9)
GO:0015298	solute:cation antiporter activity	0.00325	<0.20	SLC7A8 (3.6)	ENSG00000224116 (2.8)	RAD9B (2.7)	PLB1 (2.6)	PRKG1 (2.4)	GFAP (2.3)	DICER1-AS (2.2)	MACROD2 (2.2)	OPLAH (2.2)	LPAR3 (2.1)
GO:0090092	regulation of transmembrane receptor protein serine/threonine kinase signaling pathway	0.00338	<0.20	EXT1 (3.8)	PCSK5 (3.5)	ENSG00000259330 (3.3)	ENSG00000235725 (3.1)	CHSY3 (3.0)	MN1 (2.9)	MYOCD (2.9)	ITGA8 (2.8)	DAB1 (2.7)	PRKG1 (2.6)
GO:0005178	integrin binding	0.00343	<0.20	TPM1 (3.7)	ARHGAP10 (3.3)	ITGA8 (2.9)	SPTBN1 (2.8)	CHSY3 (2.7)	SEMA6D (2.5)	PRKG1 (2.4)	HIGD1B (2.4)	C6orf145 (2.4)	SAMD4A (2.3)
GO:0055003	cardiac myofibril assembly	0.00349	<0.20	NPY6R (5.1)	CCDC141 (4.8)	MYH7 (4.3)	FABP3P2 (4.2)	SCN5A (4.2)	PEBP4 (4.0)	SYNPO2L (3.9)	RYR2 (3.8)	PLN (3.7)	MYOCD (3.5)
GO:0055117	regulation of cardiac muscle contraction	0.00352	<0.20	SCN5A (4.1)	HMHB1 (3.6)	SHROOM3 (3.2)	MGAT5 (2.8)	NPY6R (2.7)	RGS6 (2.7)	ITGA8 (2.6)	ENSG00000233008 (2.6)	KCNJ3 (2.6)	MYOCD (2.5)
GO:0008307	structural constituent of muscle	0.00368	<0.20	TTN (11.7)	TRDN (11.4)	MYOT (10.9)	LDB3 (10.0)	SYNPO2L (9.1)	MYH7 (8.7)	VGLL2 (7.9)	TPM1 (6.1)	PLN (5.3)	PEBP4 (3.6)
GO:0030036	actin cytoskeleton organization	0.00373	<0.20	FABP3P2 (4.4)	TPM1 (3.2)	OTUD7B (3.0)	STRN (2.7)	DGKD (2.6)	NPY6R (2.5)	ANKRD13A (2.5)	PLN (2.4)	PLEC (2.4)	SYNE2 (2.4)
GO:0042327	positive regulation of phosphorylation	0.00406	<0.20	ENSG00000232507 (3.3)	ENSG00000259330 (3.2)	INHBA (3.0)	EXT1 (2.9)	CCR3 (2.8)	CREB5 (2.5)	ENSG00000259450 (2.5)	GUCY2D (2.2)	SAMD4A (2.1)	DCUN1D1 (2.1)
GO:0017022	myosin binding	0.00427	<0.20	MYH7 (7.9)	TTN (7.1)	SYNPO2L (7.0)	TRDN (6.6)	LDB3 (6.4)	MYOT (5.8)	NPY6R (4.9)	TPM1 (4.6)	PLN (4.0)	VGLL2 (3.9)
GO:0044057	regulation of system process	0.00446	<0.20	KCNJ3 (3.4)	ADAM11 (3.2)	HS3ST4 (3.0)	RGS6 (2.9)	LCT (2.9)	CACNA2D1 (2.9)	DPF3 (2.9)	ENSG00000235725 (2.9)	NPY6R (2.8)	HCN1 (2.8)
GO:0007178	transmembrane receptor protein serine/threonine kinase signaling pathway	0.00454	<0.20	EXT1 (3.5)	ENSG00000259330 (3.3)	ENSG00000235725 (3.1)	MYOCD (2.8)	DAB1 (2.7)	FHOD3 (2.6)	CHSY3 (2.5)	WNT8A (2.4)	PCSK5 (2.4)	PI16 (2.3)
GO:0055010	ventricular cardiac muscle tissue morphogenesis	0.00456	<0.20	NPY6R (5.8)	CTNNA3 (5.3)	RYR2 (4.8)	SCN5A (4.8)	MYH7 (4.6)	LPAR3 (4.1)	PLN (4.0)	CCDC141 (3.4)	SYNPO2L (3.3)	ENSG00000238018 (3.1)
GO:0001725	stress fiber	0.00463	<0.20	TPM1 (7.9)	PLN (4.7)	SAMD4A (4.0)	LDB3 (3.9)	CAMK2G (3.9)	MYOCD (3.8)	PLEC (3.4)	SYNPO2L (3.3)	MYOT (3.0)	TTN (2.9)
GO:0015697	quaternary ammonium group transport	0.0047	<0.20	ATP6V0E1P2 (3.5)	ENSG00000250341 (3.2)	ULK4 (2.9)	LHFPL3 (2.6)	PLD5 (2.6)	IGFN1 (2.6)	ZCWPW2 (2.4)	GLTP (2.3)	ACBD4 (2.2)	C17orf46 (2.2)
GO:0016775	phosphotransferase activity, nitrogenous group as acceptor	0.00473	<0.20	NPY6R (4.9)	TRDN (4.2)	FHOD3 (4.0)	MYOT (3.9)	TTN (3.8)	LDB3 (3.8)	RYR2 (3.6)	MYH7 (3.4)	INSIG2 (2.7)	PLN (2.5)
GO:0004721	phosphoprotein phosphatase activity	0.00487	<0.20	ETV4 (3.6)	OTUD7B (3.1)	PPTC7 (3.1)	CREB5 (3.0)	STK25 (3.0)	LINC00473 (2.7)	DICER1 (2.6)	CAMK2D (2.4)	DCUN1D1 (2.2)	PLEKHM1 (2.2)
GO:0045937	positive regulation of phosphate metabolic process	0.00488	<0.20	ENSG00000232507 (3.5)	INHBA (3.0)	ENSG00000259330 (3.0)	CCR3 (2.8)	EXT1 (2.7)	CREB5 (2.5)	ENSG00000259450 (2.5)	SAMD4A (2.2)	ENSG00000259527 (2.2)	GUCY2D (2.1)
GO:0010562	positive regulation of phosphorus metabolic process	0.00488	<0.20	ENSG00000232507 (3.5)	INHBA (3.0)	ENSG00000259330 (3.0)	CCR3 (2.8)	EXT1 (2.7)	CREB5 (2.5)	ENSG00000259450 (2.5)	SAMD4A (2.2)	ENSG00000259527 (2.2)	GUCY2D (2.1)
GO:0051018	protein kinase A binding	0.00489	<0.20	ZPBP (4.0)	SCN5A (3.6)	ENSG00000238018 (3.3)	SPATC1 (3.0)	PLN (3.0)	CTNNA3 (2.9)	MYOCD (2.9)	KLHL3 (2.9)	HCN1 (2.6)	CAMK2D (2.6)
GO:0045444	fat cell differentiation	0.00496	<0.20	ENSG00000238018 (4.0)	HCAR1 (3.6)	C8orf37 (2.5)	TBX3 (2.4)	ENSG00000251582 (2.4)	FUT11 (2.3)	IFT81 (2.1)	GLIS1 (2.1)	GYPC (2.1)	RAB3GAP1 (2.0)
GO:0019901	protein kinase binding	0.00499	<0.20	DGKD (4.1)	CAMK2D (3.1)	FMNL1 (3.0)	C6orf204 (3.0)	PRKCA (2.9)	MAP3K14 (2.8)	SPTBN1 (2.7)	SEPT2 (2.4)	CD28 (2.3)	SYNE2 (2.2)
GO:0035051	cardiac cell differentiation	0.00514	<0.20	NPY6R (4.9)	SCN5A (4.4)	CCDC141 (3.9)	CTNNA3 (3.8)	RYR2 (3.6)	MYOCD (3.2)	PLN (3.1)	SYNPO2L (2.9)	MYH7 (2.8)	ENSG00000238018 (2.7)
GO:0015909	long-chain fatty acid transport	0.0053	<0.20	LCT (3.3)	ZCWPW2 (2.7)	PI16 (2.4)	ENSG00000251582 (2.0)	FAM13B (1.9)	ESR2 (1.9)	ENSG00000249971 (1.9)	SCN10A (1.8)	ARHGAP10 (1.8)	FABP3P2 (1.8)
GO:0017015	regulation of transforming growth factor beta receptor signaling pathway	0.00575	<0.20	C2orf61 (3.1)	CHSY3 (3.0)	ENSG00000259330 (2.7)	ENSG00000235725 (2.6)	HEXIM1 (2.6)	FUT11 (2.6)	PRKG1 (2.5)	FAM160B1 (2.4)	TMPRSS15 (2.4)	CTNNA3 (2.1)
GO:0003206	cardiac chamber morphogenesis	0.00586	<0.20	NPY6R (5.1)	RYR2 (4.6)	CTNNA3 (4.6)	SCN5A (4.5)	CCDC141 (3.9)	FHOD3 (3.7)	MYH7 (3.2)	LPAR3 (3.1)	MYOCD (3.0)	PLN (2.9)
GO:0000146	microfilament motor activity	0.00601	<0.20	TTN (8.6)	SYNPO2L (7.5)	TRDN (7.2)	LDB3 (7.1)	MYOT (6.4)	MYH7 (6.0)	VGLL2 (6.0)	TPM1 (4.1)	PEBP4 (3.2)	ATP2A2 (3.1)
GO:0045121	membrane raft	0.00611	<0.20	HCAR1 (4.1)	CCR1 (3.2)	GJC1 (3.0)	ACVR1B (3.0)	SEMA6D (2.9)	PRKG1 (2.5)	PLEC (2.5)	MYOCD (2.4)	RYR2 (2.4)	TRAK1 (2.3)
GO:0048741	skeletal muscle fiber development	0.00611	<0.20	VGLL2 (3.8)	CCDC141 (3.2)	SCN5A (3.0)	PLCD3 (2.6)	ENSG00000237887 (2.6)	ENSG00000237949 (2.5)	PKD1 (2.4)	C8orf37 (2.3)	SYNPO2L (2.2)	LPHN3 (2.2)
GO:0004690	cyclic nucleotide-dependent protein kinase activity	0.0062	<0.20	CACNA2D1 (4.0)	PRKCA (3.4)	NPY6R (3.1)	TTLL7 (3.1)	ACVR1B (3.1)	CAMK2G (2.9)	CTNNA3 (2.5)	ENSG00000226856 (2.4)	SYNPO2L (2.4)	DNASE2B (2.4)
GO:0001934	positive regulation of protein phosphorylation	0.00647	<0.20	ENSG00000259330 (3.2)	INHBA (3.0)	CCR3 (2.9)	ENSG00000232507 (2.9)	CREB5 (2.6)	EXT1 (2.4)	ENSG00000250626 (2.4)	DCUN1D1 (2.1)	UST (2.0)	PKD2L2 (2.0)
GO:0016790	thiolester hydrolase activity	0.00675	<0.20	ARFGEF2 (3.7)	CUL3 (3.6)	KIF16B (3.0)	UBXN4 (3.0)	RAB3GAP1 (2.9)	UBR4 (2.8)	FARP2 (2.8)	DCUN1D1 (2.5)	USP40 (2.5)	DICER1 (2.5)
GO:0048747	muscle fiber development	0.00692	<0.20	VGLL2 (4.2)	SCN5A (4.0)	CCDC141 (3.8)	SYNPO2L (2.7)	PLCD3 (2.7)	PKD1 (2.5)	PLN (2.4)	LPHN3 (2.3)	ENSG00000237887 (2.3)	SAMD4A (2.3)
GO:0008138	protein tyrosine/serine/threonine phosphatase activity	0.00718	<0.20	ETV4 (5.3)	OTUD7B (4.4)	KLF6 (3.9)	EGR1 (3.8)	LINC00473 (3.7)	SERTAD2 (3.1)	MAP6D1 (2.7)	CCDC43 (2.3)	GRASP (2.3)	ARHGAP10 (2.2)
GO:0032432	actin filament bundle	0.00728	<0.20	TPM1 (7.9)	PLN (4.9)	LDB3 (4.0)	SAMD4A (3.9)	MYOCD (3.8)	CAMK2G (3.8)	MYOT (3.3)	PLEC (3.2)	SYNPO2L (3.2)	TNS1 (3.1)
GO:0051890	regulation of cardioblast differentiation	0.00738	<0.20	SCN5A (4.2)	PLEKHA6 (3.8)	NPY6R (3.6)	ENSG00000238018 (3.3)	RYR2 (3.0)	PDZD2 (2.9)	MYOCD (2.8)	ZPLD1 (2.8)	C2orf61 (2.7)	KLHL3 (2.5)
GO:0005859	muscle myosin complex	0.0074	<0.20	TTN (11.2)	MYOT (10.4)	TRDN (10.4)	LDB3 (9.6)	SYNPO2L (8.7)	MYH7 (8.1)	VGLL2 (6.4)	PLN (6.3)	TPM1 (5.8)	PEBP4 (3.8)
GO:0051427	hormone receptor binding	0.0075	<0.20	KDM3B (3.9)	DHX8 (3.5)	ZNFX1 (3.1)	TBC1D4 (2.9)	DBF4B (2.8)	KAT6B (2.8)	AFF1 (2.7)	NMT1 (2.6)	CRADD (2.4)	SEC24C (2.4)
GO:0031589	cell-substrate adhesion	0.00766	<0.20	ENSG00000237887 (3.9)	PRKG1 (3.2)	CHSY3 (3.2)	PKD1 (2.6)	CCDC141 (2.5)	SEMA6D (2.5)	HIGD1B (2.5)	OR51E1 (2.4)	C6orf145 (2.4)	SAMD4A (2.3)
GO:0070646	protein modification by small protein removal	0.00768	<0.20	CUL3 (3.8)	DCUN1D1 (3.6)	USP40 (3.5)	RAB3GAP1 (3.5)	BRD7P3 (3.2)	SUDS3 (2.8)	METTL22 (2.7)	XPO7 (2.7)	STK25 (2.6)	UBXN4 (2.6)
GO:0016311	dephosphorylation	0.00784	<0.20	OTUD7B (4.6)	PPTC7 (3.1)	CREB5 (2.9)	CAMK2D (2.8)	PKD2L2 (2.7)	STK25 (2.6)	PRKACB (2.4)	SAMD4A (2.2)	TRAK1 (2.1)	CLIP4 (2.1)
GO:0006200	ATP catabolic process	0.00802	<0.20	ENSG00000197830 (4.7)	GLIS3-AS1 (2.9)	HEATR5B (2.7)	ARFGEF2 (2.7)	ANAPC4 (2.6)	CCDC93 (2.6)	NMT1 (2.5)	IFT81 (2.4)	USP40 (2.3)	OPLAH (2.3)
GO:0045598	regulation of fat cell differentiation	0.00835	<0.20	GYPC (3.1)	ENSG00000251582 (2.9)	GLIS1 (2.7)	PI16 (2.5)	ENSG00000227274 (2.4)	HS3ST3A1 (2.3)	FHOD3 (2.3)	TBX3 (2.2)	MSX1 (2.2)	ARHGAP10 (2.1)
GO:0006940	regulation of smooth muscle contraction	0.00841	<0.20	OPN4 (3.5)	ENSG00000259330 (3.4)	PLN (3.0)	PDZD2 (2.8)	GJC1 (2.7)	ENSG00000235725 (2.6)	KCND3 (2.6)	LPAR3 (2.5)	SCN10A (2.5)	PRKG1 (2.4)
GO:0008015	blood circulation	0.00858	<0.20	NPY6R (5.0)	SCN5A (4.6)	PLN (4.0)	OPN4 (3.9)	RGS6 (3.9)	RYR2 (3.7)	MYOCD (3.5)	PEBP4 (3.1)	PRKG1 (3.1)	FHOD3 (3.0)
GO:0003013	circulatory system process	0.00869	<0.20	NPY6R (5.0)	SCN5A (4.7)	PLN (4.0)	OPN4 (3.9)	RGS6 (3.9)	RYR2 (3.7)	MYOCD (3.5)	PEBP4 (3.2)	FHOD3 (3.0)	PRKG1 (3.0)
GO:0030811	regulation of nucleotide catabolic process	0.00919	<0.20	STRN (3.4)	RAB3GAP1 (3.2)	FAM47E (2.6)	DGKD (2.4)	KIF16B (2.4)	SHARPIN (2.3)	SIPA1L1 (2.2)	CCDC141 (2.2)	GIT2 (2.2)	ST6GALNAC3 (2.1)
GO:0033121	regulation of purine nucleotide catabolic process	0.00919	<0.20	STRN (3.4)	RAB3GAP1 (3.2)	FAM47E (2.6)	DGKD (2.4)	KIF16B (2.4)	SHARPIN (2.3)	SIPA1L1 (2.2)	CCDC141 (2.2)	GIT2 (2.2)	ST6GALNAC3 (2.1)
GO:0022603	regulation of anatomical structure morphogenesis	0.01	>=0.20	SAMD4A (3.1)	FLT4 (3.1)	AFAP1 (2.9)	MTMR11 (2.6)	HS3ST3A1 (2.6)	TBX3 (2.6)	ETV4 (2.5)	SHROOM3 (2.5)	ENSG00000238018 (2.3)	GJC1 (2.2)
GO:0016460	myosin II complex	0.01	>=0.20	TTN (10.9)	MYOT (10.4)	TRDN (10.0)	LDB3 (9.1)	SYNPO2L (8.5)	MYH7 (7.7)	TPM1 (6.5)	VGLL2 (6.3)	PLN (5.8)	PEBP4 (4.2)
GO:0048641	regulation of skeletal muscle tissue development	0.01	>=0.20	VGLL2 (2.7)	RGMB (2.7)	CCDC141 (2.6)	PLEKHA6 (2.6)	PLCD3 (2.5)	FAM53C (2.5)	SCN5A (2.1)	CRADD (2.1)	GLIS1 (2.1)	EML1 (2.0)
GO:0009894	regulation of catabolic process	0.01	>=0.20	STRN (3.2)	FAM160B1 (3.1)	R3HDM1 (3.1)	SHARPIN (2.6)	RAB3GAP1 (2.6)	SNX13 (2.4)	DGKD (2.2)	IQSEC1 (2.1)	PLEKHM1 (2.0)	TBC1D4 (2.0)
GO:0006482	protein demethylation	0.01	>=0.20	KDM3B (3.6)	SUDS3 (3.5)	ENSG00000233008 (3.0)	YEATS2 (2.8)	ATF7IP2 (2.7)	KLHL8 (2.6)	INSIG2 (2.5)	ENSG00000250626 (2.5)	ENSG00000222937 (2.4)	GRASP (2.4)
GO:0008214	protein dealkylation	0.01	>=0.20	KDM3B (3.6)	SUDS3 (3.5)	ENSG00000233008 (3.0)	YEATS2 (2.8)	ATF7IP2 (2.7)	KLHL8 (2.6)	INSIG2 (2.5)	ENSG00000250626 (2.5)	ENSG00000222937 (2.4)	GRASP (2.4)
GO:0016579	protein deubiquitination	0.01	>=0.20	USP40 (3.4)	BRD7P3 (3.3)	DCUN1D1 (3.3)	SUDS3 (2.9)	CCDC158 (2.9)	RAB3GAP1 (2.9)	XPO7 (2.7)	METTL22 (2.6)	CUL3 (2.4)	UBR4 (2.4)
GO:0030315	T-tubule	0.01	>=0.20	TRDN (5.3)	LDB3 (5.3)	SYNPO2L (4.5)	MYOT (4.3)	TTN (4.3)	CACNA2D1 (3.8)	MYH7 (3.6)	PRKG1 (3.5)	KCNJ3 (3.1)	VGLL2 (3.0)
GO:0042623	ATPase activity, coupled	0.01	>=0.20	EFTUD2 (4.4)	HEATR5B (3.8)	ARFGEF2 (3.7)	ANAPC4 (3.5)	DHX8 (3.0)	ORC5 (2.9)	CSE1L (2.8)	RAD9B (2.8)	UBR4 (2.8)	MTHFD1 (2.5)
GO:2001014	regulation of skeletal muscle cell differentiation	0.01	>=0.20	ENSG00000238018 (3.0)	CRADD (2.9)	DGKD (2.7)	CCDC141 (2.7)	ACBD4 (2.6)	R3HDM1 (2.6)	SCN5A (2.5)	HS3ST4 (2.5)	PLCD3 (2.4)	FAM53C (2.4)
GO:0007160	cell-matrix adhesion	0.01	>=0.20	ENSG00000237887 (3.6)	CHSY3 (3.1)	PRKG1 (3.1)	CCDC141 (2.8)	OTUD7B (2.7)	PKD1 (2.7)	FABP3P2 (2.3)	PI16 (2.3)	LAMB3 (2.2)	DICER1-AS (2.2)
GO:0006939	smooth muscle contraction	0.01	>=0.20	MYOCD (4.2)	PLN (4.2)	GJC1 (4.0)	SCN10A (3.5)	PRKG1 (3.2)	OPN4 (3.2)	KCND3 (3.1)	TNS1 (3.0)	PDZD2 (2.8)	SCN5A (2.7)
GO:0016577	histone demethylation	0.01	>=0.20	KDM3B (3.8)	SUDS3 (3.3)	ENSG00000222937 (2.8)	KLHL8 (2.7)	GRASP (2.7)	ATF7IP2 (2.7)	YEATS2 (2.7)	ENSG00000233008 (2.5)	ENSG00000250626 (2.4)	TRIM24 (2.4)
GO:0016791	phosphatase activity	0.01	>=0.20	ETV4 (3.1)	PPTC7 (3.1)	OTUD7B (2.9)	ANKRD13A (2.5)	CAMK2D (2.5)	CLIP4 (2.5)	STK25 (2.5)	CREB5 (2.3)	LINC00473 (2.2)	TRAK1 (2.2)
GO:0005977	glycogen metabolic process	0.01	>=0.20	ENSG00000237949 (3.3)	STK25 (3.2)	STEAP3 (2.7)	METTL22 (2.6)	CCDC149 (2.6)	CAMK2G (2.6)	CTNNA3 (2.3)	DICER1 (2.0)	PRKG1 (2.0)	MYOT (2.0)
GO:0006470	protein dephosphorylation	0.01	>=0.20	OTUD7B (4.0)	STK25 (3.0)	ETV4 (2.6)	CREB5 (2.6)	PPTC7 (2.4)	PKD2L2 (2.4)	CLIP4 (2.4)	ENSG00000177822 (2.0)	LINC00473 (1.9)	PRKACB (1.9)
GO:0005884	actin filament	0.01	>=0.20	TPM1 (5.3)	TTN (4.2)	LDB3 (4.2)	SYNPO2L (3.9)	MYH7 (3.9)	TRDN (3.9)	PLN (3.8)	MYOT (3.4)	DGKD (3.3)	SEPT2 (3.0)
GO:0030048	actin filament-based movement	0.01	>=0.20	MYOT (8.0)	VGLL2 (7.1)	TRDN (6.8)	TTN (6.2)	MYH7 (5.6)	SYNPO2L (4.9)	IGFN1 (4.8)	LDB3 (4.7)	PEBP4 (4.6)	NPY6R (3.6)
GO:0003231	cardiac ventricle development	0.01	>=0.20	NPY6R (5.2)	CTNNA3 (4.7)	RYR2 (4.6)	SCN5A (4.4)	CCDC141 (3.7)	FHOD3 (3.5)	PLN (3.4)	MYH7 (3.2)	SHROOM3 (3.0)	MYOCD (2.8)
GO:0005262	calcium channel activity	0.01	>=0.20	HCN1 (3.5)	KCND3 (3.0)	PRKG1 (2.7)	TTLL7 (2.7)	SYNE1 (2.7)	DLGAP3 (2.7)	PDZD2 (2.6)	ADAM11 (2.6)	ENSG00000224116 (2.6)	MACROD2 (2.5)
GO:0033017	sarcoplasmic reticulum membrane	0.01	>=0.20	MYOT (8.2)	TTN (7.8)	TRDN (7.2)	VGLL2 (6.5)	LDB3 (6.1)	SYNPO2L (4.9)	MYH7 (4.8)	CCDC141 (3.3)	PEBP4 (3.1)	SYNE1 (2.9)
GO:0022604	regulation of cell morphogenesis	0.01	>=0.20	HS3ST3A1 (3.3)	GJC1 (3.0)	ODZ3 (2.5)	TNS1 (2.3)	ENSG00000177822 (2.3)	PKD1 (2.2)	FLT4 (2.2)	MTMR11 (2.2)	MAP6D1 (2.1)	RGS6 (2.1)
GO:0006073	cellular glucan metabolic process	0.01	>=0.20	STK25 (3.2)	ENSG00000237949 (3.1)	CAMK2G (2.7)	CCDC149 (2.7)	STEAP3 (2.7)	METTL22 (2.6)	CTNNA3 (2.3)	DICER1 (2.0)	PLD5 (2.0)	PRKG1 (2.0)
GO:0044042	glucan metabolic process	0.01	>=0.20	STK25 (3.2)	ENSG00000237949 (3.1)	CAMK2G (2.7)	CCDC149 (2.7)	STEAP3 (2.7)	METTL22 (2.6)	CTNNA3 (2.3)	DICER1 (2.0)	PLD5 (2.0)	PRKG1 (2.0)
GO:0080008	CUL4 RING ubiquitin ligase complex	0.01	>=0.20	FARP2 (3.0)	STK25 (2.7)	METTL8 (2.6)	ENSG00000235725 (2.6)	HEATR5B (2.4)	ANAPC4 (2.4)	COG6 (2.3)	ARFGEF2 (2.3)	PHF14 (2.3)	DCUN1D1 (2.2)
GO:0003785	actin monomer binding	0.01	>=0.20	MYH7 (8.2)	TTN (5.6)	SYNPO2L (5.3)	VGLL2 (5.0)	LDB3 (4.8)	NPY6R (4.5)	TRDN (3.9)	TPM1 (3.5)	ATP2A2 (3.2)	RYR2 (3.2)
GO:0001759	organ induction	0.01	>=0.20	ZPLD1 (3.4)	GLIS1 (3.3)	NDNF (2.8)	FABP3P2 (2.7)	ENSG00000238018 (2.7)	GYPC (2.6)	ZCWPW2 (2.5)	ARHGAP10 (2.3)	PCSK5 (2.2)	ULK4 (2.2)
GO:0003230	cardiac atrium development	0.01	>=0.20	CCDC141 (5.2)	SCN5A (5.0)	CTNNA3 (4.2)	NPY6R (4.1)	RYR2 (3.9)	HS3ST3A1 (3.6)	PLEKHA6 (3.0)	FHOD3 (2.9)	RGS6 (2.9)	KCNJ3 (2.8)
GO:0051924	regulation of calcium ion transport	0.01	>=0.20	ENSG00000224116 (4.1)	MACROD2 (3.8)	GRASP (3.5)	ENSG00000226249 (2.9)	OPN4 (2.8)	SYNE1 (2.8)	RGS6 (2.8)	PDZD2 (2.7)	CACNA2D1 (2.6)	HIGD1B (2.4)
GO:0045766	positive regulation of angiogenesis	0.01	>=0.20	ENSG00000249971 (3.5)	INHBA (3.4)	CLDN14 (3.3)	ENSG00000250708 (2.9)	GLIS3-AS1 (2.7)	PHF14 (2.7)	FUT11 (2.4)	CTNNA3 (2.4)	CCR1 (2.3)	ZPLD1 (2.1)
GO:0032982	myosin filament	0.01	>=0.20	TTN (11.3)	MYOT (11.1)	TRDN (10.7)	LDB3 (9.5)	SYNPO2L (9.2)	MYH7 (7.6)	VGLL2 (7.6)	PLN (4.5)	TPM1 (4.3)	PEBP4 (4.3)
GO:0004691	cAMP-dependent protein kinase activity	0.01	>=0.20	CRADD (3.1)	CAMK2G (3.0)	PRKCA (2.8)	ACVR1B (2.8)	TTLL7 (2.5)	ABCC5 (2.4)	SYNPO2L (2.4)	DNASE2B (2.3)	C12orf76 (2.3)	CLIP4 (2.3)
GO:0042578	phosphoric ester hydrolase activity	0.01	>=0.20	LINC00473 (4.0)	C2orf71 (2.9)	PRKACB (2.7)	TRAK1 (2.5)	CAMK2D (2.5)	ETV4 (2.4)	MAP6D1 (2.2)	IQSEC1 (2.2)	PPTC7 (2.1)	CLIP4 (2.1)
GO:0006006	glucose metabolic process	0.01	>=0.20	INSIG2 (3.8)	LINC00473 (2.9)	METTL22 (2.4)	FUT11 (2.3)	OPLAH (2.3)	COG6 (2.2)	GRB14 (2.1)	ENSG00000197830 (2.1)	STK25 (2.1)	CLIP4 (2.0)
GO:0016459	myosin complex	0.02	>=0.20	TTN (10.6)	MYOT (9.6)	TRDN (9.4)	LDB3 (8.4)	SYNPO2L (8.1)	MYH7 (7.9)	VGLL2 (7.4)	TPM1 (5.5)	PEBP4 (4.3)	PLN (4.3)
GO:0032924	activin receptor signaling pathway	0.02	>=0.20	ENSG00000235725 (4.2)	ENSG00000259330 (3.5)	ULK4 (3.0)	ENSG00000259450 (2.8)	CHSY3 (2.8)	CRADD (2.7)	ACVR1B (2.7)	GRASP (2.6)	LPAR3 (2.6)	FHOD3 (2.3)
GO:0005542	folic acid binding	0.02	>=0.20	TMPRSS15 (5.7)	MSX1 (3.0)	ENSG00000177822 (2.7)	SLC7A8 (2.4)	ENSG00000237949 (2.4)	LCT (2.4)	STEAP3 (2.4)	CCDC141 (2.4)	FAM160B1 (2.3)	DNASE2B (2.3)
GO:0048634	regulation of muscle organ development	0.02	>=0.20	SCN5A (3.8)	CCDC141 (3.1)	SHROOM3 (2.7)	ENSG00000222937 (2.6)	MSX1 (2.6)	CTNNA3 (2.6)	ENSG00000250341 (2.5)	SAMD4A (2.3)	ENSG00000238018 (2.3)	PCSK5 (2.2)
GO:0051153	regulation of striated muscle cell differentiation	0.02	>=0.20	SCN5A (3.6)	CCDC141 (2.5)	PLD5 (2.5)	ENSG00000238018 (2.4)	CTNNA3 (2.4)	PLCD3 (2.4)	PLEKHA6 (2.2)	GLIS1 (2.2)	C8orf37 (2.1)	OPN4 (2.1)
GO:0019900	kinase binding	0.02	>=0.20	DGKD (4.3)	CAMK2D (3.2)	MAP3K14 (2.9)	FMNL1 (2.9)	PRKCA (2.9)	SEPT2 (2.8)	SPTBN1 (2.7)	CD28 (2.6)	C6orf204 (2.5)	PLEKHM1 (2.4)
GO:0010959	regulation of metal ion transport	0.02	>=0.20	ENSG00000224116 (3.7)	ENSG00000226249 (3.4)	OPN4 (3.1)	RGS6 (2.9)	CCDC141 (2.9)	SYNE1 (2.8)	GRASP (2.8)	MACROD2 (2.7)	HIGD1B (2.6)	RGS9 (2.5)
GO:0004713	protein tyrosine kinase activity	0.02	>=0.20	TRAK1 (3.5)	ARHGAP27 (2.9)	IQSEC1 (2.6)	DICER1 (2.5)	STRN (2.5)	PLEKHM1 (2.4)	SNX13 (2.4)	DGKD (2.3)	EXT1 (2.3)	RAB3GAP1 (2.1)
GO:0035258	steroid hormone receptor binding	0.02	>=0.20	KDM3B (3.2)	DHX8 (3.1)	TBX3 (2.9)	ANKRD13A (2.7)	MYOCD (2.6)	STAU1 (2.5)	RYR2 (2.3)	ZFP64 (2.3)	AFF1 (2.3)	NMT1 (2.2)
GO:0016055	Wnt receptor signaling pathway	0.02	>=0.20	FAM53C (3.1)	MSX1 (2.9)	WNT8A (2.8)	ST6GALNAC3 (2.7)	HS3ST3A1 (2.6)	NDNF (2.6)	GLI3 (2.6)	PCSK5 (2.5)	ENSG00000249937 (2.4)	LPAR3 (2.4)
GO:0042805	actinin binding	0.02	>=0.20	PRKG1 (5.2)	TRDN (5.2)	TPM1 (4.8)	TTN (4.8)	LDB3 (4.3)	SYNPO2L (4.1)	MYOT (4.0)	PLN (4.0)	SHROOM3 (3.8)	NPY6R (3.7)
GO:0003215	cardiac right ventricle morphogenesis	0.02	>=0.20	RYR2 (3.6)	SCN5A (3.6)	MYOCD (3.4)	HS3ST4 (3.3)	CLIP4 (3.2)	ENSG00000226806 (3.0)	CTNNA3 (3.0)	DPF3 (3.0)	ENSG00000250341 (2.8)	NPY6R (2.8)
GO:0032386	regulation of intracellular transport	0.02	>=0.20	CAGE1 (3.4)	FAM53C (2.8)	CCDC93 (2.6)	KIF16B (2.3)	GRINA (2.3)	ENSG00000227274 (2.3)	KLHL3 (2.3)	ZNFX1 (2.1)	PRKG1 (2.1)	AZI2 (2.0)
GO:0030137	COPI-coated vesicle	0.02	>=0.20	HDLBP (6.1)	SSR1 (5.4)	COG6 (4.9)	SEC24C (4.1)	UBXN4 (2.6)	SEPT2 (2.6)	SIL1 (2.6)	KIAA0913 (2.6)	HEATR5B (2.5)	FARP2 (2.5)
GO:0010970	microtubule-based transport	0.02	>=0.20	TTLL7-IT1 (3.3)	TTLL7 (3.3)	ULK4 (3.0)	ATP6V0E1P2 (2.6)	REEP2 (2.4)	PKD1 (2.4)	COG6 (2.4)	CCDC149 (2.4)	ENSG00000237887 (2.2)	C1QL1 (2.2)
GO:0032391	photoreceptor connecting cilium	0.02	>=0.20	IFT81 (7.9)	TCTN1 (6.2)	C2orf71 (4.8)	ULK4 (4.0)	C8orf37 (3.4)	EML1 (3.0)	C12orf24 (2.6)	RPGRIP1 (2.4)	SUPT3H (2.4)	CAGE1 (2.4)
GO:0003205	cardiac chamber development	0.02	>=0.20	NPY6R (4.7)	CTNNA3 (4.5)	RYR2 (4.5)	SCN5A (4.5)	CCDC141 (3.8)	FHOD3 (3.7)	MYOCD (3.0)	MYH7 (3.0)	SHROOM3 (3.0)	PLN (2.9)
GO:0030509	BMP signaling pathway	0.02	>=0.20	EXT1 (3.4)	FHOD3 (3.1)	ACVR1B (3.1)	DAB1 (3.0)	ENSG00000259330 (3.0)	ENSG00000226806 (2.7)	WNT8A (2.6)	HS3ST3A1 (2.6)	SHROOM3 (2.5)	MN1 (2.4)
GO:0045669	positive regulation of osteoblast differentiation	0.02	>=0.20	PCSK5 (3.2)	MSX1 (3.1)	TTLL7-IT1 (2.7)	NDNF (2.7)	UST (2.6)	ENSG00000236370 (2.6)	HS3ST3A1 (2.4)	EXT1 (2.3)	IGFN1 (2.2)	ZFP64 (2.2)
GO:0043269	regulation of ion transport	0.02	>=0.20	ENSG00000224116 (3.8)	RGS6 (3.1)	PDZD2 (2.8)	CCDC141 (2.8)	CACNA2D1 (2.6)	HIGD1B (2.6)	OPN4 (2.6)	ENSG00000226249 (2.5)	GRASP (2.5)	RGS9 (2.5)
GO:0007029	endoplasmic reticulum organization	0.02	>=0.20	C15orf2 (2.5)	FARP2 (2.5)	MYOT (2.4)	DNASE2B (2.3)	HEXIM2 (2.2)	CHD9 (2.1)	RAD9B (2.0)	ENSG00000250341 (2.0)	DGKD (2.0)	MACROD2 (2.0)
GO:0005523	tropomyosin binding	0.02	>=0.20	TRDN (9.2)	MYOT (8.1)	VGLL2 (8.0)	TTN (7.5)	MYH7 (7.4)	SYNPO2L (7.0)	LDB3 (6.7)	TPM1 (6.1)	PLN (3.6)	ATP2A2 (2.8)
GO:0016202	regulation of striated muscle tissue development	0.02	>=0.20	SCN5A (3.5)	CCDC141 (3.2)	CTNNA3 (2.7)	SHROOM3 (2.5)	MSX1 (2.4)	SAMD4A (2.3)	ENSG00000250341 (2.3)	PKD2L2 (2.3)	OPN4 (2.2)	PLD5 (2.2)
GO:0031143	pseudopodium	0.02	>=0.20	TRDN (8.1)	MYOT (7.8)	TTN (7.4)	SYNPO2L (5.9)	MYH7 (5.7)	VGLL2 (5.2)	LDB3 (5.1)	TPM1 (4.5)	PLN (2.7)	PEBP4 (2.5)
GO:0019363	pyridine nucleotide biosynthetic process	0.02	>=0.20	SPATC1 (3.4)	ZCWPW2 (3.2)	CNDP1 (2.9)	KLHL3 (2.8)	PMFBP1 (2.6)	FAM47E (2.4)	ENSG00000250708 (2.3)	ENSG00000224911 (2.3)	CAB39L (2.1)	ACBD4 (2.1)
GO:0072525	pyridine-containing compound biosynthetic process	0.02	>=0.20	SPATC1 (3.4)	ZCWPW2 (3.2)	CNDP1 (2.9)	KLHL3 (2.8)	PMFBP1 (2.6)	FAM47E (2.4)	ENSG00000250708 (2.3)	ENSG00000224911 (2.3)	CAB39L (2.1)	ACBD4 (2.1)
GO:0045667	regulation of osteoblast differentiation	0.02	>=0.20	UST (2.9)	HS3ST3A1 (2.9)	MSX1 (2.9)	GLI2 (2.8)	NDNF (2.6)	PCSK5 (2.5)	PLCD3 (2.4)	TBX3 (2.4)	ODZ3 (2.3)	TTLL7-IT1 (2.2)
GO:0033365	protein localization to organelle	0.02	>=0.20	ARFGEF2 (3.0)	UBR4 (2.9)	AKAP11 (2.7)	ZNFX1 (2.3)	ENSG00000249937 (2.3)	LINC00477 (2.2)	HNRNPC (2.1)	BRD7P3 (2.1)	FAM53C (2.1)	STAU1 (2.1)
GO:0016049	cell growth	0.02	>=0.20	C6orf145 (2.9)	GLIS1 (2.7)	ENSG00000227274 (2.6)	CRADD (2.5)	INHBA (2.4)	MACROD2 (2.4)	ENSG00000222937 (2.2)	PKD1 (2.0)	GRASP (1.9)	STK25 (1.8)
GO:0001077	RNA polymerase II core promoter proximal region sequence-specific DNA binding transcription factor activity involved in positive regulation of transcription	0.02	>=0.20	EGR1 (4.7)	TBX3 (3.3)	DPF3 (3.1)	ARID5B (2.8)	HS3ST4 (2.5)	MN1 (2.5)	LINC00473 (2.5)	GLI2 (2.4)	ITGA8 (2.4)	GLI3 (2.4)
GO:0034446	substrate adhesion-dependent cell spreading	0.02	>=0.20	ENSG00000237887 (3.6)	ZCWPW2 (2.4)	CCDC141 (2.3)	C17orf69 (2.2)	WNT8A (2.2)	PLCD3 (2.2)	RAD9B (2.1)	ETV4 (2.1)	PLD5 (2.1)	ENSG00000259330 (2.0)
GO:0031401	positive regulation of protein modification process	0.02	>=0.20	INHBA (3.1)	ZPLD1 (2.8)	ENSG00000222937 (2.6)	ENSG00000259330 (2.3)	CCR3 (2.2)	ENSG00000232507 (2.2)	NMT1 (2.2)	ENSG00000250626 (2.1)	CLDN14 (1.9)	DCUN1D1 (1.9)
GO:0048742	regulation of skeletal muscle fiber development	0.02	>=0.20	SCN5A (3.3)	CRADD (2.8)	PLEKHA6 (2.7)	CCDC141 (2.7)	PLCD3 (2.4)	RGMB (2.4)	PKD1 (2.4)	CREB5 (2.3)	PLD5 (2.3)	FAM13B (2.3)
GO:0006198	cAMP catabolic process	0.02	>=0.20	LINC00473 (7.4)	ENSG00000250708 (6.9)	ENSG00000214770 (3.0)	ENSG00000226249 (2.9)	AFAP1 (2.8)	SCN5A (2.6)	ENSG00000235725 (2.5)	WBSCR17 (2.4)	CAGE1 (2.3)	DLGAP3 (2.3)
GO:0051184	cofactor transporter activity	0.02	>=0.20	TMPRSS15 (5.5)	LCT (4.0)	STEAP3 (3.1)	TNS1 (2.9)	ENSG00000224116 (2.8)	GRINA (2.4)	ENSG00000250626 (2.4)	HIGD1B (2.4)	ARHGAP10 (2.2)	DAB1 (2.1)
GO:0005048	signal sequence binding	0.02	>=0.20	COG6 (4.2)	SSR1 (4.1)	HDLBP (3.8)	SIL1 (2.6)	ARPC3 (2.6)	SUDS3 (2.4)	ABCC4 (2.2)	ENSG00000233008 (2.1)	RAD9B (2.1)	CACNA2D1 (2.1)
GO:0015908	fatty acid transport	0.02	>=0.20	PI16 (2.5)	LCT (2.4)	ENSG00000251582 (2.3)	ESR2 (2.3)	ZCWPW2 (2.1)	ENSG00000259450 (2.0)	ARHGAP10 (1.9)	CYB5A (1.9)	ENSG00000226856 (1.8)	FAM13B (1.7)
GO:0030705	cytoskeleton-dependent intracellular transport	0.02	>=0.20	TTLL7 (3.3)	TTLL7-IT1 (3.3)	ULK4 (3.2)	REEP2 (2.5)	ATP6V0E1P2 (2.5)	PKD1 (2.4)	CREB5 (2.2)	CACNA2D1 (2.2)	COG6 (2.1)	CCDC149 (2.1)
GO:0004842	ubiquitin-protein ligase activity	0.02	>=0.20	FAM53C (3.9)	ZNFX1 (3.5)	SUDS3 (3.4)	CUL3 (2.9)	FAM13B (2.7)	FAM160B1 (2.6)	KLHL8 (2.5)	STAU1 (2.3)	SHARPIN (2.2)	ZC3H3 (2.2)
GO:0016887	ATPase activity	0.02	>=0.20	EFTUD2 (4.3)	ANAPC4 (3.7)	ARFGEF2 (3.6)	UBR4 (3.6)	HEATR5B (3.4)	MTHFD1 (3.0)	CSE1L (3.0)	DHX8 (2.8)	CCDC93 (2.8)	ORC5 (2.8)
GO:0004675	transmembrane receptor protein serine/threonine kinase activity	0.02	>=0.20	TBC1D4 (3.4)	ENSG00000235725 (3.2)	ITGA8 (3.0)	PCSK5 (2.8)	EXT1 (2.6)	MITF (2.5)	RGMB (2.5)	UST (2.4)	GRB14 (2.4)	ACVR1B (2.4)
GO:0030027	lamellipodium	0.02	>=0.20	TJP1 (5.1)	CTNNA1 (3.4)	DSP (3.0)	SPTBN1 (3.0)	PRKCA (2.9)	C6orf145 (2.7)	TNFSF11 (2.6)	CAMK2D (2.5)	GJC1 (2.5)	TBC1D4 (2.5)
GO:0004725	protein tyrosine phosphatase activity	0.02	>=0.20	ETV4 (4.7)	OTUD7B (4.0)	LINC00473 (3.2)	CREB5 (3.2)	FMNL1 (2.6)	DOK2 (2.5)	CLIP4 (2.4)	KLF6 (2.3)	SAMD4A (2.1)	TNFSF11 (2.1)
GO:0017053	transcriptional repressor complex	0.02	>=0.20	SUDS3 (3.4)	DCAKD (3.3)	HNRNPA0 (3.3)	STK25 (3.3)	KDM3B (2.9)	CUL3 (2.6)	KIAA0913 (2.4)	CNTROB (2.2)	DARS (1.9)	DBF4B (1.8)
GO:0043449	cellular alkene metabolic process	0.03	>=0.20	CCR3 (4.1)	IL37 (2.6)	GUCY2D (2.4)	PKD2L2 (2.3)	RPGRIP1 (2.2)	ABCC4 (2.2)	ENSG00000237298 (2.2)	CNDP1 (2.2)	SLC7A8 (2.0)	WNT8A (2.0)
GO:0006691	leukotriene metabolic process	0.03	>=0.20	CCR3 (4.1)	IL37 (2.6)	GUCY2D (2.4)	PKD2L2 (2.3)	RPGRIP1 (2.2)	ABCC4 (2.2)	ENSG00000237298 (2.2)	CNDP1 (2.2)	SLC7A8 (2.0)	WNT8A (2.0)
GO:0045597	positive regulation of cell differentiation	0.03	>=0.20	PCSK5 (2.7)	SEMA6D (2.7)	MSX1 (2.6)	CAMK2D (2.6)	ENSG00000224911 (2.5)	GLI2 (2.3)	RGMB (2.2)	ATP6V0E1P2 (2.2)	C6orf204 (2.2)	GRASP (2.0)
GO:0005024	transforming growth factor beta-activated receptor activity	0.03	>=0.20	TBC1D4 (3.6)	ENSG00000235725 (3.4)	RGMB (3.1)	ITGA8 (2.9)	MITF (2.6)	ACVR1B (2.5)	EXT1 (2.4)	DAB1 (2.2)	MYOCD (2.2)	SYNE2 (2.2)
GO:0006469	negative regulation of protein kinase activity	0.03	>=0.20	ETV4 (4.7)	ENSG00000232507 (4.2)	EGR1 (3.4)	FAM53C (3.2)	ENSG00000222937 (3.1)	KLF6 (3.0)	CAMK2D (2.7)	AZI2 (2.6)	STK25 (2.5)	ATP6V0E1P2 (2.4)
GO:0016881	acid-amino acid ligase activity	0.03	>=0.20	ZNFX1 (3.3)	FAM53C (3.2)	SUDS3 (3.0)	FAM160B1 (2.9)	CUL3 (2.9)	DCUN1D1 (2.9)	ANAPC7 (2.6)	STAU1 (2.5)	METTL22 (2.5)	FAM13B (2.4)
GO:0009145	purine nucleoside triphosphate biosynthetic process	0.03	>=0.20	TRAK1 (3.1)	OR51E1 (2.9)	NDUFA4 (2.8)	SCN10A (2.5)	CMC1 (2.5)	FAM47E (2.4)	PPTC7 (2.3)	ABCC5 (2.2)	PKD1 (2.2)	ULK4 (2.1)
GO:0000151	ubiquitin ligase complex	0.03	>=0.20	ANAPC4 (3.9)	SUDS3 (3.1)	ZC3H3 (2.8)	COG6 (2.7)	METTL22 (2.6)	GRINA (2.6)	FAM160B1 (2.5)	FAM53C (2.4)	AZI2 (2.4)	DHX8 (2.3)
GO:0032270	positive regulation of cellular protein metabolic process	0.03	>=0.20	ZPLD1 (2.7)	DCUN1D1 (2.6)	INHBA (2.6)	CCR3 (2.2)	ENSG00000259330 (2.2)	ENSG00000232507 (2.2)	HNRNPC (2.0)	NMT1 (2.0)	PARL (1.9)	OTUD7B (1.9)
GO:0004712	protein serine/threonine/tyrosine kinase activity	0.03	>=0.20	TRAK1 (3.2)	SHARPIN (3.1)	AZI2 (3.0)	C6orf204 (2.9)	ZC3H3 (2.8)	STK25 (2.4)	CECR2 (2.4)	SERTAD2 (2.2)	CAB39L (2.1)	SLC35F1 (2.1)
GO:0005901	caveola	0.03	>=0.20	GJC1 (3.8)	ENSG00000232507 (3.0)	PLCD3 (2.9)	TNS1 (2.9)	SAMD4A (2.7)	CLIP4 (2.6)	PLEC (2.6)	IGF1R (2.3)	PLD5 (2.2)	ABCC4 (2.1)
GO:0005865	striated muscle thin filament	0.03	>=0.20	TTN (11.5)	TRDN (10.8)	MYOT (10.4)	MYH7 (10.0)	SYNPO2L (8.9)	LDB3 (8.7)	VGLL2 (8.2)	TPM1 (5.3)	ATP2A2 (3.4)	PLN (3.3)
GO:0003209	cardiac atrium morphogenesis	0.03	>=0.20	CCDC141 (5.1)	SCN5A (4.8)	CTNNA3 (4.3)	NPY6R (3.8)	RYR2 (3.4)	HS3ST3A1 (3.3)	PLEKHA6 (3.0)	FHOD3 (2.8)	FABP3P2 (2.6)	CLIP4 (2.5)
GO:0019787	small conjugating protein ligase activity	0.03	>=0.20	FAM53C (3.7)	ZNFX1 (3.2)	CUL3 (3.2)	SUDS3 (3.2)	FAM160B1 (2.8)	DCUN1D1 (2.6)	FAM13B (2.6)	KLHL8 (2.4)	METTL22 (2.2)	STAU1 (2.2)
GO:0006754	ATP biosynthetic process	0.03	>=0.20	OR51E1 (3.3)	NDUFA4 (3.1)	TRAK1 (3.0)	SCN10A (2.8)	IGFN1 (2.7)	C17orf46 (2.6)	CMC1 (2.4)	PPTC7 (2.4)	ABCC5 (2.3)	FAM47E (2.2)
GO:0046332	SMAD binding	0.03	>=0.20	EGR1 (3.8)	RGMB (3.5)	KLF6 (3.2)	GJC1 (3.1)	INHBA (3.0)	HEXIM1 (2.5)	ACVR1B (2.5)	TBX3 (2.5)	HNRNPA0 (2.4)	SHROOM3 (2.4)
GO:0070988	demethylation	0.03	>=0.20	TMPRSS15 (3.7)	ENSG00000226249 (3.1)	YEATS2 (3.1)	ATF7IP2 (2.7)	CRADD (2.5)	SUDS3 (2.5)	KDM3B (2.4)	INSIG2 (2.2)	LCT (2.1)	CNDP1 (2.0)
GO:0019370	leukotriene biosynthetic process	0.03	>=0.20	CCR3 (3.6)	IL37 (3.1)	PKD2L2 (2.7)	GUCY2D (2.5)	ABCC4 (2.3)	ENSG00000235725 (2.1)	ENSG00000229243 (2.1)	WNT8A (2.1)	OPN4 (1.9)	PI16 (1.9)
GO:0043450	alkene biosynthetic process	0.03	>=0.20	CCR3 (3.6)	IL37 (3.1)	PKD2L2 (2.7)	GUCY2D (2.5)	ABCC4 (2.3)	ENSG00000235725 (2.1)	ENSG00000229243 (2.1)	WNT8A (2.1)	OPN4 (1.9)	PI16 (1.9)
GO:0048193	Golgi vesicle transport	0.03	>=0.20	COG6 (6.9)	SEC24C (4.3)	HDLBP (4.2)	HEATR5B (3.4)	SSR1 (3.2)	CCDC149 (3.1)	CHD9 (3.1)	FARP2 (3.0)	UBXN4 (2.9)	RAB3GAP1 (2.8)
GO:0072384	organelle transport along microtubule	0.03	>=0.20	ENSG00000237887 (3.0)	CHD9 (2.9)	TTLL7 (2.8)	C12orf76 (2.8)	PKD1 (2.8)	ATP6V0E1P2 (2.4)	CNTROB (2.3)	AKAP11 (2.3)	KLHL8 (2.2)	PPTC7 (2.2)
GO:0070252	actin-mediated cell contraction	0.03	>=0.20	MYOT (8.3)	VGLL2 (7.1)	TRDN (7.0)	TTN (6.2)	MYH7 (5.7)	IGFN1 (5.0)	SYNPO2L (5.0)	PEBP4 (4.9)	LDB3 (4.6)	NPY6R (3.5)
GO:0032925	regulation of activin receptor signaling pathway	0.03	>=0.20	ENSG00000259330 (3.5)	CHSY3 (3.2)	ENSG00000235725 (3.0)	ULK4 (2.8)	ENSG00000259450 (2.6)	C12orf76 (2.5)	EXT1 (2.5)	GRASP (2.4)	ACVR1B (2.4)	TRAM1L1 (2.3)
GO:0010576	metalloenzyme regulator activity	0.03	>=0.20	PI16 (3.9)	PCSK5 (3.1)	TNS1 (2.9)	PLD5 (2.7)	AFAP1 (2.5)	GYPC (2.3)	CLIP4 (2.2)	ENSG00000259450 (2.2)	PEBP4 (2.2)	KLHL3 (2.0)
GO:0048514	blood vessel morphogenesis	0.03	>=0.20	FLT4 (5.0)	HIGD1B (3.6)	OR51E1 (3.5)	GLIS3-AS1 (3.4)	TNS1 (3.1)	HS3ST3A1 (3.1)	INHBA (2.6)	GRASP (2.5)	AFAP1 (2.5)	SEMA6D (2.4)
GO:0051056	regulation of small GTPase mediated signal transduction	0.03	>=0.20	ARHGAP27 (3.6)	DGKD (2.9)	CCDC93 (2.8)	STRN (2.8)	TRAK1 (2.6)	GIT2 (2.4)	PLEKHM1 (2.4)	KIF16B (2.3)	TJP1 (2.1)	SNX13 (2.1)
GO:0003007	heart morphogenesis	0.03	>=0.20	NPY6R (4.0)	SCN5A (3.8)	CTNNA3 (3.7)	LPAR3 (3.2)	RYR2 (3.2)	MYH7 (2.9)	MYOCD (2.6)	CCDC141 (2.6)	TBX3 (2.6)	ST6GALNAC3 (2.5)
GO:0030049	muscle filament sliding	0.03	>=0.20	MYOT (8.3)	VGLL2 (7.1)	TRDN (7.0)	TTN (6.2)	MYH7 (5.7)	SYNPO2L (5.1)	IGFN1 (5.1)	PEBP4 (5.0)	LDB3 (4.7)	NPY6R (3.5)
GO:0033275	actin-myosin filament sliding	0.03	>=0.20	MYOT (8.3)	VGLL2 (7.1)	TRDN (7.0)	TTN (6.2)	MYH7 (5.7)	SYNPO2L (5.1)	IGFN1 (5.1)	PEBP4 (5.0)	LDB3 (4.7)	NPY6R (3.5)
GO:0005881	cytoplasmic microtubule	0.03	>=0.20	IFT81 (3.3)	FHOD3 (3.0)	CDC25C (2.9)	CHD9 (2.4)	ZFP64 (2.3)	KIF16B (2.3)	MAP3K14 (2.1)	REEP2 (2.1)	AKAP11 (2.1)	ENSG00000177822 (2.0)
GO:0031461	cullin-RING ubiquitin ligase complex	0.03	>=0.20	ANAPC4 (4.5)	COG6 (4.1)	CDC25C (2.8)	FAM160B1 (2.6)	DHX8 (2.4)	FAM53C (2.2)	METTL22 (2.1)	KAT6B (2.0)	TRAPPC1 (2.0)	HEXIM2 (2.0)
GO:0004115	3',5'-cyclic-AMP phosphodiesterase activity	0.03	>=0.20	LINC00473 (10.6)	ENSG00000250708 (4.1)	SCN5A (3.8)	RGS9 (3.7)	PRKACB (3.6)	AFAP1 (3.4)	CACNA2D1 (2.8)	RYR2 (2.5)	STRN (2.4)	MN1 (2.3)
GO:0009201	ribonucleoside triphosphate biosynthetic process	0.03	>=0.20	TRAK1 (3.0)	NDUFA4 (2.9)	OR51E1 (2.8)	FAM47E (2.4)	CMC1 (2.3)	ULK4 (2.3)	PPTC7 (2.2)	SCN10A (2.2)	ENSG00000250341 (2.2)	PKD1 (2.2)
GO:0009206	purine ribonucleoside triphosphate biosynthetic process	0.03	>=0.20	TRAK1 (3.0)	OR51E1 (3.0)	NDUFA4 (2.9)	FAM47E (2.4)	SCN10A (2.4)	CMC1 (2.4)	PPTC7 (2.2)	ULK4 (2.2)	ABCC5 (2.2)	GPAA1 (2.2)
GO:0090101	negative regulation of transmembrane receptor protein serine/threonine kinase signaling pathway	0.03	>=0.20	ENSG00000232507 (3.8)	C2orf61 (3.4)	ENSG00000259330 (3.3)	CHSY3 (3.1)	FUT11 (3.0)	PCSK5 (2.7)	KLHL3 (2.7)	PLD5 (2.7)	HMHB1 (2.7)	MYOCD (2.7)
GO:0072503	cellular divalent inorganic cation homeostasis	0.03	>=0.20	PRKG1 (3.1)	OPN4 (2.8)	ENSG00000226249 (2.6)	ENSG00000224116 (2.6)	GUCY2D (2.5)	CACNA2D1 (2.5)	RGS9 (2.4)	PLB1 (2.4)	C12orf76 (2.3)	FAM124B (2.3)
GO:0001944	vasculature development	0.03	>=0.20	FLT4 (4.9)	HIGD1B (3.6)	HS3ST3A1 (3.1)	TNS1 (3.1)	OR51E1 (3.0)	GLIS3-AS1 (2.9)	SEMA6D (2.7)	INHBA (2.6)	GJC1 (2.4)	CLDN14 (2.3)
GO:0030663	COPI coated vesicle membrane	0.03	>=0.20	HDLBP (6.5)	COG6 (5.2)	SSR1 (5.1)	SEC24C (4.4)	SEPT2 (2.8)	UBXN4 (2.8)	THAP5 (2.5)	HEATR5B (2.4)	FARP2 (2.4)	ANAPC4 (2.4)
GO:0009142	nucleoside triphosphate biosynthetic process	0.03	>=0.20	OR51E1 (3.1)	TRAK1 (3.0)	NDUFA4 (2.8)	CMC1 (2.5)	PPTC7 (2.5)	PKD1 (2.3)	ABCC5 (2.3)	FAM47E (2.2)	ULK4 (2.2)	C17orf46 (2.1)
GO:0003714	transcription corepressor activity	0.03	>=0.20	EGR1 (4.6)	KIAA0913 (3.0)	KLF6 (2.9)	SERTAD2 (2.8)	HEXIM1 (2.8)	ARID5B (2.8)	IGF1R (2.5)	ZNFX1-AS1 (2.5)	KAT6B (2.5)	FAM53C (2.4)
GO:0055080	cation homeostasis	0.03	>=0.20	OPN4 (2.9)	CTSB (2.7)	C17orf46 (2.6)	SLC7A8 (2.4)	GLIS3-AS1 (2.3)	PLB1 (2.2)	ENSG00000226249 (2.1)	GUCY2D (2.0)	CCR3 (2.0)	CCR1 (2.0)
GO:0045765	regulation of angiogenesis	0.03	>=0.20	CLDN14 (3.2)	ENSG00000250708 (3.0)	INHBA (3.0)	FLT4 (2.8)	PI16 (2.5)	MTMR11 (2.5)	GLIS3-AS1 (2.4)	USP40 (2.3)	SAMD4A (2.2)	CTNNA3 (2.1)
GO:0000988	protein binding transcription factor activity	0.04	>=0.20	KIAA0913 (3.8)	KAT6B (3.7)	EGR1 (3.5)	SF3B4 (3.4)	KLF6 (2.9)	TBX3 (2.9)	ARID5B (2.6)	FAM53C (2.6)	HEXIM1 (2.6)	HNRNPA0 (2.5)
GO:0048551	metalloenzyme inhibitor activity	0.04	>=0.20	PLD5 (3.4)	TNS1 (2.9)	AFAP1 (2.8)	CLIP4 (2.4)	PCSK5 (2.2)	PEBP4 (2.2)	GYPC (2.1)	MITF (2.0)	GIT2 (2.0)	TCTN1 (2.0)
GO:0008191	metalloendopeptidase inhibitor activity	0.04	>=0.20	PLD5 (3.4)	TNS1 (2.9)	AFAP1 (2.8)	CLIP4 (2.4)	PCSK5 (2.2)	PEBP4 (2.2)	GYPC (2.1)	MITF (2.0)	GIT2 (2.0)	TCTN1 (2.0)
GO:0048638	regulation of developmental growth	0.04	>=0.20	ENSG00000259527 (3.9)	CTNNA3 (3.2)	RGMB (3.0)	HS3ST3A1 (2.8)	ENSG00000235725 (2.7)	SCN5A (2.5)	ENSG00000232507 (2.3)	SHROOM3 (2.2)	ENSG00000222937 (2.1)	FAM160B1 (2.1)
GO:0034329	cell junction assembly	0.04	>=0.20	LAMB3 (4.5)	ST6GALNAC3 (3.3)	SHROOM3 (3.3)	ENSG00000238018 (3.2)	OTUD7B (2.9)	PLCD3 (2.8)	SAMD4A (2.7)	TJP1 (2.7)	TNS1 (2.6)	PLEC (2.5)
GO:0009214	cyclic nucleotide catabolic process	0.04	>=0.20	LINC00473 (6.8)	ENSG00000250708 (6.0)	ENSG00000214770 (3.6)	AFAP1 (3.1)	ENSG00000259330 (2.7)	MAP6D1 (2.6)	ENSG00000235725 (2.6)	HS3ST4 (2.5)	SCN5A (2.4)	PRKACB (2.3)
GO:0015695	organic cation transport	0.04	>=0.20	ENSG00000237298 (2.9)	ENSG00000250341 (2.6)	GLTP (2.5)	CNDP1 (2.5)	IGFN1 (2.3)	C17orf46 (2.3)	ABCC4 (2.3)	ACBD4 (2.3)	ATP6V0E1P2 (2.3)	FABP3P2 (2.1)
GO:0046320	regulation of fatty acid oxidation	0.04	>=0.20	ENSG00000250341 (3.2)	SUDS3 (3.1)	ENSG00000226249 (2.3)	SNX13 (2.2)	ENSG00000229243 (2.1)	ZCWPW2 (2.1)	ENSG00000259330 (2.0)	USP40 (2.0)	PI16 (1.9)	ULK4 (1.9)
GO:0008093	cytoskeletal adaptor activity	0.04	>=0.20	SHARPIN (3.7)	SCN5A (3.4)	ZC3H3 (3.1)	STEAP3 (2.9)	PLEC (2.7)	ENSG00000233008 (2.3)	R3HDM1 (2.3)	GYPC (2.2)	FHOD3 (2.1)	STK25 (2.0)
GO:0004722	protein serine/threonine phosphatase activity	0.04	>=0.20	STK25 (4.2)	PPTC7 (3.1)	CUL3 (3.1)	XPO7 (2.8)	CNTROB (2.2)	KDM3B (2.2)	PRKACB (2.0)	SUDS3 (1.9)	LHFPL3 (1.9)	SPATC1 (1.9)
GO:0060070	canonical Wnt receptor signaling pathway	0.04	>=0.20	MSX1 (3.0)	PCSK5 (3.0)	LPAR3 (2.7)	DAB1 (2.6)	GLI2 (2.6)	GLI3 (2.6)	PLCD3 (2.5)	GLIS3-AS1 (2.5)	SCN10A (2.5)	NDNF (2.4)
GO:0035257	nuclear hormone receptor binding	0.04	>=0.20	KDM3B (4.3)	DHX8 (4.1)	KAT6B (3.4)	ZNFX1 (3.4)	TBC1D4 (2.8)	FAM53C (2.7)	HEXIM1 (2.7)	ENSG00000233008 (2.7)	SEC24C (2.4)	PLEKHM1 (2.4)
GO:0008134	transcription factor binding	0.04	>=0.20	EGR1 (3.6)	ZFP64 (3.3)	TBX3 (3.1)	HEXIM1 (2.8)	KLF6 (2.6)	SERTAD2 (2.6)	KIAA0913 (2.6)	KAT6B (2.4)	KDM3B (2.3)	MSX1 (2.3)
GO:0048009	insulin-like growth factor receptor signaling pathway	0.04	>=0.20	ENSG00000226249 (3.5)	STK25 (3.1)	HMHB1 (3.1)	ENSG00000229243 (3.0)	ATP6V0E1P2 (2.5)	C6orf204 (2.5)	ZPLD1 (2.5)	PKD1 (2.4)	C15orf2 (2.4)	DGKD (2.3)
GO:0004806	triglyceride lipase activity	0.04	>=0.20	HCAR1 (3.1)	ACBD4 (3.0)	ZPLD1 (2.7)	FAM47E (2.5)	PMFBP1 (2.1)	C6orf145 (2.0)	ENSG00000259330 (1.8)	PDZD2 (1.7)	PLD5 (1.7)	PI16 (1.7)
GO:0010906	regulation of glucose metabolic process	0.04	>=0.20	IGFN1 (4.3)	LINC00473 (3.3)	FAM47E (3.0)	SUDS3 (2.3)	CRADD (2.3)	MITF (2.1)	STK25 (2.1)	INSIG2 (1.8)	C8orf37 (1.8)	CLDN14 (1.7)
GO:0042733	embryonic digit morphogenesis	0.04	>=0.20	GLIS1 (3.4)	BRD7P3 (3.1)	MSX1 (3.0)	THAP5 (2.6)	DAB1 (2.6)	ENSG00000229243 (2.5)	ST6GALNAC3 (2.4)	ATP6V0E1P2 (2.4)	PCSK5 (2.3)	KAT6B (2.2)
GO:0010769	regulation of cell morphogenesis involved in differentiation	0.04	>=0.20	HS3ST3A1 (4.0)	PKD1 (2.7)	MAP6D1 (2.7)	ODZ3 (2.7)	RGMB (2.7)	FHOD3 (2.6)	LRRC4C (2.5)	CRHR1 (2.4)	GJC1 (2.4)	ENSG00000177822 (2.3)
GO:0001570	vasculogenesis	0.04	>=0.20	FLT4 (4.7)	LPAR3 (4.3)	HIGD1B (4.2)	OR51E1 (4.1)	CCDC141 (3.1)	TJP1 (2.8)	C6orf204 (2.6)	FAM124B (2.6)	SCN5A (2.5)	HS3ST3A1 (2.4)
GO:0051348	negative regulation of transferase activity	0.04	>=0.20	ENSG00000232507 (4.3)	ETV4 (4.2)	EGR1 (3.2)	ENSG00000222937 (3.1)	FAM53C (2.9)	KLF6 (2.8)	CAMK2D (2.7)	AZI2 (2.6)	STK25 (2.5)	ZC3H3 (2.4)
GO:0060389	pathway-restricted SMAD protein phosphorylation	0.04	>=0.20	ENSG00000235725 (3.0)	ENSG00000226249 (3.0)	ITGA8 (2.6)	SAMD4A (2.4)	EXT1 (2.3)	PLD5 (2.3)	CHSY3 (2.1)	PI16 (2.1)	PLCD3 (2.1)	C17orf46 (2.0)
GO:0001558	regulation of cell growth	0.04	>=0.20	ENSG00000227274 (3.2)	C6orf145 (2.8)	INHBA (2.3)	GLIS1 (2.2)	STK25 (2.2)	CHSY3 (2.1)	CRADD (2.1)	ENSG00000232507 (2.0)	PLEKHA6 (2.0)	OTUD7B (1.9)
GO:0008017	microtubule binding	0.04	>=0.20	CDC25C (3.9)	UBR4 (3.1)	TTLL7 (3.0)	CNTROB (2.8)	ENSG00000237949 (2.7)	CHD9 (2.4)	SPTBN1 (2.4)	PKD1 (2.2)	DBF4B (1.9)	CALM2 (1.9)
GO:0001568	blood vessel development	0.04	>=0.20	FLT4 (5.1)	HIGD1B (3.5)	OR51E1 (3.1)	HS3ST3A1 (3.0)	TNS1 (2.9)	GLIS3-AS1 (2.7)	INHBA (2.6)	CLDN14 (2.5)	SEMA6D (2.5)	GJC1 (2.3)
GO:0015300	solute:solute antiporter activity	0.04	>=0.20	SLC7A8 (4.1)	OPLAH (3.6)	DPF3 (3.0)	GFAP (2.7)	ENSG00000224116 (2.4)	LPAR3 (2.4)	GPAA1 (2.2)	DGKD (2.1)	CAGE1 (2.0)	AZI2 (1.9)
GO:0042659	regulation of cell fate specification	0.04	>=0.20	ETV4 (4.7)	FABP3P2 (3.1)	PI16 (2.9)	ZPLD1 (2.8)	ENSG00000250708 (2.8)	GLIS3-AS1 (2.7)	ENSG00000233008 (2.7)	PLEKHA6 (2.6)	SHROOM3 (2.5)	DICER1-AS (2.5)
GO:0072507	divalent inorganic cation homeostasis	0.04	>=0.20	OPN4 (3.1)	PRKG1 (3.0)	PLB1 (2.8)	GUCY2D (2.6)	FAM124B (2.6)	ENSG00000226249 (2.5)	C12orf76 (2.4)	RGS9 (2.4)	CACNA2D1 (2.3)	ENSG00000224116 (2.3)
GO:0048729	tissue morphogenesis	0.04	>=0.20	GJC1 (3.2)	LPAR3 (3.2)	WNT8A (3.1)	SHROOM3 (2.9)	NDNF (2.9)	GLI3 (2.9)	TBX3 (2.9)	HS3ST3A1 (2.8)	GLIS1 (2.8)	ITGA8 (2.8)
GO:0000407	pre-autophagosomal structure	0.05	>=0.20	PLEKHM1 (3.5)	ATP6V0E1P2 (2.9)	METTL22 (2.4)	C12orf76 (2.3)	FAM53C (2.3)	SUDS3 (2.2)	ACVR1B (2.1)	FAM160B1 (1.9)	KAT6B (1.9)	DCUN1D1 (1.9)
GO:0034704	calcium channel complex	0.05	>=0.20	TRDN (4.4)	CRHR1 (4.0)	DLGAP3 (3.9)	CACNA2D1 (3.8)	MYOT (3.7)	KCNJ3 (3.5)	LDB3 (3.5)	TTN (3.4)	KCND3 (3.3)	HCN1 (3.2)
GO:0001666	response to hypoxia	0.05	>=0.20	STEAP3 (3.8)	FUT11 (3.3)	SEMA6D (3.2)	OPN4 (2.9)	INSIG2 (2.8)	FLT4 (2.7)	HIGD1B (2.6)	PEBP4 (2.6)	YEATS2 (2.3)	TNS1 (2.0)
GO:0045596	negative regulation of cell differentiation	0.05	>=0.20	GLIS1 (3.0)	MN1 (2.7)	GRASP (2.7)	GLI2 (2.6)	TBX3 (2.5)	GLI3 (2.5)	SCN10A (2.4)	MSX1 (2.4)	AFAP1 (2.2)	TNS1 (2.1)
GO:0043279	response to alkaloid	0.05	>=0.20	ENSG00000214770 (3.9)	ENSG00000170091 (3.3)	TRAM1L1 (3.2)	C1QL1 (3.0)	RGS9 (2.6)	HS3ST4 (2.5)	ENSG00000250708 (2.4)	PKD2L2 (2.2)	ENSG00000235725 (2.1)	ESR2 (2.0)
GO:0034440	lipid oxidation	0.05	>=0.20	OPLAH (2.4)	CYB5A (2.2)	CLDN14 (2.0)	LINC00477 (2.0)	ENSG00000226249 (2.0)	ACBD4 (1.9)	ULK4 (1.7)	CAMKMT (1.7)	SUDS3 (1.7)	CAB39L (1.6)
GO:0060589	nucleoside-triphosphatase regulator activity	0.05	>=0.20	KIF16B (3.5)	GIT2 (3.5)	DGKD (3.4)	TRAK1 (3.2)	STRN (3.0)	FMNL1 (3.0)	ARHGAP27 (2.9)	HIGD1B (2.6)	SYNE1 (2.5)	RAB3GAP1 (2.5)
GO:0005100	Rho GTPase activator activity	0.05	>=0.20	PIK3R5 (3.9)	SPATC1 (3.1)	KLF6 (2.9)	GIT2 (2.9)	TRAK1 (2.7)	STRN (2.5)	PLEKHA6 (2.4)	FMNL1 (2.4)	EML1 (2.4)	OR51E1 (2.3)
GO:0051129	negative regulation of cellular component organization	0.05	>=0.20	GRB14 (2.6)	C2orf61 (2.5)	CALM2 (2.2)	SPATC1 (2.1)	MAP6D1 (2.0)	ENSG00000238018 (2.0)	ENSG00000237298 (2.0)	TTLL7-IT1 (1.9)	CTNNA3 (1.9)	PLB1 (1.8)
GO:0033549	MAP kinase phosphatase activity	0.05	>=0.20	EGR1 (7.3)	ETV4 (6.9)	KLF6 (6.6)	SERTAD2 (4.1)	LINC00473 (2.8)	CREB5 (2.7)	C6orf145 (2.7)	FAM53C (2.6)	GRASP (2.5)	IL1B (2.4)
GO:0016879	ligase activity, forming carbon-nitrogen bonds	0.05	>=0.20	ZNFX1 (3.1)	SUDS3 (3.1)	ANAPC7 (3.0)	FAM160B1 (2.9)	FAM53C (2.8)	CUL3 (2.8)	DCUN1D1 (2.6)	METTL22 (2.6)	R3HDM1 (2.4)	XPO7 (2.3)
GO:0007183	SMAD protein complex assembly	0.05	>=0.20	ENSG00000237298 (4.6)	ACVR1B (3.1)	LPAR3 (2.4)	CLIP4 (2.3)	KLHL8 (2.3)	ENSG00000250708 (2.2)	ENSG00000226806 (2.2)	GLIS3-AS1 (2.1)	ENSG00000237887 (1.9)	TMPRSS15 (1.8)
GO:0030864	cortical actin cytoskeleton	0.05	>=0.20	TPM1 (4.6)	ENSG00000238018 (4.0)	ENSG00000237887 (3.7)	RGS9 (3.4)	SHROOM3 (3.0)	SIPA1L1 (3.0)	XPO7 (2.6)	ENSG00000224911 (2.6)	HEATR5B (2.4)	DSP (2.4)
GO:0007179	transforming growth factor beta receptor signaling pathway	0.05	>=0.20	CHSY3 (2.9)	ENSG00000235725 (2.9)	FAM160B1 (2.6)	ENSG00000232507 (2.1)	ENSG00000259330 (2.0)	KLHL8 (1.9)	PRKG1 (1.9)	PI16 (1.9)	FUT11 (1.7)	SEPT2 (1.7)
GO:0006631	fatty acid metabolic process	0.05	>=0.20	IL37 (3.2)	OPLAH (3.2)	CYB5A (3.2)	ACBD4 (2.9)	HCAR1 (2.2)	FAM47E (2.1)	CCR3 (2.0)	CLDN14 (1.9)	SCN10A (1.9)	PI16 (1.8)
GO:0005813	centrosome	0.05	>=0.20	CDC25C (5.1)	IFT81 (4.8)	CNTROB (4.3)	TCHP (4.0)	ZRANB3 (3.3)	C12orf24 (2.8)	TTLL7 (2.7)	DBF4B (2.7)	C8orf37 (2.5)	PHF14 (2.3)
GO:0033044	regulation of chromosome organization	0.05	>=0.20	CHD9 (3.9)	HNRNPC (2.7)	KDM3B (2.7)	HEXIM2 (2.6)	MACROD2 (2.4)	C17orf46 (2.4)	DBF4B (2.4)	ARHGAP27 (2.4)	CNTROB (2.3)	HNRNPA0 (2.2)
GO:0043010	camera-type eye development	0.05	>=0.20	C2orf71 (5.3)	OPN4 (3.4)	DPF3 (3.3)	EML1 (2.7)	GUCY2D (2.7)	ENSG00000232507 (2.7)	PLCD3 (2.6)	AFF1 (2.6)	DAB1 (2.5)	ENSG00000250341 (2.4)
GO:0021988	olfactory lobe development	0.05	>=0.20	NDNF (3.8)	HS3ST3A1 (3.5)	DICER1-AS (3.5)	EML1 (3.1)	ENSG00000177822 (3.0)	CAMKMT (3.0)	GLIS1 (2.9)	ST6GALNAC3 (2.6)	CREB5 (2.6)	ENSG00000233008 (2.5)
GO:0021772	olfactory bulb development	0.05	>=0.20	NDNF (3.8)	HS3ST3A1 (3.5)	DICER1-AS (3.5)	EML1 (3.1)	ENSG00000177822 (3.0)	CAMKMT (3.0)	GLIS1 (2.9)	ST6GALNAC3 (2.6)	CREB5 (2.6)	ENSG00000233008 (2.5)
GO:0033673	negative regulation of kinase activity	0.05	>=0.20	ENSG00000232507 (4.5)	ETV4 (4.4)	ENSG00000222937 (3.4)	EGR1 (3.3)	FAM53C (3.1)	KLF6 (2.8)	AZI2 (2.6)	STK25 (2.6)	CAMK2D (2.5)	C6orf145 (2.2)
GO:0060393	regulation of pathway-restricted SMAD protein phosphorylation	0.05	>=0.20	ENSG00000235725 (3.7)	ENSG00000236370 (2.7)	ITGA8 (2.6)	ENSG00000259330 (2.5)	ACVR1B (2.4)	KLHL3 (2.4)	EXT1 (2.4)	CHSY3 (2.4)	FHOD3 (2.3)	PHF14 (2.0)
GO:0008305	integrin complex	0.05	>=0.20	LAMB3 (3.6)	DOK2 (3.3)	ETV4 (3.2)	PIK3R5 (3.1)	CCR1 (3.1)	INHBA (2.7)	DSP (2.6)	MTMR11 (2.6)	DPF3 (2.2)	ENSG00000238018 (2.2)
GO:0006891	intra-Golgi vesicle-mediated transport	0.05	>=0.20	COG6 (7.1)	HEATR5B (3.0)	HDLBP (2.9)	SNX13 (2.6)	ENSG00000251582 (2.6)	USP40 (2.5)	TCHP (2.5)	ZCWPW2 (2.4)	AKAP11 (2.3)	ARFGEF2 (2.2)
GO:0030126	COPI vesicle coat	0.05	>=0.20	HDLBP (6.4)	SEC24C (4.8)	COG6 (4.7)	SSR1 (4.3)	HEATR5B (2.7)	THAP5 (2.6)	FARP2 (2.6)	TRAPPC1 (2.6)	KIAA0913 (2.4)	UBXN4 (2.4)
GO:0000989	transcription factor binding transcription factor activity	0.05	>=0.20	KIAA0913 (3.7)	KAT6B (3.6)	EGR1 (3.5)	SF3B4 (3.4)	KLF6 (3.0)	TBX3 (2.8)	HEXIM1 (2.7)	FAM53C (2.7)	ARID5B (2.6)	HNRNPA0 (2.5)
GO:0005614	interstitial matrix	0.05	>=0.20	EML1 (4.6)	PCSK5 (3.5)	SEMA6D (3.0)	KCND3 (2.8)	PI16 (2.8)	AFAP1 (2.6)	CREB5 (2.5)	ODZ3 (2.2)	CCDC149 (2.1)	OR51E1 (2.0)
GO:0009968	negative regulation of signal transduction	0.06	>=0.20	ETV4 (2.9)	FAM160B1 (2.5)	WNT8A (2.4)	GRASP (2.3)	PCSK5 (2.2)	PRKCA (2.2)	PLEKHM1 (2.2)	EGR1 (2.1)	SHROOM3 (2.1)	KLF6 (2.1)
GO:0070647	protein modification by small protein conjugation or removal	0.06	>=0.20	DCUN1D1 (3.7)	CUL3 (3.6)	SUDS3 (3.4)	UBXN4 (2.9)	COG6 (2.8)	METTL22 (2.7)	ANAPC4 (2.6)	FAM53C (2.5)	ANAPC7 (2.4)	KLHL8 (2.4)
GO:0060284	regulation of cell development	0.06	>=0.20	RGMB (3.5)	SLC35F1 (3.0)	LPHN3 (3.0)	LINC00477 (2.8)	ENSG00000238018 (2.8)	GJC1 (2.7)	MAP6D1 (2.6)	SHROOM3 (2.6)	LHFPL3 (2.6)	TRIM9 (2.6)
GO:0030003	cellular cation homeostasis	0.06	>=0.20	CTSB (2.7)	OPN4 (2.6)	C17orf46 (2.5)	GLIS3-AS1 (2.1)	GUCY2D (2.0)	SLC7A8 (2.0)	WBSCR17 (2.0)	DPF3 (1.9)	CCR1 (1.9)	RGS9 (1.9)
GO:0048534	hemopoietic or lymphoid organ development	0.06	>=0.20	SERTAD2 (3.0)	DCUN1D1 (2.6)	MAP3K14 (2.6)	TNFSF11 (2.3)	CD28 (2.3)	TBC1D4 (2.2)	PPTC7 (2.1)	XPO7 (2.1)	FMNL1 (2.1)	GYPC (2.1)
GO:0016701	oxidoreductase activity, acting on single donors with incorporation of molecular oxygen	0.06	>=0.20	FUT11 (3.8)	INSIG2 (3.3)	ENSG00000237949 (2.6)	YEATS2 (2.5)	IL37 (2.5)	WNT8A (2.2)	DARS (2.1)	OPN4 (2.1)	CHD9 (2.1)	HS3ST3A1 (2.0)
GO:0030512	negative regulation of transforming growth factor beta receptor signaling pathway	0.06	>=0.20	C2orf61 (4.0)	ENSG00000259330 (3.3)	FUT11 (3.1)	MYOCD (2.9)	C12orf76 (2.7)	FAM160B1 (2.7)	CCDC158 (2.6)	ENSG00000232507 (2.5)	KLHL3 (2.5)	EML1 (2.4)
GO:0019395	fatty acid oxidation	0.06	>=0.20	OPLAH (2.6)	CYB5A (2.2)	ENSG00000226249 (2.1)	CLDN14 (2.1)	ACBD4 (1.8)	ULK4 (1.7)	CRADD (1.7)	CMC1 (1.6)	LINC00477 (1.6)	CAMKMT (1.6)
GO:0045668	negative regulation of osteoblast differentiation	0.06	>=0.20	C17orf46 (3.4)	GLIS3-AS1 (3.4)	HEXIM1 (3.1)	ENSG00000250341 (3.0)	ENSG00000177822 (3.0)	PLCD3 (2.6)	BRD7P3 (2.3)	TCTN1 (2.3)	PKD1 (2.2)	UST (2.2)
GO:0001727	lipid kinase activity	0.06	>=0.20	DCUN1D1 (3.3)	ARPC3 (3.1)	AFF1 (2.9)	SUDS3 (2.8)	ENSG00000204650 (2.7)	IQSEC1 (2.6)	PLEKHM1 (2.5)	OTUD7B (2.1)	FAM13B (2.1)	R3HDM1 (2.1)
GO:0004623	phospholipase A2 activity	0.06	>=0.20	DNASE2B (3.0)	CTSB (2.8)	PEBP4 (2.4)	CAMK2D (2.2)	SCN10A (2.2)	MAP6D1 (2.0)	SPATC1 (2.0)	C2orf71 (2.0)	ENSG00000256906 (1.9)	DPF3 (1.9)
GO:0030553	cGMP binding	0.06	>=0.20	C2orf71 (7.2)	CACNA2D1 (4.2)	RPGRIP1 (3.6)	OPN4 (3.2)	ATP6V0E1P2 (3.1)	DAB1 (3.0)	ZCWPW2 (2.8)	CECR2 (2.5)	SCN10A (2.4)	PCSK5 (2.4)
GO:0001654	eye development	0.06	>=0.20	C2orf71 (6.0)	DPF3 (3.2)	PLCD3 (3.0)	OPN4 (3.0)	GUCY2D (2.9)	EML1 (2.7)	DAB1 (2.7)	AFF1 (2.6)	ENSG00000232507 (2.5)	SHROOM3 (2.4)
GO:0016702	oxidoreductase activity, acting on single donors with incorporation of molecular oxygen, incorporation of two atoms of oxygen	0.06	>=0.20	FUT11 (3.8)	INSIG2 (3.5)	ENSG00000237949 (2.8)	IL37 (2.5)	YEATS2 (2.3)	WNT8A (2.2)	CHD9 (2.2)	DARS (2.1)	OPN4 (2.0)	HS3ST3A1 (1.9)
GO:0006874	cellular calcium ion homeostasis	0.06	>=0.20	PRKG1 (3.1)	OPN4 (3.0)	ENSG00000226249 (2.6)	C12orf76 (2.5)	RGS9 (2.5)	CACNA2D1 (2.5)	FAM124B (2.4)	PI16 (2.4)	GUCY2D (2.4)	ENSG00000224116 (2.4)
GO:0045649	regulation of macrophage differentiation	0.06	>=0.20	BRD7P3 (5.4)	TTLL7-IT1 (3.5)	CCR3 (3.2)	ENSG00000250341 (3.2)	ZPLD1 (3.0)	C17orf46 (2.8)	ENSG00000259330 (2.7)	ENSG00000224116 (2.6)	ULK4 (2.5)	C15orf2 (2.4)
GO:0016866	intramolecular transferase activity	0.06	>=0.20	ZFP64 (2.3)	METTL22 (2.2)	TWISTNB (2.2)	ORC5 (2.2)	TRIM24 (2.0)	RIOK1 (1.8)	MYOT (1.8)	PHF14 (1.8)	DDX18 (1.7)	CLDN14 (1.7)
GO:0070482	response to oxygen levels	0.06	>=0.20	STEAP3 (4.0)	PEBP4 (3.4)	HIGD1B (3.4)	FUT11 (3.3)	SEMA6D (3.0)	INSIG2 (2.7)	OPN4 (2.6)	FLT4 (2.6)	TNS1 (2.2)	YEATS2 (2.2)
GO:0048645	organ formation	0.06	>=0.20	ZCWPW2 (3.3)	ZPLD1 (3.2)	ENSG00000250708 (3.0)	C17orf69 (3.0)	ENSG00000251582 (2.6)	C6orf204 (2.5)	SCN10A (2.3)	ENSG00000226249 (2.3)	PCSK5 (2.2)	GLIS1 (2.2)
GO:0030111	regulation of Wnt receptor signaling pathway	0.06	>=0.20	MSX1 (3.0)	ST6GALNAC3 (2.9)	PCSK5 (2.8)	ENSG00000227274 (2.6)	NDNF (2.5)	MN1 (2.4)	KAT6B (2.3)	ENSG00000249937 (2.3)	ENSG00000232507 (2.3)	HS3ST3A1 (2.3)
GO:0005911	cell-cell junction	0.06	>=0.20	DSP (6.1)	TJP1 (5.2)	LAMB3 (5.1)	SHROOM3 (3.9)	CTNNA1 (3.4)	SAMD4A (3.2)	OTUD7B (2.9)	SPTBN1 (2.9)	TPM1 (2.8)	PLEC (2.7)
GO:0090100	positive regulation of transmembrane receptor protein serine/threonine kinase signaling pathway	0.06	>=0.20	ENSG00000235725 (2.9)	ITGA8 (2.4)	PRKG1 (2.4)	EXT1 (2.3)	DAB1 (2.3)	PCSK5 (2.2)	ARHGAP10 (1.9)	SHROOM3 (1.9)	FUT11 (1.9)	CHSY3 (1.9)
GO:0004143	diacylglycerol kinase activity	0.06	>=0.20	RYR2 (3.0)	MGAT5 (2.6)	ARHGAP27 (2.5)	ENSG00000224116 (2.5)	HMHB1 (2.5)	LHFPL3 (2.3)	TRAK1 (2.3)	ORC5 (2.3)	CLIP4 (2.2)	FAM160B1 (2.2)
GO:0005776	autophagic vacuole	0.06	>=0.20	KIAA0913 (4.4)	XPO7 (3.5)	PLEKHM1 (3.5)	FARP2 (2.9)	HMHB1 (2.5)	RAB3GAP1 (2.4)	UBR4 (2.4)	DHX8 (2.4)	STK25 (2.3)	USP40 (2.2)
GO:0015405	P-P-bond-hydrolysis-driven transmembrane transporter activity	0.06	>=0.20	ABCC5 (4.3)	GPAA1 (2.9)	SLC7A8 (2.9)	GRINA (2.8)	ARFGEF2 (2.8)	ABCC4 (2.5)	CYC1 (2.4)	TRAK1 (2.4)	PKD1 (2.3)	CTSB (2.1)
GO:0015399	primary active transmembrane transporter activity	0.06	>=0.20	ABCC5 (4.3)	GPAA1 (2.9)	SLC7A8 (2.9)	GRINA (2.8)	ARFGEF2 (2.8)	ABCC4 (2.5)	CYC1 (2.4)	TRAK1 (2.4)	PKD1 (2.3)	CTSB (2.1)
GO:0006690	icosanoid metabolic process	0.06	>=0.20	CCR3 (4.0)	IL37 (3.2)	ENSG00000229243 (3.0)	PKD2L2 (2.7)	GUCY2D (2.6)	FAM124B (2.6)	GLTP (2.4)	ABCC4 (2.4)	OPN4 (2.2)	PLD5 (2.2)
GO:0005980	glycogen catabolic process	0.06	>=0.20	CAMK2G (3.9)	METTL22 (3.2)	STK25 (2.8)	ENSG00000237949 (2.6)	LINC00473 (2.4)	MYOT (2.3)	CLIP4 (2.3)	DPF3 (2.1)	ENSG00000233008 (2.1)	C17orf69 (2.1)
GO:0016568	chromatin modification	0.06	>=0.20	KAT6B (3.6)	KDM3B (3.4)	FAM13B (3.2)	TCHP (3.2)	TRIM24 (2.9)	SUDS3 (2.6)	FAM53C (2.6)	ZC3H3 (2.6)	R3HDM1 (2.6)	GIT2 (2.4)
GO:2000104	negative regulation of DNA-dependent DNA replication	0.06	>=0.20	AKAP11 (2.9)	ZRANB3 (2.6)	ENSG00000226856 (2.4)	ENSG00000237298 (2.4)	SPATC1 (2.3)	ENSG00000250341 (2.3)	KIF16B (2.1)	ENSG00000256906 (2.1)	RAB3GAP1 (2.1)	SYNE1 (2.0)
GO:0048471	perinuclear region of cytoplasm	0.06	>=0.20	CTNNA1 (3.7)	TTLL7 (3.1)	GLTP (2.4)	HDLBP (2.3)	ATP2A2 (2.2)	SSR1 (2.2)	OTUD7B (2.2)	SIPA1L1 (1.9)	STRN (1.9)	PRKACB (1.9)
GO:0010608	posttranscriptional regulation of gene expression	0.06	>=0.20	ENSG00000222937 (3.1)	PPP1CC (2.7)	PARL (2.3)	ATF7IP2 (2.3)	DICER1 (2.3)	YEATS2 (2.2)	HNRNPC (2.1)	SERTAD2 (2.1)	SUDS3 (2.1)	TRIM24 (2.1)
GO:0003156	regulation of organ formation	0.07	>=0.20	ZPLD1 (3.4)	GLIS1 (3.1)	ENSG00000251582 (2.9)	NDNF (2.7)	ARHGAP10 (2.7)	TBX3 (2.7)	ENSG00000238018 (2.5)	GYPC (2.4)	C17orf69 (2.3)	ST6GALNAC3 (2.2)
GO:0010743	regulation of macrophage derived foam cell differentiation	0.07	>=0.20	DNASE2B (3.6)	ENSG00000250341 (2.9)	HCAR1 (2.5)	CHSY3 (2.3)	ZCWPW2 (2.2)	C17orf46 (2.1)	CAGE1 (2.1)	CYB5A (2.1)	CAMK2D (2.1)	CCDC93 (2.0)
GO:0032535	regulation of cellular component size	0.07	>=0.20	RGMB (2.7)	STK25 (2.6)	C2orf61 (2.5)	C17orf46 (2.4)	ENSG00000235725 (2.3)	ENSG00000177822 (2.3)	PLEC (2.2)	ENSG00000232507 (2.1)	CALM2 (2.1)	GLTP (1.9)
GO:0033559	unsaturated fatty acid metabolic process	0.07	>=0.20	CCR3 (3.8)	IL37 (3.7)	ABCC4 (2.7)	FAM124B (2.6)	ENSG00000229243 (2.6)	PLD5 (2.4)	GUCY2D (2.4)	OPN4 (2.3)	PKD2L2 (2.2)	GLTP (2.2)
GO:0031258	lamellipodium membrane	0.07	>=0.20	ETV4 (3.1)	OR51E1 (2.9)	LAMB3 (2.7)	GJC1 (2.5)	TJP1 (2.4)	PRKCA (2.4)	C1QL1 (2.4)	CECR2 (2.3)	PRKG1 (2.1)	ZPLD1 (2.1)
GO:0030258	lipid modification	0.07	>=0.20	ENSG00000226249 (2.5)	OPLAH (2.4)	CYB5A (2.1)	SNX13 (2.1)	SUDS3 (2.0)	CLDN14 (1.9)	ULK4 (1.9)	ZPLD1 (1.7)	CAB39L (1.6)	ARFGEF2 (1.6)
GO:0051147	regulation of muscle cell differentiation	0.07	>=0.20	VGLL2 (4.2)	ENSG00000224911 (3.3)	CCDC141 (3.2)	RGMB (3.0)	SCN5A (2.6)	GLIS1 (2.3)	PLCD3 (2.0)	SAMD4A (1.9)	ENSG00000236370 (1.9)	EML1 (1.9)
GO:0006140	regulation of nucleotide metabolic process	0.07	>=0.20	STRN (2.9)	RGS6 (2.9)	RGS9 (2.7)	SIPA1L1 (2.5)	HIGD1B (2.4)	HCAR1 (2.4)	DLGAP3 (2.3)	ST6GALNAC3 (2.2)	PRKACB (2.2)	DGKD (2.2)
GO:0060090	binding, bridging	0.07	>=0.20	PRKACB (3.0)	PLEC (2.8)	CAMK2D (2.7)	PLEKHM1 (2.7)	FMNL1 (2.6)	TBC1D4 (2.6)	CD28 (2.3)	ZC3H3 (2.3)	KLHL3 (2.1)	DSP (2.0)
GO:0071901	negative regulation of protein serine/threonine kinase activity	0.07	>=0.20	ETV4 (6.5)	EGR1 (3.2)	ENSG00000232507 (3.1)	CAMK2D (2.8)	FAM53C (2.7)	AZI2 (2.6)	ENSG00000222937 (2.5)	KLF6 (2.2)	ENSG00000226249 (2.1)	ENSG00000250708 (2.0)
GO:0016272	prefoldin complex	0.07	>=0.20	CHCHD1 (3.8)	ZNFX1-AS1 (3.5)	VPS29 (3.4)	NDUFA4 (3.2)	C17orf69 (2.8)	CTNNA3 (2.6)	PARL (2.5)	GPN3 (2.2)	METTL22 (2.2)	ARPC3 (2.1)
GO:0051247	positive regulation of protein metabolic process	0.07	>=0.20	CCR3 (2.6)	INHBA (2.6)	ZPLD1 (2.4)	ENSG00000232507 (2.1)	CCDC149 (2.1)	DCUN1D1 (2.0)	NMT1 (1.9)	ENSG00000259330 (1.9)	ENSG00000250626 (1.8)	OTUD7B (1.7)
GO:0003712	transcription cofactor activity	0.07	>=0.20	KIAA0913 (3.8)	KAT6B (3.6)	EGR1 (3.5)	SF3B4 (3.4)	HEXIM1 (2.8)	KLF6 (2.8)	FAM53C (2.7)	ARID5B (2.7)	TBX3 (2.5)	HNRNPA0 (2.4)
GO:0017124	SH3 domain binding	0.07	>=0.20	FMNL1 (3.4)	R3HDM1 (3.1)	DGKD (2.9)	TRAK1 (2.6)	GIT2 (2.5)	C6orf204 (2.5)	ZC3H3 (2.4)	SHARPIN (2.3)	PLEKHA6 (2.3)	PIK3R5 (2.2)
GO:0003211	cardiac ventricle formation	0.07	>=0.20	SCN5A (4.1)	CCDC141 (3.3)	CCDC149 (3.2)	ENSG00000250708 (3.0)	DPF3 (3.0)	HS3ST4 (3.0)	MYOCD (3.0)	RYR2 (2.8)	ATP6V0E1P2 (2.6)	NPY6R (2.6)
GO:0070412	R-SMAD binding	0.07	>=0.20	EGR1 (6.1)	KLF6 (4.8)	GJC1 (3.0)	GLI2 (2.7)	ENSG00000249937 (2.1)	DPF3 (2.0)	CMC1 (1.9)	OPN4 (1.9)	DCAKD (1.8)	DGKD (1.7)
GO:0000118	histone deacetylase complex	0.07	>=0.20	SUDS3 (3.2)	KDM3B (3.1)	XPO7 (2.9)	YEATS2 (2.9)	R3HDM1 (2.8)	DCAKD (2.7)	KIAA0913 (2.6)	HEXIM1 (2.5)	MTMR11 (2.5)	UST (2.5)
GO:0030278	regulation of ossification	0.07	>=0.20	UST (3.0)	LINC00473 (2.9)	MSX1 (2.7)	ODZ3 (2.5)	GLI2 (2.4)	HS3ST3A1 (2.4)	NDNF (2.4)	TBX3 (2.3)	GLIS1 (2.3)	GYPC (2.3)
GO:0030695	GTPase regulator activity	0.07	>=0.20	KIF16B (3.6)	GIT2 (3.4)	DGKD (3.3)	TRAK1 (3.1)	STRN (3.1)	FMNL1 (3.0)	ARHGAP27 (3.0)	IQSEC1 (2.5)	HIGD1B (2.5)	SYNE1 (2.5)
GO:0048185	activin binding	0.07	>=0.20	ACVR1B (3.2)	INHBA (3.0)	TBC1D4 (3.0)	PCSK5 (2.9)	GRASP (2.7)	FLT4 (2.5)	RGMB (2.5)	ENSG00000235725 (2.5)	LPAR3 (2.3)	IGF1R (2.2)
GO:0090329	regulation of DNA-dependent DNA replication	0.07	>=0.20	ENSG00000250341 (2.9)	ZC3H3 (2.8)	ENSG00000226856 (2.8)	ZRANB3 (2.8)	DBF4B (2.3)	GPAA1 (2.2)	SPATC1 (2.2)	ENSG00000250708 (1.8)	HMHB1 (1.8)	CHD9 (1.8)
GO:0022843	voltage-gated cation channel activity	0.07	>=0.20	CRHR1 (5.2)	HCN1 (4.1)	CACNA2D1 (4.1)	DLGAP3 (3.9)	RGS6 (3.3)	KCND3 (3.3)	RYR2 (3.1)	KCNJ3 (3.1)	LRRC4C (3.0)	ADAM11 (3.0)
GO:0048487	beta-tubulin binding	0.07	>=0.20	KIAA0913 (3.6)	UBR4 (2.9)	IGF1R (2.7)	ARFGEF2 (2.7)	XPO7 (2.5)	CHD9 (2.4)	IQSEC1 (2.3)	UBXN4 (2.3)	CNTROB (2.1)	LINC00473 (2.0)
GO:0034330	cell junction organization	0.07	>=0.20	LAMB3 (4.3)	SHROOM3 (3.6)	ENSG00000238018 (3.4)	OTUD7B (3.2)	SAMD4A (3.1)	ST6GALNAC3 (3.1)	DICER1-AS (3.0)	PLCD3 (2.8)	TJP1 (2.8)	SPTBN1 (2.5)
GO:0010675	regulation of cellular carbohydrate metabolic process	0.07	>=0.20	IGFN1 (4.4)	FAM47E (3.2)	LINC00473 (3.1)	ENSG00000251582 (2.3)	STK25 (2.2)	MITF (2.2)	SUDS3 (2.0)	CRADD (2.0)	C8orf37 (2.0)	SEPT2 (1.9)
GO:0019200	carbohydrate kinase activity	0.07	>=0.20	INSIG2 (4.3)	FUT11 (3.6)	ENSG00000236370 (3.3)	KIF16B (3.0)	C2orf61 (2.8)	YEATS2 (2.7)	TRIM9 (2.4)	C12orf24 (2.3)	SEC24C (2.2)	NDST2 (2.2)
GO:0019318	hexose metabolic process	0.08	>=0.20	INSIG2 (3.7)	OPLAH (3.0)	LINC00473 (2.7)	ENSG00000197830 (2.6)	METTL22 (2.4)	COG6 (2.4)	FUT11 (2.3)	ENSG00000233008 (2.3)	STK25 (2.1)	OPN4 (1.9)
GO:0016820	hydrolase activity, acting on acid anhydrides, catalyzing transmembrane movement of substances	0.08	>=0.20	ABCC5 (4.2)	SLC7A8 (3.2)	GPAA1 (2.8)	GRINA (2.8)	ABCC4 (2.5)	PKD1 (2.4)	ARFGEF2 (2.4)	CCDC93 (2.3)	CTSB (2.3)	TRAK1 (2.2)
GO:0000287	magnesium ion binding	0.08	>=0.20	TRAK1 (3.0)	CREB5 (2.4)	MITF (2.2)	ZPBP (2.2)	PRKACB (2.1)	CALM2 (2.0)	KIF16B (2.0)	PMFBP1 (2.0)	ANKRD13A (1.9)	SPATC1 (1.9)
GO:0005126	cytokine receptor binding	0.08	>=0.20	IL1A (8.0)	TNIP3 (7.3)	IL1B (7.0)	INHBA (5.6)	TNFSF11 (3.7)	CD28 (3.4)	CCR1 (2.9)	AFAP1 (2.8)	PIK3R5 (2.7)	ZNFX1 (2.3)
GO:0060173	limb development	0.08	>=0.20	NDNF (3.3)	MSX1 (3.2)	GLI3 (3.1)	GLIS1 (3.0)	HS3ST3A1 (2.8)	ST6GALNAC3 (2.5)	ODZ3 (2.4)	TCTN1 (2.4)	GJC1 (2.3)	IGF1R (2.3)
GO:0048736	appendage development	0.08	>=0.20	NDNF (3.3)	MSX1 (3.2)	GLI3 (3.1)	GLIS1 (3.0)	HS3ST3A1 (2.8)	ST6GALNAC3 (2.5)	ODZ3 (2.4)	TCTN1 (2.4)	GJC1 (2.3)	IGF1R (2.3)
GO:0010770	positive regulation of cell morphogenesis involved in differentiation	0.08	>=0.20	ENSG00000224116 (3.0)	HEXIM2 (2.6)	SAMD4A (2.5)	IGFN1 (2.5)	CCDC93 (2.4)	LHFPL3 (2.4)	KIF16B (2.3)	DCAKD (2.2)	MTMR11 (2.0)	CAMK2D (2.0)
GO:0045773	positive regulation of axon extension	0.08	>=0.20	ENSG00000259527 (4.6)	PKD1 (2.6)	HS3ST3A1 (2.5)	CRHR1 (2.5)	C2orf61 (2.4)	C17orf46 (2.4)	RGMB (2.3)	TRAPPC1 (2.3)	RGS6 (2.2)	TTLL7-IT1 (2.1)
GO:0016298	lipase activity	0.08	>=0.20	CCR1 (2.8)	CTSB (2.5)	MITF (2.5)	SLC7A8 (2.4)	ACBD4 (2.2)	HVCN1 (2.2)	PLD5 (2.0)	C2orf71 (1.9)	KLHL3 (1.8)	PMFBP1 (1.8)
GO:0010888	negative regulation of lipid storage	0.08	>=0.20	ENSG00000204650 (3.2)	HCAR1 (3.1)	AZI2 (3.0)	ATP6V0E1P2 (2.9)	IL37 (2.7)	CCDC93 (2.3)	ENSG00000224116 (2.2)	ENSG00000214770 (2.2)	IL1A (2.2)	ZCWPW2 (2.1)
GO:0045926	negative regulation of growth	0.08	>=0.20	ENSG00000222937 (3.1)	ENSG00000227274 (2.9)	ENSG00000229243 (2.4)	SERTAD2 (2.3)	ARID5B (2.0)	HEXIM1 (2.0)	EXT1 (1.9)	GLI2 (1.8)	PPTC7 (1.7)	ZNFX1 (1.7)
GO:0019208	phosphatase regulator activity	0.08	>=0.20	STRN (4.0)	LRRC4C (3.5)	RGS9 (2.9)	EML1 (2.9)	SF3B4 (2.8)	ANKRD13A (2.5)	RYR2 (2.4)	MYOCD (2.2)	SYNE2 (2.1)	CAB39L (2.0)
GO:0044247	cellular polysaccharide catabolic process	0.08	>=0.20	CAMK2G (4.1)	METTL22 (3.2)	STK25 (2.7)	ENSG00000237949 (2.4)	LINC00473 (2.4)	MYOT (2.3)	ENSG00000250708 (2.1)	CLIP4 (2.1)	DPF3 (2.1)	ENSG00000233008 (2.1)
GO:0009251	glucan catabolic process	0.08	>=0.20	CAMK2G (4.1)	METTL22 (3.2)	STK25 (2.7)	ENSG00000237949 (2.4)	LINC00473 (2.4)	MYOT (2.3)	ENSG00000250708 (2.1)	CLIP4 (2.1)	DPF3 (2.1)	ENSG00000233008 (2.1)
GO:0032452	histone demethylase activity	0.08	>=0.20	KDM3B (4.0)	KLHL8 (3.2)	ATF7IP2 (3.2)	TRIM24 (2.7)	YEATS2 (2.5)	SUDS3 (2.4)	GIT2 (2.1)	SERTAD2 (2.0)	NDST2 (2.0)	AFF1 (1.9)
GO:0003207	cardiac chamber formation	0.08	>=0.20	ENSG00000250708 (4.5)	SCN5A (4.2)	CCDC141 (3.7)	MYOCD (3.2)	CTNNA3 (3.1)	HS3ST4 (3.0)	DPF3 (3.0)	NPY6R (2.9)	RYR2 (2.9)	PLEKHA6 (2.8)
GO:0030308	negative regulation of cell growth	0.08	>=0.20	ENSG00000222937 (3.3)	ENSG00000227274 (2.7)	ENSG00000232507 (2.4)	SERTAD2 (2.3)	ENSG00000235725 (2.3)	ENSG00000229243 (2.2)	GLIS1 (1.9)	HS3ST3A1 (1.9)	SPATC1 (1.9)	C6orf204 (1.8)
GO:0043407	negative regulation of MAP kinase activity	0.08	>=0.20	ETV4 (6.5)	EGR1 (3.4)	CAMK2D (3.1)	KLF6 (2.4)	ENSG00000226249 (2.3)	ENSG00000232507 (2.3)	NELL1 (2.2)	SPATC1 (2.2)	FABP3P2 (2.2)	SHROOM3 (2.2)
GO:0008285	negative regulation of cell proliferation	0.08	>=0.20	EXT1 (3.2)	AFAP1 (3.0)	GRASP (2.7)	ARID5B (2.6)	ZPLD1 (2.5)	TBX3 (2.4)	SHROOM3 (2.4)	KLHL8 (2.2)	RGMB (2.1)	ENSG00000232507 (2.1)
GO:0055074	calcium ion homeostasis	0.08	>=0.20	OPN4 (3.3)	PRKG1 (3.0)	FAM124B (2.8)	PLB1 (2.7)	C12orf76 (2.6)	GUCY2D (2.6)	ENSG00000226249 (2.5)	RGS9 (2.5)	CACNA2D1 (2.4)	PI16 (2.4)
GO:0008287	protein serine/threonine phosphatase complex	0.08	>=0.20	PPTC7 (3.5)	CUL3 (3.2)	FAM53C (3.0)	PRKACB (2.8)	SYNE2 (2.7)	STRN (2.6)	STK25 (2.5)	SUDS3 (2.3)	DICER1 (2.3)	DCUN1D1 (2.2)
GO:0015631	tubulin binding	0.08	>=0.20	UBR4 (3.3)	CDC25C (3.2)	TTLL7 (3.1)	IFT81 (2.5)	DBF4B (2.3)	SPTBN1 (2.3)	TRAK1 (2.3)	ENSG00000237949 (2.2)	CNTROB (2.2)	CHD9 (2.1)
GO:0005096	GTPase activator activity	0.08	>=0.20	STRN (3.2)	GIT2 (3.1)	FMNL1 (2.8)	KIF16B (2.7)	HIGD1B (2.7)	TRAK1 (2.6)	DGKD (2.6)	FAM160B1 (2.5)	TBC1D4 (2.3)	PIK3R5 (2.3)
GO:0035113	embryonic appendage morphogenesis	0.08	>=0.20	GLIS1 (3.5)	MSX1 (3.5)	NDNF (2.8)	GLI3 (2.6)	ATP6V0E1P2 (2.6)	ULK4 (2.5)	ST6GALNAC3 (2.5)	HS3ST3A1 (2.5)	TBX3 (2.4)	GJC1 (2.2)
GO:0030326	embryonic limb morphogenesis	0.08	>=0.20	GLIS1 (3.5)	MSX1 (3.5)	NDNF (2.8)	GLI3 (2.6)	ATP6V0E1P2 (2.6)	ULK4 (2.5)	ST6GALNAC3 (2.5)	HS3ST3A1 (2.5)	TBX3 (2.4)	GJC1 (2.2)
GO:0051213	dioxygenase activity	0.08	>=0.20	FUT11 (3.8)	INSIG2 (3.5)	ENSG00000237949 (2.6)	IL37 (2.5)	YEATS2 (2.3)	CHD9 (2.2)	DARS (2.1)	WNT8A (2.0)	OPN4 (2.0)	HS3ST3A1 (1.9)
GO:0008237	metallopeptidase activity	0.08	>=0.20	LCT (4.3)	PCSK5 (3.1)	SEMA6D (3.0)	ZPBP (3.0)	TMPRSS15 (2.7)	CNDP1 (2.3)	PLB1 (2.3)	EML1 (2.3)	CREB5 (2.3)	ZPLD1 (2.3)
GO:0005932	microtubule basal body	0.08	>=0.20	IFT81 (7.1)	TCTN1 (6.6)	ULK4 (5.2)	C8orf37 (4.9)	CAMKMT (3.5)	EML1 (3.5)	YSK4 (3.4)	TCHP (2.9)	C12orf24 (2.6)	SUPT3H (2.0)
GO:0006109	regulation of carbohydrate metabolic process	0.08	>=0.20	IGFN1 (4.5)	LINC00473 (3.1)	FAM47E (3.1)	ENSG00000251582 (2.4)	MITF (2.1)	STK25 (2.1)	CRADD (2.1)	C8orf37 (2.0)	ZPLD1 (2.0)	SEPT2 (1.9)
GO:0051093	negative regulation of developmental process	0.08	>=0.20	ENSG00000224911 (2.8)	MN1 (2.7)	GLIS1 (2.6)	GLI2 (2.5)	GRASP (2.5)	ENSG00000235725 (2.4)	TBX3 (2.3)	TNS1 (2.3)	GLI3 (2.1)	FLT4 (2.1)
GO:0031513	nonmotile primary cilium	0.08	>=0.20	C2orf71 (9.3)	IFT81 (5.3)	RPGRIP1 (4.8)	OPN4 (4.4)	HCN1 (3.6)	GUCY2D (3.3)	TCTN1 (3.2)	EML1 (2.8)	LHFPL3 (2.5)	TRIM9 (2.4)
GO:0044264	cellular polysaccharide metabolic process	0.08	>=0.20	CCDC149 (2.8)	COG6 (2.6)	CAMK2G (2.6)	DICER1 (2.3)	SUDS3 (2.3)	PLD5 (2.2)	METTL22 (2.1)	ARHGAP27 (2.1)	STK25 (2.1)	GIT2 (2.0)
GO:0005200	structural constituent of cytoskeleton	0.08	>=0.20	DSP (4.7)	MYOT (3.2)	IL37 (3.2)	GLTP (3.2)	LAMB3 (3.2)	TPM1 (3.1)	PI16 (3.0)	XPO7 (2.7)	TTN (2.7)	LDB3 (2.7)
GO:0032947	protein complex scaffold	0.08	>=0.20	DLGAP3 (2.8)	PPTC7 (2.8)	PKD1 (2.3)	CD28 (2.3)	BRD7P3 (2.3)	DGKD (2.2)	TBC1D4 (2.0)	PKD2L2 (1.9)	ENSG00000259527 (1.9)	THAP5 (1.9)
GO:0005868	cytoplasmic dynein complex	0.09	>=0.20	UBR4 (4.1)	SPTBN1 (2.9)	STAU1 (2.8)	ATP6V0E1P2 (2.5)	ULK4 (2.5)	ENSG00000250626 (2.4)	DICER1 (2.4)	TRAPPC1 (2.2)	YEATS2 (2.2)	CHD9 (2.2)
GO:0017002	activin-activated receptor activity	0.09	>=0.20	RGMB (3.4)	ACVR1B (3.3)	PCSK5 (3.2)	ENSG00000235725 (3.0)	ENSG00000232507 (2.8)	EXT1 (2.4)	DAB1 (2.4)	CHSY3 (2.3)	LPHN3 (2.3)	INHBA (2.2)
GO:0072372	primary cilium	0.09	>=0.20	C2orf71 (8.5)	IFT81 (6.1)	TCTN1 (4.2)	RPGRIP1 (4.1)	OPN4 (3.8)	EML1 (3.4)	HCN1 (3.2)	GUCY2D (3.1)	ULK4 (2.7)	ATP6V0E1P2 (2.3)
GO:0008022	protein C-terminus binding	0.09	>=0.20	RAB3GAP1 (2.7)	IFT81 (2.2)	DGKD (2.2)	CHD9 (2.1)	AKAP11 (2.1)	SERTAD2 (2.1)	FAM160B1 (2.1)	SYNE1 (2.0)	HEATR5B (2.0)	TRAK1 (1.9)
GO:0005815	microtubule organizing center	0.09	>=0.20	IFT81 (5.4)	CDC25C (4.9)	CNTROB (4.1)	TCHP (3.3)	ZRANB3 (3.2)	C12orf24 (2.9)	C8orf37 (2.8)	ULK4 (2.8)	TTLL7 (2.7)	DBF4B (2.7)
GO:0016570	histone modification	0.09	>=0.20	KDM3B (3.9)	FAM13B (3.1)	TCHP (3.0)	TRIM24 (2.8)	SUDS3 (2.8)	KAT6B (2.5)	GIT2 (2.3)	CCDC43 (2.3)	XPO7 (2.3)	ZC3H3 (2.3)
GO:0001649	osteoblast differentiation	0.09	>=0.20	NDNF (3.2)	HS3ST3A1 (3.2)	GLI2 (3.0)	PLCD3 (3.0)	MSX1 (3.0)	UST (2.8)	ZFP64 (2.6)	MTMR11 (2.5)	LINC00473 (2.3)	TBX3 (2.2)
GO:0030097	hemopoiesis	0.09	>=0.20	MAP3K14 (2.7)	SERTAD2 (2.6)	XPO7 (2.4)	DCUN1D1 (2.4)	FMNL1 (2.3)	PPTC7 (2.3)	AFF1 (2.3)	CD28 (2.2)	TBC1D4 (2.2)	DOCK2 (2.1)
GO:0006875	cellular metal ion homeostasis	0.09	>=0.20	OPN4 (3.1)	GLIS3-AS1 (2.6)	CTSB (2.4)	ENSG00000226249 (2.4)	GUCY2D (2.2)	CCR3 (2.0)	PI16 (2.0)	CCR1 (2.0)	C17orf46 (2.0)	PRKG1 (2.0)
GO:0061387	regulation of extent of cell growth	0.09	>=0.20	ENSG00000259527 (3.8)	RGMB (3.6)	HS3ST3A1 (2.8)	SCN10A (2.7)	TTLL7-IT1 (2.5)	C2orf61 (2.5)	ENSG00000232507 (2.4)	IL37 (2.4)	CTNNA3 (2.2)	CRHR1 (2.2)
GO:0045178	basal part of cell	0.09	>=0.20	LAMB3 (5.7)	DSP (3.4)	PLEC (3.3)	SPTBN1 (2.5)	SYNE2 (2.4)	ARHGAP27 (2.3)	CLIP4 (2.3)	PEBP4 (2.2)	ENSG00000250626 (2.2)	STEAP3 (2.2)
GO:0042626	ATPase activity, coupled to transmembrane movement of substances	0.09	>=0.20	ABCC5 (4.3)	SLC7A8 (3.2)	GPAA1 (2.9)	GRINA (2.9)	ABCC4 (2.7)	ARFGEF2 (2.5)	PKD1 (2.4)	CCDC93 (2.4)	CTSB (2.3)	CYC1 (2.3)
GO:0060053	neurofilament cytoskeleton	0.09	>=0.20	IL37 (4.2)	C17orf104 (2.9)	HCN1 (2.8)	CAMK2G (2.7)	EML1 (2.7)	NELL1 (2.6)	TBC1D4 (2.6)	CACNA2D1 (2.4)	ENSG00000237949 (2.4)	CLIP4 (2.4)
GO:0007223	Wnt receptor signaling pathway, calcium modulating pathway	0.09	>=0.20	WNT8A (3.3)	CTNNA3 (3.1)	OR51E1 (2.9)	HS3ST3A1 (2.9)	RGMB (2.7)	EML1 (2.6)	C17orf69 (2.5)	SHROOM3 (2.5)	ENSG00000229243 (2.5)	ARHGAP10 (2.5)
GO:0005099	Ras GTPase activator activity	0.09	>=0.20	TRAK1 (3.3)	KIF16B (3.2)	PIK3R5 (3.2)	TBC1D4 (3.1)	PLEKHM1 (2.7)	RAB3GAP1 (2.7)	STRN (2.6)	GIT2 (2.6)	MITF (2.5)	FAM160B1 (2.3)
GO:0001938	positive regulation of endothelial cell proliferation	0.09	>=0.20	FLT4 (3.5)	GLIS3-AS1 (3.5)	GRASP (3.1)	CCDC93 (2.9)	CLDN14 (2.9)	FUT11 (2.7)	SPATC1 (2.6)	C17orf46 (2.5)	INHBA (2.4)	PCSK5 (2.4)
GO:0090066	regulation of anatomical structure size	0.09	>=0.20	HIGD1B (3.2)	C17orf46 (2.7)	ITGA8 (2.5)	RGMB (2.4)	PRKG1 (2.4)	ENSG00000235725 (2.4)	STK25 (2.0)	AFAP1 (2.0)	SPATC1 (1.9)	OPN4 (1.9)
GO:0004843	ubiquitin-specific protease activity	0.09	>=0.20	DCUN1D1 (4.1)	XPO7 (3.1)	CUL3 (3.1)	AZI2 (3.1)	UBXN4 (2.7)	ZNFX1 (2.6)	ARFGEF2 (2.3)	STRN (2.2)	SUDS3 (2.2)	METTL22 (2.1)
GO:0043492	ATPase activity, coupled to movement of substances	0.09	>=0.20	ABCC5 (4.4)	SLC7A8 (3.2)	GPAA1 (2.9)	GRINA (2.8)	ABCC4 (2.7)	PKD1 (2.5)	ARFGEF2 (2.5)	CTSB (2.3)	TRAK1 (2.2)	CYC1 (2.2)
GO:0019212	phosphatase inhibitor activity	0.09	>=0.20	LHFPL3 (3.2)	ENSG00000237949 (2.7)	CTNNA3 (2.5)	PLD5 (2.5)	PRKG1 (2.4)	RYR2 (2.4)	AKAP11 (2.4)	HS3ST4 (2.3)	RGS9 (2.3)	MYOCD (2.3)
GO:0010575	positive regulation vascular endothelial growth factor production	0.09	>=0.20	CCR1 (3.0)	ENSG00000256906 (2.8)	IL1A (2.7)	DICER1-AS (2.7)	IL1B (2.6)	PLD5 (2.4)	PMFBP1 (2.4)	IL37 (2.4)	USP40 (2.3)	CTNNA3 (2.1)
GO:0005506	iron ion binding	0.09	>=0.20	CYB5A (3.1)	ENSG00000237949 (2.7)	FARP2 (2.4)	CLDN14 (2.4)	INHBA (2.2)	STEAP3 (2.2)	CNDP1 (2.1)	GRB14 (2.1)	CCR1 (2.1)	CTNNA3 (2.0)
GO:0032365	intracellular lipid transport	0.09	>=0.20	ENSG00000229243 (3.4)	ZCWPW2 (3.1)	GLTP (3.0)	DICER1-AS (2.5)	PRKG1 (2.3)	OTUD7B (2.3)	CLIP4 (2.3)	ATP6V0E1P2 (2.3)	ULK4 (2.2)	CAGE1 (2.1)
GO:0032868	response to insulin stimulus	0.09	>=0.20	HCAR1 (4.6)	KLHL8 (2.8)	PLEKHM1 (2.8)	IQSEC1 (2.3)	ENSG00000249971 (2.2)	WNT8A (2.2)	CRADD (2.0)	ENSG00000259450 (2.0)	ABCC5 (1.9)	PKD1 (1.9)
GO:0015758	glucose transport	0.09	>=0.20	CECR2 (2.6)	HCAR1 (2.5)	ORC5 (2.3)	PEBP4 (2.3)	LCT (2.3)	C2orf61 (2.1)	INSIG2 (2.1)	AKAP11 (2.0)	C15orf2 (1.9)	TCHP (1.9)
GO:0008645	hexose transport	0.09	>=0.20	CECR2 (2.6)	HCAR1 (2.5)	ORC5 (2.3)	PEBP4 (2.3)	LCT (2.3)	C2orf61 (2.1)	INSIG2 (2.1)	AKAP11 (2.0)	C15orf2 (1.9)	TCHP (1.9)
GO:0051428	peptide hormone receptor binding	0.09	>=0.20	PLB1 (3.7)	RYR2 (3.5)	PCSK5 (3.1)	RGS6 (3.0)	C1QL1 (2.9)	SCN5A (2.9)	PI16 (2.8)	DBF4B (2.6)	C12orf76 (2.5)	MYH7 (2.4)
GO:0030219	megakaryocyte differentiation	0.09	>=0.20	ARPC3 (2.5)	ENSG00000226856 (2.2)	ZCWPW2 (2.2)	ENSG00000249971 (2.2)	HMHB1 (2.1)	CNDP1 (1.9)	GLIS3-AS1 (1.9)	ENSG00000233008 (1.9)	SPATC1 (1.9)	ANKRD13A (1.8)
GO:0008565	protein transporter activity	0.09	>=0.20	ETF1 (3.7)	HDLBP (3.1)	NMT1 (3.0)	XPO7 (2.7)	COG6 (2.7)	PEBP4 (2.7)	DCUN1D1 (2.5)	ARFGEF2 (2.4)	HIGD1B (2.4)	AKAP11 (2.3)
GO:0003713	transcription coactivator activity	0.09	>=0.20	SF3B4 (4.3)	KAT6B (3.8)	KIAA0913 (3.4)	KDM3B (3.1)	DPF3 (2.6)	HNRNPA0 (2.5)	ZC3H3 (2.5)	SEC24C (2.4)	ARID5B (2.3)	STAU1 (2.3)
GO:0006417	regulation of translation	0.09	>=0.20	PARL (3.9)	PPP1CC (3.3)	YEATS2 (3.1)	RAD9B (2.4)	SHARPIN (2.3)	HEXIM1 (2.3)	CECR2 (2.3)	DICER1 (2.2)	SEPT2 (2.1)	SERTAD2 (2.0)
GO:0003746	translation elongation factor activity	0.1	>=0.20	SHARPIN (4.0)	SUPT3H (2.7)	SUDS3 (2.6)	EFTUD2 (2.4)	CYC1 (2.1)	ACBD4 (2.1)	GPAA1 (2.1)	STAU1 (2.1)	HSPA9 (2.0)	CCDC149 (2.0)
GO:0004435	phosphatidylinositol phospholipase C activity	0.1	>=0.20	MGAT5 (2.7)	OPN4 (2.7)	PRKG1 (2.7)	EML6 (2.6)	FMNL1 (2.5)	RPGRIP1 (2.4)	TRAM1L1 (2.4)	RGS6 (2.4)	PIK3R5 (2.3)	OR51E1 (2.2)
GO:0006511	ubiquitin-dependent protein catabolic process	0.1	>=0.20	UBXN4 (3.7)	CUL3 (3.5)	UBR4 (3.0)	METTL22 (3.0)	FAM160B1 (2.7)	CCDC158 (2.6)	SUDS3 (2.6)	DCUN1D1 (2.4)	XPO7 (2.4)	ANAPC4 (2.3)
GO:0042803	protein homodimerization activity	0.1	>=0.20	CYB5A (4.7)	OPN4 (4.1)	GYPC (3.2)	STEAP3 (2.5)	CTSB (2.4)	ENSG00000259330 (2.4)	ENSG00000238018 (2.2)	ENSG00000232507 (2.1)	FLT4 (2.0)	SAMD4A (1.8)
GO:0001948	glycoprotein binding	0.1	>=0.20	EXT1 (3.3)	PLEC (3.3)	DOK2 (3.2)	LPHN3 (2.6)	NDNF (2.6)	IGF1R (2.1)	NELL1 (2.1)	CCR1 (2.1)	DAB1 (2.1)	LAMB3 (2.1)
GO:0055012	ventricular cardiac muscle cell differentiation	0.1	>=0.20	FABP3P2 (4.5)	LINC00477 (4.4)	CTNNA3 (3.8)	CCDC141 (3.5)	RGS6 (3.1)	RAB3GAP1 (2.9)	MACROD2 (2.8)	HS3ST4 (2.6)	OPN4 (2.4)	SCN5A (2.4)
GO:0009152	purine ribonucleotide biosynthetic process	0.1	>=0.20	ENSG00000197830 (2.7)	TRAK1 (2.7)	ABCC5 (2.6)	IGFN1 (2.4)	FAM47E (2.4)	NDUFA4 (2.3)	ENSG00000237298 (2.3)	PPTC7 (2.2)	ULK4 (2.2)	DGKD (2.0)
GO:0050731	positive regulation of peptidyl-tyrosine phosphorylation	0.1	>=0.20	CCR3 (3.2)	ENSG00000250626 (3.1)	PKD2L2 (2.9)	INHBA (2.5)	FAM124B (2.4)	ENSG00000256906 (2.3)	GUCY2D (2.3)	CD28 (2.2)	CREB5 (2.2)	FABP3P2 (2.1)
GO:0070838	divalent metal ion transport	0.1	>=0.20	ENSG00000224116 (4.5)	MACROD2 (2.8)	ACVR1B (2.8)	GRASP (2.8)	ENSG00000226249 (2.5)	IGFN1 (2.4)	HS3ST4 (2.3)	WBSCR17 (2.2)	SLC7A8 (2.2)	CACNA2D1 (2.1)
GO:0008201	heparin binding	0.1	>=0.20	GRB14 (3.2)	INHBA (3.1)	EXT1 (2.9)	CHSY3 (2.7)	PCSK5 (2.6)	SHROOM3 (2.5)	EML1 (2.5)	RYR2 (2.4)	CCR1 (2.4)	SAMD4A (2.4)
GO:0050860	negative regulation of T cell receptor signaling pathway	0.1	>=0.20	ATF7IP2 (2.9)	LHFPL3 (2.4)	FABP3P2 (2.3)	ZPBP (2.3)	GLIS3-AS1 (2.3)	KIF16B (2.2)	ENSG00000249971 (2.2)	C17orf69 (2.1)	AFF1 (2.1)	ENSG00000229243 (2.0)
GO:0050858	negative regulation of antigen receptor-mediated signaling pathway	0.1	>=0.20	ATF7IP2 (2.9)	LHFPL3 (2.4)	FABP3P2 (2.3)	ZPBP (2.3)	GLIS3-AS1 (2.3)	KIF16B (2.2)	ENSG00000249971 (2.2)	C17orf69 (2.1)	AFF1 (2.1)	ENSG00000229243 (2.0)
GO:0008361	regulation of cell size	0.1	>=0.20	C17orf46 (3.1)	RGMB (2.9)	ENSG00000226249 (2.8)	ENSG00000235725 (2.7)	IGF1R (2.6)	ENSG00000259527 (2.4)	C2orf61 (2.3)	ENSG00000177822 (2.1)	CECR2 (2.1)	HEATR5B (2.1)
GO:0030674	protein binding, bridging	0.1	>=0.20	PRKACB (3.3)	FMNL1 (2.8)	PLEC (2.6)	TBC1D4 (2.6)	PLEKHM1 (2.6)	CD28 (2.5)	CAMK2D (2.5)	ZC3H3 (2.5)	SERTAD2 (2.0)	KLHL3 (2.0)
GO:2000027	regulation of organ morphogenesis	0.1	>=0.20	GLIS1 (3.3)	TBX3 (3.0)	ETV4 (3.0)	ITGA8 (2.7)	ZPLD1 (2.7)	SHROOM3 (2.3)	ARID5B (2.2)	GLI3 (2.2)	GLI2 (2.1)	CLDN14 (2.0)
GO:0070411	I-SMAD binding	0.1	>=0.20	RGS9 (3.2)	TBX3 (2.8)	INHBA (2.7)	CCDC93 (2.7)	CYB5A (2.4)	FHOD3 (2.3)	ACVR1B (2.3)	ENSG00000235725 (2.3)	SLC7A8 (2.2)	STAU1 (2.2)
GO:0016569	covalent chromatin modification	0.1	>=0.20	KDM3B (4.0)	FAM13B (3.1)	TCHP (3.0)	TRIM24 (2.8)	SUDS3 (2.8)	KAT6B (2.7)	CCDC43 (2.4)	GIT2 (2.3)	ZC3H3 (2.2)	XPO7 (2.2)
GO:0034968	histone lysine methylation	0.1	>=0.20	DICER1 (3.1)	TCHP (2.9)	XPO7 (2.9)	CECR2 (2.7)	TRIM24 (2.5)	UBR4 (2.5)	KLHL8 (2.4)	DBF4B (2.1)	ENSG00000233008 (2.1)	FUT11 (2.0)
GO:0048199	vesicle targeting, to, from or within Golgi	0.1	>=0.20	COG6 (6.5)	HDLBP (5.7)	SEC24C (5.2)	SSR1 (4.0)	FAM160B1 (3.4)	ENSG00000251582 (3.2)	FARP2 (3.0)	KIAA0913 (2.7)	ZCWPW2 (2.6)	UBXN4 (2.5)
GO:0015297	antiporter activity	0.1	>=0.20	SLC7A8 (4.2)	OPLAH (4.0)	DPF3 (3.2)	GFAP (3.1)	PKD1 (2.6)	GPAA1 (2.5)	ARFGEF2 (2.2)	DGKD (2.1)	ENSG00000224116 (2.0)	RGS6 (2.0)
GO:0072511	divalent inorganic cation transport	0.1	>=0.20	ENSG00000224116 (4.3)	ACVR1B (2.9)	GRASP (2.8)	MACROD2 (2.7)	ENSG00000226249 (2.5)	IGFN1 (2.5)	SLC7A8 (2.4)	HS3ST4 (2.3)	CACNA2D1 (2.1)	RGS6 (2.0)
GO:0005251	delayed rectifier potassium channel activity	0.1	>=0.20	RGS6 (4.9)	SCN10A (3.8)	OPN4 (3.6)	LPAR3 (3.4)	HCN1 (3.4)	FHOD3 (3.2)	PLN (3.0)	CRHR1 (2.8)	RYR2 (2.7)	ENSG00000259330 (2.7)
GO:0006730	one-carbon metabolic process	0.1	>=0.20	KLHL8 (3.9)	YEATS2 (3.3)	XPO7 (2.8)	C8orf37 (2.6)	TCHP (2.6)	CECR2 (2.1)	ORC5 (2.1)	CRADD (2.0)	ENSG00000226249 (1.8)	ATF7IP2 (1.8)
GO:0010744	positive regulation of macrophage derived foam cell differentiation	0.1	>=0.20	C17orf46 (3.9)	ENSG00000250341 (3.9)	DNASE2B (3.7)	CHSY3 (2.6)	CAB39L (2.5)	C2orf61 (2.5)	FAM13B (2.4)	NPY6R (2.4)	KCNJ3 (2.2)	EML6 (2.1)
GO:0051640	organelle localization	0.1	>=0.20	COG6 (5.8)	HDLBP (3.6)	CCDC149 (3.2)	SEC24C (3.1)	CHD9 (3.0)	ARFGEF2 (2.7)	FARP2 (2.5)	CNTROB (2.4)	UBR4 (2.4)	ENSG00000222937 (2.3)
GO:0019783	small conjugating protein-specific protease activity	0.1	>=0.20	DCUN1D1 (4.7)	CUL3 (3.6)	UBXN4 (3.3)	AZI2 (3.2)	XPO7 (3.2)	RAB3GAP1 (2.5)	ARFGEF2 (2.4)	STRN (2.2)	ZNFX1 (2.1)	PARP10 (2.0)
GO:0032869	cellular response to insulin stimulus	0.1	>=0.20	HCAR1 (4.4)	ENSG00000249971 (3.4)	PLEKHM1 (2.9)	KLHL8 (2.6)	ABCC5 (2.5)	ARFGEF2 (2.4)	IQSEC1 (2.4)	CAB39L (2.3)	WNT8A (1.9)	CRADD (1.9)
GO:0004385	guanylate kinase activity	0.1	>=0.20	STRN (3.1)	TTLL7 (3.0)	ENSG00000214770 (2.9)	RGS9 (2.9)	C17orf69 (2.9)	DAB1 (2.8)	CRHR1 (2.8)	HS3ST4 (2.8)	ZPLD1 (2.4)	ENSG00000204650 (2.4)
GO:0005261	cation channel activity	0.1	>=0.20	HCN1 (4.5)	CRHR1 (4.3)	CACNA2D1 (3.4)	TTLL7 (3.4)	ADAM11 (3.3)	DLGAP3 (3.3)	SCN10A (2.9)	RGS6 (2.9)	KCNJ3 (2.8)	KCND3 (2.7)
GO:0000982	RNA polymerase II core promoter proximal region sequence-specific DNA binding transcription factor activity	0.1	>=0.20	EGR1 (4.4)	TBX3 (3.8)	KLF6 (3.6)	ARID5B (3.0)	GLI3 (2.8)	MN1 (2.8)	GLI2 (2.7)	DPF3 (2.5)	GRASP (2.5)	LRRC4C (2.4)
GO:0010810	regulation of cell-substrate adhesion	0.11	>=0.20	PRKG1 (3.5)	CHSY3 (2.7)	SAMD4A (2.5)	HIGD1B (2.5)	SERTAD2 (2.4)	SEMA6D (2.4)	ENSG00000237887 (2.3)	ENSG00000235725 (2.3)	OR51E1 (2.3)	ARHGAP10 (2.2)
GO:0031333	negative regulation of protein complex assembly	0.11	>=0.20	SPATC1 (3.3)	ENSG00000237298 (2.9)	ENSG00000226856 (2.8)	CTNNA3 (2.6)	C17orf69 (2.4)	PLCD3 (2.4)	CAMK2G (2.3)	SUPT3H (2.3)	OPN4 (2.2)	ENSG00000256906 (2.1)
GO:0015932	nucleobase-containing compound transmembrane transporter activity	0.11	>=0.20	ENSG00000251582 (3.8)	STEAP3 (3.4)	DNASE2B (3.4)	METTL8 (3.3)	LCT (3.2)	FAM47E (2.7)	FUT11 (2.4)	MAP6D1 (2.4)	CNDP1 (2.4)	PLEKHA6 (2.3)
GO:0042304	regulation of fatty acid biosynthetic process	0.11	>=0.20	ENSG00000237949 (3.2)	ACBD4 (2.6)	SCN10A (2.5)	ENSG00000204650 (2.4)	GRB14 (2.3)	FABP3P2 (2.3)	PLB1 (2.2)	ENSG00000250626 (2.2)	SUDS3 (2.1)	WNT8A (2.0)
GO:0008278	cohesin complex	0.11	>=0.20	RAD9B (7.2)	C17orf104 (5.7)	ENSG00000250626 (4.9)	ZPBP (3.8)	CDC25C (2.8)	CNTROB (2.5)	CCDC158 (2.5)	TRIM24 (2.3)	IFT81 (2.2)	SEC24C (2.2)
GO:0050678	regulation of epithelial cell proliferation	0.11	>=0.20	ENSG00000232507 (3.5)	PCSK5 (3.0)	FUT11 (2.9)	FLT4 (2.4)	GLIS3-AS1 (2.2)	NDNF (2.2)	GRASP (2.2)	GRB14 (2.2)	ITGA8 (2.1)	EML1 (2.1)
GO:0007501	mesodermal cell fate specification	0.11	>=0.20	WNT8A (4.0)	ENSG00000229243 (3.5)	CAMKMT (3.2)	DICER1-AS (2.8)	C17orf69 (2.7)	PI16 (2.6)	FAM160B1 (2.3)	MSX1 (2.3)	THAP5 (2.3)	KAT6B (2.0)
GO:0003682	chromatin binding	0.11	>=0.20	HNRNPA0 (3.3)	GLI2 (3.1)	KAT6B (3.0)	KDM3B (2.9)	YEATS2 (2.8)	MN1 (2.7)	ZFP64 (2.6)	IGF1R (2.5)	CHD9 (2.3)	DCAKD (2.3)
GO:0042787	protein ubiquitination involved in ubiquitin-dependent protein catabolic process	0.11	>=0.20	KLHL8 (4.1)	FAM160B1 (2.9)	UBR4 (2.8)	SUDS3 (2.8)	ARFGEF2 (2.7)	ENSG00000233008 (2.6)	ZNFX1 (2.6)	SPATC1 (2.5)	WNT8A (2.2)	CCDC149 (2.2)
GO:0046578	regulation of Ras protein signal transduction	0.11	>=0.20	ARHGAP27 (3.6)	TRAK1 (3.0)	STRN (2.9)	CCDC93 (2.5)	KIF16B (2.4)	DGKD (2.4)	RAB3GAP1 (2.4)	SIPA1L1 (2.3)	MGAT5 (2.3)	GRASP (2.2)
GO:0006865	amino acid transport	0.11	>=0.20	CNDP1 (3.8)	ENSG00000214770 (3.2)	PLB1 (3.1)	SLC7A8 (2.3)	ACVR1B (2.2)	ENSG00000237949 (2.2)	DAB1 (2.2)	ST6GALNAC3 (2.2)	ENSG00000250626 (2.1)	HCN1 (2.0)
GO:0019903	protein phosphatase binding	0.11	>=0.20	SCN5A (3.3)	SUDS3 (2.9)	MYH7 (2.8)	FLT4 (2.7)	SYNE2 (2.7)	PDZD2 (2.6)	DCAKD (2.5)	RGS9 (2.4)	ANKRD13A (2.3)	RYR2 (2.3)
GO:0010092	specification of organ identity	0.11	>=0.20	GLIS1 (3.2)	GYPC (3.0)	PRKG1 (2.9)	C17orf69 (2.6)	NDNF (2.5)	ZCWPW2 (2.5)	ENSG00000259450 (2.1)	PCSK5 (2.1)	ETV4 (2.1)	ST6GALNAC3 (2.0)
GO:0006888	ER to Golgi vesicle-mediated transport	0.11	>=0.20	COG6 (6.7)	SEC24C (3.7)	HDLBP (3.4)	UBXN4 (3.3)	FARP2 (3.2)	SSR1 (3.1)	ENSG00000251582 (3.0)	FAM160B1 (2.9)	ANAPC4 (2.5)	AZI2 (2.3)
GO:0005245	voltage-gated calcium channel activity	0.11	>=0.20	DLGAP3 (4.3)	CRHR1 (4.0)	MYOT (3.7)	TRDN (3.5)	KCND3 (3.2)	CACNA2D1 (2.9)	SYNE1 (2.9)	ENSG00000224116 (2.9)	LRRC4C (2.9)	ENSG00000170091 (2.7)
GO:0034703	cation channel complex	0.11	>=0.20	HCN1 (4.6)	CACNA2D1 (4.4)	CRHR1 (3.9)	RGS6 (3.9)	DLGAP3 (3.6)	TTLL7 (3.2)	KCNJ3 (3.2)	NELL1 (3.1)	KCND3 (3.1)	ADAM11 (3.1)
GO:0045263	proton-transporting ATP synthase complex, coupling factor F(o)	0.11	>=0.20	NDUFA4 (7.7)	CHCHD1 (3.9)	TRAPPC1 (3.6)	CYC1 (3.3)	VPS29 (3.3)	CMC1 (2.8)	ARPC3 (2.3)	PPTC7 (2.1)	OR51E1 (1.8)	ENSG00000236370 (1.8)
GO:0043254	regulation of protein complex assembly	0.11	>=0.20	SPATC1 (2.6)	FABP3P2 (2.6)	BRD7P3 (2.3)	VPS29 (2.3)	AFAP1 (2.2)	SEPT2 (2.1)	CCDC149 (2.1)	ENSG00000226856 (2.1)	GLIS3-AS1 (2.1)	STK25 (1.9)
GO:0005097	Rab GTPase activator activity	0.11	>=0.20	KIF16B (4.3)	RAB3GAP1 (3.7)	CAB39L (3.1)	FARP2 (3.0)	COG6 (2.7)	CCDC93 (2.6)	TBC1D4 (2.5)	FAM160B1 (2.5)	ANAPC4 (2.5)	KLHL8 (2.4)
GO:0043491	protein kinase B signaling cascade	0.11	>=0.20	PLD5 (2.3)	IQSEC1 (2.3)	CECR2 (2.2)	ENSG00000259527 (2.2)	ENSG00000226806 (2.2)	ENSG00000226249 (2.1)	EXT1 (2.1)	AFAP1 (2.1)	TJP1 (2.0)	STK25 (1.9)
GO:0007292	female gamete generation	0.11	>=0.20	RAD9B (4.4)	C17orf104 (3.8)	LINC00473 (3.7)	ENSG00000250626 (3.5)	ZPBP (3.2)	PKD2L2 (2.7)	ATF7IP2 (2.6)	ZCWPW2 (2.5)	ESR2 (2.4)	LINC00477 (2.2)
GO:0010453	regulation of cell fate commitment	0.11	>=0.20	ETV4 (3.7)	CCDC149 (3.3)	ENSG00000250341 (3.2)	ENSG00000233008 (3.0)	SHROOM3 (3.0)	LINC00477 (2.7)	FABP3P2 (2.2)	C17orf46 (2.1)	LPAR3 (2.0)	DICER1-AS (1.9)
GO:0016585	chromatin remodeling complex	0.11	>=0.20	KDM3B (4.0)	KAT6B (3.6)	XPO7 (3.5)	TCHP (3.2)	R3HDM1 (3.0)	SUDS3 (2.9)	HEXIM1 (2.8)	YEATS2 (2.5)	KIAA0913 (2.4)	KLHL8 (2.1)
GO:0010827	regulation of glucose transport	0.11	>=0.20	ORC5 (2.6)	CECR2 (2.5)	C2orf61 (2.4)	AKAP11 (2.3)	HNRNPC (2.2)	GPN3 (2.1)	RPGRIP1 (1.9)	IGFN1 (1.9)	ZCWPW2 (1.9)	C15orf2 (1.8)
GO:0002027	regulation of heart rate	0.11	>=0.20	SCN5A (4.5)	ENSG00000249971 (3.8)	RYR2 (3.5)	RGS6 (3.1)	GLIS3-AS1 (3.1)	ENSG00000250708 (3.0)	ENSG00000238018 (2.9)	NPY6R (2.6)	PDZD2 (2.6)	RGS9 (2.6)
GO:0003179	heart valve morphogenesis	0.11	>=0.20	CTNNA3 (4.2)	HS3ST3A1 (3.4)	PLEKHA6 (3.1)	ENSG00000237298 (2.9)	FHOD3 (2.8)	CCDC141 (2.5)	NPY6R (2.4)	SHROOM3 (2.3)	MSX1 (2.3)	UST (2.2)
GO:0010885	regulation of cholesterol storage	0.11	>=0.20	DNASE2B (4.9)	TMPRSS15 (4.0)	MITF (2.9)	PEBP4 (2.6)	LCT (2.5)	PDZD2 (2.5)	PLEKHM1 (2.4)	KIF16B (2.4)	ACBD4 (2.4)	CLIP4 (2.4)
GO:0060041	retina development in camera-type eye	0.11	>=0.20	C2orf71 (7.3)	GUCY2D (4.1)	ENSG00000250341 (3.7)	DPF3 (3.4)	OPN4 (3.0)	CECR2 (3.0)	LHFPL3 (3.0)	HCN1 (2.9)	RPGRIP1 (2.6)	CAMKMT (2.2)
GO:0015749	monosaccharide transport	0.11	>=0.20	CECR2 (2.5)	HCAR1 (2.5)	LCT (2.4)	PEBP4 (2.3)	INSIG2 (2.3)	ORC5 (2.3)	C15orf2 (1.9)	AKAP11 (1.9)	C2orf61 (1.9)	TCHP (1.7)
GO:0007044	cell-substrate junction assembly	0.11	>=0.20	LAMB3 (6.2)	PLEC (3.0)	PLCD3 (2.9)	PLB1 (2.8)	SHROOM3 (2.8)	SYNE2 (2.6)	PKD1 (2.4)	FABP3P2 (2.3)	ENSG00000250708 (2.3)	GLI3 (2.2)
GO:0042398	cellular modified amino acid biosynthetic process	0.12	>=0.20	CNDP1 (4.3)	MAP6D1 (3.2)	CTNNA3 (2.9)	STEAP3 (2.4)	ENSG00000249937 (2.1)	ENSG00000226806 (2.0)	PLEKHA6 (2.0)	LINC00473 (2.0)	LCT (1.9)	ENSG00000222937 (1.9)
GO:0043414	macromolecule methylation	0.12	>=0.20	KLHL8 (3.5)	TCHP (3.0)	XPO7 (2.7)	CECR2 (2.6)	RAD9B (2.5)	YEATS2 (2.4)	DICER1 (2.2)	KAT6B (2.1)	C8orf37 (2.1)	ORC5 (2.1)
GO:0008213	protein alkylation	0.12	>=0.20	KLHL8 (3.5)	TCHP (3.1)	XPO7 (3.0)	CECR2 (2.9)	C8orf37 (2.6)	DICER1 (2.4)	ORC5 (2.1)	TRIM24 (2.0)	ZFP64 (1.9)	CAB39L (1.9)
GO:0006479	protein methylation	0.12	>=0.20	KLHL8 (3.5)	TCHP (3.1)	XPO7 (3.0)	CECR2 (2.9)	C8orf37 (2.6)	DICER1 (2.4)	ORC5 (2.1)	TRIM24 (2.0)	ZFP64 (1.9)	CAB39L (1.9)
GO:0043021	ribonucleoprotein complex binding	0.12	>=0.20	SEC24C (3.8)	HDLBP (3.6)	DDX27 (3.4)	STAU1 (3.0)	EFTUD2 (2.7)	HSPA9 (2.6)	ARFGEF2 (2.5)	SSR1 (2.4)	ENSG00000222937 (2.3)	DHX8 (2.2)
GO:0035107	appendage morphogenesis	0.12	>=0.20	MSX1 (3.3)	GLI3 (3.2)	NDNF (3.1)	GLIS1 (3.0)	ST6GALNAC3 (2.9)	HS3ST3A1 (2.7)	TBX3 (2.6)	ODZ3 (2.4)	ATP6V0E1P2 (2.4)	GJC1 (2.3)
GO:0035108	limb morphogenesis	0.12	>=0.20	MSX1 (3.3)	GLI3 (3.2)	NDNF (3.1)	GLIS1 (3.0)	ST6GALNAC3 (2.9)	HS3ST3A1 (2.7)	TBX3 (2.6)	ODZ3 (2.4)	ATP6V0E1P2 (2.4)	GJC1 (2.3)
GO:0019217	regulation of fatty acid metabolic process	0.12	>=0.20	ENSG00000229243 (3.1)	C17orf46 (2.4)	SCN10A (2.3)	ENSG00000226249 (2.3)	C15orf2 (2.3)	SUDS3 (2.2)	HCAR1 (2.2)	CCR3 (2.1)	ENSG00000250341 (2.0)	TRAM1L1 (2.0)
GO:0047496	vesicle transport along microtubule	0.12	>=0.20	CNTROB (3.3)	COG6 (3.2)	TTLL7 (2.8)	CCDC149 (2.7)	ENSG00000259450 (2.7)	PLD5 (2.2)	OTUD7B (2.2)	RAB3GAP1 (2.0)	ENSG00000226856 (2.0)	ENSG00000227274 (2.0)
GO:0019674	NAD metabolic process	0.12	>=0.20	ENSG00000237298 (2.5)	CYC1 (2.3)	ADAM11 (2.3)	CAB39L (2.1)	PMFBP1 (2.0)	TMPRSS15 (2.0)	DICER1-AS (2.0)	KLHL3 (2.0)	ACBD4 (1.9)	ENSG00000251582 (1.8)
GO:0051539	4 iron, 4 sulfur cluster binding	0.12	>=0.20	CYC1 (5.6)	HSPA9 (4.1)	OPLAH (2.9)	METTL22 (2.9)	HEXIM2 (2.7)	MTHFD1 (2.6)	ARFGEF2 (2.1)	KIF16B (2.0)	COG6 (2.0)	RAD9B (1.9)
GO:0016922	ligand-dependent nuclear receptor binding	0.12	>=0.20	ARFGEF2 (3.5)	DICER1 (3.2)	TJP1 (3.1)	KAT6B (2.8)	KDM3B (2.8)	DHX8 (2.7)	STRN (2.7)	FAM160B1 (2.5)	UBR4 (2.4)	PHF14 (2.4)
GO:0031056	regulation of histone modification	0.12	>=0.20	HNRNPC (3.0)	FAM13B (2.8)	ANKRD13A (2.7)	CCR3 (2.5)	C17orf46 (2.5)	KDM3B (2.5)	ENSG00000259330 (2.2)	FAM124B (2.2)	ENSG00000226249 (2.1)	GIT2 (2.1)
GO:0071371	cellular response to gonadotropin stimulus	0.12	>=0.20	ESR2 (3.1)	IGFN1 (2.7)	ENSG00000249971 (2.7)	YSK4 (2.5)	TRIM24 (2.5)	SLC7A8 (2.4)	GRB14 (2.2)	ZPBP (2.1)	ATF7IP2 (2.1)	ENSG00000224116 (2.1)
GO:0031072	heat shock protein binding	0.12	>=0.20	ATP2A2 (3.4)	ATF7IP2 (3.2)	UBXN4 (3.2)	SUDS3 (2.9)	CAGE1 (2.8)	CHD9 (2.4)	HEXIM2 (2.4)	HEXIM1 (2.3)	PRKACB (2.3)	HSPA9 (2.2)
GO:0003774	motor activity	0.12	>=0.20	YSK4 (4.5)	ULK4 (4.4)	TTN (4.2)	IFT81 (3.8)	MYOT (3.8)	SYNPO2L (3.3)	LDB3 (3.2)	SPTBN1 (3.1)	TTLL7 (3.0)	TRDN (3.0)
GO:0031128	developmental induction	0.12	>=0.20	GLIS1 (3.6)	ENSG00000238018 (2.8)	ZPLD1 (2.7)	SHROOM3 (2.6)	NDNF (2.4)	C17orf69 (2.4)	TBX3 (2.4)	ENSG00000227274 (2.3)	OTUD7B (2.2)	ENSG00000229243 (2.2)
GO:0019002	GMP binding	0.12	>=0.20	C2orf71 (7.4)	CACNA2D1 (4.3)	RPGRIP1 (3.5)	OPN4 (3.2)	ZCWPW2 (3.0)	ATP6V0E1P2 (3.0)	DAB1 (2.8)	CECR2 (2.4)	GUCY2D (2.4)	EML6 (2.2)
GO:0000038	very long-chain fatty acid metabolic process	0.12	>=0.20	IL37 (5.1)	C17orf104 (3.2)	ENSG00000250708 (2.4)	ABCC4 (2.4)	MAP6D1 (2.3)	CCR3 (2.2)	ACBD4 (2.1)	MACROD2 (2.1)	LPAR3 (2.1)	ENSG00000237887 (1.9)
GO:0030501	positive regulation of bone mineralization	0.12	>=0.20	PI16 (2.8)	CAMK2D (2.8)	UST (2.7)	ENSG00000214770 (2.5)	ENSG00000235725 (2.5)	ENSG00000250341 (2.4)	ENSG00000249937 (2.3)	ITGA8 (2.3)	ENSG00000226249 (2.3)	PCSK5 (2.2)
GO:0050673	epithelial cell proliferation	0.12	>=0.20	ENSG00000232507 (3.2)	FUT11 (3.2)	PCSK5 (3.0)	PLB1 (2.5)	FLT4 (2.4)	GLIS3-AS1 (2.3)	GRB14 (2.2)	GRASP (2.2)	MSX1 (2.1)	INHBA (2.1)
GO:0046486	glycerolipid metabolic process	0.12	>=0.20	ACBD4 (3.4)	HCAR1 (3.1)	GPAA1 (2.7)	C17orf46 (2.5)	FAM47E (2.2)	OPLAH (2.1)	STRN (2.0)	PLEKHM1 (2.0)	ENSG00000237887 (1.9)	ENSG00000226249 (1.9)
GO:0051130	positive regulation of cellular component organization	0.12	>=0.20	AFAP1 (3.2)	PLEC (2.4)	RGMB (2.3)	ENSG00000232507 (2.2)	CCR3 (2.2)	SEPT2 (2.1)	STK25 (2.0)	HS3ST3A1 (1.9)	WBSCR17 (1.8)	SHROOM3 (1.8)
GO:0033002	muscle cell proliferation	0.12	>=0.20	MYOCD (3.4)	TNS1 (2.8)	KLHL3 (2.7)	ENSG00000222937 (2.7)	EXT1 (2.5)	OPN4 (2.5)	SAMD4A (2.4)	GRASP (2.4)	INHBA (2.4)	PLCD3 (2.4)
GO:0006605	protein targeting	0.12	>=0.20	ENSG00000249937 (2.9)	THAP5 (2.8)	HNRNPC (2.7)	ETF1 (2.7)	ZNFX1 (2.4)	ARFGEF2 (2.4)	UBR4 (2.4)	AKAP11 (2.2)	USP40 (2.2)	FAM53C (2.1)
GO:0048660	regulation of smooth muscle cell proliferation	0.12	>=0.20	GRASP (3.2)	ENSG00000197830 (2.7)	CMC1 (2.7)	TNS1 (2.7)	ENSG00000256906 (2.6)	ENSG00000204650 (2.5)	KLF6 (2.4)	HIGD1B (2.4)	EGR1 (2.3)	LINC00477 (2.3)
GO:0048332	mesoderm morphogenesis	0.12	>=0.20	WNT8A (5.6)	GLIS1 (3.7)	ARHGAP10 (2.7)	LPAR3 (2.6)	SPATC1 (2.6)	MSX1 (2.6)	SAMD4A (2.5)	ITGA8 (2.3)	ENSG00000224116 (2.3)	PCSK5 (2.3)
GO:0006890	retrograde vesicle-mediated transport, Golgi to ER	0.12	>=0.20	COG6 (5.9)	HDLBP (5.2)	SEC24C (4.7)	HEATR5B (3.2)	SSR1 (3.0)	FARP2 (2.7)	ANAPC4 (2.7)	CCDC149 (2.5)	SIL1 (2.5)	RAB3GAP1 (2.4)
GO:0034504	protein localization to nucleus	0.12	>=0.20	FAM53C (3.4)	MN1 (2.9)	ZNFX1 (2.8)	LINC00477 (2.5)	ENSG00000238018 (2.3)	HNRNPC (2.3)	UBR4 (2.2)	PRKG1 (2.2)	BRD7P3 (2.1)	CCDC43 (2.1)
GO:0048659	smooth muscle cell proliferation	0.12	>=0.20	GRASP (3.1)	ENSG00000197830 (2.8)	HIGD1B (2.8)	TNS1 (2.7)	CMC1 (2.5)	LINC00477 (2.5)	PEBP4 (2.4)	KLF6 (2.4)	MTMR11 (2.3)	INHBA (2.3)
GO:0060590	ATPase regulator activity	0.13	>=0.20	RYR2 (3.8)	MYOCD (3.3)	ATP2A2 (3.3)	MYH7 (2.9)	DICER1-AS (2.7)	PLN (2.5)	OR51E1 (2.5)	NPY6R (2.5)	ENSG00000222937 (2.5)	SYNPO2L (2.5)
GO:0055024	regulation of cardiac muscle tissue development	0.13	>=0.20	PKD2L2 (4.0)	SCN5A (3.9)	SHROOM3 (3.8)	MYOCD (3.2)	RYR2 (3.1)	CTNNA3 (2.7)	PCSK5 (2.6)	GRB14 (2.6)	RGS6 (2.6)	NPY6R (2.5)
GO:0006901	vesicle coating	0.13	>=0.20	COG6 (6.5)	HDLBP (5.1)	SEC24C (4.7)	SSR1 (3.4)	FAM160B1 (3.3)	ENSG00000251582 (3.1)	ZCWPW2 (3.0)	FARP2 (2.9)	KIAA0913 (2.9)	TRAPPC1 (2.6)
GO:0003382	epithelial cell morphogenesis	0.13	>=0.20	ENSG00000233008 (3.2)	THAP5 (3.2)	LINC00477 (2.9)	ST6GALNAC3 (2.6)	ENSG00000226806 (2.5)	ENSG00000197830 (2.4)	GLIS1 (2.4)	HS3ST4 (2.3)	ODZ3 (2.1)	FARP2 (2.1)
GO:0006325	chromatin organization	0.13	>=0.20	KAT6B (3.3)	KDM3B (3.2)	FAM53C (2.8)	ZC3H3 (2.7)	R3HDM1 (2.7)	SUDS3 (2.7)	TRIM24 (2.6)	CNTROB (2.6)	HEXIM1 (2.5)	TCHP (2.5)
GO:0008047	enzyme activator activity	0.13	>=0.20	GIT2 (3.3)	STRN (3.0)	KIF16B (2.6)	DOCK2 (2.6)	RAB3GAP1 (2.4)	DGKD (2.4)	TBC1D4 (2.3)	FMNL1 (2.3)	PRKCA (2.1)	TRAK1 (2.0)
GO:0030099	myeloid cell differentiation	0.13	>=0.20	CHD9 (2.9)	ENSG00000259527 (2.9)	AFF1 (2.8)	PKD2L2 (2.8)	STEAP3 (2.7)	FAM160B1 (2.7)	GYPC (2.6)	XPO7 (2.5)	ENSG00000259330 (2.3)	HNRNPC (2.1)
GO:0005996	monosaccharide metabolic process	0.13	>=0.20	INSIG2 (3.3)	FUT11 (2.8)	COG6 (2.5)	LINC00473 (2.4)	ENSG00000197830 (2.4)	OPLAH (2.3)	STK25 (1.8)	METTL22 (1.8)	OPN4 (1.8)	ENSG00000233008 (1.8)
GO:0055065	metal ion homeostasis	0.13	>=0.20	OPN4 (3.6)	GLIS3-AS1 (2.8)	CTSB (2.4)	CCR3 (2.2)	GUCY2D (2.1)	C17orf46 (2.1)	PI16 (2.1)	FAM124B (2.0)	PLD5 (2.0)	CCDC141 (2.0)
GO:0010717	regulation of epithelial to mesenchymal transition	0.13	>=0.20	TBX3 (2.8)	LINC00477 (2.7)	NDNF (2.5)	SAMD4A (2.5)	ENSG00000250626 (2.4)	ENSG00000224116 (2.4)	IGFN1 (2.2)	CCDC93 (2.2)	HS3ST3A1 (2.1)	GLI3 (2.1)
GO:0009925	basal plasma membrane	0.13	>=0.20	LAMB3 (5.6)	PLEC (3.2)	SPTBN1 (3.1)	DSP (2.9)	PLCD3 (2.7)	SYNE2 (2.5)	ENSG00000224911 (2.4)	KLHL3 (2.2)	ENSG00000226249 (2.1)	CLIP4 (2.0)
GO:0005242	inward rectifier potassium channel activity	0.13	>=0.20	RGS6 (4.5)	KCNJ3 (4.2)	SYNE1 (3.9)	CRHR1 (3.7)	HCN1 (3.4)	RYR2 (3.2)	NELL1 (3.1)	MITF (2.8)	ENSG00000237949 (2.8)	MAP6D1 (2.8)
GO:0019888	protein phosphatase regulator activity	0.13	>=0.20	STRN (3.5)	LRRC4C (3.1)	SYNE2 (3.0)	RGS9 (2.6)	CAB39L (2.5)	EML1 (2.4)	ANKRD13A (2.2)	SF3B4 (2.1)	REEP2 (2.0)	C2orf61 (1.9)
GO:0002080	acrosomal membrane	0.13	>=0.20	ZPBP (3.4)	ENSG00000250626 (3.4)	GUCY2D (2.7)	C17orf104 (2.6)	DICER1-AS (2.6)	RAD9B (2.3)	THAP5 (2.3)	TCTN1 (2.2)	HIGD1B (2.2)	TNS1 (2.1)
GO:0051098	regulation of binding	0.13	>=0.20	GRINA (2.1)	SERTAD2 (2.0)	DGKD (1.9)	SUPT3H (1.9)	ENSG00000226856 (1.9)	TTLL7-IT1 (1.9)	TWISTNB (1.8)	ENSG00000229243 (1.8)	ACVR1B (1.8)	ENSG00000232507 (1.8)
GO:0018024	histone-lysine N-methyltransferase activity	0.13	>=0.20	UBR4 (3.6)	DICER1 (3.5)	TCHP (2.8)	DBF4B (2.8)	GIT2 (2.7)	XPO7 (2.6)	SYNE2 (2.4)	KIAA0913 (2.2)	ANAPC7 (2.1)	GLIS3-AS1 (1.9)
GO:0050679	positive regulation of epithelial cell proliferation	0.13	>=0.20	GLIS3-AS1 (3.1)	PCSK5 (3.0)	ENSG00000259330 (2.9)	FLT4 (2.9)	CCDC93 (2.8)	GRASP (2.7)	FUT11 (2.5)	ENSG00000232507 (2.4)	MSX1 (2.4)	GRB14 (2.3)
GO:0001525	angiogenesis	0.13	>=0.20	FLT4 (5.2)	GLIS3-AS1 (4.1)	HIGD1B (3.7)	FAM124B (3.5)	OR51E1 (2.9)	TNS1 (2.9)	AFAP1 (2.8)	INHBA (2.6)	GRASP (2.6)	CLDN14 (2.5)
GO:0048041	focal adhesion assembly	0.13	>=0.20	IQSEC1 (3.2)	SHROOM3 (3.1)	ST6GALNAC3 (3.0)	PLB1 (2.6)	PRKG1 (2.6)	FABP3P2 (2.5)	SAMD4A (2.4)	STK25 (2.3)	ENSG00000250708 (2.3)	ENSG00000259527 (2.2)
GO:0019829	cation-transporting ATPase activity	0.13	>=0.20	CTSB (3.6)	GRINA (3.5)	CYC1 (3.2)	SNX13 (2.9)	NDUFA4 (2.7)	VPS29 (2.5)	ARFGEF2 (2.5)	CCDC93 (2.4)	ABCC5 (2.2)	ARPC3 (2.1)
GO:0046942	carboxylic acid transport	0.13	>=0.20	CNDP1 (3.7)	PLB1 (3.4)	ENSG00000214770 (2.5)	SLC7A8 (2.3)	ENSG00000237949 (2.2)	IGFN1 (2.0)	PEBP4 (1.9)	ABCC4 (1.9)	HCAR1 (1.8)	ENSG00000249937 (1.8)
GO:0006582	melanin metabolic process	0.13	>=0.20	MITF (8.0)	CHSY3 (4.4)	FARP2 (3.4)	ENSG00000232507 (3.3)	LINC00473 (3.3)	ST6GALNAC3 (2.8)	MAP6D1 (2.4)	C8orf37 (2.3)	PEBP4 (2.3)	IFT81 (2.2)
GO:0032787	monocarboxylic acid metabolic process	0.13	>=0.20	CYB5A (3.5)	OPLAH (3.4)	ENSG00000237949 (2.8)	FAM47E (2.5)	ACBD4 (2.4)	CLDN14 (2.3)	IL37 (2.2)	CRADD (2.1)	INSIG2 (2.0)	STEAP3 (1.8)
GO:0046633	alpha-beta T cell proliferation	0.13	>=0.20	C6orf204 (3.4)	CREB5 (2.9)	ENSG00000204650 (2.7)	SPATC1 (2.6)	ENSG00000249937 (2.5)	TBC1D4 (2.4)	ENSG00000237298 (2.4)	LINC00477 (2.3)	ENSG00000214770 (2.3)	TNIP3 (2.2)
GO:0030163	protein catabolic process	0.13	>=0.20	UBXN4 (3.9)	CUL3 (3.4)	UBR4 (3.3)	FAM160B1 (3.3)	METTL22 (3.1)	XPO7 (2.6)	SEC24C (2.6)	CCDC158 (2.5)	ANAPC4 (2.5)	SUDS3 (2.3)
GO:0015718	monocarboxylic acid transport	0.13	>=0.20	ENSG00000237949 (2.6)	ENSG00000259450 (2.2)	INSIG2 (2.1)	PLB1 (2.1)	STEAP3 (1.8)	WNT8A (1.7)	ENSG00000251582 (1.6)	SEMA6D (1.6)	PKD2L2 (1.5)	ABCC4 (1.5)
GO:0016042	lipid catabolic process	0.13	>=0.20	ENSG00000226249 (3.4)	ACBD4 (3.1)	CYB5A (2.2)	ENSG00000238018 (2.1)	BRD7P3 (2.1)	DNASE2B (2.1)	IL37 (2.1)	ZPLD1 (1.9)	KIF16B (1.9)	HVCN1 (1.8)
GO:0043087	regulation of GTPase activity	0.13	>=0.20	STRN (3.1)	RAB3GAP1 (3.1)	FAM160B1 (2.6)	SHARPIN (2.5)	KIF16B (2.4)	CCDC149 (2.4)	FAM47E (2.2)	PLEKHM1 (2.1)	TRAK1 (2.1)	GIT2 (2.1)
GO:0030516	regulation of axon extension	0.13	>=0.20	ENSG00000259527 (4.0)	RGMB (4.0)	HS3ST3A1 (3.1)	C2orf61 (2.7)	TTLL7-IT1 (2.6)	CTNNA3 (2.5)	IL37 (2.5)	SCN10A (2.3)	CALM2 (2.2)	CRHR1 (2.2)
GO:0017017	MAP kinase tyrosine/serine/threonine phosphatase activity	0.13	>=0.20	EGR1 (7.5)	ETV4 (6.8)	KLF6 (6.5)	SERTAD2 (4.1)	LINC00473 (2.8)	GRASP (2.6)	FAM53C (2.6)	ARHGAP10 (2.5)	CREB5 (2.4)	IL1B (2.4)
GO:0032259	methylation	0.13	>=0.20	KLHL8 (4.2)	CECR2 (2.8)	TCHP (2.8)	XPO7 (2.7)	YEATS2 (2.3)	RAD9B (2.2)	DICER1 (2.1)	ORC5 (2.1)	C8orf37 (2.0)	TRIM24 (2.0)
GO:0016571	histone methylation	0.13	>=0.20	XPO7 (3.2)	KLHL8 (3.2)	DICER1 (3.2)	TCHP (3.2)	CECR2 (2.8)	TRIM24 (2.6)	FUT11 (2.4)	PPP1CC (2.3)	DBF4B (2.2)	CHD9 (2.1)
GO:0019902	phosphatase binding	0.14	>=0.20	SCN5A (3.1)	ANKRD13A (2.8)	SYNE2 (2.8)	SUDS3 (2.8)	TJP1 (2.7)	RGS9 (2.6)	MYH7 (2.5)	STAU1 (2.4)	DCAKD (2.4)	FLT4 (2.3)
GO:0040008	regulation of growth	0.14	>=0.20	HMHB1 (3.7)	C6orf145 (2.4)	CRADD (2.3)	ENSG00000222937 (2.3)	INHBA (2.0)	SERTAD2 (2.0)	CHSY3 (1.9)	IGF1R (1.9)	KAT6B (1.8)	ARID5B (1.8)
GO:0032446	protein modification by small protein conjugation	0.14	>=0.20	DCUN1D1 (3.1)	FAM53C (2.9)	SUDS3 (2.9)	CUL3 (2.9)	COG6 (2.7)	UBXN4 (2.6)	ANAPC7 (2.5)	ANAPC4 (2.4)	METTL22 (2.4)	OR51E1 (2.3)
GO:0048557	embryonic digestive tract morphogenesis	0.14	>=0.20	MYOCD (3.3)	EML1 (3.0)	ESR2 (2.8)	UST (2.7)	HS3ST3A1 (2.6)	TBX3 (2.4)	GYPC (2.3)	NDNF (2.3)	GJC1 (2.2)	ENSG00000250626 (2.1)
GO:0035591	signaling adaptor activity	0.14	>=0.20	CD28 (3.4)	ARHGAP27 (3.4)	DOK2 (3.2)	PLEKHM1 (2.8)	PRKACB (2.8)	TBC1D4 (2.2)	RAB3GAP1 (2.2)	KLHL3 (2.2)	TNFSF11 (2.1)	PIK3R5 (2.1)
GO:0015926	glucosidase activity	0.14	>=0.20	LCT (4.2)	OPLAH (3.3)	SYNE1 (2.7)	TMPRSS15 (2.7)	ENSG00000237298 (2.6)	GPAA1 (2.3)	ABCC4 (2.2)	METTL8 (2.1)	ENSG00000237887 (2.1)	MYOT (2.1)
GO:0032451	demethylase activity	0.14	>=0.20	SERTAD2 (3.0)	SUDS3 (3.0)	KDM3B (3.0)	YEATS2 (2.9)	ATF7IP2 (2.8)	TRIM24 (2.6)	CRADD (2.4)	GIT2 (2.2)	KLHL8 (2.2)	CNDP1 (1.9)
GO:0015849	organic acid transport	0.14	>=0.20	CNDP1 (3.8)	PLB1 (3.2)	SLC7A8 (2.4)	ENSG00000214770 (2.3)	ENSG00000237949 (2.1)	ABCC4 (1.9)	PEBP4 (1.9)	IGFN1 (1.9)	HCAR1 (1.7)	ENSG00000249937 (1.7)
GO:0005125	cytokine activity	0.14	>=0.20	IL1A (8.0)	TNIP3 (7.9)	IL1B (7.0)	INHBA (6.6)	TNFSF11 (3.8)	CD28 (3.1)	AFAP1 (2.6)	EXT1 (2.3)	CREB5 (2.2)	CCR3 (2.2)
GO:0072531	pyrimidine-containing compound transmembrane transport	0.14	>=0.20	ENSG00000251582 (3.3)	FAM160B1 (2.5)	ENSG00000226806 (2.3)	PMFBP1 (2.3)	DNASE2B (2.0)	CRADD (1.8)	ACVR1B (1.8)	GPAA1 (1.7)	ENSG00000250341 (1.7)	ENSG00000224116 (1.7)
GO:0033124	regulation of GTP catabolic process	0.14	>=0.20	STRN (3.2)	RAB3GAP1 (3.2)	FAM160B1 (2.5)	KIF16B (2.5)	FAM47E (2.4)	SHARPIN (2.4)	CCDC149 (2.3)	DGKD (2.2)	GIT2 (2.1)	SIPA1L1 (2.0)
GO:0017137	Rab GTPase binding	0.14	>=0.20	KCNJ3 (4.1)	TTLL7 (4.0)	ENSG00000259527 (3.4)	FARP2 (2.8)	DGKD (2.5)	STRN (2.4)	SIPA1L1 (2.4)	MITF (2.4)	HCN1 (2.3)	CCDC149 (2.2)
GO:0015101	organic cation transmembrane transporter activity	0.14	>=0.20	ABCC4 (2.7)	ACBD4 (2.4)	ENSG00000236370 (2.3)	CNDP1 (2.1)	FAM124B (2.0)	ACVR1B (1.9)	ENSG00000237298 (1.8)	ENSG00000197830 (1.8)	C17orf46 (1.8)	PLD5 (1.7)
GO:0044272	sulfur compound biosynthetic process	0.14	>=0.20	CNDP1 (3.1)	ENSG00000222937 (3.0)	OPN4 (2.8)	DICER1-AS (2.6)	FUT11 (2.4)	ABCC5 (2.4)	CHSY3 (2.3)	AFF1 (2.2)	ENSG00000197830 (2.2)	ENSG00000251582 (2.2)
GO:0019748	secondary metabolic process	0.14	>=0.20	MITF (6.3)	LINC00473 (3.4)	CNDP1 (3.2)	ST6GALNAC3 (3.2)	CHSY3 (2.9)	FARP2 (2.8)	FABP3P2 (2.7)	OPN4 (2.7)	PEBP4 (2.4)	PLB1 (2.3)
GO:0006304	DNA modification	0.14	>=0.20	RAD9B (4.5)	HEXIM2 (3.0)	CRADD (2.8)	ATF7IP2 (2.8)	KAT6B (2.5)	CCDC158 (2.5)	ENSG00000256906 (2.4)	YEATS2 (2.3)	ENSG00000226249 (2.1)	PARL (2.1)
GO:0032012	regulation of ARF protein signal transduction	0.14	>=0.20	ENSG00000214770 (3.6)	C17orf46 (3.3)	SHARPIN (3.2)	ENSG00000224911 (3.0)	DLGAP3 (2.8)	ANKRD13A (2.6)	CCDC93 (2.6)	IQSEC1 (2.5)	RAB3GAP1 (2.5)	DGKD (2.3)
GO:0060606	tube closure	0.14	>=0.20	ENSG00000177822 (3.3)	GLI3 (3.2)	CECR2 (3.1)	WNT8A (3.1)	TCTN1 (2.7)	GJC1 (2.5)	GLI2 (2.3)	IGF1R (2.3)	ENSG00000249937 (2.3)	DCAKD (2.1)
GO:0043197	dendritic spine	0.14	>=0.20	DLGAP3 (5.8)	LRRC4C (4.3)	RYR2 (4.1)	SIPA1L1 (3.4)	ENSG00000170091 (3.4)	RGS9 (3.4)	ADAM11 (3.3)	ENSG00000224116 (3.2)	TRIM9 (3.1)	SLC35F1 (3.0)
GO:0044309	neuron spine	0.14	>=0.20	DLGAP3 (5.8)	LRRC4C (4.3)	RYR2 (4.1)	SIPA1L1 (3.4)	ENSG00000170091 (3.4)	RGS9 (3.4)	ADAM11 (3.3)	ENSG00000224116 (3.2)	TRIM9 (3.1)	SLC35F1 (3.0)
GO:0047555	3',5'-cyclic-GMP phosphodiesterase activity	0.14	>=0.20	C2orf71 (9.3)	RGS9 (4.1)	OPN4 (3.4)	RPGRIP1 (2.8)	CECR2 (2.8)	CLIP4 (2.7)	GUCY2D (2.7)	EML1 (2.6)	SCN5A (2.5)	AFAP1 (2.4)
GO:0022804	active transmembrane transporter activity	0.14	>=0.20	CNDP1 (4.2)	SLC7A8 (4.0)	GPAA1 (2.7)	ABCC4 (2.7)	ACVR1B (2.6)	DPF3 (2.4)	GFAP (2.4)	ABCC5 (2.4)	GRINA (2.4)	PEBP4 (2.2)
GO:0006816	calcium ion transport	0.14	>=0.20	ENSG00000224116 (4.5)	MACROD2 (2.8)	GRASP (2.6)	CCDC141 (2.6)	SYNE1 (2.6)	ENSG00000226249 (2.5)	PRKG1 (2.4)	KCND3 (2.3)	WBSCR17 (2.3)	CACNA2D1 (2.3)
GO:0045168	cell-cell signaling involved in cell fate commitment	0.14	>=0.20	GLIS1 (3.7)	ZPLD1 (2.7)	SHROOM3 (2.6)	ENSG00000238018 (2.6)	TBX3 (2.4)	C17orf69 (2.3)	ENSG00000251582 (2.3)	NDNF (2.3)	ENSG00000227274 (2.2)	C8orf37 (2.2)
GO:0046634	regulation of alpha-beta T cell activation	0.14	>=0.20	MGAT5 (3.8)	ENSG00000204650 (3.3)	TBC1D4 (2.6)	DICER1-AS (2.6)	ATF7IP2 (2.5)	DOCK2 (2.3)	NDST2 (2.2)	HVCN1 (2.2)	C6orf204 (2.2)	AFF1 (2.1)
GO:0019941	modification-dependent protein catabolic process	0.14	>=0.20	UBXN4 (3.7)	CUL3 (3.4)	UBR4 (3.0)	METTL22 (3.0)	FAM160B1 (2.6)	CCDC158 (2.6)	SUDS3 (2.6)	XPO7 (2.4)	DCUN1D1 (2.4)	ANAPC4 (2.4)
GO:0010574	regulation of vascular endothelial growth factor production	0.14	>=0.20	CCR1 (3.6)	IL1B (3.3)	IL1A (3.1)	DICER1-AS (2.8)	PMFBP1 (2.7)	PLD5 (2.6)	INHBA (2.5)	USP40 (2.4)	NDST2 (2.2)	ZPLD1 (2.1)
GO:0010573	vascular endothelial growth factor production	0.14	>=0.20	CCR1 (3.6)	IL1B (3.3)	IL1A (3.1)	DICER1-AS (2.8)	PMFBP1 (2.7)	PLD5 (2.6)	INHBA (2.5)	USP40 (2.4)	NDST2 (2.2)	ZPLD1 (2.1)
GO:0010165	response to X-ray	0.14	>=0.20	TCHP (3.3)	ENSG00000233008 (3.0)	CECR2 (2.8)	ENSG00000251582 (2.7)	PKD2L2 (2.6)	THAP5 (2.5)	ORC5 (2.2)	BRD7P3 (2.1)	CAMKMT (2.0)	HMHB1 (1.9)
GO:0043632	modification-dependent macromolecule catabolic process	0.15	>=0.20	UBXN4 (3.7)	CUL3 (3.3)	UBR4 (3.1)	METTL22 (3.0)	CCDC158 (2.6)	ANAPC4 (2.6)	SUDS3 (2.5)	FAM160B1 (2.4)	XPO7 (2.4)	AZI2 (2.4)
GO:0006900	membrane budding	0.15	>=0.20	COG6 (6.6)	HDLBP (4.9)	SEC24C (4.6)	SSR1 (3.5)	ENSG00000251582 (3.4)	FARP2 (3.2)	FAM160B1 (3.0)	ZCWPW2 (3.0)	KIAA0913 (2.8)	TRAPPC1 (2.6)
GO:0003170	heart valve development	0.15	>=0.20	CTNNA3 (4.0)	HS3ST3A1 (3.8)	PLEKHA6 (3.0)	ENSG00000237298 (3.0)	FHOD3 (3.0)	CCDC141 (2.7)	MSX1 (2.5)	NPY6R (2.4)	SHROOM3 (2.4)	PLD5 (2.3)
GO:0048475	coated membrane	0.15	>=0.20	HDLBP (5.4)	SEC24C (5.0)	COG6 (4.6)	HEATR5B (3.8)	KIAA0913 (3.3)	TRAPPC1 (3.2)	ARFGEF2 (3.0)	RAB3GAP1 (3.0)	NMT1 (2.7)	CHD9 (2.6)
GO:0030117	membrane coat	0.15	>=0.20	HDLBP (5.4)	SEC24C (5.0)	COG6 (4.6)	HEATR5B (3.8)	KIAA0913 (3.3)	TRAPPC1 (3.2)	ARFGEF2 (3.0)	RAB3GAP1 (3.0)	NMT1 (2.7)	CHD9 (2.6)
GO:0006007	glucose catabolic process	0.15	>=0.20	FUT11 (4.7)	INSIG2 (4.0)	ZPBP (3.0)	ENSG00000197830 (2.6)	YEATS2 (2.5)	CLIP4 (2.5)	PEBP4 (2.3)	DARS (2.1)	C12orf24 (2.1)	ENSG00000236370 (2.0)
GO:0003151	outflow tract morphogenesis	0.15	>=0.20	HS3ST4 (4.1)	TTLL7-IT1 (3.8)	DAB1 (2.6)	PCSK5 (2.6)	TRAM1L1 (2.5)	PRKG1 (2.4)	ODZ3 (2.3)	HS3ST3A1 (2.3)	HCN1 (2.3)	MSX1 (2.2)
GO:0008217	regulation of blood pressure	0.15	>=0.20	SCN5A (3.4)	GLIS3-AS1 (3.3)	RGS6 (3.3)	PI16 (2.6)	NPY6R (2.5)	ENSG00000214770 (2.5)	ESR2 (2.4)	BRD7P3 (2.4)	OPN4 (2.4)	SPATC1 (2.3)
GO:0000795	synaptonemal complex	0.15	>=0.20	C17orf104 (11.9)	RAD9B (8.9)	ENSG00000250626 (6.4)	ZPBP (5.2)	CCDC158 (4.8)	ATF7IP2 (3.6)	MCM6 (2.6)	IFT81 (2.5)	C12orf24 (2.2)	LINC00477 (2.2)
GO:0005518	collagen binding	0.15	>=0.20	INHBA (3.0)	CHSY3 (3.0)	HIGD1B (2.8)	OR51E1 (2.8)	PRKG1 (2.7)	PRKCA (2.7)	GYPC (2.6)	GJC1 (2.3)	DGKD (2.2)	ENSG00000224116 (2.2)
GO:0046822	regulation of nucleocytoplasmic transport	0.15	>=0.20	CAGE1 (3.4)	ENSG00000227274 (3.1)	FAM53C (2.8)	ENSG00000249937 (2.7)	KIF16B (2.5)	HNRNPC (2.3)	AZI2 (2.3)	LINC00477 (2.2)	PRKG1 (2.1)	ZNFX1 (2.1)
GO:0005891	voltage-gated calcium channel complex	0.15	>=0.20	DLGAP3 (4.8)	CRHR1 (4.7)	WBSCR17 (3.1)	TRDN (3.0)	CACNA2D1 (3.0)	KCND3 (3.0)	LRRC4C (2.8)	MYOT (2.8)	SYNE1 (2.7)	KCNJ3 (2.7)
GO:0003727	single-stranded RNA binding	0.15	>=0.20	HEXIM1 (2.8)	CAMK2D (2.8)	CALM2 (2.5)	EGR1 (2.5)	ENSG00000236370 (2.5)	HSPA9 (2.4)	RPGRIP1 (2.4)	HNRNPA0 (2.3)	MN1 (2.2)	PARP10 (2.1)
GO:0009260	ribonucleotide biosynthetic process	0.15	>=0.20	TRAK1 (2.8)	ENSG00000197830 (2.5)	IGFN1 (2.5)	ABCC5 (2.5)	FAM47E (2.4)	STEAP3 (2.4)	ULK4 (2.3)	NDUFA4 (2.3)	ENSG00000237298 (2.3)	PPTC7 (2.2)
GO:0030120	vesicle coat	0.15	>=0.20	HDLBP (5.5)	COG6 (5.0)	SEC24C (4.6)	SSR1 (3.9)	HEATR5B (3.1)	KIAA0913 (3.1)	TRAPPC1 (2.9)	RAB3GAP1 (2.7)	CHD9 (2.7)	CCDC149 (2.4)
GO:0046965	retinoid X receptor binding	0.15	>=0.20	CRADD (2.8)	ATF7IP2 (2.6)	PLCD3 (2.4)	ZFP64 (2.3)	CHD9 (2.2)	LPAR3 (2.2)	KAT6B (2.2)	TMPRSS15 (2.2)	ENSG00000214770 (2.0)	IL37 (2.0)
GO:0001936	regulation of endothelial cell proliferation	0.15	>=0.20	FLT4 (3.7)	OR51E1 (2.9)	GLIS3-AS1 (2.8)	INHBA (2.4)	FUT11 (2.4)	ST6GALNAC3 (2.3)	GRB14 (2.3)	GRASP (2.3)	IGFN1 (2.0)	HS3ST3A1 (1.9)
GO:0007274	neuromuscular synaptic transmission	0.15	>=0.20	REEP2 (3.1)	LINC00477 (2.9)	PLD5 (2.9)	RGMB (2.9)	HS3ST4 (2.6)	TRAM1L1 (2.3)	ENSG00000237298 (2.3)	ENSG00000249937 (2.3)	SCN10A (2.3)	VGLL2 (2.2)
GO:0008088	axon cargo transport	0.15	>=0.20	TTLL7-IT1 (3.8)	ULK4 (3.4)	REEP2 (3.3)	TTLL7 (3.2)	CTNNA3 (2.5)	ENSG00000233008 (2.5)	C17orf104 (2.4)	CREB5 (2.4)	C1QL1 (2.3)	SCN10A (2.2)
GO:0003009	skeletal muscle contraction	0.15	>=0.20	MYOT (8.3)	VGLL2 (6.9)	TRDN (6.2)	TTN (4.7)	IGFN1 (4.3)	PEBP4 (4.3)	MYH7 (3.6)	SYNPO2L (3.6)	LDB3 (3.4)	PI16 (3.1)
GO:0007229	integrin-mediated signaling pathway	0.15	>=0.20	DICER1-AS (2.8)	ENSG00000226806 (2.6)	ENSG00000238018 (2.5)	HVCN1 (2.3)	ETV4 (2.2)	PRKCA (2.1)	ENSG00000224116 (2.0)	PRKACB (2.0)	DPF3 (1.9)	ENSG00000259450 (1.9)
GO:0000217	DNA secondary structure binding	0.15	>=0.20	TRIM24 (3.2)	ORC5 (3.2)	CAGE1 (2.6)	YEATS2 (2.6)	XPO7 (2.5)	ANAPC4 (2.4)	MCM6 (2.4)	ZRANB3 (2.2)	GLIS3-AS1 (2.2)	FAM160B1 (2.2)
GO:0070330	aromatase activity	0.15	>=0.20	CYB5A (4.5)	ENSG00000237949 (3.8)	CNDP1 (3.7)	STEAP3 (3.0)	SHROOM3 (2.9)	ESR2 (2.7)	LCT (2.6)	PLEKHA6 (2.5)	YSK4 (2.3)	TMPRSS15 (2.3)
GO:0007030	Golgi organization	0.15	>=0.20	COG6 (4.4)	HDLBP (3.9)	ZCWPW2 (3.3)	SSR1 (2.8)	RAB3GAP1 (2.7)	SEC24C (2.7)	ENSG00000249971 (2.6)	SUDS3 (2.6)	C17orf69 (2.6)	AKAP11 (2.5)
GO:0022832	voltage-gated channel activity	0.15	>=0.20	CRHR1 (5.4)	HCN1 (4.4)	CACNA2D1 (3.8)	DLGAP3 (3.6)	RGS6 (3.2)	LRRC4C (3.2)	KCND3 (3.2)	ADAM11 (2.8)	PDZD2 (2.8)	KCNJ3 (2.8)
GO:0005244	voltage-gated ion channel activity	0.15	>=0.20	CRHR1 (5.4)	HCN1 (4.4)	CACNA2D1 (3.8)	DLGAP3 (3.6)	RGS6 (3.2)	LRRC4C (3.2)	KCND3 (3.2)	ADAM11 (2.8)	PDZD2 (2.8)	KCNJ3 (2.8)
GO:0032970	regulation of actin filament-based process	0.15	>=0.20	FABP3P2 (3.7)	CTNNA3 (3.2)	PRKG1 (2.9)	ENSG00000238018 (2.7)	STK25 (2.7)	STRN (2.6)	OTUD7B (2.5)	OPN4 (2.4)	ENSG00000237887 (2.4)	GLTP (2.1)
GO:0048589	developmental growth	0.15	>=0.20	IGF1R (3.1)	RGMB (2.7)	ETV4 (2.5)	PI16 (2.5)	TBX3 (2.5)	MAP6D1 (2.3)	SCN5A (2.2)	ODZ3 (2.1)	ENSG00000235725 (2.1)	SHROOM3 (2.1)
GO:0043500	muscle adaptation	0.16	>=0.20	ENSG00000232507 (3.1)	PRKG1 (2.9)	ENSG00000235725 (2.6)	ENSG00000237949 (2.6)	VGLL2 (2.5)	CCDC149 (2.5)	IGFN1 (2.4)	ENSG00000249971 (2.4)	PLCD3 (2.3)	MYOT (2.2)
GO:0001843	neural tube closure	0.16	>=0.20	ENSG00000177822 (3.8)	CECR2 (3.4)	WNT8A (3.0)	GLI3 (3.0)	TCTN1 (2.6)	GJC1 (2.4)	GLI2 (2.4)	IGF1R (2.3)	ODZ3 (2.2)	ENSG00000249937 (2.2)
GO:0019898	extrinsic to membrane	0.16	>=0.20	CTNNA1 (3.5)	STAU1 (2.8)	SIPA1L1 (2.8)	TJP1 (2.6)	SLC35F1 (2.5)	C2orf71 (2.3)	SPTBN1 (2.2)	PRKCA (2.2)	DLGAP3 (2.2)	SEMA6D (2.2)
GO:0019637	organophosphate metabolic process	0.16	>=0.20	GPAA1 (3.1)	CAMKMT (2.4)	SHARPIN (2.2)	PLEKHM1 (1.9)	STRN (1.8)	ACBD4 (1.7)	SNX13 (1.7)	CAMK2D (1.7)	FARP2 (1.7)	ENSG00000226249 (1.6)
GO:0004402	histone acetyltransferase activity	0.16	>=0.20	KAT6B (4.4)	XPO7 (3.8)	HEATR5B (3.4)	DHX8 (3.3)	RAB3GAP1 (3.0)	ZFP64 (2.9)	HEXIM2 (2.9)	GIT2 (2.4)	ORC5 (2.2)	FUT11 (2.1)
GO:0008083	growth factor activity	0.16	>=0.20	INHBA (6.2)	IL1A (5.0)	IL1B (3.3)	MSX1 (3.1)	TNIP3 (3.0)	WNT8A (2.8)	CLDN14 (2.8)	CDKN1A (2.8)	SAMD4A (2.6)	CRHR1 (2.6)
GO:0015459	potassium channel regulator activity	0.16	>=0.20	TTLL7 (3.5)	HIGD1B (3.1)	RGS6 (2.9)	PLN (2.7)	ADAM11 (2.5)	CRHR1 (2.4)	SYNE1 (2.4)	CAMK2G (2.4)	GUCY2D (2.3)	RGS9 (2.3)
GO:0030521	androgen receptor signaling pathway	0.16	>=0.20	KAT6B (4.3)	ENSG00000233008 (3.5)	STAU1 (2.6)	DHX8 (2.6)	LPAR3 (2.5)	KIF16B (2.5)	HEXIM2 (2.2)	OR51E1 (2.0)	CTNNA3 (1.9)	ENSG00000250708 (1.9)
GO:0005667	transcription factor complex	0.16	>=0.20	MSX1 (3.6)	TBX3 (3.4)	ZFP64 (3.3)	EGR1 (2.8)	XPO7 (2.6)	HNRNPA0 (2.6)	GLIS1 (2.5)	GLI2 (2.3)	GJC1 (2.3)	TJP1 (2.1)
GO:0019433	triglyceride catabolic process	0.16	>=0.20	ACBD4 (3.9)	DNASE2B (3.7)	HCAR1 (3.6)	LCT (3.2)	PDZD2 (3.0)	TMPRSS15 (2.8)	CAGE1 (2.7)	CLIP4 (2.7)	FAM47E (2.5)	DAB1 (2.5)
GO:0033157	regulation of intracellular protein transport	0.16	>=0.20	ENSG00000227274 (3.5)	CAGE1 (3.3)	CCDC93 (3.0)	KIF16B (2.8)	FAM53C (2.7)	LINC00477 (2.7)	ENSG00000249937 (2.4)	AZI2 (2.4)	MN1 (2.2)	BRD7P3 (2.2)
GO:0000301	retrograde transport, vesicle recycling within Golgi	0.16	>=0.20	DICER1-AS (4.1)	COG6 (3.4)	ULK4 (3.0)	SNX13 (2.9)	KIF16B (2.6)	ENSG00000251582 (2.5)	TCHP (2.2)	AKAP11 (2.1)	SYNE2 (2.1)	ENSG00000256906 (2.0)
GO:0051170	nuclear import	0.16	>=0.20	FAM53C (3.6)	MN1 (2.8)	HNRNPC (2.8)	ZNFX1 (2.7)	LINC00477 (2.5)	PRKG1 (2.3)	UBR4 (2.3)	ENSG00000197830 (2.1)	AKAP11 (2.0)	ETF1 (1.9)
GO:0000981	sequence-specific DNA binding RNA polymerase II transcription factor activity	0.16	>=0.20	TBX3 (4.9)	EGR1 (3.3)	GLI2 (3.2)	MSX1 (2.8)	FLT4 (2.7)	KLF6 (2.5)	IGF1R (2.5)	MN1 (2.5)	ARID5B (2.5)	LINC00473 (2.3)
GO:0070888	E-box binding	0.16	>=0.20	VGLL2 (6.1)	TTN (3.4)	SYNPO2L (3.4)	MYOT (3.1)	IGFN1 (2.9)	DAB1 (2.9)	RGMB (2.9)	TRIM9 (2.8)	ENSG00000170091 (2.8)	CACNA2D1 (2.7)
GO:0006112	energy reserve metabolic process	0.16	>=0.20	HCAR1 (2.7)	LINC00473 (2.7)	R3HDM1 (2.7)	RGS6 (2.6)	CACNA2D1 (2.3)	TTLL7 (2.3)	ENSG00000177822 (2.2)	STEAP3 (2.2)	ACBD4 (2.1)	STK25 (1.9)
GO:0070717	poly-purine tract binding	0.16	>=0.20	PHF14 (2.4)	ANAPC4 (2.4)	SEPT2 (2.3)	PARP10 (2.0)	CUL3 (2.0)	AZI2 (2.0)	CAMK2D (2.0)	C8orf37 (1.8)	CCDC43 (1.8)	STRN (1.8)
GO:0009950	dorsal/ventral axis specification	0.16	>=0.20	GLIS3-AS1 (3.3)	ENSG00000249937 (3.3)	SHROOM3 (2.9)	ENSG00000250341 (2.8)	GLI2 (2.7)	ENSG00000224911 (2.7)	ENSG00000251582 (2.1)	ENSG00000259330 (2.0)	NDNF (1.9)	MN1 (1.9)
GO:0044275	cellular carbohydrate catabolic process	0.16	>=0.20	FUT11 (3.3)	INSIG2 (3.0)	ENSG00000197830 (2.9)	CAMK2G (2.9)	METTL22 (2.4)	ENSG00000237298 (2.2)	ENSG00000236370 (2.2)	PEBP4 (2.2)	OPLAH (2.2)	YEATS2 (2.0)
GO:0033177	proton-transporting two-sector ATPase complex, proton-transporting domain	0.16	>=0.20	NDUFA4 (6.0)	VPS29 (4.1)	TRAPPC1 (3.8)	CYC1 (3.1)	CHCHD1 (2.9)	ARPC3 (2.8)	PLEKHM1 (2.6)	MITF (2.6)	PPTC7 (2.2)	ANAPC7 (2.1)
GO:0051241	negative regulation of multicellular organismal process	0.16	>=0.20	YSK4 (2.7)	ENSG00000224911 (2.6)	PI16 (2.2)	ENSG00000249971 (2.1)	C6orf145 (2.1)	CLDN14 (2.1)	ENSG00000259330 (1.9)	STEAP3 (1.9)	MTMR11 (1.9)	INHBA (1.8)
GO:0004222	metalloendopeptidase activity	0.17	>=0.20	SEMA6D (3.3)	ZPBP (2.8)	PCSK5 (2.8)	INHBA (2.8)	LCT (2.7)	EML1 (2.6)	ZPLD1 (2.5)	CTNNA3 (2.5)	GRASP (2.5)	CREB5 (2.3)
GO:0051603	proteolysis involved in cellular protein catabolic process	0.17	>=0.20	UBXN4 (4.1)	CUL3 (3.3)	UBR4 (3.0)	METTL22 (2.9)	FAM160B1 (2.8)	CCDC158 (2.6)	SUDS3 (2.5)	DCUN1D1 (2.5)	XPO7 (2.5)	SEC24C (2.4)
GO:0001078	RNA polymerase II core promoter proximal region sequence-specific DNA binding transcription factor activity involved in negative regulation of transcription	0.17	>=0.20	TBX3 (5.1)	DPF3 (3.4)	ITGA8 (3.1)	GLI3 (2.9)	MN1 (2.6)	LRRC4C (2.1)	NDNF (2.1)	GLI2 (2.1)	LINC00477 (2.1)	DSP (2.0)
GO:0006873	cellular ion homeostasis	0.17	>=0.20	WBSCR17 (4.0)	ADAM11 (2.8)	HCN1 (2.5)	MAP6D1 (2.4)	LHFPL3 (2.4)	SCN10A (2.4)	SLC35F1 (2.4)	OPN4 (2.3)	REEP2 (2.2)	GFAP (2.1)
GO:0008360	regulation of cell shape	0.17	>=0.20	GLIS3-AS1 (2.8)	OTUD7B (2.7)	TNS1 (2.7)	FAM124B (2.6)	IQSEC1 (2.5)	FLT4 (2.2)	MTMR11 (2.1)	HVCN1 (2.1)	ENSG00000226856 (2.1)	CMC1 (2.1)
GO:0071565	nBAF complex	0.17	>=0.20	TRIM24 (2.8)	GRINA (2.7)	DLGAP3 (2.6)	KIAA0913 (2.6)	REEP2 (2.5)	ENSG00000170091 (2.4)	HNRNPA0 (2.3)	BRD7P3 (2.2)	KDM3B (2.1)	TRAPPC1 (2.1)
GO:0006897	endocytosis	0.17	>=0.20	PLEKHM1 (2.7)	FLT4 (2.6)	GRINA (2.5)	BRD7P3 (2.4)	IQSEC1 (2.4)	CTSB (2.3)	LHFPL3 (2.2)	OTUD7B (2.1)	PLD5 (2.1)	CNDP1 (2.1)
GO:0010324	membrane invagination	0.17	>=0.20	PLEKHM1 (2.7)	FLT4 (2.6)	GRINA (2.5)	BRD7P3 (2.4)	IQSEC1 (2.4)	CTSB (2.3)	LHFPL3 (2.2)	OTUD7B (2.1)	PLD5 (2.1)	CNDP1 (2.1)
GO:0070169	positive regulation of biomineral tissue development	0.17	>=0.20	UST (2.6)	ENSG00000235725 (2.5)	CAMK2D (2.4)	PI16 (2.3)	ENSG00000250626 (2.3)	ENSG00000214770 (2.3)	ENSG00000249937 (2.1)	PCSK5 (2.1)	ENSG00000226249 (2.1)	EML6 (2.1)
GO:0005504	fatty acid binding	0.17	>=0.20	CYB5A (3.1)	OPLAH (2.9)	DNASE2B (2.8)	CAMK2D (2.4)	CYC1 (2.0)	HSPA9 (2.0)	SERTAD2 (1.9)	ACBD4 (1.9)	PEBP4 (1.8)	GFAP (1.6)
GO:0044257	cellular protein catabolic process	0.17	>=0.20	UBXN4 (4.0)	CUL3 (3.2)	FAM160B1 (3.0)	METTL22 (3.0)	XPO7 (3.0)	UBR4 (3.0)	DCUN1D1 (2.8)	CCDC158 (2.7)	SUDS3 (2.5)	PLEKHM1 (2.3)
GO:0032006	regulation of TOR signaling cascade	0.17	>=0.20	ARPC3 (4.0)	AFF1 (3.0)	SNX13 (2.9)	HCAR1 (2.4)	CECR2 (2.4)	KIAA0913 (2.4)	SHARPIN (2.3)	HEATR5B (2.2)	METTL22 (2.2)	PKD1 (2.1)
GO:0010741	negative regulation of intracellular protein kinase cascade	0.17	>=0.20	ETV4 (5.1)	C2orf61 (3.3)	ZPLD1 (3.2)	STK25 (3.0)	CAMK2D (2.9)	SERTAD2 (2.8)	PRKCA (2.7)	EGR1 (2.6)	GLTP (2.5)	SCN10A (2.5)
GO:0006903	vesicle targeting	0.17	>=0.20	COG6 (6.1)	HDLBP (5.1)	SEC24C (4.9)	SSR1 (3.8)	FAM160B1 (3.4)	ENSG00000251582 (3.0)	FARP2 (2.8)	KIAA0913 (2.6)	ZCWPW2 (2.5)	UBXN4 (2.4)
GO:0070603	SWI/SNF-type complex	0.17	>=0.20	KDM3B (3.4)	TRIM24 (2.9)	PHF14 (2.5)	R3HDM1 (2.4)	HNRNPA0 (2.4)	TCHP (2.3)	ANAPC7 (2.3)	SUDS3 (2.1)	KIAA0913 (2.1)	KAT6B (2.1)
GO:0030166	proteoglycan biosynthetic process	0.17	>=0.20	FUT11 (4.5)	ENSG00000259330 (3.4)	MGAT5 (2.9)	CHSY3 (2.8)	ENSG00000224116 (2.6)	CRADD (2.4)	ESR2 (2.3)	PCSK5 (2.3)	PLD5 (2.2)	IQSEC1 (2.1)
GO:0004012	phospholipid-translocating ATPase activity	0.17	>=0.20	MAP6D1 (3.1)	PKD1 (2.7)	CLIP4 (2.7)	CHSY3 (2.6)	SYNE1 (2.5)	C2orf61 (2.4)	PI16 (2.4)	NDNF (2.3)	ABCC5 (2.2)	C17orf46 (2.2)
GO:0060420	regulation of heart growth	0.17	>=0.20	SHROOM3 (3.9)	LPAR3 (3.9)	PKD2L2 (3.8)	RYR2 (3.1)	SCN5A (3.0)	CTNNA3 (2.9)	ETV4 (2.7)	KLHL3 (2.7)	NPY6R (2.6)	MYOCD (2.4)
GO:0031929	TOR signaling cascade	0.17	>=0.20	ARPC3 (3.7)	HCAR1 (3.1)	AFF1 (2.7)	HEATR5B (2.6)	CECR2 (2.6)	CCDC43 (2.4)	ENSG00000229243 (2.3)	KIAA0913 (2.3)	METTL22 (2.2)	SNX13 (2.2)
GO:0010878	cholesterol storage	0.17	>=0.20	DNASE2B (5.1)	TMPRSS15 (3.7)	MITF (3.1)	CLIP4 (2.8)	KIF16B (2.6)	PEBP4 (2.5)	LCT (2.5)	ABCC5 (2.4)	PLEKHM1 (2.3)	CYB5A (2.2)
GO:0060828	regulation of canonical Wnt receptor signaling pathway	0.17	>=0.20	ST6GALNAC3 (3.1)	MSX1 (3.0)	ENSG00000249937 (3.0)	PCSK5 (2.8)	LPAR3 (2.7)	ENSG00000232507 (2.6)	TCTN1 (2.5)	NDNF (2.4)	GLI2 (2.3)	SCN10A (2.1)
GO:0016279	protein-lysine N-methyltransferase activity	0.17	>=0.20	DICER1 (3.3)	UBR4 (3.3)	TCHP (2.9)	XPO7 (2.7)	ANAPC7 (2.5)	GIT2 (2.5)	SYNE2 (2.2)	HEATR5B (2.2)	KIAA0913 (2.1)	DBF4B (2.1)
GO:0016278	lysine N-methyltransferase activity	0.17	>=0.20	DICER1 (3.3)	UBR4 (3.3)	TCHP (2.9)	XPO7 (2.7)	ANAPC7 (2.5)	GIT2 (2.5)	SYNE2 (2.2)	HEATR5B (2.2)	KIAA0913 (2.1)	DBF4B (2.1)
GO:0051656	establishment of organelle localization	0.17	>=0.20	COG6 (5.6)	HDLBP (4.0)	SEC24C (3.3)	FARP2 (2.5)	SSR1 (2.4)	CCDC149 (2.4)	DBF4B (2.3)	CHD9 (2.3)	HEATR5B (2.3)	ARFGEF2 (2.2)
GO:0030178	negative regulation of Wnt receptor signaling pathway	0.17	>=0.20	PCSK5 (2.9)	ENSG00000227274 (2.7)	LPHN3 (2.7)	HS3ST3A1 (2.5)	MSX1 (2.4)	ETV4 (2.4)	SHROOM3 (2.3)	SCN10A (2.2)	CHD9 (2.2)	ST6GALNAC3 (2.1)
GO:0050879	multicellular organismal movement	0.17	>=0.20	MYOT (7.1)	VGLL2 (6.5)	TRDN (5.4)	TTN (4.0)	IGFN1 (3.9)	PEBP4 (3.7)	SYNPO2L (3.4)	LDB3 (3.0)	MYH7 (2.9)	ENSG00000204650 (2.8)
GO:0050881	musculoskeletal movement	0.17	>=0.20	MYOT (7.1)	VGLL2 (6.5)	TRDN (5.4)	TTN (4.0)	IGFN1 (3.9)	PEBP4 (3.7)	SYNPO2L (3.4)	LDB3 (3.0)	MYH7 (2.9)	ENSG00000204650 (2.8)
GO:0007626	locomotory behavior	0.17	>=0.20	LRRC4C (3.3)	CRHR1 (3.1)	C1QL1 (3.0)	REEP2 (2.8)	LHFPL3 (2.8)	PMFBP1 (2.8)	SLC35F1 (2.7)	HS3ST4 (2.6)	ENSG00000170091 (2.6)	NELL1 (2.6)
GO:0016567	protein ubiquitination	0.17	>=0.20	SUDS3 (3.1)	FAM53C (3.1)	DCUN1D1 (2.6)	ANAPC7 (2.5)	CUL3 (2.5)	UBXN4 (2.5)	OR51E1 (2.4)	COG6 (2.4)	METTL22 (2.3)	ANAPC4 (2.3)
GO:0030518	intracellular steroid hormone receptor signaling pathway	0.18	>=0.20	STAU1 (3.7)	KAT6B (3.3)	ENSG00000233008 (3.2)	OR51E1 (3.1)	FAM47E (3.0)	FAM160B1 (2.8)	KDM3B (2.6)	SUDS3 (2.5)	AFF1 (2.4)	KIF16B (2.4)
GO:0006518	peptide metabolic process	0.18	>=0.20	CNDP1 (4.0)	CYB5A (3.5)	SLC7A8 (2.7)	ENSG00000227274 (2.6)	TTLL7-IT1 (2.2)	ABCC4 (1.9)	CMC1 (1.8)	ACBD4 (1.8)	SIL1 (1.8)	LPAR3 (1.7)
GO:0001707	mesoderm formation	0.18	>=0.20	WNT8A (5.8)	GLIS1 (3.4)	SPATC1 (2.8)	ARHGAP10 (2.7)	C17orf69 (2.6)	ENSG00000224116 (2.5)	MSX1 (2.5)	SAMD4A (2.4)	ENSG00000204650 (2.4)	ENSG00000259330 (2.4)
GO:0030168	platelet activation	0.18	>=0.20	ENSG00000259330 (4.5)	PRKCA (2.9)	ENSG00000250708 (2.9)	PRKG1 (2.9)	C12orf76 (2.8)	DGKD (2.4)	SYNE1 (2.4)	ENSG00000226806 (2.3)	DOK2 (2.2)	FAM124B (2.1)
GO:0001968	fibronectin binding	0.18	>=0.20	INHBA (4.8)	ENSG00000259450 (3.6)	FHOD3 (3.0)	PI16 (2.6)	SAMD4A (2.5)	ODZ3 (2.4)	ENSG00000250626 (2.2)	TNS1 (2.2)	PRKG1 (2.0)	TPM1 (2.0)
GO:0060411	cardiac septum morphogenesis	0.18	>=0.20	TTLL7-IT1 (3.7)	SCN5A (3.4)	DPF3 (2.8)	CTNNA3 (2.8)	HS3ST3A1 (2.8)	NPY6R (2.6)	ENSG00000226856 (2.3)	RYR2 (2.3)	ENSG00000238018 (2.3)	PCSK5 (2.3)
GO:0090077	foam cell differentiation	0.18	>=0.20	DNASE2B (3.6)	ENSG00000250341 (2.8)	CCDC93 (2.4)	CHSY3 (2.2)	HCAR1 (2.2)	CAGE1 (2.2)	CAMK2D (2.2)	C17orf46 (2.0)	CYB5A (1.9)	IL37 (1.9)
GO:0010742	macrophage derived foam cell differentiation	0.18	>=0.20	DNASE2B (3.6)	ENSG00000250341 (2.8)	CCDC93 (2.4)	CHSY3 (2.2)	HCAR1 (2.2)	CAGE1 (2.2)	CAMK2D (2.2)	C17orf46 (2.0)	CYB5A (1.9)	IL37 (1.9)
GO:0006904	vesicle docking involved in exocytosis	0.18	>=0.20	ATP6V0E1P2 (4.2)	CAMKMT (3.9)	ENSG00000214770 (3.5)	ANAPC7 (3.4)	C12orf76 (2.9)	ENSG00000224911 (2.8)	ENSG00000222937 (2.5)	ARPC3 (2.5)	COG6 (2.3)	METTL8 (2.2)
GO:0046635	positive regulation of alpha-beta T cell activation	0.18	>=0.20	MGAT5 (3.7)	ATF7IP2 (3.0)	ENSG00000204650 (2.9)	DOCK2 (2.8)	ENSG00000256906 (2.8)	LINC00477 (2.7)	AFF1 (2.5)	ENSG00000237298 (2.5)	SPATC1 (2.4)	FAM124B (2.4)
GO:0017038	protein import	0.18	>=0.20	HNRNPC (3.1)	BRD7P3 (2.8)	ENSG00000227274 (2.7)	ZNFX1 (2.6)	ENSG00000249937 (2.6)	LINC00477 (2.4)	ETF1 (2.4)	AKAP11 (2.3)	FAM53C (2.3)	UBR4 (2.3)
GO:0072329	monocarboxylic acid catabolic process	0.18	>=0.20	OPLAH (2.4)	EML6 (2.4)	CAB39L (2.4)	ACBD4 (2.3)	CLDN14 (2.2)	CYB5A (2.1)	CAMKMT (2.1)	LINC00477 (1.9)	CMC1 (1.8)	FARP2 (1.8)
GO:0030514	negative regulation of BMP signaling pathway	0.18	>=0.20	PLD5 (3.4)	ENSG00000259330 (3.2)	ENSG00000232507 (2.9)	EML1 (2.5)	MN1 (2.5)	DAB1 (2.5)	TCTN1 (2.5)	KLHL3 (2.4)	SHROOM3 (2.4)	GLI2 (2.4)
GO:0045933	positive regulation of muscle contraction	0.18	>=0.20	ENSG00000249971 (3.7)	ENSG00000233008 (3.4)	OPN4 (2.9)	CRADD (2.5)	LCT (2.5)	GLIS3-AS1 (2.5)	PRKG1 (2.4)	AFAP1 (2.3)	ENSG00000232507 (2.2)	TNS1 (2.1)
GO:0034762	regulation of transmembrane transport	0.18	>=0.20	PKD2L2 (3.1)	ENSG00000226249 (3.1)	PRKG1 (2.7)	MN1 (2.6)	ENSG00000224116 (2.5)	ENSG00000259330 (2.3)	FAM53C (2.3)	KIF16B (2.2)	SAMD4A (2.2)	GRASP (2.0)
GO:0046039	GTP metabolic process	0.18	>=0.20	STRN (2.8)	GLTP (2.8)	FAM160B1 (2.6)	ANKRD13A (2.5)	GRASP (2.3)	TTLL7 (2.2)	STK25 (2.2)	VPS29 (2.1)	ENSG00000177822 (2.1)	LRRC4C (2.0)
GO:0005249	voltage-gated potassium channel activity	0.18	>=0.20	CRHR1 (5.4)	HCN1 (3.9)	RGS6 (3.9)	KCNJ3 (3.6)	DLGAP3 (3.6)	SCN10A (3.1)	CACNA2D1 (3.0)	RYR2 (2.8)	KCND3 (2.8)	NELL1 (2.7)
GO:0007004	telomere maintenance via telomerase	0.18	>=0.20	CHD9 (4.8)	ORC5 (3.1)	XPO7 (3.1)	SHARPIN (3.0)	ENSG00000227274 (2.9)	C17orf46 (2.9)	ENSG00000250341 (2.8)	C8orf37 (2.4)	CAB39L (2.3)	RAB3GAP1 (2.3)
GO:0044450	microtubule organizing center part	0.18	>=0.20	CDC25C (3.9)	IFT81 (3.7)	DBF4B (3.4)	CNTROB (3.1)	TCHP (2.9)	ZRANB3 (2.7)	C12orf24 (2.7)	PHF14 (2.4)	GPN3 (2.4)	KIF16B (2.4)
GO:0034765	regulation of ion transmembrane transport	0.18	>=0.20	PKD2L2 (3.8)	ENSG00000224116 (3.1)	MACROD2 (2.8)	REEP2 (2.5)	SYNE1 (2.5)	RGS6 (2.4)	CACNA2D1 (2.3)	DLGAP3 (2.2)	CRHR1 (2.2)	GRASP (2.2)
GO:0070851	growth factor receptor binding	0.18	>=0.20	IL1A (7.3)	TNIP3 (6.5)	INHBA (5.6)	IL1B (5.2)	TNFSF11 (2.9)	CD28 (2.8)	ACVR1B (2.6)	ENSG00000249971 (2.6)	EXT1 (2.3)	WNT8A (2.1)
GO:0050660	flavin adenine dinucleotide binding	0.18	>=0.20	CYB5A (3.8)	OPLAH (3.5)	ACBD4 (2.6)	MTHFD1 (2.5)	HSPA9 (2.5)	TNIP3 (2.5)	CYC1 (2.5)	DPF3 (2.0)	YSK4 (2.0)	PEBP4 (1.9)
GO:0006184	GTP catabolic process	0.19	>=0.20	GLTP (2.8)	STRN (2.8)	FAM160B1 (2.7)	ANKRD13A (2.6)	TTLL7 (2.3)	ENSG00000177822 (2.3)	GRASP (2.3)	STK25 (2.1)	VPS29 (2.0)	PLEKHM1 (2.0)
GO:0046915	transition metal ion transmembrane transporter activity	0.19	>=0.20	SLC7A8 (3.3)	ACVR1B (3.2)	EXOSC4 (2.7)	TTLL7-IT1 (2.6)	CAB39L (2.6)	CTSB (2.4)	ENSG00000226249 (2.3)	SIL1 (2.2)	ABCC5 (2.1)	TMPRSS15 (2.1)
GO:0046637	regulation of alpha-beta T cell differentiation	0.19	>=0.20	MGAT5 (3.6)	NDST2 (3.2)	DICER1-AS (2.5)	FAM124B (2.5)	ENSG00000204650 (2.5)	TBC1D4 (2.5)	CREB5 (2.4)	AFF1 (2.4)	HMHB1 (2.1)	SPATC1 (2.1)
GO:0008643	carbohydrate transport	0.19	>=0.20	LCT (3.2)	ORC5 (2.5)	C15orf2 (2.3)	TRAM1L1 (2.0)	HCAR1 (1.9)	INSIG2 (1.9)	HEATR5B (1.8)	ENSG00000249937 (1.7)	SLC7A8 (1.7)	ENSG00000226249 (1.7)
GO:0006278	RNA-dependent DNA replication	0.19	>=0.20	CHD9 (4.9)	ORC5 (3.2)	SHARPIN (3.2)	XPO7 (3.0)	ENSG00000250341 (2.9)	C17orf46 (2.8)	ENSG00000227274 (2.6)	ENSG00000251582 (2.5)	C8orf37 (2.4)	RAB3GAP1 (2.1)
GO:0031252	cell leading edge	0.19	>=0.20	TJP1 (4.0)	CTNNA1 (3.9)	PLEC (3.7)	ETV4 (3.3)	SPTBN1 (3.3)	GFAP (3.2)	SIPA1L1 (3.1)	C6orf145 (2.9)	SHROOM3 (2.7)	DSP (2.7)
GO:0060216	definitive hemopoiesis	0.19	>=0.20	GLIS3-AS1 (3.7)	AFF1 (3.1)	ENSG00000226856 (2.7)	CAB39L (2.7)	C12orf76 (2.7)	SPATC1 (2.6)	USP40 (2.5)	ENSG00000250341 (2.4)	ABCC4 (2.3)	ENSG00000214770 (2.2)
GO:0007423	sensory organ development	0.19	>=0.20	C2orf71 (4.8)	PLCD3 (2.9)	GLIS1 (2.8)	DAB1 (2.7)	IGF1R (2.7)	EML1 (2.6)	OPN4 (2.5)	MN1 (2.4)	ENSG00000232507 (2.4)	MSX1 (2.3)
GO:0072509	divalent inorganic cation transmembrane transporter activity	0.19	>=0.20	SLC7A8 (3.9)	ACVR1B (3.3)	C17orf46 (2.6)	ATP2A2 (2.3)	GPAA1 (2.3)	SIL1 (2.1)	CRHR1 (2.0)	ABCC4 (1.8)	TWISTNB (1.8)	KCNJ3 (1.8)
GO:0051216	cartilage development	0.19	>=0.20	NDNF (2.7)	GLIS1 (2.7)	GLI3 (2.6)	CHSY3 (2.6)	ATP6V0E1P2 (2.4)	CAB39L (2.4)	GLIS3-AS1 (2.3)	ODZ3 (2.3)	EML1 (2.2)	PCSK5 (2.1)
GO:0006814	sodium ion transport	0.19	>=0.20	PLB1 (3.6)	CNDP1 (3.5)	C17orf46 (3.4)	DPF3 (3.2)	STEAP3 (2.7)	ABCC5 (2.4)	LHFPL3 (2.4)	SLC7A8 (2.4)	PDZD2 (2.3)	LPAR3 (2.2)
GO:0005578	proteinaceous extracellular matrix	0.19	>=0.20	PCSK5 (3.6)	CHSY3 (3.4)	SEMA6D (2.9)	INHBA (2.8)	LAMB3 (2.4)	ODZ3 (2.3)	EML1 (2.1)	ENSG00000229243 (2.0)	NDNF (2.0)	LPHN3 (2.0)
GO:0001701	in utero embryonic development	0.19	>=0.20	GRASP (2.6)	FLT4 (2.5)	DBF4B (2.2)	ARID5B (2.1)	TJP1 (2.0)	SAMD4A (1.9)	CRADD (1.8)	ARHGAP10 (1.8)	TBX3 (1.8)	TRIM24 (1.8)
GO:0007601	visual perception	0.19	>=0.20	C2orf71 (8.0)	RPGRIP1 (6.1)	GUCY2D (5.3)	OPN4 (5.3)	HCN1 (3.4)	ENSG00000250341 (2.9)	DICER1-AS (2.7)	ENSG00000249937 (2.2)	CECR2 (2.2)	TRAM1L1 (2.0)
GO:0043395	heparan sulfate proteoglycan binding	0.19	>=0.20	INHBA (3.6)	DNASE2B (3.2)	PCSK5 (3.0)	CCR1 (2.8)	GLI2 (2.6)	GRB14 (2.5)	CECR2 (2.4)	CLIP4 (2.4)	ENSG00000259450 (2.4)	WBSCR17 (2.3)
GO:0050953	sensory perception of light stimulus	0.19	>=0.20	C2orf71 (8.0)	RPGRIP1 (6.1)	GUCY2D (5.4)	OPN4 (5.4)	HCN1 (3.3)	ENSG00000250341 (2.9)	DICER1-AS (2.6)	ENSG00000249937 (2.3)	CECR2 (2.2)	ENSG00000214770 (2.1)
GO:0005753	mitochondrial proton-transporting ATP synthase complex	0.19	>=0.20	NDUFA4 (7.9)	CYC1 (6.1)	CHCHD1 (3.7)	PPTC7 (2.8)	VPS29 (2.8)	TRAPPC1 (2.4)	OPLAH (2.3)	CMC1 (2.0)	CCDC93 (1.8)	MITF (1.8)
GO:0003707	steroid hormone receptor activity	0.19	>=0.20	TBX3 (3.7)	EGR1 (3.4)	TMPRSS15 (2.9)	GRB14 (2.7)	TBC1D4 (2.4)	ACBD4 (2.4)	KAT6B (2.4)	LINC00473 (2.3)	GRASP (2.3)	C2orf71 (2.2)
GO:0051569	regulation of histone H3-K4 methylation	0.19	>=0.20	CECR2 (3.0)	TRIM24 (2.9)	ENSG00000259330 (2.4)	BRD7P3 (2.4)	ANKRD13A (2.2)	YEATS2 (2.2)	FAM13B (2.2)	WNT8A (2.1)	SPATC1 (2.0)	ARPC3 (1.9)
GO:0044087	regulation of cellular component biogenesis	0.19	>=0.20	ENSG00000237298 (2.6)	FABP3P2 (2.4)	STK25 (2.4)	AFAP1 (2.3)	ENSG00000237887 (2.2)	SEPT2 (2.2)	PLEC (2.1)	SPTBN1 (2.1)	SPATC1 (2.0)	FAM13B (2.0)
GO:0005798	Golgi-associated vesicle	0.19	>=0.20	SSR1 (4.3)	HDLBP (3.6)	COG6 (3.4)	SEC24C (3.3)	CALM2 (3.2)	TRAPPC1 (2.6)	RAB3GAP1 (2.6)	HEATR5B (2.5)	USP40 (2.4)	KIAA0913 (2.3)
GO:0048675	axon extension	0.19	>=0.20	RGMB (4.0)	HS3ST3A1 (2.8)	ENSG00000238018 (2.5)	LPHN3 (2.1)	ENSG00000259527 (2.1)	AFAP1 (2.0)	EML1 (2.0)	ODZ3 (2.0)	ENSG00000226856 (1.9)	HEATR5B (1.9)
GO:0005083	small GTPase regulator activity	0.19	>=0.20	KIF16B (4.1)	TRAK1 (3.3)	DGKD (2.9)	ARHGAP27 (2.9)	GIT2 (2.7)	STRN (2.7)	RAB3GAP1 (2.7)	IQSEC1 (2.7)	TJP1 (2.7)	FMNL1 (2.6)
GO:0042974	retinoic acid receptor binding	0.19	>=0.20	LPAR3 (3.1)	ATF7IP2 (2.9)	ZCWPW2 (2.7)	PLCD3 (2.5)	ACBD4 (2.4)	KAT6B (2.4)	TMPRSS15 (2.4)	ARHGAP27 (2.3)	CRADD (2.3)	TBC1D4 (2.2)
GO:0009791	post-embryonic development	0.19	>=0.20	TTLL7-IT1 (3.5)	BRD7P3 (2.9)	ENSG00000226249 (2.5)	ENSG00000229243 (2.5)	ENSG00000256906 (2.2)	LINC00473 (2.0)	C17orf69 (1.9)	PKD2L2 (1.9)	PMFBP1 (1.9)	C6orf204 (1.9)
GO:0008344	adult locomotory behavior	0.19	>=0.20	ENSG00000227274 (4.1)	ENSG00000177822 (3.3)	CRHR1 (3.3)	PMFBP1 (2.8)	REEP2 (2.7)	SLC35F1 (2.6)	MAP6D1 (2.6)	NELL1 (2.6)	LHFPL3 (2.5)	ADAM11 (2.5)
GO:0007409	axonogenesis	0.2	>=0.20	RGMB (4.0)	LPHN3 (3.6)	WBSCR17 (3.2)	SLC35F1 (3.1)	GJC1 (3.1)	ODZ3 (3.0)	TRIM9 (3.0)	ADAM11 (2.9)	ENSG00000177822 (2.8)	PKD1 (2.7)
GO:0004114	3',5'-cyclic-nucleotide phosphodiesterase activity	0.2	>=0.20	LINC00473 (8.0)	C2orf71 (6.6)	ENSG00000250708 (3.8)	AFAP1 (3.6)	SCN5A (3.4)	RGS9 (3.4)	EML1 (3.1)	CACNA2D1 (3.0)	DGKD (2.7)	OPN4 (2.6)
GO:0050730	regulation of peptidyl-tyrosine phosphorylation	0.2	>=0.20	PKD2L2 (3.1)	FABP3P2 (3.0)	CREB5 (2.7)	ENSG00000250626 (2.4)	LINC00477 (2.4)	INHBA (2.3)	CCR3 (2.3)	ENSG00000224116 (2.2)	TNFSF11 (2.2)	ENSG00000222937 (2.1)
GO:0022890	inorganic cation transmembrane transporter activity	0.2	>=0.20	CRHR1 (4.0)	NDUFA4 (3.3)	SLC7A8 (2.8)	ACVR1B (2.7)	RGS6 (2.7)	DLGAP3 (2.6)	KCNJ3 (2.5)	CYC1 (2.5)	ABCC5 (2.4)	HCN1 (2.3)
GO:0030425	dendrite	0.2	>=0.20	DLGAP3 (4.5)	LRRC4C (3.7)	ENSG00000170091 (3.7)	CRHR1 (3.4)	REEP2 (3.4)	DAB1 (3.4)	TRIM9 (3.3)	HS3ST4 (3.3)	SLC35F1 (3.3)	SIPA1L1 (3.1)
GO:0001076	RNA polymerase II transcription factor binding transcription factor activity	0.2	>=0.20	SERTAD2 (2.9)	CTNNA3 (2.8)	HS3ST3A1 (2.7)	RGMB (2.4)	DPF3 (2.4)	ENSG00000259527 (2.3)	DCAKD (2.1)	FAM160B1 (2.1)	GPN3 (2.1)	EXT1 (2.1)
GO:0032156	septin cytoskeleton	0.2	>=0.20	R3HDM1 (3.3)	STK25 (2.9)	ITGA8 (2.8)	C2orf61 (2.7)	MGAT5 (2.5)	TNFSF11 (2.4)	GYPC (2.4)	MAP6D1 (2.4)	FMNL1 (2.2)	PPP1CC (2.2)
GO:0031105	septin complex	0.2	>=0.20	R3HDM1 (3.3)	STK25 (2.9)	ITGA8 (2.8)	C2orf61 (2.7)	MGAT5 (2.5)	TNFSF11 (2.4)	GYPC (2.4)	MAP6D1 (2.4)	FMNL1 (2.2)	PPP1CC (2.2)
GO:0007411	axon guidance	0.2	>=0.20	RGMB (4.3)	LPHN3 (3.4)	GJC1 (3.4)	SEMA6D (3.4)	ODZ3 (3.0)	ENSG00000177822 (2.9)	DAB1 (2.6)	CACNA2D1 (2.5)	SLC35F1 (2.5)	REEP2 (2.5)
GO:0006096	glycolysis	0.2	>=0.20	FUT11 (5.3)	INSIG2 (4.3)	ZPBP (3.0)	PEBP4 (2.7)	C2orf61 (2.5)	YEATS2 (2.4)	C12orf24 (2.3)	CLIP4 (2.3)	ENSG00000236370 (2.2)	ENSG00000197830 (2.1)
GO:0050727	regulation of inflammatory response	0.2	>=0.20	CCR3 (3.0)	ENSG00000250626 (2.8)	TNFSF11 (2.7)	NDST2 (2.6)	IL1A (2.2)	TNIP3 (2.2)	ENSG00000236370 (2.2)	PLB1 (2.2)	CCR1 (2.1)	PIK3R5 (2.0)
GO:0007043	cell-cell junction assembly	0.2	>=0.20	OTUD7B (3.8)	CNDP1 (3.4)	ULK4 (2.8)	ENSG00000226249 (2.7)	C17orf69 (2.7)	TJP1 (2.7)	HIGD1B (2.5)	SYNE2 (2.3)	ENSG00000249937 (2.2)	CTNNA3 (2.1)
GO:0004629	phospholipase C activity	0.2	>=0.20	OPN4 (2.8)	FMNL1 (2.7)	MGAT5 (2.6)	ENSG00000250708 (2.4)	PLEKHA6 (2.3)	MYOCD (2.3)	PRKACB (2.3)	PRKG1 (2.2)	RGS6 (2.2)	DOK2 (2.2)
GO:0003333	amino acid transmembrane transport	0.2	>=0.20	ENSG00000214770 (3.5)	CNDP1 (3.0)	HS3ST4 (2.4)	ENSG00000250626 (2.4)	PLB1 (2.2)	LCT (2.2)	ACVR1B (1.9)	DAB1 (1.9)	ENSG00000237949 (1.9)	CCR3 (1.9)
GO:0016712	oxidoreductase activity, acting on paired donors, with incorporation or reduction of molecular oxygen, reduced flavin or flavoprotein as one donor, and incorporation of one atom of oxygen	0.2	>=0.20	ENSG00000237949 (4.4)	CYB5A (4.4)	CNDP1 (3.5)	SHROOM3 (3.0)	LCT (2.6)	STEAP3 (2.5)	ESR2 (2.4)	CCDC158 (2.4)	TMPRSS15 (2.3)	YSK4 (2.1)
GO:0004953	icosanoid receptor activity	0.2	>=0.20	CCR3 (3.7)	DOK2 (2.9)	HCAR1 (2.9)	GLIS1 (2.8)	LPAR3 (2.8)	ATF7IP2 (2.8)	EML1 (2.7)	ESR2 (2.5)	SUPT3H (2.5)	STEAP3 (2.5)
GO:0004954	prostanoid receptor activity	0.2	>=0.20	CCR3 (3.7)	DOK2 (2.9)	HCAR1 (2.9)	GLIS1 (2.8)	LPAR3 (2.8)	ATF7IP2 (2.8)	EML1 (2.7)	ESR2 (2.5)	SUPT3H (2.5)	STEAP3 (2.5)
GO:0006606	protein import into nucleus	0.2	>=0.20	FAM53C (3.6)	MN1 (2.8)	HNRNPC (2.8)	ZNFX1 (2.6)	LINC00477 (2.6)	PRKG1 (2.2)	UBR4 (2.1)	SYNE2 (2.0)	AKAP11 (1.9)	ETF1 (1.9)
GO:0010745	negative regulation of macrophage derived foam cell differentiation	0.2	>=0.20	ZCWPW2 (2.8)	HCAR1 (2.3)	ENSG00000250708 (2.2)	IL37 (2.2)	PLEKHM1 (2.1)	KIF16B (2.1)	C17orf69 (2.1)	CAGE1 (2.1)	ENSG00000214770 (2.0)	ENSG00000204650 (1.9)
GO:0030119	AP-type membrane coat adaptor complex	0.2	>=0.20	RAB3GAP1 (3.5)	SEC24C (3.3)	TRAPPC1 (2.8)	HEATR5B (2.6)	XPO7 (2.4)	CCDC93 (2.3)	COG6 (2.2)	CCDC149 (2.2)	AKAP11 (2.1)	HDLBP (2.1)
GO:0000159	protein phosphatase type 2A complex	0.2	>=0.20	XPO7 (4.0)	CREB5 (2.7)	ETF1 (2.6)	DLGAP3 (2.5)	EML1 (2.5)	SYNE2 (2.4)	ENSG00000250708 (2.4)	CAB39L (2.3)	RGS9 (2.2)	DICER1 (2.1)
GO:0060395	SMAD protein signal transduction	0.2	>=0.20	EGR1 (2.5)	ENSG00000249937 (2.3)	TRIM24 (2.3)	KLF6 (2.1)	PLCD3 (2.1)	WNT8A (2.0)	ENSG00000259330 (2.0)	ENSG00000235725 (2.0)	SPATC1 (1.9)	ENSG00000250341 (1.8)
GO:0006446	regulation of translational initiation	0.2	>=0.20	PPP1CC (4.0)	PARL (3.4)	ENSG00000249971 (3.2)	SHARPIN (3.1)	CCDC43 (2.7)	PHF14 (2.5)	ENSG00000226806 (2.5)	ABCC5 (2.5)	RIOK1 (2.3)	DARS (2.3)
GO:0051648	vesicle localization	0.21	>=0.20	COG6 (5.8)	HDLBP (4.0)	SEC24C (3.9)	FARP2 (3.5)	CCDC149 (3.4)	FAM160B1 (3.2)	SSR1 (2.9)	CHD9 (2.8)	ARFGEF2 (2.5)	HEATR5B (2.4)
GO:0017148	negative regulation of translation	0.21	>=0.20	PARL (3.9)	C17orf69 (3.3)	SHARPIN (3.2)	PPP1CC (3.0)	YEATS2 (2.9)	CECR2 (2.9)	ATF7IP2 (2.7)	CHD9 (2.3)	ENSG00000226806 (2.2)	CAGE1 (2.1)
GO:0032483	regulation of Rab protein signal transduction	0.21	>=0.20	CAB39L (3.6)	KIF16B (3.5)	RAB3GAP1 (3.5)	FARP2 (3.1)	CCDC93 (3.0)	COG6 (2.9)	KLHL8 (2.8)	CAMKMT (2.7)	FAM160B1 (2.7)	ZCWPW2 (2.6)
GO:0032313	regulation of Rab GTPase activity	0.21	>=0.20	CAB39L (3.6)	KIF16B (3.5)	RAB3GAP1 (3.5)	FARP2 (3.1)	CCDC93 (3.0)	COG6 (2.9)	KLHL8 (2.8)	CAMKMT (2.7)	FAM160B1 (2.7)	ZCWPW2 (2.6)
GO:0015980	energy derivation by oxidation of organic compounds	0.21	>=0.20	NDUFA4 (4.3)	CYC1 (3.6)	CHCHD1 (3.5)	OPLAH (3.1)	PPTC7 (3.0)	CMC1 (2.9)	VPS29 (2.6)	ENSG00000177822 (2.4)	LINC00473 (2.0)	OR51E1 (1.9)
GO:0032318	regulation of Ras GTPase activity	0.21	>=0.20	RAB3GAP1 (3.0)	SPATC1 (2.8)	STRN (2.6)	PLEKHM1 (2.6)	CCDC149 (2.5)	FAM47E (2.5)	FAM160B1 (2.3)	TRAK1 (2.3)	SHARPIN (2.3)	PLB1 (2.2)
GO:0004177	aminopeptidase activity	0.21	>=0.20	IL37 (4.2)	CNDP1 (3.5)	LCT (3.3)	CLIP4 (3.0)	CTSB (2.8)	PPP1CC (2.6)	CCDC43 (2.6)	SEPT2 (2.5)	NMT1 (2.3)	SLC7A8 (2.2)
GO:0009062	fatty acid catabolic process	0.21	>=0.20	OPLAH (2.5)	EML6 (2.2)	ZPLD1 (2.2)	CAMKMT (2.1)	ACBD4 (2.1)	CAB39L (2.0)	CYB5A (2.0)	CMC1 (1.9)	CLDN14 (1.9)	LINC00477 (1.8)
GO:0050308	sugar-phosphatase activity	0.21	>=0.20	LCT (3.3)	FUT11 (2.9)	INSIG2 (2.6)	DNASE2B (2.2)	DPF3 (2.2)	C15orf2 (2.1)	HEXIM2 (2.1)	C2orf61 (2.0)	SLC7A8 (1.9)	CACNA2D1 (1.9)
GO:0019203	carbohydrate phosphatase activity	0.21	>=0.20	LCT (3.3)	FUT11 (2.9)	INSIG2 (2.6)	DNASE2B (2.2)	DPF3 (2.2)	C15orf2 (2.1)	HEXIM2 (2.1)	C2orf61 (2.0)	SLC7A8 (1.9)	CACNA2D1 (1.9)
GO:0045995	regulation of embryonic development	0.21	>=0.20	ETV4 (3.2)	ENSG00000251582 (2.8)	ENSG00000249937 (2.5)	PI16 (2.5)	TBX3 (2.4)	ZCWPW2 (2.3)	ATP6V0E1P2 (2.2)	SCN10A (2.2)	MSX1 (2.1)	GLI3 (2.0)
GO:0045746	negative regulation of Notch signaling pathway	0.21	>=0.20	KLHL8 (3.0)	LHFPL3 (2.7)	ENSG00000233008 (2.7)	DICER1-AS (2.6)	FAM124B (2.5)	ENSG00000259527 (2.5)	ENSG00000250708 (2.5)	LPAR3 (2.3)	C12orf76 (2.3)	ANAPC7 (2.2)
GO:0045259	proton-transporting ATP synthase complex	0.21	>=0.20	NDUFA4 (7.6)	CYC1 (5.6)	CHCHD1 (3.4)	TRAPPC1 (2.9)	VPS29 (2.8)	PPTC7 (2.4)	OPLAH (2.3)	OR51E1 (2.1)	ESR2 (2.0)	MITF (2.0)
GO:0030660	Golgi-associated vesicle membrane	0.21	>=0.20	COG6 (4.7)	SSR1 (4.5)	HDLBP (4.4)	SEC24C (4.0)	RAB3GAP1 (2.7)	CALM2 (2.7)	STRN (2.5)	CCDC149 (2.5)	TRAPPC1 (2.4)	KIAA0913 (2.3)
GO:0017016	Ras GTPase binding	0.21	>=0.20	KIF16B (3.4)	TTLL7 (3.3)	TJP1 (2.7)	SIPA1L1 (2.6)	DGKD (2.4)	CTNNA1 (2.4)	FARP2 (2.4)	ENSG00000249937 (2.4)	SPTBN1 (2.3)	ARFGEF2 (2.3)
GO:0016874	ligase activity	0.21	>=0.20	ANAPC7 (3.2)	METTL22 (3.1)	HSPA9 (3.1)	SUDS3 (2.7)	FAM53C (2.5)	ANAPC4 (2.5)	R3HDM1 (2.5)	METTL8 (2.4)	ORC5 (2.3)	PPP1CC (2.3)
GO:0060560	developmental growth involved in morphogenesis	0.21	>=0.20	HS3ST3A1 (3.2)	RGMB (2.6)	GLIS1 (2.5)	IGF1R (2.5)	ODZ3 (2.3)	EML1 (2.3)	ENSG00000233008 (2.2)	LPHN3 (2.2)	ENSG00000238018 (2.1)	CLIP4 (1.9)
GO:0042147	retrograde transport, endosome to Golgi	0.21	>=0.20	SNX13 (4.0)	CCDC93 (3.7)	ENSG00000251582 (2.7)	FARP2 (2.5)	NDST2 (2.3)	ARFGEF2 (2.2)	CAB39L (2.1)	CALM2 (1.9)	VPS29 (1.9)	SEPT2 (1.9)
GO:0007127	meiosis I	0.21	>=0.20	C17orf104 (9.8)	RAD9B (8.0)	ENSG00000250626 (7.1)	CCDC158 (5.3)	ZPBP (4.7)	ATF7IP2 (3.1)	DBF4B (2.6)	ZRANB3 (2.5)	MACROD2 (2.3)	ZCWPW2 (2.2)
GO:0034976	response to endoplasmic reticulum stress	0.21	>=0.20	ENSG00000222937 (4.2)	THAP5 (3.8)	HDLBP (3.3)	SIL1 (3.2)	EML6 (3.2)	SSR1 (2.9)	FAM124B (2.8)	UBXN4 (2.7)	SEC24C (2.2)	SERTAD2 (2.1)
GO:0050650	chondroitin sulfate proteoglycan biosynthetic process	0.21	>=0.20	FUT11 (3.6)	CNDP1 (2.9)	ARHGAP10 (2.9)	ULK4 (2.6)	LHFPL3 (2.6)	CRADD (2.6)	DICER1-AS (2.5)	ENSG00000251582 (2.4)	CHSY3 (2.4)	ENSG00000250341 (2.4)
GO:0016247	channel regulator activity	0.21	>=0.20	RYR2 (4.0)	HS3ST4 (3.8)	ADAM11 (3.7)	FHOD3 (3.5)	RGS6 (3.2)	PLN (3.0)	SYNE1 (3.0)	HIGD1B (2.9)	TTLL7 (2.9)	CRHR1 (2.7)
GO:0030131	clathrin adaptor complex	0.21	>=0.20	RAB3GAP1 (3.5)	SEC24C (3.3)	TRAPPC1 (2.7)	HEATR5B (2.7)	XPO7 (2.5)	CCDC93 (2.3)	HDLBP (2.3)	COG6 (2.3)	AKAP11 (2.2)	DHX8 (2.1)
GO:0002062	chondrocyte differentiation	0.21	>=0.20	GLIS3-AS1 (3.5)	GLI3 (2.7)	PCSK5 (2.6)	ATP6V0E1P2 (2.5)	GLIS1 (2.4)	MTMR11 (2.4)	FABP3P2 (2.3)	ST6GALNAC3 (2.3)	CHSY3 (2.2)	ARHGAP10 (2.1)
GO:0048814	regulation of dendrite morphogenesis	0.21	>=0.20	DLGAP3 (3.2)	ENSG00000226806 (3.1)	RGS6 (2.7)	C17orf46 (2.6)	PKD1 (2.5)	C2orf61 (2.4)	PLD5 (2.4)	SCN10A (2.3)	ENSG00000250708 (2.3)	LRRC4C (2.2)
GO:0001892	embryonic placenta development	0.21	>=0.20	ARHGAP27 (3.6)	CLDN14 (2.7)	C17orf69 (2.5)	ENSG00000259330 (2.4)	ENSG00000235725 (2.3)	ZC3H3 (2.2)	ARHGAP10 (2.2)	ARID5B (2.1)	ZFP64 (2.1)	FUT11 (2.1)
GO:0044242	cellular lipid catabolic process	0.21	>=0.20	ACBD4 (3.0)	ENSG00000226249 (2.4)	IL37 (2.2)	ZPLD1 (2.1)	CYB5A (2.1)	ENSG00000259330 (1.9)	OPLAH (1.9)	CMC1 (1.8)	MITF (1.8)	CAB39L (1.6)
GO:0030165	PDZ domain binding	0.21	>=0.20	ODZ3 (3.6)	KCNJ3 (3.2)	PRKG1 (3.0)	DAB1 (3.0)	SHROOM3 (3.0)	SEMA6D (2.7)	SIPA1L1 (2.7)	SLC35F1 (2.6)	GLI3 (2.6)	ENSG00000224116 (2.6)
GO:0009986	cell surface	0.21	>=0.20	CD28 (3.8)	INHBA (2.9)	IL1B (2.8)	TNFSF11 (2.6)	HVCN1 (2.4)	PIK3R5 (2.4)	TNIP3 (2.3)	IL1A (2.2)	SEMA6D (2.1)	CCR3 (2.1)
GO:0014020	primary neural tube formation	0.21	>=0.20	ENSG00000177822 (3.9)	WNT8A (3.6)	CECR2 (3.2)	GLI3 (2.8)	GJC1 (2.4)	GLI2 (2.4)	TCTN1 (2.4)	IGF1R (2.3)	ENSG00000249937 (2.3)	ODZ3 (2.1)
GO:0001578	microtubule bundle formation	0.21	>=0.20	CAMKMT (3.4)	ENSG00000237949 (2.8)	FABP3P2 (2.7)	ENSG00000222937 (2.6)	C8orf37 (2.5)	C12orf76 (2.4)	CRADD (2.2)	HCN1 (2.1)	TTLL7 (2.1)	PHF14 (1.9)
GO:0015837	amine transport	0.21	>=0.20	CNDP1 (3.5)	ENSG00000214770 (3.2)	ENSG00000170091 (2.4)	SLC7A8 (2.3)	PLB1 (2.2)	PMFBP1 (2.2)	PEBP4 (2.1)	ACVR1B (2.1)	ENSG00000237949 (2.0)	TRAM1L1 (1.9)
GO:0014812	muscle cell migration	0.22	>=0.20	ENSG00000229243 (3.3)	ENSG00000232507 (3.1)	ARHGAP10 (3.0)	FUT11 (2.8)	HCAR1 (2.8)	MITF (2.6)	TNS1 (2.6)	FAM47E (2.2)	PCSK5 (2.2)	PLB1 (2.1)
GO:2000677	regulation of transcription regulatory region DNA binding	0.22	>=0.20	TTLL7-IT1 (3.6)	MSX1 (3.4)	GLIS1 (2.6)	YSK4 (2.4)	ATF7IP2 (2.3)	HS3ST3A1 (2.3)	ST6GALNAC3 (2.1)	DPF3 (2.1)	C8orf37 (2.0)	ENSG00000256906 (2.0)
GO:0042475	odontogenesis of dentin-containing tooth	0.22	>=0.20	GLIS1 (2.7)	ENSG00000226249 (2.5)	ZFP64 (2.5)	MSX1 (2.5)	PCSK5 (2.4)	PLCD3 (2.2)	EML6 (2.2)	GLI3 (2.1)	CAGE1 (2.0)	ENSG00000249971 (2.0)
GO:0015662	ATPase activity, coupled to transmembrane movement of ions, phosphorylative mechanism	0.22	>=0.20	ABCC5 (4.5)	C17orf46 (3.1)	SLC7A8 (3.0)	TRAK1 (3.0)	VGLL2 (2.8)	SCN10A (2.8)	DGKD (2.7)	GPAA1 (2.6)	MYOT (2.6)	PKD1 (2.3)
GO:0005212	structural constituent of eye lens	0.22	>=0.20	DNASE2B (3.5)	OPN4 (3.4)	ENSG00000232507 (3.3)	GUCY2D (2.9)	ENSG00000197830 (2.5)	C1QL1 (2.3)	DAB1 (1.9)	ENSG00000250341 (1.9)	ENSG00000256906 (1.8)	MYOT (1.8)
GO:0006869	lipid transport	0.22	>=0.20	LCT (3.7)	PLB1 (2.5)	CYB5A (2.4)	IGFN1 (2.4)	INSIG2 (2.3)	C6orf145 (2.1)	DNASE2B (2.0)	ESR2 (1.9)	TMPRSS15 (1.8)	CNDP1 (1.8)
GO:0072075	metanephric mesenchyme development	0.22	>=0.20	ENSG00000249971 (3.4)	ITGA8 (3.0)	ENSG00000259527 (2.7)	ENSG00000229243 (2.5)	NELL1 (2.4)	ENSG00000227274 (2.4)	ENSG00000237298 (2.3)	LPAR3 (2.1)	ENSG00000251582 (2.0)	ENSG00000250341 (1.8)
GO:0042625	ATPase activity, coupled to transmembrane movement of ions	0.22	>=0.20	ABCC5 (4.3)	ARFGEF2 (3.1)	CTSB (2.9)	SLC7A8 (2.8)	GPAA1 (2.7)	GRINA (2.4)	CYC1 (2.4)	MITF (2.4)	TRAK1 (2.4)	KIAA0913 (2.3)
GO:0007369	gastrulation	0.22	>=0.20	WNT8A (8.0)	ENSG00000227274 (3.9)	BRD7P3 (3.6)	ENSG00000232507 (3.0)	PCSK5 (2.9)	ETV4 (2.8)	ENSG00000256906 (2.6)	GLIS1 (2.5)	ITGA8 (2.3)	DICER1-AS (2.1)
GO:0042476	odontogenesis	0.22	>=0.20	ENSG00000226249 (3.3)	GLIS1 (3.2)	MSX1 (2.7)	ZFP64 (2.6)	IGF1R (2.4)	GLI3 (2.3)	ENSG00000232507 (2.3)	PLCD3 (2.3)	LAMB3 (2.3)	PCSK5 (2.1)
GO:0009071	serine family amino acid catabolic process	0.22	>=0.20	PMFBP1 (3.1)	DNASE2B (2.7)	TCTN1 (2.5)	ENSG00000237949 (2.4)	ENSG00000229243 (2.2)	ACBD4 (2.2)	OPLAH (2.1)	ENSG00000250708 (2.1)	DBF4B (2.1)	ADAM11 (1.9)
GO:0050688	regulation of defense response to virus	0.22	>=0.20	ZNFX1 (3.9)	BRD7P3 (2.8)	SHARPIN (2.7)	ENSG00000226856 (2.7)	RPGRIP1 (2.6)	ENSG00000233008 (2.5)	PKD2L2 (2.3)	ARPC3 (2.3)	FMNL1 (2.3)	DOK2 (2.2)
GO:0006893	Golgi to plasma membrane transport	0.22	>=0.20	AZI2 (3.5)	CCDC149 (3.2)	PKD2L2 (2.9)	ENSG00000222937 (2.7)	OTUD7B (2.7)	CHD9 (2.7)	IFT81 (2.4)	TNS1 (2.2)	C17orf69 (2.1)	ENSG00000250341 (2.1)
GO:0033043	regulation of organelle organization	0.22	>=0.20	HNRNPC (3.0)	ENSG00000222937 (3.0)	PPP1CC (2.5)	ENSG00000232507 (2.4)	DBF4B (2.4)	CDC25C (2.1)	STRN (2.1)	VPS29 (2.1)	ZFP64 (2.0)	ANKRD13A (2.0)
GO:0030218	erythrocyte differentiation	0.22	>=0.20	XPO7 (4.1)	GYPC (4.1)	ENSG00000259330 (3.0)	STEAP3 (2.8)	C17orf69 (2.8)	AFF1 (2.7)	HNRNPC (2.6)	TNS1 (2.5)	ENSG00000227274 (2.3)	ANKRD13A (2.2)
GO:0051145	smooth muscle cell differentiation	0.22	>=0.20	UST (3.8)	ITGA8 (3.7)	CHSY3 (3.5)	GLIS1 (3.4)	MYOCD (3.2)	OR51E1 (2.9)	ENSG00000237887 (2.8)	NDNF (2.8)	PRKG1 (2.7)	CTNNA3 (2.7)
GO:0007129	synapsis	0.22	>=0.20	C17orf104 (9.8)	RAD9B (6.2)	CCDC158 (5.3)	ENSG00000250626 (5.1)	ZPBP (5.1)	ATF7IP2 (2.9)	SUPT3H (2.9)	LINC00477 (2.5)	BRD7P3 (2.0)	USP40 (2.0)
GO:0044420	extracellular matrix part	0.22	>=0.20	CHSY3 (2.9)	HIGD1B (2.8)	LAMB3 (2.7)	INHBA (2.4)	SEMA6D (2.4)	ODZ3 (2.3)	PKD1 (2.1)	PCSK5 (2.0)	DSP (2.0)	ENSG00000229243 (2.0)
GO:0015078	hydrogen ion transmembrane transporter activity	0.22	>=0.20	NDUFA4 (6.4)	CYC1 (5.1)	VPS29 (3.3)	ABCC5 (3.2)	PPTC7 (2.9)	ARFGEF2 (2.6)	CHCHD1 (2.6)	MITF (2.6)	TRAPPC1 (2.5)	CMC1 (2.2)
GO:0004620	phospholipase activity	0.22	>=0.20	CCR1 (3.0)	CTSB (2.9)	MITF (2.6)	GRB14 (2.6)	ENSG00000250708 (2.4)	HVCN1 (2.3)	C2orf71 (2.3)	CAMK2D (2.2)	SLC7A8 (2.0)	KLHL3 (2.0)
GO:0044445	cytosolic part	0.22	>=0.20	ZNFX1-AS1 (4.4)	YEATS2 (2.9)	NDUFA4 (2.5)	ENSG00000256906 (2.3)	CHCHD1 (2.2)	ARFGEF2 (2.0)	HIGD1B (1.9)	CCDC43 (1.9)	HEATR5B (1.8)	ENSG00000237887 (1.8)
GO:0000725	recombinational repair	0.22	>=0.20	ZRANB3 (4.4)	DBF4B (3.5)	MACROD2 (2.8)	ULK4 (2.5)	ORC5 (2.2)	GPN3 (2.2)	ARPC3 (2.2)	ZCWPW2 (2.1)	USP40 (2.1)	RAD9B (2.1)
GO:0007264	small GTPase mediated signal transduction	0.22	>=0.20	ARHGAP27 (3.3)	ARPC3 (2.8)	GRASP (2.5)	GLTP (2.4)	TRAK1 (2.4)	ANKRD13A (2.4)	PLEKHM1 (2.3)	C6orf145 (2.2)	STRN (2.1)	CCDC93 (2.1)
GO:0046461	neutral lipid catabolic process	0.23	>=0.20	DNASE2B (3.6)	ACBD4 (3.6)	HCAR1 (3.4)	LCT (3.0)	CAGE1 (2.9)	TMPRSS15 (2.7)	FAM47E (2.6)	PDZD2 (2.6)	CLIP4 (2.5)	ENSG00000232507 (2.4)
GO:0046464	acylglycerol catabolic process	0.23	>=0.20	DNASE2B (3.6)	ACBD4 (3.6)	HCAR1 (3.4)	LCT (3.0)	CAGE1 (2.9)	TMPRSS15 (2.7)	FAM47E (2.6)	PDZD2 (2.6)	CLIP4 (2.5)	ENSG00000232507 (2.4)
GO:0044269	glycerol ether catabolic process	0.23	>=0.20	DNASE2B (3.6)	ACBD4 (3.6)	HCAR1 (3.4)	LCT (3.0)	CAGE1 (2.9)	TMPRSS15 (2.7)	FAM47E (2.6)	PDZD2 (2.6)	CLIP4 (2.5)	ENSG00000232507 (2.4)
GO:0021602	cranial nerve morphogenesis	0.23	>=0.20	ENSG00000177822 (3.2)	ENSG00000235725 (3.2)	ODZ3 (2.8)	C17orf69 (2.3)	SCN10A (2.2)	GJC1 (2.2)	PMFBP1 (2.2)	RAD9B (2.1)	IGFN1 (2.1)	RGMB (1.9)
GO:0017144	drug metabolic process	0.23	>=0.20	ENSG00000237949 (4.7)	CNDP1 (3.6)	PLB1 (3.5)	TMPRSS15 (3.5)	TTLL7-IT1 (3.3)	ACBD4 (2.7)	ENSG00000251582 (2.3)	YSK4 (2.3)	CCDC158 (2.2)	PEBP4 (2.1)
GO:0051693	actin filament capping	0.23	>=0.20	ENSG00000250341 (3.3)	ENSG00000251582 (2.8)	ENSG00000229243 (2.5)	PMFBP1 (2.4)	C15orf2 (2.4)	CHD9 (2.2)	C17orf46 (2.1)	ENSG00000238018 (2.0)	PLCD3 (2.0)	GLTP (2.0)
GO:0070588	calcium ion transmembrane transport	0.23	>=0.20	ENSG00000224116 (4.1)	HCN1 (3.6)	OR51E1 (3.3)	MACROD2 (3.2)	KCND3 (3.1)	SYNE1 (3.0)	ENSG00000197830 (2.9)	ADAM11 (2.8)	KCNJ3 (2.7)	PRKG1 (2.6)
GO:0016493	C-C chemokine receptor activity	0.23	>=0.20	CD28 (5.1)	CCR3 (5.0)	CCR1 (3.8)	TNFSF11 (3.8)	FAM124B (3.4)	DOK2 (3.2)	ARHGAP27 (2.7)	ZPLD1 (2.6)	ENSG00000232507 (2.5)	PI16 (2.4)
GO:0000724	double-strand break repair via homologous recombination	0.23	>=0.20	ZRANB3 (4.4)	DBF4B (3.6)	ULK4 (2.8)	MACROD2 (2.7)	ENSG00000251582 (2.3)	GPN3 (2.3)	ARPC3 (2.3)	ORC5 (2.2)	RAD9B (2.1)	ZCWPW2 (2.1)
GO:0031012	extracellular matrix	0.23	>=0.20	PCSK5 (3.6)	CHSY3 (3.4)	INHBA (2.9)	SEMA6D (2.7)	LAMB3 (2.5)	PI16 (2.5)	EML1 (2.2)	ODZ3 (2.2)	ITGA8 (2.0)	ENSG00000229243 (2.0)
GO:0051493	regulation of cytoskeleton organization	0.23	>=0.20	ENSG00000222937 (3.5)	FABP3P2 (2.9)	STRN (2.7)	OTUD7B (2.6)	ENSG00000237887 (2.6)	ENSG00000238018 (2.5)	STK25 (2.3)	ENSG00000232507 (2.2)	PLEC (2.2)	SPTBN1 (2.1)
GO:0030534	adult behavior	0.23	>=0.20	REEP2 (3.2)	ENSG00000170091 (2.8)	PMFBP1 (2.8)	ENSG00000227274 (2.6)	C1QL1 (2.6)	CRHR1 (2.5)	LRRC4C (2.5)	GUCY2D (2.5)	IGFN1 (2.4)	NELL1 (2.4)
GO:0006091	generation of precursor metabolites and energy	0.23	>=0.20	NDUFA4 (3.6)	CYC1 (3.4)	CHCHD1 (3.2)	OPLAH (3.1)	CMC1 (3.0)	PPTC7 (2.7)	LINC00473 (2.2)	VPS29 (2.1)	STEAP3 (2.0)	HSPA9 (1.7)
GO:0001704	formation of primary germ layer	0.23	>=0.20	WNT8A (6.1)	ETV4 (3.4)	ENSG00000227274 (3.0)	C17orf69 (2.9)	SPATC1 (2.9)	DICER1-AS (2.7)	GLIS1 (2.5)	LPAR3 (2.4)	BRD7P3 (2.2)	PCSK5 (2.2)
GO:0071305	cellular response to vitamin D	0.23	>=0.20	PLD5 (3.2)	ATP6V0E1P2 (3.1)	C17orf104 (2.5)	PKD2L2 (2.5)	KLHL8 (2.4)	LPAR3 (2.4)	PLEKHA6 (2.4)	CCDC43 (2.3)	FABP3P2 (2.3)	FHOD3 (2.2)
GO:0006636	unsaturated fatty acid biosynthetic process	0.23	>=0.20	CCR3 (4.0)	IL37 (3.9)	ABCC4 (3.3)	FABP3P2 (2.8)	ENSG00000229243 (2.5)	GUCY2D (2.4)	FAM124B (2.3)	OPN4 (2.3)	THAP5 (2.1)	ENSG00000235725 (2.1)
GO:0060021	palate development	0.23	>=0.20	NDNF (3.1)	GJC1 (2.7)	GLIS3-AS1 (2.6)	ENSG00000250341 (2.6)	TBX3 (2.5)	HS3ST3A1 (2.5)	GLI3 (2.4)	LINC00473 (2.3)	ODZ3 (2.3)	FARP2 (2.2)
GO:0048278	vesicle docking	0.23	>=0.20	ATP6V0E1P2 (4.0)	ENSG00000214770 (3.8)	CAMKMT (3.4)	ANAPC7 (3.1)	ENSG00000224911 (2.8)	C12orf76 (2.6)	COG6 (2.4)	METTL22 (2.4)	ENSG00000222937 (2.4)	ARPC3 (2.2)
GO:0051567	histone H3-K9 methylation	0.23	>=0.20	CAB39L (3.2)	CECR2 (2.9)	DICER1 (2.7)	ENSG00000259330 (2.6)	DBF4B (2.6)	C17orf46 (2.4)	WNT8A (2.2)	ZRANB3 (2.1)	ANKRD13A (2.1)	MACROD2 (2.0)
GO:0016776	phosphotransferase activity, phosphate group as acceptor	0.23	>=0.20	ULK4 (3.0)	CYB5A (2.7)	ENSG00000250708 (2.3)	DAB1 (2.0)	HS3ST4 (1.9)	STRN (1.9)	PLEKHA6 (1.8)	ZPLD1 (1.8)	TTLL7 (1.8)	RGS9 (1.7)
GO:0032813	tumor necrosis factor receptor superfamily binding	0.23	>=0.20	TNFSF11 (5.0)	CD28 (3.8)	TBC1D4 (2.9)	FAM124B (2.9)	AFAP1 (2.6)	IL1A (2.5)	PARP10 (2.4)	CDKN1A (2.4)	MAP3K14 (2.3)	CREB5 (2.0)
GO:0031023	microtubule organizing center organization	0.23	>=0.20	DBF4B (4.8)	IFT81 (3.9)	C8orf37 (3.7)	ULK4 (3.2)	ZRANB3 (3.1)	CNTROB (2.9)	TCHP (2.8)	CDC25C (2.3)	LINC00477 (2.2)	AZI2 (2.2)
GO:0051321	meiotic cell cycle	0.23	>=0.20	C17orf104 (9.2)	RAD9B (7.2)	ENSG00000250626 (7.1)	CCDC158 (5.5)	ZPBP (4.8)	DBF4B (3.8)	ZCWPW2 (3.0)	CNTROB (2.9)	ZRANB3 (2.9)	CAGE1 (2.7)
GO:0008137	NADH dehydrogenase (ubiquinone) activity	0.23	>=0.20	NDUFA4 (7.8)	CYC1 (6.3)	CHCHD1 (5.8)	CMC1 (4.5)	VPS29 (3.4)	PPTC7 (2.5)	TRAPPC1 (2.4)	OPLAH (2.3)	HSPA9 (2.2)	PARL (2.0)
GO:0003954	NADH dehydrogenase activity	0.23	>=0.20	NDUFA4 (7.8)	CYC1 (6.3)	CHCHD1 (5.8)	CMC1 (4.5)	VPS29 (3.4)	PPTC7 (2.5)	TRAPPC1 (2.4)	OPLAH (2.3)	HSPA9 (2.2)	PARL (2.0)
GO:0050136	NADH dehydrogenase (quinone) activity	0.23	>=0.20	NDUFA4 (7.8)	CYC1 (6.3)	CHCHD1 (5.8)	CMC1 (4.5)	VPS29 (3.4)	PPTC7 (2.5)	TRAPPC1 (2.4)	OPLAH (2.3)	HSPA9 (2.2)	PARL (2.0)
GO:0010632	regulation of epithelial cell migration	0.23	>=0.20	LPHN3 (2.6)	USP40 (2.5)	CCDC141 (2.4)	CAMKMT (2.3)	ETV4 (2.3)	PKD2L2 (2.3)	ENSG00000214770 (2.2)	ARID5B (2.1)	CLIP4 (2.1)	ENSG00000236370 (2.1)
GO:0017119	Golgi transport complex	0.23	>=0.20	COG6 (5.1)	HDLBP (4.0)	HEATR5B (3.1)	ANAPC4 (3.0)	DHX8 (2.6)	ANAPC7 (2.5)	EML6 (2.4)	CAB39L (2.4)	SNX13 (2.1)	METTL22 (2.0)
GO:0002009	morphogenesis of an epithelium	0.23	>=0.20	ST6GALNAC3 (3.3)	GJC1 (3.2)	GLI3 (3.1)	GLIS1 (3.0)	TBX3 (2.9)	NDNF (2.9)	ITGA8 (2.8)	HS3ST3A1 (2.7)	SHROOM3 (2.7)	GLI2 (2.5)
GO:0032956	regulation of actin cytoskeleton organization	0.23	>=0.20	FABP3P2 (3.4)	PRKG1 (2.9)	STK25 (2.9)	ENSG00000237887 (2.6)	CTNNA3 (2.6)	OTUD7B (2.6)	STRN (2.6)	ENSG00000238018 (2.5)	OPN4 (2.3)	ENSG00000229243 (2.2)
GO:0042054	histone methyltransferase activity	0.23	>=0.20	DICER1 (3.7)	UBR4 (3.2)	XPO7 (3.1)	DBF4B (2.7)	TCHP (2.6)	KLHL8 (2.2)	SYNE2 (2.1)	ANAPC7 (2.0)	KIAA0913 (2.0)	GIT2 (1.9)
GO:0042306	regulation of protein import into nucleus	0.23	>=0.20	ENSG00000227274 (3.6)	CAGE1 (3.5)	KIF16B (3.0)	ENSG00000249937 (2.5)	FAM53C (2.4)	ZNFX1 (2.4)	PRKG1 (2.3)	MN1 (2.3)	AZI2 (2.3)	BRD7P3 (2.2)
GO:0009584	detection of visible light	0.23	>=0.20	C2orf71 (7.7)	GUCY2D (6.1)	RPGRIP1 (5.4)	OPN4 (5.1)	ENSG00000250341 (4.3)	HCN1 (3.5)	DICER1-AS (3.4)	FABP3P2 (3.1)	IL37 (2.4)	GLIS3-AS1 (2.4)
GO:0046456	icosanoid biosynthetic process	0.23	>=0.20	CCR3 (4.3)	IL37 (3.3)	ENSG00000229243 (3.0)	ABCC4 (2.9)	GUCY2D (2.6)	PKD2L2 (2.3)	ENSG00000235725 (2.3)	FAM124B (2.2)	OPN4 (2.2)	PI16 (2.0)
GO:0008026	ATP-dependent helicase activity	0.23	>=0.20	EFTUD2 (4.4)	ANAPC4 (3.7)	DHX8 (3.7)	DDX27 (3.0)	DDX18 (3.0)	ZNFX1 (2.9)	CSE1L (2.9)	TCHP (2.8)	PHF14 (2.7)	KDM3B (2.6)
GO:0070035	purine NTP-dependent helicase activity	0.23	>=0.20	EFTUD2 (4.4)	ANAPC4 (3.7)	DHX8 (3.7)	DDX27 (3.0)	DDX18 (3.0)	ZNFX1 (2.9)	CSE1L (2.9)	TCHP (2.8)	PHF14 (2.7)	KDM3B (2.6)
GO:0032354	response to follicle-stimulating hormone stimulus	0.23	>=0.20	ESR2 (6.4)	ENSG00000224116 (3.3)	OPLAH (3.1)	GRB14 (2.9)	YSK4 (2.9)	SYNE2 (1.9)	MYOCD (1.9)	SUPT3H (1.9)	TRIM24 (1.9)	C8orf37 (1.9)
GO:0033293	monocarboxylic acid binding	0.23	>=0.20	CYB5A (3.4)	OPLAH (3.2)	DNASE2B (2.6)	PEBP4 (2.6)	HSPA9 (2.2)	CAMK2D (2.2)	ACBD4 (1.9)	CYC1 (1.7)	SPATC1 (1.6)	HCAR1 (1.6)
GO:0034101	erythrocyte homeostasis	0.23	>=0.20	XPO7 (4.4)	GYPC (3.6)	ENSG00000227274 (3.0)	ENSG00000259330 (2.8)	STEAP3 (2.6)	C17orf69 (2.6)	AFF1 (2.6)	TNS1 (2.2)	C17orf46 (2.1)	SERTAD2 (2.1)
GO:0070192	chromosome organization involved in meiosis	0.23	>=0.20	C17orf104 (9.6)	RAD9B (6.2)	CCDC158 (5.2)	ENSG00000250626 (5.0)	ZPBP (4.9)	ATF7IP2 (3.3)	SUPT3H (2.7)	LINC00477 (2.4)	BRD7P3 (2.3)	USP40 (2.2)
GO:0010718	positive regulation of epithelial to mesenchymal transition	0.23	>=0.20	ENSG00000224116 (3.2)	CAMK2D (3.0)	CCDC93 (2.8)	HEXIM2 (2.6)	KIF16B (2.4)	SAMD4A (2.4)	ENSG00000250341 (2.1)	DCAKD (2.1)	LHFPL3 (2.1)	SUPT3H (2.0)
GO:0007163	establishment or maintenance of cell polarity	0.23	>=0.20	ENSG00000222937 (3.0)	OTUD7B (2.9)	TJP1 (2.7)	CTNNA1 (2.7)	ULK4 (2.5)	CNTROB (2.4)	SYNE2 (2.2)	PLEC (2.2)	ITGA8 (2.2)	ZRANB3 (2.0)
GO:2000514	regulation of CD4-positive, alpha-beta T cell activation	0.23	>=0.20	ENSG00000204650 (2.9)	NDST2 (2.7)	CREB5 (2.7)	ENSG00000214770 (2.7)	TBC1D4 (2.6)	ENSG00000229243 (2.6)	MGAT5 (2.4)	FAM124B (2.3)	TNIP3 (2.3)	HMHB1 (2.2)
GO:0090175	regulation of establishment of planar polarity	0.23	>=0.20	ENSG00000249937 (3.6)	ATP6V0E1P2 (3.6)	ST6GALNAC3 (2.9)	TTLL7-IT1 (2.8)	YEATS2 (2.6)	C8orf37 (2.5)	ENSG00000222937 (2.5)	TRAM1L1 (2.5)	WNT8A (2.4)	GLI3 (2.4)
GO:0060071	Wnt receptor signaling pathway, planar cell polarity pathway	0.23	>=0.20	ENSG00000249937 (3.6)	ATP6V0E1P2 (3.6)	ST6GALNAC3 (2.9)	TTLL7-IT1 (2.8)	YEATS2 (2.6)	C8orf37 (2.5)	ENSG00000222937 (2.5)	TRAM1L1 (2.5)	WNT8A (2.4)	GLI3 (2.4)
GO:0060348	bone development	0.23	>=0.20	TTLL7-IT1 (3.8)	PCSK5 (3.6)	NDNF (3.4)	MSX1 (2.7)	PI16 (2.5)	ODZ3 (2.5)	MTMR11 (2.5)	MN1 (2.3)	GLIS1 (2.2)	GLI3 (2.1)
GO:0005801	cis-Golgi network	0.24	>=0.20	COG6 (5.2)	SNX13 (3.5)	UBXN4 (3.2)	SSR1 (2.8)	ARPC3 (2.6)	KIAA0913 (2.6)	SEPT2 (2.6)	HDLBP (2.5)	DICER1 (2.4)	CHD9 (2.3)
GO:0071564	npBAF complex	0.24	>=0.20	KDM3B (2.9)	TRIM24 (2.9)	GRINA (2.8)	KIAA0913 (2.7)	PHF14 (2.3)	HNRNPA0 (2.2)	CALM2 (2.0)	SF3B4 (2.0)	TCHP (1.9)	TBC1D4 (1.8)
GO:0051592	response to calcium ion	0.24	>=0.20	EGR1 (3.8)	KCNJ3 (3.4)	ATP6V0E1P2 (3.3)	LINC00473 (3.0)	WBSCR17 (2.7)	KLF6 (2.7)	ARHGAP10 (2.3)	GLTP (2.3)	KCND3 (2.3)	DICER1-AS (2.2)
GO:0006898	receptor-mediated endocytosis	0.24	>=0.20	FLT4 (3.3)	LHFPL3 (2.7)	PEBP4 (2.5)	GLIS3-AS1 (2.4)	C17orf46 (2.2)	EML6 (2.2)	IQSEC1 (2.1)	PLEKHM1 (2.1)	ENSG00000224116 (2.1)	ENSG00000229243 (2.1)
GO:0019362	pyridine nucleotide metabolic process	0.24	>=0.20	ENSG00000237298 (3.7)	DICER1-AS (2.3)	BRD7P3 (2.2)	CYB5A (2.2)	SPATC1 (1.9)	ACBD4 (1.8)	CLIP4 (1.8)	LINC00473 (1.8)	PMFBP1 (1.7)	ABCC4 (1.7)
GO:0072524	pyridine-containing compound metabolic process	0.24	>=0.20	ENSG00000237298 (3.7)	DICER1-AS (2.3)	BRD7P3 (2.2)	CYB5A (2.2)	SPATC1 (1.9)	ACBD4 (1.8)	CLIP4 (1.8)	LINC00473 (1.8)	PMFBP1 (1.7)	ABCC4 (1.7)
GO:0005520	insulin-like growth factor binding	0.24	>=0.20	INHBA (3.5)	EGR1 (3.0)	C6orf145 (3.0)	INSIG2 (2.6)	CREB5 (2.5)	AFAP1 (2.5)	TCTN1 (2.5)	FLT4 (2.4)	HMHB1 (2.4)	LINC00473 (2.2)
GO:0006586	indolalkylamine metabolic process	0.24	>=0.20	ENSG00000250708 (4.0)	ENSG00000214770 (2.9)	SPATC1 (2.5)	CTNNA3 (2.5)	DICER1-AS (2.4)	ESR2 (2.3)	ENSG00000237298 (2.3)	ENSG00000237949 (2.3)	FAM47E (2.2)	CLDN14 (2.2)
GO:0042430	indole-containing compound metabolic process	0.24	>=0.20	ENSG00000250708 (4.0)	ENSG00000214770 (2.9)	SPATC1 (2.5)	CTNNA3 (2.5)	DICER1-AS (2.4)	ESR2 (2.3)	ENSG00000237298 (2.3)	ENSG00000237949 (2.3)	FAM47E (2.2)	CLDN14 (2.2)
GO:0009798	axis specification	0.24	>=0.20	WNT8A (3.6)	UST (2.8)	GLI2 (2.7)	ENSG00000250341 (2.6)	GLIS1 (2.5)	SHROOM3 (2.5)	CTNNA3 (2.4)	ENSG00000235725 (2.4)	LINC00473 (2.3)	DAB1 (2.2)
GO:0000122	negative regulation of transcription from RNA polymerase II promoter	0.24	>=0.20	KAT6B (3.3)	ZFP64 (2.9)	ENSG00000259330 (2.9)	ARID5B (2.7)	SERTAD2 (2.6)	FAM53C (2.5)	GRASP (2.5)	GLIS1 (2.4)	ZC3H3 (2.4)	TBX3 (2.3)
GO:0005164	tumor necrosis factor receptor binding	0.24	>=0.20	TNFSF11 (6.4)	CD28 (4.6)	FAM124B (3.7)	TBC1D4 (3.6)	CREB5 (2.7)	C6orf204 (2.4)	IL1A (2.2)	SUPT3H (2.2)	ENSG00000204650 (2.1)	DOK2 (2.1)
GO:0004112	cyclic-nucleotide phosphodiesterase activity	0.24	>=0.20	LINC00473 (8.1)	C2orf71 (6.4)	ENSG00000250708 (3.6)	AFAP1 (3.5)	RGS9 (3.5)	SCN5A (3.3)	EML1 (2.9)	CACNA2D1 (2.6)	PRKACB (2.6)	OPN4 (2.6)
GO:0007603	phototransduction, visible light	0.24	>=0.20	C2orf71 (7.4)	OPN4 (5.9)	RPGRIP1 (5.7)	GUCY2D (4.6)	ENSG00000250341 (4.3)	HCN1 (3.5)	DICER1-AS (3.4)	FABP3P2 (3.0)	ZPBP (2.3)	ENSG00000229243 (2.2)
GO:0048610	cellular process involved in reproduction	0.24	>=0.20	ZPBP (6.0)	ENSG00000250626 (5.7)	RAD9B (5.4)	C17orf104 (5.2)	CCDC158 (4.5)	CAGE1 (3.9)	PMFBP1 (2.6)	CECR2 (2.5)	ENSG00000237887 (2.3)	PKD2L2 (2.2)
GO:0048368	lateral mesoderm development	0.24	>=0.20	ENSG00000250708 (3.5)	GJC1 (2.9)	ENSG00000250341 (2.5)	C17orf69 (2.4)	TBX3 (2.3)	ENSG00000224911 (2.3)	ENSG00000237298 (2.1)	CTNNA3 (2.1)	LINC00473 (1.9)	ENSG00000224116 (1.9)
GO:0016052	carbohydrate catabolic process	0.24	>=0.20	FUT11 (3.1)	ENSG00000197830 (3.0)	INSIG2 (2.9)	CAMK2G (2.7)	PEBP4 (2.6)	ENSG00000236370 (2.6)	ENSG00000237298 (2.5)	OPLAH (2.1)	C6orf204 (2.1)	METTL22 (2.1)
GO:0007435	salivary gland morphogenesis	0.24	>=0.20	CAGE1 (4.0)	ENSG00000250341 (3.2)	ENSG00000251582 (2.9)	ENSG00000236370 (2.9)	ENSG00000249937 (2.5)	CREB5 (2.5)	ENSG00000197830 (2.5)	PCSK5 (2.3)	C17orf46 (2.2)	TJP1 (2.2)
GO:0031060	regulation of histone methylation	0.24	>=0.20	TRIM24 (2.8)	CECR2 (2.6)	YEATS2 (2.5)	FUT11 (2.2)	BRD7P3 (2.2)	PPP1CC (2.0)	MACROD2 (1.9)	HMHB1 (1.8)	WNT8A (1.8)	ANKRD13A (1.8)
GO:0019717	synaptosome	0.24	>=0.20	REEP2 (3.8)	DLGAP3 (3.6)	GFAP (3.4)	HS3ST4 (3.4)	LRRC4C (3.3)	C1QL1 (3.0)	ENSG00000170091 (3.0)	CRHR1 (3.0)	HCN1 (2.4)	CAMK2G (2.4)
GO:0072001	renal system development	0.24	>=0.20	ITGA8 (3.8)	NDNF (3.1)	NELL1 (3.0)	OR51E1 (2.6)	GLIS1 (2.6)	KCND3 (2.5)	ENSG00000249937 (2.4)	ST6GALNAC3 (2.3)	TBX3 (2.2)	ARHGAP10 (2.0)
GO:0045787	positive regulation of cell cycle	0.24	>=0.20	ENSG00000256906 (3.0)	ENSG00000259450 (2.8)	HNRNPC (2.8)	ENSG00000226249 (2.7)	TMPRSS15 (2.7)	ATF7IP2 (2.4)	PEBP4 (2.3)	C17orf46 (2.2)	PKD2L2 (2.2)	ENSG00000235725 (2.1)
GO:0006644	phospholipid metabolic process	0.24	>=0.20	GPAA1 (3.3)	CAMKMT (2.4)	PLEKHM1 (2.1)	SHARPIN (2.0)	FARP2 (1.9)	STRN (1.8)	CAMK2D (1.8)	CCDC93 (1.8)	FUT11 (1.7)	PKD2L2 (1.6)
GO:0034381	plasma lipoprotein particle clearance	0.24	>=0.20	DNASE2B (3.5)	LINC00477 (2.6)	CCDC158 (2.5)	PLEKHM1 (2.4)	FUT11 (2.4)	SPATC1 (2.3)	C6orf145 (2.2)	C2orf61 (2.2)	DICER1-AS (2.0)	ENSG00000227274 (1.9)
GO:0045823	positive regulation of heart contraction	0.24	>=0.20	ENSG00000249971 (3.7)	GLIS3-AS1 (3.6)	RGS6 (2.8)	SCN5A (2.8)	CTNNA3 (2.8)	TMPRSS15 (2.6)	LINC00477 (2.5)	SAMD4A (2.4)	ENSG00000250341 (2.3)	METTL8 (2.3)
GO:0070613	regulation of protein processing	0.24	>=0.20	ENSG00000259450 (3.6)	C12orf76 (3.4)	ENSG00000226856 (2.7)	GRB14 (2.7)	CTNNA3 (2.6)	CAGE1 (2.6)	CCDC158 (2.5)	DAB1 (2.4)	ENSG00000250708 (2.4)	TCTN1 (2.4)
GO:0042987	amyloid precursor protein catabolic process	0.24	>=0.20	TTLL7-IT1 (2.9)	ACVR1B (2.7)	OTUD7B (2.6)	WNT8A (2.6)	ENSG00000250341 (2.4)	SF3B4 (2.4)	KIF16B (2.3)	LPAR3 (2.3)	SHARPIN (2.2)	PEBP4 (2.2)
GO:0001655	urogenital system development	0.25	>=0.20	ITGA8 (3.6)	GLIS1 (3.5)	TBX3 (2.8)	OR51E1 (2.7)	NDNF (2.6)	KCND3 (2.6)	ST6GALNAC3 (2.4)	NELL1 (2.3)	GLI2 (2.0)	ULK4 (1.8)
GO:0016645	oxidoreductase activity, acting on the CH-NH group of donors	0.25	>=0.20	OPLAH (3.6)	ACBD4 (3.2)	SLC7A8 (2.9)	ETV4 (2.4)	CLDN14 (2.4)	HSPA9 (2.2)	ENSG00000237949 (2.2)	MTHFD1 (2.1)	ABCC4 (2.0)	CYB5A (2.0)
GO:0017147	Wnt-protein binding	0.25	>=0.20	PCSK5 (4.7)	GLI2 (4.4)	ODZ3 (3.6)	GLI3 (3.5)	SHROOM3 (3.2)	MN1 (3.1)	EXT1 (2.8)	ETV4 (2.7)	PRKG1 (2.6)	MSX1 (2.5)
GO:0034705	potassium channel complex	0.25	>=0.20	CRHR1 (4.1)	HCN1 (3.6)	DLGAP3 (3.5)	RGS6 (3.5)	KCND3 (3.0)	NELL1 (2.9)	RYR2 (2.8)	TRIM9 (2.8)	KCNJ3 (2.6)	PKD1 (2.6)
GO:0008076	voltage-gated potassium channel complex	0.25	>=0.20	CRHR1 (4.1)	HCN1 (3.6)	DLGAP3 (3.5)	RGS6 (3.5)	KCND3 (3.0)	NELL1 (2.9)	RYR2 (2.8)	TRIM9 (2.8)	KCNJ3 (2.6)	PKD1 (2.6)
GO:0030100	regulation of endocytosis	0.25	>=0.20	ZCWPW2 (3.0)	DNASE2B (2.9)	DAB1 (2.7)	PI16 (2.5)	OTUD7B (2.4)	GUCY2D (2.4)	ENSG00000229243 (2.3)	ENSG00000250626 (2.3)	EML6 (2.1)	ITGA8 (2.1)
GO:0032592	integral to mitochondrial membrane	0.25	>=0.20	CYC1 (3.5)	PPTC7 (3.2)	ACBD4 (2.9)	GYPC (2.9)	CMC1 (2.4)	EXOSC4 (2.2)	ENSG00000251582 (2.2)	HSPA9 (2.0)	NDUFA4 (1.9)	ATF7IP2 (1.8)
GO:0001822	kidney development	0.25	>=0.20	ITGA8 (3.8)	NELL1 (3.1)	NDNF (3.0)	OR51E1 (2.5)	GLIS1 (2.5)	KCND3 (2.4)	ENSG00000249937 (2.3)	ST6GALNAC3 (2.2)	TBX3 (1.9)	TCTN1 (1.8)
GO:0001669	acrosomal vesicle	0.25	>=0.20	ZPBP (5.5)	PMFBP1 (4.0)	CAGE1 (3.6)	ENSG00000250626 (2.8)	SPATC1 (2.7)	WNT8A (2.7)	RPGRIP1 (2.5)	SIL1 (2.2)	PEBP4 (2.2)	C17orf46 (2.2)
GO:0006633	fatty acid biosynthetic process	0.25	>=0.20	IL37 (4.4)	ABCC4 (2.8)	OPLAH (2.7)	FAM47E (2.6)	MACROD2 (2.6)	OPN4 (2.3)	CYB5A (2.3)	CCR3 (2.3)	PI16 (2.1)	SCN10A (2.1)
GO:0015672	monovalent inorganic cation transport	0.25	>=0.20	LHFPL3 (3.0)	CRHR1 (2.7)	ADAM11 (2.6)	RGS6 (2.6)	PLD5 (2.5)	ABCC5 (2.4)	HCN1 (2.3)	CNDP1 (2.3)	ENSG00000224116 (2.3)	PDZD2 (2.2)
GO:0035023	regulation of Rho protein signal transduction	0.25	>=0.20	ARHGAP27 (4.4)	FAM47E (2.8)	MGAT5 (2.7)	AFAP1 (2.4)	PLEKHA6 (2.4)	GIT2 (2.3)	SPATC1 (2.3)	ENSG00000177822 (2.2)	TRAK1 (2.2)	GRASP (2.2)
GO:0071702	organic substance transport	0.25	>=0.20	CNDP1 (4.3)	PLB1 (3.2)	LCT (3.0)	SLC7A8 (2.6)	INSIG2 (2.4)	ABCC4 (2.4)	ACBD4 (2.3)	ENSG00000237949 (2.0)	HCAR1 (2.0)	PEBP4 (2.0)
GO:0000096	sulfur amino acid metabolic process	0.25	>=0.20	ENSG00000237949 (4.0)	ENSG00000197830 (3.2)	ENSG00000222937 (2.5)	CYB5A (2.3)	C15orf2 (2.1)	ZFP64 (2.1)	CLDN14 (2.1)	ABCC5 (2.0)	LHFPL3 (1.9)	CMC1 (1.9)
GO:0070461	SAGA-type complex	0.25	>=0.20	ZC3H3 (3.2)	HEATR5B (3.2)	ORC5 (3.0)	KDM3B (3.0)	SHARPIN (2.8)	R3HDM1 (2.7)	GPAA1 (2.7)	SF3B4 (2.7)	STAU1 (2.5)	GIT2 (2.5)
GO:0034220	ion transmembrane transport	0.25	>=0.20	ENSG00000224116 (3.3)	KCNJ3 (3.1)	WBSCR17 (2.9)	CNDP1 (2.9)	CCDC141 (2.7)	RGS6 (2.6)	SLC7A8 (2.5)	C17orf46 (2.4)	CRHR1 (2.4)	HCN1 (2.3)
GO:0007126	meiosis	0.25	>=0.20	C17orf104 (9.3)	RAD9B (7.3)	ENSG00000250626 (7.2)	CCDC158 (5.5)	ZPBP (4.7)	DBF4B (3.6)	ZCWPW2 (3.1)	ZRANB3 (2.9)	CNTROB (2.8)	CAGE1 (2.7)
GO:0051327	M phase of meiotic cell cycle	0.25	>=0.20	C17orf104 (9.3)	RAD9B (7.3)	ENSG00000250626 (7.2)	CCDC158 (5.5)	ZPBP (4.7)	DBF4B (3.6)	ZCWPW2 (3.1)	ZRANB3 (2.9)	CNTROB (2.8)	CAGE1 (2.7)
GO:0048863	stem cell differentiation	0.25	>=0.20	DAB1 (3.3)	GLI2 (2.7)	MN1 (2.5)	GLI3 (2.4)	ENSG00000259330 (2.4)	ETV4 (2.3)	PKD2L2 (2.2)	RGMB (2.2)	GLIS3-AS1 (2.1)	GJC1 (2.0)
GO:0050890	cognition	0.25	>=0.20	LRRC4C (3.5)	REEP2 (3.2)	ADAM11 (3.1)	ENSG00000170091 (3.1)	HS3ST4 (3.0)	LPHN3 (2.9)	ENSG00000224116 (2.9)	TRIM9 (2.8)	ENSG00000249937 (2.7)	NELL1 (2.7)
GO:0051050	positive regulation of transport	0.25	>=0.20	RGS9 (2.4)	PLB1 (2.2)	ENSG00000226249 (2.2)	HIGD1B (2.1)	CCR3 (2.0)	ENSG00000224116 (2.0)	FAM124B (2.0)	PI16 (2.0)	OPN4 (1.8)	INHBA (1.8)
GO:0018205	peptidyl-lysine modification	0.25	>=0.20	TCHP (3.3)	ZFP64 (2.8)	KDM3B (2.7)	KAT6B (2.5)	C17orf46 (2.2)	BRD7P3 (2.0)	FAM47E (2.0)	HEXIM2 (2.0)	SUPT3H (1.9)	FAM13B (1.9)
GO:0045785	positive regulation of cell adhesion	0.25	>=0.20	ENSG00000250626 (3.0)	OTUD7B (2.5)	AFAP1 (2.4)	CHSY3 (2.4)	ENSG00000238018 (2.3)	ODZ3 (2.2)	SAMD4A (2.2)	ENSG00000226806 (2.1)	ENSG00000249971 (1.8)	NDNF (1.8)
GO:0044306	neuron projection terminus	0.25	>=0.20	ENSG00000170091 (4.4)	C1QL1 (4.0)	REEP2 (3.7)	KCND3 (3.2)	DLGAP3 (3.1)	LRRC4C (2.8)	NELL1 (2.6)	SLC35F1 (2.6)	ODZ3 (2.3)	ENSG00000177822 (2.2)
GO:0005243	gap junction channel activity	0.25	>=0.20	MAP6D1 (3.6)	LPAR3 (3.4)	CLDN14 (2.8)	OTUD7B (2.8)	OR51E1 (2.6)	ENSG00000235725 (2.6)	MGAT5 (2.6)	INHBA (2.5)	C15orf2 (2.4)	CHSY3 (2.3)
GO:0045639	positive regulation of myeloid cell differentiation	0.25	>=0.20	ENSG00000259330 (3.3)	C6orf204 (2.2)	ENSG00000250626 (2.2)	NDST2 (2.1)	CLDN14 (2.0)	ENSG00000259527 (2.0)	FAM160B1 (2.0)	SERTAD2 (2.0)	PKD2L2 (1.9)	HNRNPC (1.9)
GO:0040017	positive regulation of locomotion	0.25	>=0.20	AFAP1 (3.1)	ARHGAP10 (2.7)	GLIS3-AS1 (2.7)	SAMD4A (2.7)	HS3ST3A1 (2.6)	CLDN14 (2.6)	EXT1 (2.5)	CTNNA3 (2.4)	INHBA (2.3)	EML1 (2.2)
GO:0035097	histone methyltransferase complex	0.25	>=0.20	KDM3B (3.6)	GIT2 (3.2)	DGKD (2.8)	PPP1CC (2.6)	TCHP (2.6)	ANKRD13A (2.5)	SUDS3 (2.4)	ANAPC7 (2.4)	EFTUD2 (2.4)	SF3B4 (2.4)
GO:0034708	methyltransferase complex	0.25	>=0.20	KDM3B (3.6)	GIT2 (3.2)	DGKD (2.8)	PPP1CC (2.6)	TCHP (2.6)	ANKRD13A (2.5)	SUDS3 (2.4)	ANAPC7 (2.4)	EFTUD2 (2.4)	SF3B4 (2.4)
GO:0005104	fibroblast growth factor receptor binding	0.26	>=0.20	SCN5A (3.8)	GLIS3-AS1 (3.6)	MSX1 (3.5)	WNT8A (3.3)	ENSG00000249971 (3.1)	NDNF (2.9)	SHROOM3 (2.5)	GLI2 (2.5)	EML1 (2.2)	OPN4 (2.1)
GO:0015077	monovalent inorganic cation transmembrane transporter activity	0.26	>=0.20	CRHR1 (4.0)	NDUFA4 (3.7)	RGS6 (2.9)	HCN1 (2.7)	DLGAP3 (2.6)	CYC1 (2.5)	HIGD1B (2.3)	TRIM9 (2.3)	KCNJ3 (2.3)	ATP2A2 (2.2)
GO:0001917	photoreceptor inner segment	0.26	>=0.20	C2orf71 (11.2)	OPN4 (6.0)	RPGRIP1 (5.8)	GUCY2D (4.8)	ZPBP (3.4)	HCN1 (3.3)	FARP2 (2.3)	DPF3 (2.2)	HEXIM2 (2.2)	ENSG00000249937 (2.1)
GO:0051020	GTPase binding	0.26	>=0.20	KIF16B (3.5)	TJP1 (2.8)	CTNNA1 (2.7)	ARFGEF2 (2.6)	TTLL7 (2.5)	SIPA1L1 (2.4)	CCDC149 (2.3)	SPTBN1 (2.2)	DGKD (2.2)	PLEC (2.1)
GO:0071941	nitrogen cycle metabolic process	0.26	>=0.20	TMPRSS15 (4.6)	LCT (4.4)	C12orf76 (3.8)	DAB1 (3.1)	ENSG00000226249 (2.3)	LINC00473 (2.2)	FAM160B1 (2.2)	ENSG00000250626 (2.2)	CNDP1 (2.0)	ULK4 (2.0)
GO:0006954	inflammatory response	0.26	>=0.20	CCR1 (4.9)	CCR3 (4.1)	IL1B (3.0)	ENSG00000250626 (2.9)	DICER1-AS (2.8)	IL1A (2.8)	PIK3R5 (2.7)	DOK2 (2.7)	TNIP3 (2.7)	NDST2 (2.5)
GO:0009083	branched chain family amino acid catabolic process	0.26	>=0.20	CYB5A (2.7)	ENSG00000177822 (2.3)	OPLAH (2.3)	ARHGAP10 (2.3)	CAMKMT (2.1)	FABP3P2 (2.1)	GPN3 (2.0)	DARS (2.0)	BRD7P3 (2.0)	TCTN1 (1.9)
GO:0055072	iron ion homeostasis	0.26	>=0.20	YSK4 (3.4)	CTSB (2.7)	ABCC5 (2.6)	DNASE2B (2.3)	GRINA (2.3)	STEAP3 (2.3)	GYPC (2.2)	CCDC93 (2.2)	GLIS3-AS1 (2.2)	FAM47E (2.1)
GO:0048306	calcium-dependent protein binding	0.26	>=0.20	ATP6V0E1P2 (3.6)	CAMK2G (3.1)	PLEC (3.1)	ENSG00000236370 (2.5)	TTN (2.4)	IQSEC1 (2.4)	SUPT3H (2.3)	C12orf76 (2.2)	PLEKHA6 (2.2)	TRDN (2.1)
GO:0009566	fertilization	0.26	>=0.20	CAGE1 (5.7)	PMFBP1 (5.2)	ZPBP (4.4)	RPGRIP1 (3.6)	ENSG00000226249 (3.5)	ENSG00000250626 (3.2)	C17orf46 (2.9)	SPATC1 (2.8)	C2orf61 (2.6)	RAD9B (2.5)
GO:0015149	hexose transmembrane transporter activity	0.26	>=0.20	LCT (4.9)	TMPRSS15 (4.3)	REEP2 (3.6)	NPY6R (3.3)	ACBD4 (3.0)	FUT11 (2.1)	SAMD4A (2.1)	DAB1 (1.9)	INSIG2 (1.9)	ZPBP (1.8)
GO:0050817	coagulation	0.26	>=0.20	ENSG00000259330 (3.5)	PRKCA (3.0)	C12orf76 (2.8)	ABCC4 (2.4)	DOK2 (2.4)	FAM124B (2.4)	ENSG00000224116 (2.1)	CCR1 (2.0)	ENSG00000250708 (1.9)	SYNE1 (1.9)
GO:0043073	germ cell nucleus	0.26	>=0.20	ZPBP (6.3)	C17orf104 (6.1)	CAGE1 (4.3)	SPATC1 (4.0)	CCDC158 (3.5)	MCM6 (2.6)	RPGRIP1 (2.5)	ENSG00000249937 (2.4)	CSE1L (2.3)	C17orf46 (2.3)
GO:0035587	purinergic receptor signaling pathway	0.26	>=0.20	SCN10A (3.1)	PI16 (2.9)	MAP6D1 (2.8)	C12orf76 (2.6)	ENSG00000259330 (2.6)	ENSG00000224911 (2.5)	RGS9 (2.3)	ENSG00000232507 (2.2)	HEXIM2 (2.0)	CLIP4 (2.0)
GO:0001503	ossification	0.26	>=0.20	NDNF (3.3)	UST (3.1)	CHSY3 (3.0)	HS3ST3A1 (2.9)	FARP2 (2.6)	ODZ3 (2.6)	GLI2 (2.2)	MSX1 (2.2)	MTMR11 (2.2)	LINC00473 (2.2)
GO:0016331	morphogenesis of embryonic epithelium	0.26	>=0.20	GLI3 (3.4)	CECR2 (2.9)	DCAKD (2.7)	ULK4 (2.7)	GLIS1 (2.7)	ENSG00000177822 (2.6)	ENSG00000249937 (2.5)	GLI2 (2.4)	GJC1 (2.3)	HS3ST3A1 (2.1)
GO:0043277	apoptotic cell clearance	0.26	>=0.20	ENSG00000259450 (3.5)	ENSG00000259330 (3.2)	THAP5 (2.8)	TNS1 (2.5)	C17orf69 (2.5)	CCR3 (2.4)	ENSG00000204650 (2.3)	GRINA (2.3)	SNX13 (2.1)	WNT8A (2.0)
GO:0007611	learning or memory	0.26	>=0.20	LRRC4C (3.4)	ADAM11 (3.4)	ENSG00000170091 (3.1)	REEP2 (3.1)	HS3ST4 (3.0)	LPHN3 (3.0)	ENSG00000224116 (2.9)	NELL1 (2.7)	DLGAP3 (2.6)	ENSG00000249937 (2.5)
GO:0005604	basement membrane	0.26	>=0.20	LAMB3 (4.1)	DSP (3.9)	MTMR11 (3.2)	SPTBN1 (2.6)	ITGA8 (2.6)	FHOD3 (2.6)	GJC1 (2.5)	HIGD1B (2.3)	INHBA (2.2)	TRAK1 (2.2)
GO:0048205	COPI coating of Golgi vesicle	0.26	>=0.20	COG6 (6.3)	HDLBP (5.2)	SEC24C (5.1)	ZCWPW2 (4.0)	SSR1 (3.7)	RAB3GAP1 (2.2)	TRAPPC1 (2.2)	FAM160B1 (2.2)	FARP2 (2.2)	SIL1 (2.1)
GO:0048200	Golgi transport vesicle coating	0.26	>=0.20	COG6 (6.3)	HDLBP (5.2)	SEC24C (5.1)	ZCWPW2 (4.0)	SSR1 (3.7)	RAB3GAP1 (2.2)	TRAPPC1 (2.2)	FAM160B1 (2.2)	FARP2 (2.2)	SIL1 (2.1)
GO:0035964	COPI-coated vesicle budding	0.26	>=0.20	COG6 (6.3)	HDLBP (5.2)	SEC24C (5.1)	ZCWPW2 (4.0)	SSR1 (3.7)	RAB3GAP1 (2.2)	TRAPPC1 (2.2)	FAM160B1 (2.2)	FARP2 (2.2)	SIL1 (2.1)
GO:0042737	drug catabolic process	0.26	>=0.20	ENSG00000237949 (4.2)	CCDC158 (3.1)	TMPRSS15 (2.9)	YSK4 (2.8)	LCT (2.7)	FARP2 (2.5)	CNDP1 (2.3)	CTNNA3 (2.3)	MACROD2 (2.3)	SHROOM3 (2.2)
GO:0071705	nitrogen compound transport	0.26	>=0.20	CNDP1 (3.5)	ENSG00000214770 (2.7)	PLB1 (2.7)	ENSG00000237949 (2.2)	ACVR1B (2.2)	SLC7A8 (2.2)	ENSG00000170091 (2.1)	PEBP4 (2.0)	TRAM1L1 (2.0)	REEP2 (1.9)
GO:2000145	regulation of cell motility	0.26	>=0.20	FLT4 (3.9)	SAMD4A (3.1)	HS3ST3A1 (3.0)	HIGD1B (2.8)	TJP1 (2.8)	AFAP1 (2.7)	SEMA6D (2.6)	ARHGAP10 (2.5)	C6orf145 (2.4)	PLB1 (2.4)
GO:0043009	chordate embryonic development	0.26	>=0.20	CECR2 (2.9)	GLI3 (2.6)	ZFP64 (2.6)	MSX1 (2.6)	DCAKD (2.3)	GLI2 (2.3)	DBF4B (2.3)	WNT8A (2.1)	MN1 (2.1)	HS3ST3A1 (2.1)
GO:0015145	monosaccharide transmembrane transporter activity	0.27	>=0.20	LCT (4.9)	REEP2 (3.6)	TMPRSS15 (3.5)	NPY6R (3.0)	INSIG2 (2.6)	ACBD4 (2.6)	FUT11 (2.3)	DNASE2B (2.2)	DAB1 (2.1)	SLC7A8 (1.9)
GO:0005355	glucose transmembrane transporter activity	0.27	>=0.20	LCT (5.1)	TMPRSS15 (4.3)	REEP2 (3.7)	NPY6R (3.3)	ACBD4 (3.3)	SAMD4A (2.3)	DAB1 (2.1)	FUT11 (2.0)	INSIG2 (1.9)	ZPBP (1.8)
GO:0006555	methionine metabolic process	0.27	>=0.20	ENSG00000237949 (4.6)	YSK4 (2.0)	C2orf61 (1.9)	CAB39L (1.8)	SCN10A (1.8)	PEBP4 (1.8)	MAP6D1 (1.8)	ENSG00000177822 (1.7)	ENSG00000237887 (1.7)	LPAR3 (1.7)
GO:0005976	polysaccharide metabolic process	0.27	>=0.20	STEAP3 (3.3)	CHSY3 (2.1)	SIL1 (2.1)	CLIP4 (2.1)	CAMK2G (2.0)	PPTC7 (1.9)	C6orf204 (1.9)	DNASE2B (1.9)	ENSG00000237949 (1.9)	PKD1 (1.8)
GO:0042249	establishment of planar polarity of embryonic epithelium	0.27	>=0.20	ENSG00000249937 (3.8)	FAM47E (3.2)	TTLL7-IT1 (2.5)	PLEKHA6 (2.4)	GLI3 (2.3)	GLI2 (2.1)	HS3ST3A1 (2.1)	YEATS2 (2.1)	CNTROB (2.0)	TRAM1L1 (1.9)
GO:0030551	cyclic nucleotide binding	0.27	>=0.20	C2orf71 (6.1)	CACNA2D1 (4.1)	SCN5A (4.0)	LINC00473 (3.8)	RPGRIP1 (3.3)	ATP6V0E1P2 (2.9)	EML6 (2.9)	ENSG00000235725 (2.8)	KCND3 (2.8)	RYR2 (2.7)
GO:0030041	actin filament polymerization	0.27	>=0.20	ARPC3 (3.0)	GLTP (2.4)	ENSG00000237887 (2.2)	ZPLD1 (1.9)	ENSG00000226856 (1.8)	ANKRD13A (1.8)	GRB14 (1.7)	PI16 (1.7)	CAMKMT (1.7)	STK25 (1.7)
GO:0046503	glycerolipid catabolic process	0.27	>=0.20	DNASE2B (4.2)	ACBD4 (3.6)	HCAR1 (3.5)	FAM47E (3.2)	ENSG00000232507 (3.0)	CAGE1 (2.5)	PDZD2 (2.4)	WNT8A (2.4)	STRN (2.4)	ENSG00000250708 (2.4)
GO:0016581	NuRD complex	0.27	>=0.20	DCAKD (3.8)	SUDS3 (3.3)	HNRNPA0 (2.9)	KIAA0913 (2.7)	C17orf69 (2.2)	IFT81 (2.1)	FABP3P2 (2.1)	NDST2 (2.1)	XPO7 (2.0)	CUL3 (1.9)
GO:0042773	ATP synthesis coupled electron transport	0.27	>=0.20	CHCHD1 (4.9)	CMC1 (4.7)	NDUFA4 (4.6)	CYC1 (3.5)	VPS29 (3.3)	PPTC7 (2.4)	TRAPPC1 (2.2)	PARL (2.2)	OPLAH (2.1)	ENSG00000177822 (1.9)
GO:0042775	mitochondrial ATP synthesis coupled electron transport	0.27	>=0.20	CHCHD1 (4.9)	CMC1 (4.7)	NDUFA4 (4.6)	CYC1 (3.5)	VPS29 (3.3)	PPTC7 (2.4)	TRAPPC1 (2.2)	PARL (2.2)	OPLAH (2.1)	ENSG00000177822 (1.9)
GO:0030057	desmosome	0.27	>=0.20	DSP (9.2)	LAMB3 (5.0)	GLTP (4.1)	SCN5A (2.9)	TJP1 (2.8)	DCAKD (2.2)	CTNNA1 (2.1)	CLIP4 (2.0)	GLIS3-AS1 (2.0)	SPTBN1 (2.0)
GO:0008094	DNA-dependent ATPase activity	0.27	>=0.20	MCM6 (4.6)	ZRANB3 (4.5)	MTHFD1 (3.4)	ANAPC4 (3.2)	HEATR5B (3.0)	DBF4B (3.0)	USP40 (3.0)	YEATS2 (2.8)	ORC5 (2.7)	RAD9B (2.7)
GO:0006338	chromatin remodeling	0.27	>=0.20	KAT6B (2.9)	KIAA0913 (2.7)	DBF4B (2.6)	R3HDM1 (2.6)	CNTROB (2.6)	ENSG00000224911 (2.4)	PHF14 (2.4)	C17orf46 (2.3)	HMHB1 (2.3)	ZRANB3 (2.2)
GO:0008170	N-methyltransferase activity	0.27	>=0.20	DICER1 (2.8)	ANAPC7 (2.6)	UBR4 (2.5)	METTL8 (2.2)	XPO7 (2.2)	CCDC141 (2.1)	ZFP64 (2.1)	KLHL8 (2.0)	SF3B4 (1.9)	ORC5 (1.9)
GO:0000784	nuclear chromosome, telomeric region	0.27	>=0.20	DCAKD (3.3)	CHD9 (3.3)	SHARPIN (3.0)	CNTROB (2.7)	HMHB1 (2.6)	C8orf37 (2.5)	C17orf46 (2.2)	ENSG00000227274 (2.2)	AKAP11 (2.1)	ORC5 (2.1)
GO:0007596	blood coagulation	0.27	>=0.20	ENSG00000259330 (3.6)	PRKCA (3.0)	C12orf76 (2.8)	DOK2 (2.4)	FAM124B (2.4)	ABCC4 (2.3)	ENSG00000224116 (2.2)	CCR1 (2.0)	ENSG00000250708 (2.0)	SYNE1 (2.0)
GO:0046966	thyroid hormone receptor binding	0.27	>=0.20	ZNFX1 (5.0)	DHX8 (3.9)	FAM53C (3.1)	KDM3B (2.9)	DBF4B (2.9)	SYNE2 (2.8)	CCDC43 (2.7)	NMT1 (2.5)	CUL3 (2.4)	ENSG00000227274 (2.3)
GO:0051270	regulation of cellular component movement	0.27	>=0.20	FLT4 (3.6)	SAMD4A (3.2)	HS3ST3A1 (2.9)	AFAP1 (2.8)	ARHGAP10 (2.8)	TJP1 (2.8)	HIGD1B (2.6)	ENSG00000238018 (2.5)	C6orf145 (2.5)	SEMA6D (2.5)
GO:0008023	transcription elongation factor complex	0.27	>=0.20	ANAPC4 (3.0)	ENSG00000250341 (2.8)	ZFP64 (2.8)	HEXIM1 (2.4)	RIOK1 (2.4)	RAB3GAP1 (2.3)	ZRANB3 (2.3)	DDX27 (2.3)	ENSG00000233008 (2.3)	ZCWPW2 (2.1)
GO:0050431	transforming growth factor beta binding	0.27	>=0.20	TBC1D4 (3.4)	SAMD4A (2.9)	FUT11 (2.6)	FLT4 (2.5)	ITGA8 (2.4)	ENSG00000259450 (2.4)	PKD1 (2.2)	TNS1 (2.1)	MITF (2.1)	METTL8 (1.9)
GO:0000242	pericentriolar material	0.27	>=0.20	XPO7 (3.7)	CHD9 (3.1)	PHF14 (2.9)	CCDC43 (2.8)	ARFGEF2 (2.6)	KAT6B (2.6)	SYNE2 (2.6)	METTL22 (2.5)	R3HDM1 (2.3)	SNX13 (2.2)
GO:0031594	neuromuscular junction	0.27	>=0.20	VGLL2 (7.5)	SYNPO2L (4.7)	TTN (3.4)	REEP2 (3.4)	LDB3 (3.2)	IGFN1 (3.1)	PRKG1 (2.9)	ODZ3 (2.8)	TTLL7 (2.7)	CDKN1A (2.3)
GO:0006885	regulation of pH	0.27	>=0.20	ENSG00000250341 (3.4)	ENSG00000229243 (3.1)	ABCC5 (2.6)	C17orf46 (2.6)	PLB1 (2.1)	CCDC93 (2.1)	BRD7P3 (2.0)	KLHL3 (1.9)	ENSG00000249971 (1.8)	FARP2 (1.8)
GO:0010595	positive regulation of endothelial cell migration	0.27	>=0.20	SAMD4A (3.7)	ENSG00000226806 (3.5)	ENSG00000226249 (3.0)	NDNF (2.9)	GRB14 (2.8)	FUT11 (2.5)	EML1 (2.4)	ENSG00000250708 (2.3)	INHBA (2.3)	AFAP1 (2.3)
GO:0044455	mitochondrial membrane part	0.27	>=0.20	NDUFA4 (7.4)	CYC1 (6.9)	CHCHD1 (4.9)	CMC1 (4.2)	PPTC7 (3.8)	VPS29 (3.2)	HSPA9 (3.1)	OPLAH (2.3)	PARL (2.1)	ARFGEF2 (2.0)
GO:0005070	SH3/SH2 adaptor activity	0.27	>=0.20	ARHGAP27 (4.1)	DOK2 (3.5)	CD28 (2.9)	PRKACB (2.8)	PIK3R5 (2.7)	PLEKHM1 (2.7)	ENSG00000226856 (2.7)	CCDC141 (2.7)	METTL8 (2.5)	FMNL1 (2.4)
GO:0001935	endothelial cell proliferation	0.27	>=0.20	FLT4 (3.7)	OR51E1 (3.0)	GLIS3-AS1 (2.7)	FUT11 (2.6)	INHBA (2.5)	HS3ST3A1 (2.4)	GRB14 (2.4)	C17orf46 (2.3)	GRASP (2.1)	PCSK5 (2.0)
GO:0005539	glycosaminoglycan binding	0.27	>=0.20	CHSY3 (3.5)	INHBA (3.3)	GRB14 (3.0)	EML1 (2.6)	CCR1 (2.6)	PCSK5 (2.5)	NDNF (2.1)	IL1B (2.1)	SAMD4A (2.0)	EXT1 (2.0)
GO:0061180	mammary gland epithelium development	0.28	>=0.20	TBX3 (3.6)	GLIS3-AS1 (3.0)	UST (2.6)	HS3ST3A1 (2.5)	ZCWPW2 (2.4)	ETV4 (2.3)	GLI3 (2.2)	ZC3H3 (2.2)	EML1 (2.2)	IGF1R (2.2)
GO:0051222	positive regulation of protein transport	0.28	>=0.20	ENSG00000250626 (3.5)	ENSG00000227274 (2.8)	ZPLD1 (2.7)	CAGE1 (2.7)	TNIP3 (2.6)	ENSG00000236370 (2.5)	KIF16B (2.5)	MTMR11 (2.4)	AZI2 (2.4)	INHBA (2.4)
GO:0030947	regulation of vascular endothelial growth factor receptor signaling pathway	0.28	>=0.20	ENSG00000249971 (4.3)	HIGD1B (3.7)	GLIS3-AS1 (3.2)	FLT4 (3.0)	ST6GALNAC3 (2.6)	FAM124B (2.6)	ENSG00000250708 (2.4)	GJC1 (2.4)	CCDC141 (2.3)	TTLL7-IT1 (2.2)
GO:0001012	RNA polymerase II regulatory region DNA binding	0.28	>=0.20	TBX3 (4.1)	HS3ST4 (3.5)	ENSG00000170091 (2.9)	DPF3 (2.9)	RYR2 (2.8)	PLEKHA6 (2.6)	ENSG00000238018 (2.5)	FHOD3 (2.4)	RGMB (2.4)	SLC35F1 (2.3)
GO:0046640	regulation of alpha-beta T cell proliferation	0.28	>=0.20	ENSG00000237298 (3.9)	CREB5 (2.6)	ATF7IP2 (2.6)	ENSG00000250626 (2.4)	LINC00477 (2.4)	FABP3P2 (2.3)	ENSG00000249937 (2.3)	TBC1D4 (2.3)	CCR3 (2.3)	THAP5 (2.2)
GO:0032844	regulation of homeostatic process	0.28	>=0.20	ZPLD1 (3.4)	TMPRSS15 (2.6)	GRASP (2.6)	IGFN1 (2.3)	PRKACB (2.2)	RGS9 (2.1)	ENSG00000259330 (2.1)	ENSG00000250708 (2.0)	SPATC1 (2.0)	TBC1D4 (1.8)
GO:0046873	metal ion transmembrane transporter activity	0.28	>=0.20	CRHR1 (4.7)	ACVR1B (3.2)	DLGAP3 (3.0)	RGS6 (2.9)	TRIM9 (2.9)	SLC7A8 (2.8)	HCN1 (2.4)	ENSG00000224116 (2.3)	GFAP (2.3)	HS3ST4 (2.2)
GO:0016054	organic acid catabolic process	0.28	>=0.20	ACBD4 (3.1)	CYB5A (3.0)	CLDN14 (2.6)	ENSG00000237949 (2.3)	OPLAH (2.2)	CAMKMT (2.1)	DNASE2B (1.9)	MTHFD1 (1.8)	STEAP3 (1.7)	CCDC149 (1.6)
GO:0046395	carboxylic acid catabolic process	0.28	>=0.20	ACBD4 (3.1)	CYB5A (3.0)	CLDN14 (2.6)	ENSG00000237949 (2.3)	OPLAH (2.2)	CAMKMT (2.1)	DNASE2B (1.9)	MTHFD1 (1.8)	STEAP3 (1.7)	CCDC149 (1.6)
GO:0010035	response to inorganic substance	0.28	>=0.20	TMPRSS15 (3.9)	ATP6V0E1P2 (3.4)	LINC00473 (2.7)	STEAP3 (2.5)	CYB5A (2.3)	PEBP4 (2.3)	GYPC (2.2)	EGR1 (2.1)	ENSG00000237949 (2.1)	LCT (2.0)
GO:0019005	SCF ubiquitin ligase complex	0.28	>=0.20	HEXIM2 (2.9)	COG6 (2.9)	FAM160B1 (2.8)	ANAPC4 (2.7)	ZNFX1 (2.5)	ENSG00000214770 (2.5)	ATF7IP2 (2.3)	HCN1 (2.1)	IQSEC1 (2.1)	ENSG00000233008 (2.1)
GO:0000794	condensed nuclear chromosome	0.28	>=0.20	C17orf104 (8.4)	RAD9B (5.8)	CDC25C (5.3)	MCM6 (4.2)	ZRANB3 (3.7)	CNTROB (3.6)	ENSG00000250626 (3.5)	CCDC158 (3.4)	DBF4B (3.3)	CSE1L (3.0)
GO:0051090	regulation of sequence-specific DNA binding transcription factor activity	0.28	>=0.20	ZFP64 (2.6)	ENSG00000177822 (2.6)	GLIS1 (2.1)	ENSG00000259330 (2.1)	KIAA0913 (1.9)	C15orf2 (1.8)	KLF6 (1.7)	GRASP (1.6)	FAM53C (1.6)	MSX1 (1.6)
GO:0043547	positive regulation of GTPase activity	0.28	>=0.20	STRN (3.6)	FAM47E (3.4)	DOCK2 (2.6)	ARHGAP27 (2.6)	SIPA1L1 (2.5)	GIT2 (2.3)	ST6GALNAC3 (2.2)	RAB3GAP1 (2.1)	TTLL7 (2.0)	CNDP1 (1.9)
GO:0090090	negative regulation of canonical Wnt receptor signaling pathway	0.28	>=0.20	PCSK5 (3.1)	ST6GALNAC3 (2.7)	HS3ST3A1 (2.7)	ENSG00000249937 (2.7)	SCN10A (2.7)	TCTN1 (2.6)	C6orf204 (2.5)	ATP6V0E1P2 (2.5)	GLI2 (2.3)	MSX1 (2.3)
GO:0035162	embryonic hemopoiesis	0.28	>=0.20	FAM124B (3.7)	ENSG00000237298 (2.8)	ENSG00000226856 (2.6)	AFAP1 (2.5)	AFF1 (2.5)	SUDS3 (2.4)	TRIM24 (2.4)	USP40 (2.4)	C8orf37 (2.3)	STEAP3 (2.2)
GO:0006119	oxidative phosphorylation	0.28	>=0.20	CHCHD1 (4.7)	CMC1 (4.6)	NDUFA4 (4.5)	CYC1 (3.6)	VPS29 (3.2)	PPTC7 (2.4)	TRAPPC1 (2.3)	OPLAH (2.3)	OR51E1 (2.1)	ENSG00000177822 (1.9)
GO:0045778	positive regulation of ossification	0.28	>=0.20	UST (3.1)	ENSG00000235725 (2.6)	ENSG00000232507 (2.6)	ODZ3 (2.5)	CAMK2D (2.4)	NDNF (2.4)	LPHN3 (2.4)	PCSK5 (2.4)	PI16 (2.3)	C12orf76 (2.2)
GO:0002042	cell migration involved in sprouting angiogenesis	0.28	>=0.20	GRASP (4.0)	EGR1 (3.6)	MTMR11 (2.9)	ENSG00000238018 (2.9)	RGS6 (2.8)	PHF14 (2.6)	ENSG00000250708 (2.5)	R3HDM1 (2.2)	ENSG00000232507 (2.2)	ENSG00000224911 (2.2)
GO:0005248	voltage-gated sodium channel activity	0.28	>=0.20	CACNA2D1 (4.2)	TTLL7 (4.1)	LRRC4C (3.7)	RYR2 (3.6)	ENSG00000237887 (3.2)	LHFPL3 (3.1)	HCN1 (3.0)	PRKG1 (2.9)	ENSG00000170091 (2.9)	PLEKHA6 (2.9)
GO:0016197	endosomal transport	0.28	>=0.20	SNX13 (4.3)	VPS29 (3.8)	PLEKHM1 (3.3)	ANKRD13A (3.1)	COG6 (2.9)	CCDC93 (2.5)	GIT2 (2.5)	ARFGEF2 (2.4)	ARPC3 (2.3)	SUDS3 (2.2)
GO:0042059	negative regulation of epidermal growth factor receptor signaling pathway	0.28	>=0.20	PLEKHM1 (2.5)	SHARPIN (2.5)	CAMK2G (2.1)	ARHGAP10 (2.1)	SYNE2 (2.0)	ARPC3 (2.0)	C12orf76 (2.0)	BRD7P3 (1.9)	CAMKMT (1.9)	DHX8 (1.8)
GO:0005548	phospholipid transporter activity	0.28	>=0.20	ABCC5 (3.2)	PLEKHM1 (3.1)	PKD1 (2.6)	DGKD (2.3)	ARHGAP27 (2.2)	NDST2 (2.2)	ACVR1B (2.2)	FLT4 (2.2)	SIPA1L1 (1.9)	CNDP1 (1.9)
GO:0018108	peptidyl-tyrosine phosphorylation	0.28	>=0.20	FABP3P2 (3.2)	CREB5 (2.9)	PKD2L2 (2.8)	NDST2 (2.2)	HCAR1 (2.2)	LINC00477 (2.2)	TNFSF11 (2.0)	ENSG00000256906 (2.0)	ENSG00000250626 (1.9)	UST (1.9)
GO:0051925	regulation of calcium ion transport via voltage-gated calcium channel activity	0.28	>=0.20	PKD2L2 (3.1)	CRHR1 (3.0)	ENSG00000224116 (2.8)	DLGAP3 (2.7)	ENSG00000250341 (2.7)	ENSG00000226249 (2.6)	GUCY2D (2.6)	SYNE1 (2.5)	GRASP (2.5)	MACROD2 (2.4)
GO:0051480	cytosolic calcium ion homeostasis	0.28	>=0.20	RGS9 (3.1)	GUCY2D (2.9)	OPN4 (2.8)	PRKG1 (2.7)	ENSG00000232507 (2.7)	C12orf76 (2.7)	C15orf2 (2.7)	ENSG00000226249 (2.7)	FAM124B (2.6)	PI16 (2.4)
GO:0030728	ovulation	0.28	>=0.20	ZCWPW2 (3.1)	HCAR1 (3.1)	IGFN1 (2.7)	ENSG00000233008 (2.5)	INHBA (2.5)	IL1A (2.3)	ZPLD1 (2.3)	TTLL7-IT1 (2.3)	ENSG00000251582 (2.3)	LINC00473 (2.3)
GO:0035567	non-canonical Wnt receptor signaling pathway	0.28	>=0.20	WNT8A (3.4)	HS3ST3A1 (2.9)	C8orf37 (2.7)	C17orf69 (2.7)	ST6GALNAC3 (2.6)	GLI2 (2.4)	MN1 (2.4)	ENSG00000249937 (2.4)	GLIS3-AS1 (2.4)	ODZ3 (2.3)
GO:0031267	small GTPase binding	0.29	>=0.20	KIF16B (3.4)	TJP1 (2.9)	ARFGEF2 (2.6)	FARP2 (2.5)	TTLL7 (2.5)	SIPA1L1 (2.4)	CTNNA1 (2.4)	CCDC149 (2.3)	UBR4 (2.3)	DGKD (2.3)
GO:0000152	nuclear ubiquitin ligase complex	0.29	>=0.20	CDC25C (4.7)	ANAPC7 (3.1)	TRAPPC1 (2.9)	ANAPC4 (2.7)	MCM6 (2.6)	CMC1 (2.6)	ZC3H3 (2.3)	ZRANB3 (2.2)	HEXIM2 (2.1)	SUPT3H (2.0)
GO:0006760	folic acid-containing compound metabolic process	0.29	>=0.20	ENSG00000259527 (3.5)	DICER1-AS (3.3)	PLD5 (3.2)	ENSG00000226856 (2.9)	TMPRSS15 (2.7)	USP40 (2.6)	C15orf2 (2.6)	C8orf37 (2.4)	OPLAH (2.2)	LCT (2.2)
GO:0030949	positive regulation of vascular endothelial growth factor receptor signaling pathway	0.29	>=0.20	GLIS3-AS1 (3.5)	NELL1 (3.1)	ENSG00000249971 (2.9)	HEXIM2 (2.7)	ST6GALNAC3 (2.2)	HIGD1B (2.2)	FLT4 (2.2)	ENSG00000250708 (2.1)	NPY6R (2.0)	FABP3P2 (2.0)
GO:0004715	non-membrane spanning protein tyrosine kinase activity	0.29	>=0.20	HVCN1 (3.8)	ZNFX1 (3.0)	DGKD (2.7)	SHARPIN (2.7)	PARP10 (2.3)	ARHGAP27 (2.3)	SERTAD2 (2.3)	C6orf204 (2.3)	FAM124B (2.2)	SYNE1 (2.2)
GO:0005267	potassium channel activity	0.29	>=0.20	CRHR1 (5.7)	HCN1 (4.1)	RGS6 (3.6)	KCNJ3 (3.5)	DLGAP3 (3.3)	TTLL7 (3.0)	NELL1 (2.9)	TRIM9 (2.8)	CACNA2D1 (2.8)	KCND3 (2.8)
GO:0005680	anaphase-promoting complex	0.29	>=0.20	CDC25C (4.5)	ANAPC4 (3.3)	TRAPPC1 (2.9)	COG6 (2.7)	PPP1CC (2.6)	CMC1 (2.4)	ZC3H3 (2.2)	ANAPC7 (2.0)	ORC5 (2.0)	ANKRD13A (2.0)
GO:0044282	small molecule catabolic process	0.29	>=0.20	CYB5A (3.0)	OPLAH (2.7)	ACBD4 (2.5)	CLDN14 (2.4)	CAMKMT (2.1)	MTHFD1 (2.0)	PEBP4 (1.8)	INSIG2 (1.8)	ENSG00000237949 (1.8)	STEAP3 (1.7)
GO:0030983	mismatched DNA binding	0.29	>=0.20	MCM6 (3.6)	ORC5 (3.5)	ZRANB3 (3.4)	ANAPC4 (2.9)	MTHFD1 (2.9)	ENSG00000214770 (2.8)	IFT81 (2.5)	C17orf104 (2.4)	CSE1L (2.4)	PHF14 (2.2)
GO:0032319	regulation of Rho GTPase activity	0.29	>=0.20	FAM47E (4.1)	SPATC1 (4.0)	ENSG00000256906 (4.0)	ARHGAP27 (2.7)	ARPC3 (2.6)	PLB1 (2.4)	ENSG00000237887 (2.4)	CCDC149 (2.3)	ENSG00000177822 (2.2)	RGMB (2.0)
GO:0043022	ribosome binding	0.29	>=0.20	HSPA9 (3.3)	ENSG00000222937 (3.1)	SSR1 (3.0)	SEC24C (2.8)	STAU1 (2.5)	KIAA0913 (2.4)	HDLBP (2.3)	SIL1 (2.2)	UBR4 (2.0)	DHX8 (2.0)
GO:0050729	positive regulation of inflammatory response	0.29	>=0.20	ENSG00000250626 (3.3)	TNIP3 (2.7)	ENSG00000236370 (2.5)	NDST2 (2.4)	RPGRIP1 (2.4)	IL1A (2.4)	CCR3 (2.3)	INHBA (2.3)	TBC1D4 (2.3)	SPATC1 (2.3)
GO:0051568	histone H3-K4 methylation	0.29	>=0.20	TRIM24 (3.0)	XPO7 (2.7)	TCHP (2.6)	UBR4 (2.4)	PPP1CC (2.1)	CECR2 (2.1)	KDM3B (2.1)	ORC5 (2.0)	ANKRD13A (1.9)	FAM13B (1.9)
GO:0034702	ion channel complex	0.29	>=0.20	HCN1 (5.0)	CACNA2D1 (4.8)	CRHR1 (4.3)	KCNJ3 (3.4)	HS3ST4 (3.3)	TTLL7 (3.2)	NELL1 (3.0)	DLGAP3 (2.9)	ENSG00000170091 (2.9)	KCND3 (2.9)
GO:0042809	vitamin D receptor binding	0.29	>=0.20	KDM3B (3.7)	DHX8 (3.3)	FAM53C (2.9)	ENSG00000224911 (2.7)	SUDS3 (2.4)	STK25 (2.3)	HNRNPA0 (2.2)	CCDC43 (2.1)	RAB3GAP1 (2.1)	NMT1 (2.0)
GO:0001504	neurotransmitter uptake	0.29	>=0.20	LHFPL3 (3.9)	PEBP4 (3.3)	HEXIM2 (3.3)	ENSG00000170091 (3.2)	ENSG00000237949 (3.0)	TRAM1L1 (2.5)	C12orf76 (2.4)	METTL8 (2.4)	RGS9 (2.3)	C17orf46 (2.3)
GO:0032835	glomerulus development	0.29	>=0.20	ENSG00000229243 (4.6)	ITGA8 (4.4)	OR51E1 (2.8)	ENSG00000251582 (2.7)	HCAR1 (2.5)	ENSG00000237887 (2.4)	NELL1 (2.2)	PLD5 (2.1)	CAGE1 (2.1)	KAT6B (2.0)
GO:0032494	response to peptidoglycan	0.29	>=0.20	ENSG00000256906 (3.3)	CAGE1 (3.1)	CLDN14 (3.0)	ENSG00000226856 (2.8)	IL1B (2.5)	ENSG00000236370 (2.3)	AZI2 (2.2)	FAM53C (2.2)	KIF16B (2.2)	FAM47E (2.1)
GO:0006544	glycine metabolic process	0.29	>=0.20	ENSG00000233008 (2.8)	CLDN14 (2.7)	TCTN1 (2.6)	ENSG00000229243 (2.5)	PMFBP1 (2.1)	ENSG00000249971 (2.1)	ENSG00000250708 (2.0)	MACROD2 (1.9)	TCHP (1.9)	FABP3P2 (1.8)
GO:0042162	telomeric DNA binding	0.29	>=0.20	GPN3 (3.2)	CNTROB (2.8)	HNRNPA0 (2.6)	PHF14 (2.6)	SYNE1 (2.5)	ENSG00000204650 (2.4)	HEXIM2 (2.3)	CTNNA3 (2.1)	KAT6B (2.1)	ENSG00000222937 (2.0)
GO:0016705	oxidoreductase activity, acting on paired donors, with incorporation or reduction of molecular oxygen	0.29	>=0.20	CYB5A (3.4)	CNDP1 (2.9)	ENSG00000237949 (2.8)	INHBA (2.6)	CLDN14 (2.3)	INSIG2 (2.2)	FUT11 (2.1)	CHSY3 (2.1)	NDST2 (1.7)	ESR2 (1.7)
GO:0001673	male germ cell nucleus	0.29	>=0.20	C17orf104 (6.9)	ZPBP (6.3)	SPATC1 (4.6)	CCDC158 (4.0)	MCM6 (2.9)	CAGE1 (2.7)	RPGRIP1 (2.6)	C17orf46 (2.5)	CSE1L (2.4)	ZRANB3 (2.4)
GO:0005385	zinc ion transmembrane transporter activity	0.29	>=0.20	SLC7A8 (3.7)	C17orf46 (3.0)	GPAA1 (2.9)	ACVR1B (2.8)	EXOSC4 (2.6)	CAB39L (2.5)	ENSG00000259450 (2.5)	CTNNA3 (2.3)	ENSG00000214770 (2.3)	CNDP1 (2.2)
GO:0004386	helicase activity	0.29	>=0.20	EFTUD2 (4.3)	ANAPC4 (3.9)	DHX8 (3.6)	CSE1L (3.1)	TCHP (3.0)	SEC24C (2.9)	MCM6 (2.9)	PHF14 (2.8)	USP40 (2.8)	HEATR5B (2.7)
GO:0060412	ventricular septum morphogenesis	0.29	>=0.20	TTLL7-IT1 (4.4)	FAM160B1 (2.9)	HS3ST3A1 (2.7)	C8orf37 (2.6)	SCN5A (2.5)	SHROOM3 (2.3)	ST6GALNAC3 (2.2)	PCSK5 (2.1)	NPY6R (2.1)	MGAT5 (2.0)
GO:0003730	mRNA 3'-UTR binding	0.29	>=0.20	GJC1 (3.3)	ZPBP (3.2)	IGF1R (2.8)	ATF7IP2 (2.8)	METTL22 (2.8)	CAGE1 (2.7)	DCUN1D1 (2.6)	DICER1 (2.3)	PPP1CC (2.3)	IFT81 (2.1)
GO:0005782	peroxisomal matrix	0.29	>=0.20	CYB5A (3.8)	ACBD4 (3.0)	IL37 (2.8)	TRIM24 (2.6)	CLDN14 (2.5)	CNDP1 (2.1)	STAU1 (2.0)	GRB14 (1.9)	UBXN4 (1.8)	C17orf104 (1.7)
GO:0031907	microbody lumen	0.29	>=0.20	CYB5A (3.8)	ACBD4 (3.0)	IL37 (2.8)	TRIM24 (2.6)	CLDN14 (2.5)	CNDP1 (2.1)	STAU1 (2.0)	GRB14 (1.9)	UBXN4 (1.8)	C17orf104 (1.7)
GO:0043401	steroid hormone mediated signaling pathway	0.29	>=0.20	KAT6B (2.7)	GRB14 (2.6)	PLCD3 (2.5)	TMPRSS15 (2.4)	GRASP (2.4)	ACBD4 (2.2)	SUDS3 (2.2)	KIF16B (2.1)	ZCWPW2 (2.1)	DAB1 (2.1)
GO:0009881	photoreceptor activity	0.29	>=0.20	C2orf71 (7.9)	OPN4 (4.2)	RPGRIP1 (3.6)	GUCY2D (3.2)	IL37 (2.7)	ZPBP (2.6)	CECR2 (2.1)	ENSG00000226806 (2.1)	EML1 (1.9)	HMHB1 (1.9)
GO:0001841	neural tube formation	0.29	>=0.20	CECR2 (3.3)	ENSG00000177822 (3.2)	WNT8A (2.8)	ULK4 (2.8)	GLI3 (2.7)	ENSG00000222937 (2.7)	ENSG00000249937 (2.6)	DCAKD (2.6)	GJC1 (2.6)	IFT81 (2.6)
GO:0032412	regulation of ion transmembrane transporter activity	0.29	>=0.20	PKD2L2 (3.5)	MACROD2 (3.3)	SYNE1 (2.8)	CRHR1 (2.8)	ENSG00000226856 (2.7)	DLGAP3 (2.6)	REEP2 (2.4)	ENSG00000226249 (2.3)	RGS6 (2.2)	KCND3 (2.2)
GO:0030247	polysaccharide binding	0.29	>=0.20	CHSY3 (3.4)	INHBA (3.0)	CCR1 (2.8)	EML1 (2.7)	GRB14 (2.6)	NDNF (2.6)	PCSK5 (2.2)	EXT1 (2.1)	PI16 (2.1)	TNS1 (1.9)
GO:0001871	pattern binding	0.29	>=0.20	CHSY3 (3.4)	INHBA (3.0)	CCR1 (2.8)	EML1 (2.7)	GRB14 (2.6)	NDNF (2.6)	PCSK5 (2.2)	EXT1 (2.1)	PI16 (2.1)	TNS1 (1.9)
GO:0016655	oxidoreductase activity, acting on NADH or NADPH, quinone or similar compound as acceptor	0.3	>=0.20	NDUFA4 (7.5)	CYC1 (6.0)	CHCHD1 (5.7)	CMC1 (4.7)	VPS29 (4.0)	OPLAH (2.4)	HSPA9 (2.1)	PPTC7 (2.0)	TRAPPC1 (2.0)	PARL (2.0)
GO:0006000	fructose metabolic process	0.3	>=0.20	C2orf61 (3.6)	FUT11 (3.3)	INSIG2 (3.0)	DICER1-AS (2.8)	CLDN14 (2.4)	LCT (2.2)	ZCWPW2 (2.2)	ENSG00000237298 (2.0)	PEBP4 (2.0)	ENSG00000204650 (2.0)
GO:0045987	positive regulation of smooth muscle contraction	0.3	>=0.20	OPN4 (3.6)	ENSG00000249971 (3.0)	AFAP1 (2.9)	GLIS3-AS1 (2.8)	ENSG00000235725 (2.8)	LCT (2.7)	MACROD2 (2.6)	PRKG1 (2.5)	C12orf76 (2.4)	ENSG00000204650 (2.2)
GO:0006650	glycerophospholipid metabolic process	0.3	>=0.20	GPAA1 (3.5)	SHARPIN (3.3)	PLD5 (2.7)	PKD2L2 (2.4)	ANAPC7 (2.1)	STRN (2.0)	CMC1 (2.0)	CAMKMT (1.8)	C17orf46 (1.8)	PLEKHM1 (1.8)
GO:0033280	response to vitamin D	0.3	>=0.20	ATP6V0E1P2 (3.8)	PLD5 (3.2)	LINC00473 (3.1)	THAP5 (2.7)	ENSG00000233008 (2.3)	ENSG00000226806 (2.3)	ENSG00000251582 (2.2)	IGF1R (2.0)	STEAP3 (1.9)	USP40 (1.9)
GO:0048194	Golgi vesicle budding	0.3	>=0.20	COG6 (6.3)	HDLBP (5.0)	SEC24C (4.9)	ZCWPW2 (3.9)	SSR1 (3.7)	RAB3GAP1 (2.5)	ENSG00000251582 (2.2)	TRAPPC1 (2.2)	FARP2 (2.1)	HEATR5B (2.1)
GO:0060349	bone morphogenesis	0.3	>=0.20	NDNF (3.3)	ENSG00000259450 (2.9)	MSX1 (2.8)	PCSK5 (2.6)	BRD7P3 (2.5)	GLIS1 (2.4)	GLIS3-AS1 (2.4)	ODZ3 (2.3)	MTMR11 (2.2)	GLI3 (2.2)
GO:0043370	regulation of CD4-positive, alpha-beta T cell differentiation	0.3	>=0.20	CREB5 (2.8)	ENSG00000204650 (2.7)	NDST2 (2.7)	TBC1D4 (2.6)	ENSG00000229243 (2.4)	FAM124B (2.4)	ENSG00000237298 (2.3)	MGAT5 (2.3)	ENSG00000214770 (2.2)	TNIP3 (2.1)
GO:0042440	pigment metabolic process	0.3	>=0.20	MITF (5.2)	GYPC (4.6)	XPO7 (3.3)	CHSY3 (2.8)	OPN4 (2.4)	LINC00473 (2.4)	ABCC5 (2.3)	ENSG00000197830 (2.3)	ENSG00000229243 (2.1)	C8orf37 (2.1)
GO:0016125	sterol metabolic process	0.3	>=0.20	CYB5A (2.8)	CLDN14 (2.7)	OPLAH (2.7)	SUPT3H (2.4)	ENSG00000227274 (2.3)	YSK4 (2.1)	ENSG00000224116 (2.0)	SIL1 (1.9)	CAB39L (1.8)	ESR2 (1.7)
GO:0004879	ligand-activated sequence-specific DNA binding RNA polymerase II transcription factor activity	0.3	>=0.20	EGR1 (3.7)	TBX3 (3.6)	GRB14 (3.3)	KIF16B (3.2)	TBC1D4 (2.9)	PLCD3 (2.7)	GRASP (2.7)	C2orf71 (2.6)	ACBD4 (2.4)	LINC00473 (2.3)
GO:0008289	lipid binding	0.3	>=0.20	LCT (3.2)	CYB5A (3.2)	MITF (3.0)	C6orf145 (2.9)	CAMK2D (2.9)	TMPRSS15 (2.8)	ACBD4 (2.7)	IQSEC1 (2.7)	CTSB (2.1)	CNDP1 (2.0)
GO:0001656	metanephros development	0.3	>=0.20	ITGA8 (3.1)	NELL1 (3.1)	GLIS1 (2.5)	ST6GALNAC3 (2.4)	ENSG00000249937 (2.2)	NDNF (2.2)	KCND3 (2.1)	ENSG00000233008 (2.1)	ETV4 (2.1)	TBX3 (2.1)
GO:0048598	embryonic morphogenesis	0.3	>=0.20	GLIS1 (3.5)	MSX1 (3.4)	GLI3 (3.3)	HS3ST3A1 (3.0)	ZFP64 (2.8)	GJC1 (2.8)	ST6GALNAC3 (2.7)	NDNF (2.6)	WNT8A (2.3)	UST (2.1)
GO:0046847	filopodium assembly	0.3	>=0.20	KLHL3 (3.0)	ENSG00000233008 (2.9)	PRKACB (2.4)	CREB5 (2.3)	PLEC (2.2)	PLEKHA6 (2.2)	ARHGAP27 (2.2)	ZPLD1 (2.1)	METTL8 (2.1)	AZI2 (2.1)
GO:0007623	circadian rhythm	0.3	>=0.20	LINC00477 (3.5)	ZCWPW2 (2.7)	C2orf61 (2.6)	MACROD2 (2.5)	PKD2L2 (2.5)	PEBP4 (2.5)	DNASE2B (2.4)	TMPRSS15 (2.4)	C12orf76 (2.3)	CTNNA3 (2.1)
GO:0045637	regulation of myeloid cell differentiation	0.3	>=0.20	PKD2L2 (3.0)	ENSG00000259527 (3.0)	FAM160B1 (2.9)	CHD9 (2.7)	ENSG00000250626 (2.6)	AFF1 (2.5)	GYPC (2.4)	GRASP (2.1)	HNRNPC (2.1)	ENSG00000259330 (2.0)
GO:0007599	hemostasis	0.3	>=0.20	ENSG00000259330 (3.6)	PRKCA (3.0)	C12orf76 (2.7)	ABCC4 (2.5)	DOK2 (2.4)	FAM124B (2.4)	ENSG00000224116 (2.2)	SYNE1 (2.0)	EML6 (1.9)	ENSG00000250708 (1.9)
GO:0030291	protein serine/threonine kinase inhibitor activity	0.3	>=0.20	HEXIM1 (3.7)	ACBD4 (3.1)	FAM53C (3.0)	KLHL8 (2.9)	ENSG00000232507 (2.8)	CCDC43 (2.8)	C1QL1 (2.7)	PLCD3 (2.6)	C6orf145 (2.5)	TTLL7 (2.4)
GO:0051091	positive regulation of sequence-specific DNA binding transcription factor activity	0.3	>=0.20	ENSG00000229243 (3.8)	ENSG00000177822 (2.9)	TTLL7-IT1 (2.9)	CREB5 (2.8)	ENSG00000256906 (2.2)	NDST2 (2.1)	CCR3 (2.1)	ARPC3 (2.0)	ULK4 (2.0)	ENSG00000251582 (2.0)
GO:0010639	negative regulation of organelle organization	0.3	>=0.20	ZC3H3 (2.8)	ZRANB3 (2.3)	VPS29 (2.2)	HNRNPC (2.1)	PPP1CC (2.0)	ZFP64 (1.9)	TRAPPC1 (1.9)	TRIM24 (1.8)	STK25 (1.7)	CDC25C (1.7)
GO:2000147	positive regulation of cell motility	0.3	>=0.20	AFAP1 (3.0)	ARHGAP10 (2.9)	GLIS3-AS1 (2.8)	SAMD4A (2.8)	CLDN14 (2.6)	EXT1 (2.6)	HS3ST3A1 (2.5)	INHBA (2.4)	CTNNA3 (2.3)	TJP1 (2.3)
GO:0009792	embryo development ending in birth or egg hatching	0.3	>=0.20	CECR2 (2.8)	MSX1 (2.6)	ZFP64 (2.6)	GLI3 (2.5)	DCAKD (2.3)	GLI2 (2.2)	WNT8A (2.2)	HS3ST3A1 (2.2)	MN1 (2.2)	DBF4B (2.2)
GO:0001085	RNA polymerase II transcription factor binding	0.3	>=0.20	ENSG00000259527 (2.6)	KLF6 (2.3)	CTNNA3 (2.2)	AFF1 (2.2)	ENSG00000226856 (2.1)	RYR2 (2.1)	ENSG00000238018 (2.0)	TCHP (2.0)	CDKN1A (1.9)	EXT1 (1.8)
GO:0000272	polysaccharide catabolic process	0.3	>=0.20	CAMK2G (2.9)	PLB1 (2.7)	DNASE2B (2.6)	PMFBP1 (2.6)	STEAP3 (2.5)	ENSG00000237949 (2.5)	ENSG00000237298 (2.5)	C17orf69 (2.4)	DPF3 (2.3)	SYNE1 (2.2)
GO:0060445	branching involved in salivary gland morphogenesis	0.3	>=0.20	CAGE1 (3.4)	ENSG00000251582 (3.4)	ENSG00000236370 (2.8)	ENSG00000249971 (2.7)	GYPC (2.7)	ENSG00000250341 (2.5)	NDST2 (2.2)	EML1 (2.1)	MGAT5 (2.1)	LAMB3 (2.1)
GO:0045182	translation regulator activity	0.3	>=0.20	ZPBP (4.6)	C17orf104 (4.3)	ATF7IP2 (3.4)	GJC1 (2.9)	SERTAD2 (2.9)	RPGRIP1 (2.8)	ENSG00000204650 (2.7)	ETF1 (2.7)	RGMB (2.4)	PPTC7 (2.3)
GO:0007389	pattern specification process	0.3	>=0.20	MSX1 (3.3)	GLIS1 (3.0)	ZFP64 (2.8)	EML1 (2.8)	GLI2 (2.7)	NDNF (2.6)	ENSG00000224911 (2.4)	GLI3 (2.4)	ST6GALNAC3 (2.3)	UST (2.1)
GO:0001658	branching involved in ureteric bud morphogenesis	0.3	>=0.20	GLIS1 (3.9)	ENSG00000229243 (3.5)	ENSG00000177822 (3.1)	ITGA8 (2.4)	NELL1 (2.3)	NDNF (2.3)	ST6GALNAC3 (2.2)	GLI2 (2.1)	ZCWPW2 (2.1)	C15orf2 (2.0)
GO:0043270	positive regulation of ion transport	0.3	>=0.20	ENSG00000224116 (3.4)	HIGD1B (3.4)	ENSG00000226249 (3.1)	PDZD2 (3.0)	OPN4 (2.6)	FAM124B (2.6)	RGS9 (2.3)	ENSG00000232507 (2.3)	ENSG00000259330 (2.2)	C12orf76 (2.2)
GO:0072074	kidney mesenchyme development	0.3	>=0.20	ITGA8 (3.1)	ENSG00000229243 (3.0)	ENSG00000249971 (3.0)	ENSG00000259527 (2.6)	NELL1 (2.3)	ENSG00000227274 (2.1)	ENSG00000251582 (2.1)	THAP5 (2.1)	ENSG00000226249 (2.1)	ENSG00000237298 (2.0)
GO:0016126	sterol biosynthetic process	0.31	>=0.20	OPLAH (2.5)	CYB5A (2.4)	SUPT3H (2.4)	LCT (2.2)	ENSG00000232507 (1.8)	ENSG00000224116 (1.8)	SCN10A (1.8)	FAM47E (1.8)	CAGE1 (1.7)	BRD7P3 (1.7)
GO:0003279	cardiac septum development	0.31	>=0.20	SCN5A (3.4)	ST6GALNAC3 (2.8)	DPF3 (2.8)	HS3ST3A1 (2.8)	LINC00477 (2.8)	SHROOM3 (2.8)	TTLL7-IT1 (2.6)	CTNNA3 (2.6)	NPY6R (2.6)	RYR2 (2.6)
GO:0005746	mitochondrial respiratory chain	0.31	>=0.20	NDUFA4 (7.4)	CYC1 (6.7)	CHCHD1 (5.1)	CMC1 (4.5)	VPS29 (3.3)	PPTC7 (2.7)	OPLAH (2.5)	HSPA9 (2.5)	PLN (2.2)	TRAPPC1 (2.2)
GO:0070469	respiratory chain	0.31	>=0.20	NDUFA4 (7.6)	CYC1 (6.6)	CHCHD1 (5.1)	CMC1 (4.3)	VPS29 (3.2)	PPTC7 (2.8)	OPLAH (2.7)	HSPA9 (2.6)	PLN (2.2)	TRAPPC1 (2.2)
GO:0014909	smooth muscle cell migration	0.31	>=0.20	ENSG00000232507 (3.1)	ARHGAP10 (3.0)	ENSG00000229243 (2.9)	TNS1 (2.9)	HCAR1 (2.8)	FAM47E (2.5)	PCSK5 (2.4)	ENSG00000259330 (2.3)	FUT11 (2.3)	DGKD (2.2)
GO:0045165	cell fate commitment	0.31	>=0.20	LINC00477 (3.4)	SHROOM3 (3.0)	GLIS1 (2.7)	MSX1 (2.4)	ENSG00000238018 (2.4)	VGLL2 (2.3)	FABP3P2 (2.2)	OR51E1 (2.1)	LHFPL3 (2.0)	FLT4 (1.9)
GO:0045652	regulation of megakaryocyte differentiation	0.31	>=0.20	ARPC3 (2.8)	TTLL7-IT1 (2.6)	ENSG00000259527 (2.6)	ENSG00000233008 (2.4)	HMHB1 (2.3)	MACROD2 (2.1)	ENSG00000249971 (2.1)	ENSG00000250626 (2.1)	C17orf46 (2.0)	HNRNPC (1.8)
GO:2000516	positive regulation of CD4-positive, alpha-beta T cell activation	0.31	>=0.20	FAM124B (3.6)	C8orf37 (3.3)	CLDN14 (2.5)	LINC00473 (2.4)	SPATC1 (2.4)	GYPC (2.4)	TBC1D4 (2.4)	ENSG00000204650 (2.4)	C17orf69 (2.4)	NDST2 (2.3)
GO:0043372	positive regulation of CD4-positive, alpha-beta T cell differentiation	0.31	>=0.20	FAM124B (3.6)	C8orf37 (3.3)	CLDN14 (2.5)	LINC00473 (2.4)	SPATC1 (2.4)	GYPC (2.4)	TBC1D4 (2.4)	ENSG00000204650 (2.4)	C17orf69 (2.4)	NDST2 (2.3)
GO:0004709	MAP kinase kinase kinase activity	0.31	>=0.20	ARID5B (3.1)	SYNE2 (2.9)	NDST2 (2.9)	ARHGAP27 (2.7)	IQSEC1 (2.4)	KLF6 (2.3)	TTLL7-IT1 (2.3)	BRD7P3 (2.1)	ATP6V0E1P2 (2.1)	GIT2 (1.9)
GO:0008286	insulin receptor signaling pathway	0.31	>=0.20	HCAR1 (3.7)	ENSG00000249971 (3.2)	ARFGEF2 (3.0)	ABCC5 (2.6)	PLEKHM1 (2.5)	CAB39L (2.5)	WBSCR17 (2.2)	IQSEC1 (2.2)	GLIS3-AS1 (2.2)	PKD1 (2.0)
GO:0015291	secondary active transmembrane transporter activity	0.31	>=0.20	CNDP1 (4.5)	SLC7A8 (3.2)	ACVR1B (2.7)	GLIS1 (2.7)	ST6GALNAC3 (2.6)	GFAP (2.5)	DPF3 (2.5)	LPAR3 (2.2)	ABCC4 (2.1)	PEBP4 (2.1)
GO:0030335	positive regulation of cell migration	0.31	>=0.20	AFAP1 (3.1)	ARHGAP10 (2.8)	SAMD4A (2.8)	GLIS3-AS1 (2.7)	CLDN14 (2.6)	EXT1 (2.6)	TJP1 (2.4)	INHBA (2.3)	CTNNA3 (2.3)	HS3ST3A1 (2.2)
GO:2001252	positive regulation of chromosome organization	0.31	>=0.20	C17orf46 (3.8)	ANKRD13A (3.1)	FAM124B (2.8)	HNRNPC (2.7)	ZPLD1 (2.7)	GIT2 (2.3)	CCR3 (2.2)	ENSG00000259527 (2.1)	ENSG00000214770 (1.9)	CNTROB (1.9)
GO:0033627	cell adhesion mediated by integrin	0.31	>=0.20	HCAR1 (3.1)	CLDN14 (2.7)	ANKRD13A (2.4)	ENSG00000222937 (2.4)	FAM47E (2.4)	ENSG00000249971 (2.3)	LAMB3 (2.2)	AFAP1 (2.2)	FLT4 (2.1)	ENSG00000256906 (2.1)
GO:0007492	endoderm development	0.31	>=0.20	WNT8A (5.8)	C17orf69 (4.2)	ETV4 (2.9)	ENSG00000256906 (2.8)	SCN10A (2.4)	DAB1 (2.3)	YSK4 (2.1)	ZPLD1 (1.9)	ENSG00000238018 (1.9)	SHROOM3 (1.8)
GO:0015807	L-amino acid transport	0.31	>=0.20	PLB1 (3.5)	CNDP1 (3.3)	TRAM1L1 (3.0)	ENSG00000237949 (3.0)	ENSG00000214770 (2.8)	HS3ST4 (2.5)	ACVR1B (2.2)	DAB1 (2.1)	LHFPL3 (2.1)	PMFBP1 (1.9)
GO:0006635	fatty acid beta-oxidation	0.31	>=0.20	OPLAH (2.6)	EML6 (2.3)	ZPLD1 (2.1)	CMC1 (2.0)	ACBD4 (1.9)	CYB5A (1.9)	CAB39L (1.7)	ENSG00000177822 (1.7)	CAMKMT (1.5)	USP40 (1.5)
GO:0006892	post-Golgi vesicle-mediated transport	0.31	>=0.20	RAB3GAP1 (3.5)	CHD9 (3.4)	C17orf69 (3.1)	COG6 (3.0)	HEATR5B (2.9)	SEC24C (2.8)	ARFGEF2 (2.7)	WNT8A (2.6)	CCDC149 (2.4)	CCDC93 (2.3)
GO:0034620	cellular response to unfolded protein	0.31	>=0.20	ENSG00000222937 (4.0)	THAP5 (4.0)	FAM47E (3.1)	SIL1 (2.7)	UBXN4 (2.6)	HDLBP (2.6)	SSR1 (2.6)	EML6 (2.6)	CHD9 (2.5)	CAB39L (2.4)
GO:0030968	endoplasmic reticulum unfolded protein response	0.31	>=0.20	ENSG00000222937 (4.0)	THAP5 (4.0)	FAM47E (3.1)	SIL1 (2.7)	UBXN4 (2.6)	HDLBP (2.6)	SSR1 (2.6)	EML6 (2.6)	CHD9 (2.5)	CAB39L (2.4)
GO:0042439	ethanolamine-containing compound metabolic process	0.31	>=0.20	PLD5 (3.3)	PEBP4 (3.1)	C12orf76 (2.7)	PKD2L2 (2.5)	CLDN14 (2.5)	FARP2 (2.4)	ENSG00000237949 (2.2)	C17orf46 (2.2)	MAP6D1 (2.1)	C2orf61 (2.0)
GO:0033540	fatty acid beta-oxidation using acyl-CoA oxidase	0.31	>=0.20	ACBD4 (2.9)	CYB5A (2.7)	TRIM24 (2.7)	TMPRSS15 (2.6)	DAB1 (2.4)	SHARPIN (2.3)	ZCWPW2 (2.1)	TRAK1 (2.1)	GUCY2D (2.1)	ENSG00000237887 (1.9)
GO:0030964	NADH dehydrogenase complex	0.31	>=0.20	NDUFA4 (7.7)	CYC1 (6.3)	CHCHD1 (5.7)	CMC1 (4.2)	VPS29 (3.4)	PPTC7 (2.5)	TRAPPC1 (2.4)	OPLAH (2.4)	HSPA9 (2.2)	PARL (1.9)
GO:0045271	respiratory chain complex I	0.31	>=0.20	NDUFA4 (7.7)	CYC1 (6.3)	CHCHD1 (5.7)	CMC1 (4.2)	VPS29 (3.4)	PPTC7 (2.5)	TRAPPC1 (2.4)	OPLAH (2.4)	HSPA9 (2.2)	PARL (1.9)
GO:0005747	mitochondrial respiratory chain complex I	0.31	>=0.20	NDUFA4 (7.7)	CYC1 (6.3)	CHCHD1 (5.7)	CMC1 (4.2)	VPS29 (3.4)	PPTC7 (2.5)	TRAPPC1 (2.4)	OPLAH (2.4)	HSPA9 (2.2)	PARL (1.9)
GO:0005160	transforming growth factor beta receptor binding	0.31	>=0.20	SAMD4A (2.9)	TBX3 (2.7)	MYOCD (2.6)	GRASP (2.5)	TPM1 (2.1)	FAM160B1 (1.9)	CCDC93 (1.9)	GLIS3-AS1 (1.9)	ENSG00000259330 (1.8)	CYB5A (1.8)
GO:0001818	negative regulation of cytokine production	0.32	>=0.20	AZI2 (3.6)	PARP10 (3.5)	ZNFX1 (3.2)	PI16 (2.8)	CCR3 (2.8)	DOK2 (2.3)	HMHB1 (2.2)	CCR1 (2.1)	ENSG00000237298 (2.0)	GRINA (1.8)
GO:0009954	proximal/distal pattern formation	0.32	>=0.20	GLIS1 (2.6)	ZFP64 (2.6)	NDNF (2.4)	ENSG00000229243 (2.1)	ULK4 (2.1)	UST (2.1)	ENSG00000259450 (2.0)	GLI3 (2.0)	GJC1 (1.9)	GYPC (1.8)
GO:0035967	cellular response to topologically incorrect protein	0.32	>=0.20	THAP5 (4.1)	ENSG00000222937 (3.5)	FAM47E (2.8)	EML6 (2.8)	HDLBP (2.7)	SIL1 (2.7)	SSR1 (2.4)	UBXN4 (2.4)	SEC24C (2.4)	CHD9 (2.4)
GO:0042379	chemokine receptor binding	0.32	>=0.20	IL1B (8.2)	TNIP3 (6.2)	IL1A (6.0)	INHBA (3.9)	CCR1 (3.7)	PIK3R5 (2.7)	CLDN14 (2.7)	DOK2 (2.3)	TNFSF11 (2.1)	ZNFX1 (2.1)
GO:0090177	establishment of planar polarity involved in neural tube closure	0.32	>=0.20	ENSG00000249937 (3.4)	FAM47E (3.4)	PLEKHA6 (2.6)	TTLL7-IT1 (2.5)	GLI3 (2.3)	CNTROB (2.3)	ST6GALNAC3 (2.2)	TRAM1L1 (2.2)	C8orf37 (2.1)	YEATS2 (2.0)
GO:0032321	positive regulation of Rho GTPase activity	0.32	>=0.20	FAM47E (5.5)	SPATC1 (3.3)	PLB1 (2.9)	ZC3H3 (2.7)	OR51E1 (2.6)	PLEKHA6 (2.4)	ENSG00000256906 (2.4)	STRN (2.3)	ARHGAP27 (2.3)	CTNNA3 (2.1)
GO:0001736	establishment of planar polarity	0.32	>=0.20	ENSG00000249937 (3.6)	ATP6V0E1P2 (3.2)	GLI3 (2.8)	ENSG00000177822 (2.6)	HS3ST3A1 (2.4)	PLCD3 (2.3)	TCTN1 (2.3)	FAM47E (2.1)	PLEKHA6 (2.1)	GJC1 (2.1)
GO:0070972	protein localization in endoplasmic reticulum	0.32	>=0.20	SSR1 (4.2)	CCDC149 (3.8)	COG6 (3.1)	SHARPIN (3.1)	ENSG00000233008 (3.0)	SIL1 (3.0)	HDLBP (2.7)	ZC3H3 (2.3)	UBXN4 (2.3)	MGAT5 (2.2)
GO:0045582	positive regulation of T cell differentiation	0.32	>=0.20	NDST2 (3.0)	TBC1D4 (3.0)	ENSG00000204650 (2.7)	FAM124B (2.6)	MAP3K14 (2.5)	DOCK2 (2.5)	C6orf204 (2.4)	TNFSF11 (2.4)	C8orf37 (2.3)	SPATC1 (2.2)
GO:0002064	epithelial cell development	0.32	>=0.20	ENSG00000233008 (3.7)	GLIS1 (3.1)	ENSG00000226249 (2.7)	FLT4 (2.4)	MAP6D1 (2.3)	LINC00473 (2.3)	PLCD3 (2.2)	LINC00477 (2.0)	FABP3P2 (2.0)	TBX3 (2.0)
GO:0040029	regulation of gene expression, epigenetic	0.32	>=0.20	ATF7IP2 (3.6)	DICER1 (3.5)	ENSG00000256906 (3.1)	KLHL3 (2.5)	C17orf46 (2.4)	KAT6B (2.3)	RAD9B (2.3)	CAGE1 (2.3)	BRD7P3 (2.3)	YEATS2 (2.0)
GO:0006367	transcription initiation from RNA polymerase II promoter	0.32	>=0.20	GPN3 (3.0)	ENSG00000233008 (2.9)	TTLL7-IT1 (2.8)	FAM53C (2.7)	KLHL8 (2.6)	CMC1 (2.3)	C12orf24 (2.2)	HEATR5B (2.1)	DHX8 (2.1)	CHCHD1 (1.9)
GO:0007338	single fertilization	0.32	>=0.20	CAGE1 (5.8)	PMFBP1 (5.3)	ZPBP (4.3)	RPGRIP1 (4.0)	C2orf61 (3.4)	C17orf46 (3.2)	ENSG00000226249 (3.0)	SPATC1 (2.9)	PEBP4 (2.4)	ENSG00000250626 (2.4)
GO:0008483	transaminase activity	0.32	>=0.20	STEAP3 (3.0)	ENSG00000237949 (2.6)	CYB5A (2.5)	HSPA9 (2.5)	ZFP64 (2.1)	CLDN14 (2.1)	OPLAH (2.0)	SPATC1 (1.8)	REEP2 (1.8)	PPTC7 (1.8)
GO:2000242	negative regulation of reproductive process	0.32	>=0.20	ZNFX1 (3.1)	PKD2L2 (2.8)	TCHP (2.7)	ZCWPW2 (2.5)	ENSG00000226806 (2.4)	ENSG00000251582 (2.3)	PLCD3 (2.1)	ATF7IP2 (1.9)	ENSG00000197830 (1.9)	HNRNPC (1.8)
GO:0006085	acetyl-CoA biosynthetic process	0.32	>=0.20	NPY6R (3.7)	C8orf37 (3.0)	YSK4 (2.7)	PPTC7 (2.5)	ENSG00000232507 (2.4)	ENSG00000204650 (2.4)	COG6 (2.4)	OPLAH (2.3)	CYC1 (2.2)	RAB3GAP1 (2.1)
GO:0005791	rough endoplasmic reticulum	0.32	>=0.20	SSR1 (5.2)	MGAT5 (3.2)	SIL1 (3.1)	ATP2A2 (2.9)	PEBP4 (2.8)	CLDN14 (2.8)	NELL1 (2.4)	HDLBP (2.4)	KCNJ3 (2.0)	FUT11 (2.0)
GO:0050773	regulation of dendrite development	0.32	>=0.20	DLGAP3 (3.3)	LRRC4C (3.1)	SCN10A (2.7)	SIPA1L1 (2.6)	CREB5 (2.5)	STK25 (2.4)	SLC35F1 (2.3)	REEP2 (2.3)	RGS6 (2.3)	ENSG00000250708 (2.3)
GO:0004745	retinol dehydrogenase activity	0.32	>=0.20	UST (3.5)	FAM47E (3.0)	HS3ST3A1 (2.8)	CLDN14 (2.8)	PEBP4 (2.5)	PLCD3 (2.2)	ENSG00000259527 (2.2)	NELL1 (2.1)	ENSG00000233008 (2.0)	GUCY2D (1.9)
GO:0016050	vesicle organization	0.32	>=0.20	COG6 (5.7)	MITF (3.5)	HEATR5B (3.5)	SSR1 (3.3)	FARP2 (3.3)	FAM160B1 (3.2)	SEC24C (3.1)	HDLBP (2.9)	CCDC149 (2.7)	ENSG00000233008 (2.7)
GO:0012507	ER to Golgi transport vesicle membrane	0.32	>=0.20	SSR1 (5.8)	SEC24C (3.8)	UBXN4 (3.8)	COG6 (3.6)	HDLBP (3.3)	FAM160B1 (3.2)	KIAA0913 (3.1)	ARFGEF2 (2.8)	SIL1 (2.5)	C1QL1 (2.4)
GO:0008009	chemokine activity	0.32	>=0.20	IL1B (7.9)	TNIP3 (6.3)	IL1A (5.7)	INHBA (4.2)	CCR1 (3.2)	CLDN14 (2.9)	PIK3R5 (2.8)	TNFSF11 (2.6)	DOK2 (2.6)	ENSG00000256906 (2.1)
GO:0030510	regulation of BMP signaling pathway	0.32	>=0.20	EXT1 (3.2)	PCSK5 (2.8)	ENSG00000259330 (2.8)	DAB1 (2.8)	GLI2 (2.7)	MN1 (2.6)	SHROOM3 (2.5)	PLEKHA6 (2.4)	GLIS1 (2.4)	ST6GALNAC3 (2.3)
GO:0033522	histone H2A ubiquitination	0.32	>=0.20	FAM13B (4.4)	ENSG00000237887 (3.3)	THAP5 (3.1)	YSK4 (2.9)	SUDS3 (2.9)	DCUN1D1 (2.7)	SUPT3H (2.5)	ATP6V0E1P2 (2.5)	STAU1 (2.4)	HEXIM1 (2.1)
GO:0031683	G-protein beta/gamma-subunit complex binding	0.32	>=0.20	REEP2 (3.4)	C2orf71 (3.2)	OPN4 (3.1)	ZPBP (3.0)	ULK4 (2.8)	C15orf2 (2.6)	YSK4 (2.4)	CLDN14 (2.3)	THAP5 (2.3)	ZPLD1 (2.1)
GO:0030837	negative regulation of actin filament polymerization	0.32	>=0.20	ENSG00000226856 (3.1)	ENSG00000237887 (2.6)	C15orf2 (2.6)	PMFBP1 (2.3)	ENSG00000250341 (2.3)	C17orf46 (2.2)	GLTP (2.1)	PLCD3 (2.0)	ENSG00000229243 (1.9)	ENSG00000238018 (1.9)
GO:0008180	signalosome	0.32	>=0.20	HDLBP (3.2)	RAB3GAP1 (2.5)	CUL3 (2.3)	CAMK2G (2.2)	ENSG00000249937 (2.1)	NMT1 (2.1)	STK25 (2.0)	SEC24C (2.0)	CTNNA1 (1.9)	TPM1 (1.9)
GO:0008276	protein methyltransferase activity	0.32	>=0.20	XPO7 (3.1)	TCHP (2.6)	ORC5 (2.5)	METTL8 (2.3)	DICER1 (2.2)	KLHL8 (2.2)	ZFP64 (2.2)	GPN3 (2.1)	ANAPC4 (1.8)	C8orf37 (1.8)
GO:0030334	regulation of cell migration	0.32	>=0.20	FLT4 (3.9)	SAMD4A (2.9)	AFAP1 (2.9)	TJP1 (2.9)	HS3ST3A1 (2.8)	HIGD1B (2.8)	SEMA6D (2.7)	PLB1 (2.5)	C6orf145 (2.4)	ENSG00000249971 (2.4)
GO:0016675	oxidoreductase activity, acting on a heme group of donors	0.32	>=0.20	NDUFA4 (6.9)	CYC1 (4.5)	CMC1 (4.2)	CHCHD1 (3.2)	PPTC7 (3.2)	ENSG00000250626 (2.9)	PEBP4 (2.8)	ZNFX1-AS1 (2.7)	RAD9B (2.4)	OPLAH (2.2)
GO:0032330	regulation of chondrocyte differentiation	0.33	>=0.20	GLI3 (2.6)	FABP3P2 (2.6)	GLIS3-AS1 (2.6)	THAP5 (2.6)	ZCWPW2 (2.6)	ATP6V0E1P2 (2.5)	MTMR11 (2.3)	GLIS1 (2.3)	ENSG00000226249 (2.3)	SLC7A8 (2.2)
GO:0051591	response to cAMP	0.33	>=0.20	LINC00473 (3.4)	KCND3 (3.2)	CLDN14 (2.8)	PEBP4 (2.8)	STEAP3 (2.6)	FARP2 (2.5)	CAGE1 (2.3)	DPF3 (2.2)	EGR1 (2.1)	TNS1 (2.0)
GO:0015026	coreceptor activity	0.33	>=0.20	TBC1D4 (4.4)	FLT4 (4.0)	PKD2L2 (2.8)	CD28 (2.7)	EML6 (2.5)	CCR1 (2.3)	ENSG00000259527 (2.1)	SYNE2 (2.0)	CCR3 (2.0)	KCNJ3 (1.9)
GO:0060572	morphogenesis of an epithelial bud	0.33	>=0.20	CAGE1 (3.3)	ZCWPW2 (3.3)	ULK4 (3.1)	FAM124B (2.8)	LPAR3 (2.7)	ZPLD1 (2.5)	PCSK5 (2.5)	PLCD3 (2.5)	ENSG00000249971 (2.5)	GLIS1 (2.4)
GO:0050691	regulation of defense response to virus by host	0.33	>=0.20	ZNFX1 (4.9)	PARP10 (4.2)	ENSG00000250341 (2.6)	ENSG00000250626 (2.4)	ENSG00000256906 (2.3)	AZI2 (2.3)	RPGRIP1 (2.3)	ENSG00000226856 (2.2)	MTMR11 (1.8)	CREB5 (1.8)
GO:0003002	regionalization	0.33	>=0.20	MSX1 (3.2)	NDNF (2.6)	GLI2 (2.5)	GLIS1 (2.5)	GLI3 (2.5)	ZFP64 (2.5)	CAMKMT (2.4)	EML1 (2.4)	ENSG00000224911 (2.2)	ST6GALNAC3 (2.2)
GO:0043542	endothelial cell migration	0.33	>=0.20	GRASP (4.5)	FLT4 (4.3)	ENSG00000226806 (4.0)	HS3ST3A1 (3.1)	FAM124B (3.1)	HIGD1B (2.8)	FUT11 (2.7)	ST6GALNAC3 (2.5)	PLD5 (2.5)	R3HDM1 (2.4)
GO:0030282	bone mineralization	0.33	>=0.20	ENSG00000235725 (3.0)	UST (2.9)	NDNF (2.5)	EML6 (2.3)	OTUD7B (2.3)	PCSK5 (2.1)	GLIS1 (2.0)	FARP2 (2.0)	ODZ3 (1.9)	CHSY3 (1.8)
GO:0051053	negative regulation of DNA metabolic process	0.33	>=0.20	ENSG00000256906 (3.1)	HMHB1 (2.6)	YSK4 (2.3)	ZRANB3 (2.2)	CHD9 (2.0)	ORC5 (2.0)	SF3B4 (1.9)	KLHL3 (1.8)	FAM47E (1.8)	ANAPC4 (1.7)
GO:0071436	sodium ion export	0.33	>=0.20	PDZD2 (3.0)	ACVR1B (2.8)	LHFPL3 (2.7)	ENSG00000224116 (2.4)	SLC7A8 (2.4)	CNDP1 (2.3)	LPAR3 (2.2)	FARP2 (2.2)	MACROD2 (2.1)	DNASE2B (2.1)
GO:0001823	mesonephros development	0.33	>=0.20	ENSG00000229243 (3.1)	ST6GALNAC3 (3.0)	ITGA8 (2.8)	ARHGAP10 (2.5)	SLC7A8 (2.3)	HCAR1 (2.3)	PCSK5 (2.3)	PI16 (2.2)	ATP6V0E1P2 (2.0)	ENSG00000250341 (1.9)
GO:0005085	guanyl-nucleotide exchange factor activity	0.33	>=0.20	KIF16B (4.0)	ARHGAP27 (3.6)	TRAK1 (3.4)	GIT2 (3.1)	DGKD (2.9)	GRASP (2.7)	IQSEC1 (2.5)	PHF14 (2.4)	ARFGEF2 (2.3)	HEATR5B (2.3)
GO:0045624	positive regulation of T-helper cell differentiation	0.33	>=0.20	C8orf37 (3.8)	CLDN14 (3.3)	LINC00473 (2.6)	CREB5 (2.5)	SERTAD2 (2.5)	NDST2 (2.4)	HMHB1 (2.3)	ZPLD1 (2.3)	ACVR1B (2.1)	FAM124B (2.1)
GO:0016469	proton-transporting two-sector ATPase complex	0.33	>=0.20	NDUFA4 (5.0)	CYC1 (3.9)	VPS29 (3.8)	TRAPPC1 (2.9)	ARPC3 (2.7)	MITF (2.7)	ARFGEF2 (2.6)	GRINA (2.5)	CTSB (2.5)	CALM2 (2.4)
GO:0005313	L-glutamate transmembrane transporter activity	0.33	>=0.20	C2orf71 (4.0)	HCN1 (3.8)	ADAM11 (3.7)	GFAP (3.6)	HS3ST4 (3.3)	CNDP1 (3.0)	TRIM9 (2.8)	LHFPL3 (2.6)	LRRC4C (2.6)	RAB3GAP1 (2.5)
GO:0035295	tube development	0.33	>=0.20	ST6GALNAC3 (3.7)	SHROOM3 (3.5)	TBX3 (3.1)	NDNF (2.8)	ITGA8 (2.7)	ENSG00000238018 (2.5)	HIGD1B (2.5)	GLI2 (2.5)	HS3ST3A1 (2.4)	GJC1 (2.4)
GO:0035825	reciprocal DNA recombination	0.33	>=0.20	C17orf104 (6.5)	RAD9B (5.7)	ENSG00000250626 (5.3)	CCDC158 (4.3)	ZPBP (3.6)	ZRANB3 (3.5)	ATF7IP2 (3.3)	MACROD2 (3.2)	ENSG00000214770 (2.7)	USP40 (2.7)
GO:0007131	reciprocal meiotic recombination	0.33	>=0.20	C17orf104 (6.5)	RAD9B (5.7)	ENSG00000250626 (5.3)	CCDC158 (4.3)	ZPBP (3.6)	ZRANB3 (3.5)	ATF7IP2 (3.3)	MACROD2 (3.2)	ENSG00000214770 (2.7)	USP40 (2.7)
GO:0006944	cellular membrane fusion	0.33	>=0.20	CAGE1 (3.6)	ENSG00000259527 (3.0)	ENSG00000250626 (2.7)	ZCWPW2 (2.5)	C8orf37 (2.4)	GLTP (2.4)	C12orf76 (2.3)	CAB39L (2.3)	SUDS3 (2.3)	SNX13 (2.2)
GO:0002763	positive regulation of myeloid leukocyte differentiation	0.33	>=0.20	ENSG00000250626 (2.7)	ENSG00000259330 (2.6)	SERTAD2 (2.5)	ENSG00000250341 (2.5)	HNRNPC (2.2)	HMHB1 (2.1)	TNIP3 (2.1)	OPN4 (2.1)	CD28 (2.1)	GYPC (2.0)
GO:0022829	wide pore channel activity	0.33	>=0.20	MAP6D1 (3.3)	OTUD7B (2.9)	PLCD3 (2.4)	CLDN14 (2.2)	SCN5A (2.1)	MGAT5 (2.0)	REEP2 (1.9)	RGS6 (1.9)	DBF4B (1.9)	CHSY3 (1.8)
GO:0070201	regulation of establishment of protein localization	0.33	>=0.20	ENSG00000227274 (3.0)	HCAR1 (3.0)	CAGE1 (2.7)	AFAP1 (2.5)	CCDC93 (2.4)	ZPLD1 (2.3)	KIF16B (2.3)	TNIP3 (2.1)	MTMR11 (2.1)	BRD7P3 (2.1)
GO:0030593	neutrophil chemotaxis	0.33	>=0.20	CCR1 (4.4)	DOCK2 (3.0)	PIK3R5 (2.8)	GLIS3-AS1 (2.4)	MACROD2 (2.3)	ENSG00000214770 (2.3)	C17orf46 (2.2)	OPN4 (2.2)	ENSG00000224116 (2.0)	CREB5 (1.9)
GO:0015172	acidic amino acid transmembrane transporter activity	0.33	>=0.20	C2orf71 (3.9)	GFAP (3.7)	HCN1 (3.6)	CNDP1 (3.4)	HS3ST4 (3.2)	ADAM11 (3.0)	TRIM9 (2.6)	RAB3GAP1 (2.4)	NELL1 (2.3)	CRHR1 (2.3)
GO:0040012	regulation of locomotion	0.33	>=0.20	FLT4 (3.9)	HS3ST3A1 (3.1)	AFAP1 (3.1)	SEMA6D (3.1)	SAMD4A (2.8)	EML1 (2.8)	TJP1 (2.6)	HIGD1B (2.6)	C6orf145 (2.3)	CCDC141 (2.3)
GO:0007281	germ cell development	0.33	>=0.20	ZPBP (6.3)	SPATC1 (4.4)	C17orf104 (4.0)	CCDC158 (3.9)	CAGE1 (3.9)	PMFBP1 (3.6)	RAD9B (3.5)	ENSG00000250626 (3.4)	C17orf46 (3.3)	RPGRIP1 (2.2)
GO:0050690	regulation of defense response to virus by virus	0.34	>=0.20	SHARPIN (2.9)	BRD7P3 (2.9)	ENSG00000233008 (2.8)	ENSG00000226806 (2.7)	PRKACB (2.6)	FMNL1 (2.6)	RAB3GAP1 (2.5)	CAMKMT (2.4)	ARPC3 (2.4)	TRAPPC1 (2.3)
GO:0006023	aminoglycan biosynthetic process	0.34	>=0.20	DICER1-AS (3.6)	FUT11 (3.4)	CHSY3 (3.1)	ENSG00000204650 (2.4)	KLHL3 (2.4)	ENSG00000259330 (2.3)	STEAP3 (1.9)	KLHL8 (1.9)	SIL1 (1.9)	ZFP64 (1.7)
GO:0043256	laminin complex	0.34	>=0.20	LAMB3 (8.1)	IL1A (3.5)	CCDC141 (3.5)	DSP (3.3)	ETV4 (3.1)	TRAK1 (2.9)	PLCD3 (2.9)	HIGD1B (2.9)	FHOD3 (2.7)	SYNE2 (2.4)
GO:0016805	dipeptidase activity	0.34	>=0.20	CNDP1 (5.8)	PLB1 (3.8)	ACBD4 (3.5)	CYB5A (3.4)	PI16 (3.4)	LCT (3.0)	RPGRIP1 (2.4)	ENSG00000250626 (2.3)	CREB5 (2.2)	PMFBP1 (2.2)
GO:0060541	respiratory system development	0.34	>=0.20	NDNF (3.3)	SHROOM3 (3.1)	HIGD1B (3.0)	PCSK5 (2.8)	HS3ST3A1 (2.7)	ENSG00000238018 (2.7)	TBX3 (2.6)	MGAT5 (2.5)	TJP1 (2.2)	GLI2 (2.1)
GO:0071375	cellular response to peptide hormone stimulus	0.34	>=0.20	ENSG00000249971 (3.9)	HCAR1 (3.5)	KLHL8 (2.5)	CRADD (2.1)	GRB14 (2.1)	WBSCR17 (2.1)	C15orf2 (2.1)	IQSEC1 (2.0)	PLEKHM1 (2.0)	ARFGEF2 (2.0)
GO:0090130	tissue migration	0.34	>=0.20	SPATC1 (3.1)	PKD2L2 (2.8)	ESR2 (2.7)	ENSG00000214770 (2.3)	CAGE1 (2.3)	PHF14 (2.2)	C17orf46 (2.2)	METTL8 (2.1)	PRKG1 (2.1)	CLIP4 (2.0)
GO:0060562	epithelial tube morphogenesis	0.34	>=0.20	ST6GALNAC3 (3.1)	TBX3 (2.9)	GLI3 (2.8)	CECR2 (2.6)	GLIS1 (2.6)	DCAKD (2.5)	SHROOM3 (2.5)	GLI2 (2.5)	GJC1 (2.5)	IGF1R (2.3)
GO:0007015	actin filament organization	0.34	>=0.20	FABP3P2 (2.8)	ENSG00000237887 (2.8)	ENSG00000238018 (2.7)	DGKD (2.6)	STK25 (2.5)	CTNNA3 (2.3)	TPM1 (2.2)	STRN (2.1)	ANKRD13A (2.0)	C6orf145 (2.0)
GO:0090287	regulation of cellular response to growth factor stimulus	0.34	>=0.20	ENSG00000249971 (4.0)	HIGD1B (3.7)	GLIS3-AS1 (3.4)	FLT4 (3.0)	ST6GALNAC3 (2.8)	ENSG00000250708 (2.7)	CCDC141 (2.6)	FAM124B (2.6)	GJC1 (2.5)	PRKG1 (2.3)
GO:0030500	regulation of bone mineralization	0.34	>=0.20	ENSG00000235725 (3.1)	UST (2.9)	ENSG00000250341 (2.1)	ENSG00000250626 (2.1)	LINC00473 (2.0)	OTUD7B (2.0)	GYPC (1.9)	ESR2 (1.8)	FARP2 (1.8)	CAMK2D (1.8)
GO:0032561	guanyl ribonucleotide binding	0.34	>=0.20	TTLL7 (2.5)	CREB5 (2.4)	SEPT2 (2.3)	DCAKD (2.3)	MTMR11 (2.2)	GLTP (2.2)	KLF6 (2.1)	MAP6D1 (2.1)	CALM2 (2.1)	SPTBN1 (2.1)
GO:0019001	guanyl nucleotide binding	0.34	>=0.20	TTLL7 (2.5)	CREB5 (2.4)	SEPT2 (2.3)	DCAKD (2.3)	MTMR11 (2.2)	GLTP (2.2)	KLF6 (2.1)	MAP6D1 (2.1)	CALM2 (2.1)	SPTBN1 (2.1)
GO:0045620	negative regulation of lymphocyte differentiation	0.34	>=0.20	MGAT5 (2.9)	ULK4 (2.4)	C17orf46 (2.3)	ENSG00000250626 (2.3)	ENSG00000250341 (2.2)	CCDC149 (2.0)	ENSG00000249937 (2.0)	TCTN1 (2.0)	ENSG00000259330 (2.0)	ATF7IP2 (2.0)
GO:0005581	collagen	0.34	>=0.20	CHSY3 (3.2)	HIGD1B (2.7)	SEMA6D (2.4)	INHBA (2.3)	FARP2 (2.2)	NDNF (2.1)	ODZ3 (2.1)	PKD1 (2.0)	GYPC (2.0)	HS3ST3A1 (1.9)
GO:0048588	developmental cell growth	0.34	>=0.20	RGMB (3.6)	ENSG00000238018 (2.5)	SCN10A (2.5)	LPHN3 (2.4)	HS3ST3A1 (2.3)	KCND3 (2.1)	ENSG00000259527 (2.0)	AFAP1 (2.0)	WBSCR17 (1.8)	ENSG00000222937 (1.8)
GO:0000785	chromatin	0.34	>=0.20	HEXIM1 (3.4)	FAM53C (2.7)	EGR1 (2.3)	HNRNPA0 (2.3)	CUL3 (2.0)	KAT6B (2.0)	R3HDM1 (1.9)	SPATC1 (1.8)	KDM3B (1.8)	MCM6 (1.8)
GO:0042310	vasoconstriction	0.34	>=0.20	PRKG1 (3.8)	ITGA8 (3.2)	HIGD1B (3.1)	KCNJ3 (2.6)	PEBP4 (2.3)	ENSG00000249971 (2.2)	FABP3P2 (2.2)	SEMA6D (2.0)	TRAM1L1 (2.0)	C12orf76 (1.9)
GO:0070167	regulation of biomineral tissue development	0.34	>=0.20	ENSG00000235725 (3.2)	ENSG00000250626 (2.8)	UST (2.3)	FARP2 (2.1)	ENSG00000250341 (2.0)	LINC00473 (1.9)	CTNNA3 (1.8)	ENSG00000232507 (1.8)	IGF1R (1.8)	TCTN1 (1.8)
GO:0042402	cellular biogenic amine catabolic process	0.34	>=0.20	ENSG00000237949 (4.1)	CAB39L (3.3)	SPATC1 (2.6)	C17orf69 (2.4)	RPGRIP1 (2.4)	CLDN14 (2.4)	GUCY2D (2.3)	CRADD (2.2)	ENSG00000237298 (2.2)	ACBD4 (2.2)
GO:0010876	lipid localization	0.34	>=0.20	LCT (3.6)	DNASE2B (2.5)	CYB5A (2.4)	C6orf145 (2.3)	ACBD4 (2.3)	IGFN1 (2.2)	INSIG2 (2.1)	PLB1 (2.1)	HCAR1 (1.9)	ARFGEF2 (1.7)
GO:0004602	glutathione peroxidase activity	0.34	>=0.20	CYB5A (3.4)	ENSG00000233008 (2.3)	ENSG00000214770 (1.9)	GYPC (1.9)	SHARPIN (1.9)	HMHB1 (1.9)	PCSK5 (1.8)	ESR2 (1.8)	CHCHD1 (1.8)	ATF7IP2 (1.7)
GO:0042474	middle ear morphogenesis	0.34	>=0.20	ENSG00000250708 (4.6)	CCDC93 (3.6)	ENSG00000226249 (3.2)	GLI3 (2.8)	GLIS1 (2.6)	CAB39L (2.6)	ENSG00000249971 (2.4)	ARHGAP10 (2.4)	ATP6V0E1P2 (2.3)	GLIS3-AS1 (2.2)
GO:0016358	dendrite development	0.34	>=0.20	LRRC4C (4.0)	ENSG00000224116 (3.7)	HS3ST4 (3.2)	MACROD2 (3.0)	DLGAP3 (2.9)	IL37 (2.9)	SLC35F1 (2.7)	ENSG00000170091 (2.3)	TMPRSS15 (2.3)	LPHN3 (2.3)
GO:0006779	porphyrin-containing compound biosynthetic process	0.34	>=0.20	GYPC (4.9)	XPO7 (4.7)	STEAP3 (3.5)	ENSG00000229243 (2.7)	ENSG00000197830 (2.4)	ENSG00000227274 (2.3)	TNS1 (2.1)	RAD9B (1.8)	C17orf69 (1.8)	CMC1 (1.7)
GO:0033014	tetrapyrrole biosynthetic process	0.34	>=0.20	GYPC (4.9)	XPO7 (4.7)	STEAP3 (3.5)	ENSG00000229243 (2.7)	ENSG00000197830 (2.4)	ENSG00000227274 (2.3)	TNS1 (2.1)	RAD9B (1.8)	C17orf69 (1.8)	CMC1 (1.7)
GO:0008135	translation factor activity, nucleic acid binding	0.35	>=0.20	CUL3 (3.3)	ETF1 (3.2)	PPP1CC (3.1)	HDLBP (2.9)	EFTUD2 (2.7)	HSPA9 (2.7)	METTL22 (2.5)	SHARPIN (2.5)	RIOK1 (2.5)	DARS (2.4)
GO:0048008	platelet-derived growth factor receptor signaling pathway	0.35	>=0.20	ARHGAP10 (4.2)	C6orf145 (3.2)	FUT11 (2.7)	FAM47E (2.4)	RAD9B (2.1)	ENSG00000224911 (2.1)	PCSK5 (2.1)	GRB14 (2.1)	FARP2 (2.0)	MITF (2.0)
GO:0022836	gated channel activity	0.35	>=0.20	HCN1 (5.2)	CRHR1 (4.8)	KCNJ3 (3.7)	KCND3 (3.6)	ENSG00000224116 (3.5)	ADAM11 (3.5)	CACNA2D1 (3.4)	LRRC4C (3.4)	NELL1 (3.1)	TTLL7 (3.1)
GO:0001190	RNA polymerase II transcription factor binding transcription factor activity involved in positive regulation of transcription	0.35	>=0.20	DPF3 (3.9)	ODZ3 (3.0)	RYR2 (2.7)	GLI3 (2.6)	FAM160B1 (2.5)	MN1 (2.5)	SEMA6D (2.3)	PLEKHA6 (2.2)	IL37 (2.2)	DAB1 (2.1)
GO:0001105	RNA polymerase II transcription coactivator activity	0.35	>=0.20	DPF3 (3.9)	ODZ3 (3.0)	RYR2 (2.7)	GLI3 (2.6)	FAM160B1 (2.5)	MN1 (2.5)	SEMA6D (2.3)	PLEKHA6 (2.2)	IL37 (2.2)	DAB1 (2.1)
GO:0035329	hippo signaling cascade	0.35	>=0.20	AFAP1 (3.3)	AFF1 (3.2)	SHROOM3 (3.0)	GJC1 (2.8)	ENSG00000214770 (2.7)	CECR2 (2.7)	C8orf37 (2.6)	SYNE2 (2.3)	CCDC149 (2.2)	SAMD4A (2.2)
GO:0051260	protein homooligomerization	0.35	>=0.20	SCN10A (3.2)	PEBP4 (2.8)	EML6 (2.6)	ENSG00000227274 (2.6)	ENSG00000237887 (2.3)	STEAP3 (2.3)	ENSG00000238018 (2.0)	ENSG00000236370 (2.0)	ACBD4 (2.0)	ENSG00000237949 (2.0)
GO:0051240	positive regulation of multicellular organismal process	0.35	>=0.20	INHBA (2.8)	CLDN14 (2.7)	OPN4 (2.6)	CCR1 (2.6)	ENSG00000259450 (2.5)	GUCY2D (2.5)	PI16 (2.4)	EXT1 (2.3)	MTMR11 (2.2)	ACVR1B (2.0)
GO:0001837	epithelial to mesenchymal transition	0.35	>=0.20	TBX3 (3.5)	GLIS1 (3.5)	MSX1 (2.9)	NDNF (2.7)	HS3ST3A1 (2.7)	EML1 (2.5)	CHSY3 (2.4)	CTNNA3 (2.3)	UST (2.2)	IGF1R (2.0)
GO:0090178	regulation of establishment of planar polarity involved in neural tube closure	0.35	>=0.20	ENSG00000249937 (3.5)	FAM47E (2.8)	ENSG00000222937 (2.6)	CNTROB (2.3)	GLI2 (2.2)	ST6GALNAC3 (2.2)	ETV4 (2.2)	YEATS2 (2.1)	GLI3 (2.1)	PLEKHA6 (2.1)
GO:0090179	planar cell polarity pathway involved in neural tube closure	0.35	>=0.20	ENSG00000249937 (3.5)	FAM47E (2.8)	ENSG00000222937 (2.6)	CNTROB (2.3)	GLI2 (2.2)	ST6GALNAC3 (2.2)	ETV4 (2.2)	YEATS2 (2.1)	GLI3 (2.1)	PLEKHA6 (2.1)
GO:0008227	G-protein coupled amine receptor activity	0.35	>=0.20	RGS9 (5.1)	DLGAP3 (4.1)	ENSG00000235725 (3.4)	HS3ST4 (3.4)	SLC35F1 (2.9)	EML6 (2.9)	C15orf2 (2.4)	PDZD2 (2.4)	RYR2 (2.3)	OPN4 (2.3)
GO:0048934	peripheral nervous system neuron differentiation	0.35	>=0.20	SCN10A (4.9)	TMPRSS15 (3.5)	ENSG00000259450 (3.3)	PMFBP1 (2.6)	ENSG00000250708 (2.4)	ENSG00000227274 (2.3)	ENSG00000177822 (2.2)	LINC00477 (2.0)	SUDS3 (2.0)	ODZ3 (2.0)
GO:0048935	peripheral nervous system neuron development	0.35	>=0.20	SCN10A (4.9)	TMPRSS15 (3.5)	ENSG00000259450 (3.3)	PMFBP1 (2.6)	ENSG00000250708 (2.4)	ENSG00000227274 (2.3)	ENSG00000177822 (2.2)	LINC00477 (2.0)	SUDS3 (2.0)	ODZ3 (2.0)
GO:0016709	oxidoreductase activity, acting on paired donors, with incorporation or reduction of molecular oxygen, NADH or NADPH as one donor, and incorporation of one atom of oxygen	0.35	>=0.20	ENSG00000237949 (3.7)	CNDP1 (2.7)	YSK4 (2.7)	CYB5A (2.5)	CLDN14 (2.3)	DNASE2B (2.2)	DAB1 (1.8)	PEBP4 (1.8)	ENSG00000249937 (1.8)	FLT4 (1.6)
GO:0046888	negative regulation of hormone secretion	0.35	>=0.20	AFAP1 (2.8)	ENSG00000238018 (2.6)	GLIS3-AS1 (2.5)	ENSG00000250708 (2.4)	INHBA (2.3)	RGS6 (2.2)	HCAR1 (2.2)	MACROD2 (2.1)	LINC00473 (2.0)	TRAM1L1 (1.9)
GO:0034483	heparan sulfate sulfotransferase activity	0.35	>=0.20	HS3ST3A1 (3.8)	TRAM1L1 (2.9)	PCSK5 (2.9)	PLD5 (2.8)	PMFBP1 (2.6)	ODZ3 (2.6)	FHOD3 (2.5)	HCN1 (2.4)	FUT11 (2.2)	NDNF (2.2)
GO:0046148	pigment biosynthetic process	0.35	>=0.20	MITF (5.1)	GYPC (4.7)	XPO7 (3.6)	CHSY3 (2.9)	OPN4 (2.8)	LINC00473 (2.7)	ENSG00000197830 (2.4)	C8orf37 (2.4)	ANAPC7 (2.3)	METTL8 (2.0)
GO:0071577	zinc ion transmembrane transport	0.35	>=0.20	ENSG00000214770 (4.0)	C17orf46 (3.2)	CTNNA3 (3.1)	CAB39L (3.0)	SLC7A8 (2.5)	ENSG00000259450 (2.4)	GPAA1 (2.3)	ENSG00000250341 (2.2)	EXOSC4 (2.2)	TMPRSS15 (2.0)
GO:0044438	microbody part	0.35	>=0.20	CYB5A (3.6)	ACBD4 (3.4)	CLDN14 (2.7)	INSIG2 (2.5)	UBXN4 (2.3)	ORC5 (2.0)	CAMKMT (1.9)	GRINA (1.9)	SNX13 (1.9)	ARFGEF2 (1.8)
GO:0044439	peroxisomal part	0.35	>=0.20	CYB5A (3.6)	ACBD4 (3.4)	CLDN14 (2.7)	INSIG2 (2.5)	UBXN4 (2.3)	ORC5 (2.0)	CAMKMT (1.9)	GRINA (1.9)	SNX13 (1.9)	ARFGEF2 (1.8)
GO:0007141	male meiosis I	0.35	>=0.20	C17orf104 (8.9)	RAD9B (7.8)	ENSG00000250626 (6.1)	CCDC158 (5.7)	ZPBP (4.3)	ATF7IP2 (3.8)	RPGRIP1 (2.5)	MACROD2 (2.4)	CAGE1 (1.9)	CNTROB (1.9)
GO:0032663	regulation of interleukin-2 production	0.35	>=0.20	TBC1D4 (3.6)	DICER1-AS (3.0)	CAGE1 (3.0)	ENSG00000227274 (2.9)	C6orf204 (2.8)	ENSG00000236370 (2.6)	ENSG00000250708 (2.5)	C8orf37 (2.5)	CCR3 (2.5)	HVCN1 (2.3)
GO:0060571	morphogenesis of an epithelial fold	0.35	>=0.20	ENSG00000249971 (3.3)	ULK4 (3.3)	LPAR3 (3.1)	ZCWPW2 (3.0)	PLCD3 (2.9)	FAM124B (2.8)	CAGE1 (2.5)	MYOCD (2.3)	EXT1 (2.2)	C17orf46 (2.2)
GO:0018212	peptidyl-tyrosine modification	0.35	>=0.20	FABP3P2 (3.0)	PKD2L2 (2.8)	CREB5 (2.8)	NDST2 (2.3)	HCAR1 (2.1)	LINC00477 (2.0)	UST (2.0)	EXT1 (1.9)	TNFSF11 (1.9)	CLDN14 (1.9)
GO:0020037	heme binding	0.35	>=0.20	CYB5A (2.9)	ENSG00000237949 (2.9)	CLDN14 (2.8)	FLT4 (2.6)	GRB14 (2.5)	TBX3 (2.5)	INHBA (2.1)	ESR2 (2.1)	CNDP1 (2.1)	FARP2 (2.0)
GO:0019838	growth factor binding	0.35	>=0.20	GLI2 (3.1)	TNS1 (3.1)	FLT4 (2.8)	SEMA6D (2.8)	PCSK5 (2.6)	ITGA8 (2.5)	HCAR1 (2.4)	CHSY3 (2.4)	INHBA (2.4)	EXT1 (2.3)
GO:0070193	synaptonemal complex organization	0.35	>=0.20	C17orf104 (9.0)	RAD9B (5.4)	ZPBP (4.9)	CCDC158 (4.4)	LINC00477 (2.8)	ATF7IP2 (2.5)	ULK4 (2.2)	SUPT3H (2.2)	KIF16B (2.2)	IFT81 (2.1)
GO:0046365	monosaccharide catabolic process	0.35	>=0.20	FUT11 (4.0)	INSIG2 (3.6)	YEATS2 (2.5)	ENSG00000197830 (2.4)	ZPBP (2.4)	ENSG00000236370 (2.2)	ENSG00000237298 (2.2)	PEBP4 (2.1)	CAMK2G (2.0)	DARS (1.9)
GO:0006638	neutral lipid metabolic process	0.35	>=0.20	HCAR1 (4.2)	ACBD4 (3.9)	FAM47E (3.5)	C17orf46 (2.7)	CYB5A (2.7)	LCT (2.6)	IL37 (2.3)	ENSG00000250708 (2.0)	CAGE1 (2.0)	DAB1 (1.9)
GO:0006298	mismatch repair	0.35	>=0.20	ZRANB3 (4.1)	ENSG00000214770 (3.7)	ENSG00000233008 (3.6)	ORC5 (3.4)	C17orf104 (3.1)	ENSG00000250626 (2.8)	USP40 (2.4)	CCDC93 (2.3)	HEXIM2 (2.2)	KLHL8 (2.2)
GO:0006639	acylglycerol metabolic process	0.35	>=0.20	HCAR1 (4.3)	ACBD4 (3.9)	FAM47E (3.4)	C17orf46 (2.8)	LCT (2.7)	CYB5A (2.6)	IL37 (2.4)	DAB1 (1.9)	CAGE1 (1.9)	ENSG00000250708 (1.9)
GO:0035148	tube formation	0.35	>=0.20	GLI3 (3.2)	CECR2 (3.1)	ENSG00000177822 (3.1)	DCAKD (2.9)	ENSG00000222937 (2.7)	ENSG00000249937 (2.5)	ULK4 (2.4)	GLIS1 (2.2)	IGF1R (2.1)	TCTN1 (2.1)
GO:0002521	leukocyte differentiation	0.35	>=0.20	CD28 (3.1)	MAP3K14 (3.0)	FMNL1 (2.8)	ZPLD1 (2.8)	TBC1D4 (2.7)	DOCK2 (2.6)	TNFSF11 (2.4)	CCR3 (2.3)	TWISTNB (2.3)	SERTAD2 (2.3)
GO:0030897	HOPS complex	0.36	>=0.20	USP40 (3.1)	SNX13 (3.0)	C12orf76 (3.0)	VPS29 (2.7)	RAD9B (2.4)	ARFGEF2 (2.2)	DICER1-AS (2.1)	TCHP (2.1)	IFT81 (2.0)	CCDC93 (1.9)
GO:0003197	endocardial cushion development	0.36	>=0.20	HS3ST3A1 (2.8)	SCN5A (2.7)	TBX3 (2.6)	CAB39L (2.6)	MYOCD (2.2)	ARHGAP10 (2.2)	UST (2.1)	MSX1 (2.0)	GYPC (1.9)	RYR2 (1.8)
GO:0007431	salivary gland development	0.36	>=0.20	ENSG00000250341 (4.2)	CAGE1 (3.7)	ENSG00000251582 (3.0)	ENSG00000236370 (2.9)	ENSG00000249937 (2.7)	ENSG00000197830 (2.4)	TJP1 (2.2)	PCSK5 (2.2)	CREB5 (2.2)	SHROOM3 (2.1)
GO:0033013	tetrapyrrole metabolic process	0.36	>=0.20	XPO7 (4.2)	GYPC (3.9)	STEAP3 (2.8)	ABCC5 (2.4)	ENSG00000236370 (2.2)	CMC1 (2.1)	TNS1 (2.0)	ENSG00000214770 (2.0)	ENSG00000227274 (1.9)	TTLL7-IT1 (1.8)
GO:0006778	porphyrin-containing compound metabolic process	0.36	>=0.20	XPO7 (4.2)	GYPC (3.9)	STEAP3 (2.8)	ABCC5 (2.4)	ENSG00000236370 (2.2)	CMC1 (2.1)	TNS1 (2.0)	ENSG00000214770 (2.0)	ENSG00000227274 (1.9)	TTLL7-IT1 (1.8)
GO:0015991	ATP hydrolysis coupled proton transport	0.36	>=0.20	ABCC5 (3.1)	VPS29 (2.6)	CCDC93 (2.5)	ARPC3 (2.5)	RAB3GAP1 (2.4)	GRINA (2.3)	CALM2 (2.2)	CAB39L (2.0)	COG6 (2.0)	MITF (2.0)
GO:0015988	energy coupled proton transport, against electrochemical gradient	0.36	>=0.20	ABCC5 (3.1)	VPS29 (2.6)	CCDC93 (2.5)	ARPC3 (2.5)	RAB3GAP1 (2.4)	GRINA (2.3)	CALM2 (2.2)	CAB39L (2.0)	COG6 (2.0)	MITF (2.0)
GO:0006024	glycosaminoglycan biosynthetic process	0.36	>=0.20	DICER1-AS (3.9)	CHSY3 (3.2)	FUT11 (3.0)	ENSG00000204650 (2.3)	KLHL3 (2.3)	ENSG00000259330 (2.1)	SIL1 (1.9)	STEAP3 (1.8)	KLHL8 (1.8)	ADAM11 (1.6)
GO:0031334	positive regulation of protein complex assembly	0.36	>=0.20	CCDC149 (2.6)	AFAP1 (2.5)	BRD7P3 (2.4)	FABP3P2 (2.4)	MAP6D1 (2.3)	STK25 (2.0)	ENSG00000226806 (1.9)	DCUN1D1 (1.8)	SEPT2 (1.8)	HCAR1 (1.8)
GO:0015893	drug transport	0.36	>=0.20	SPATC1 (3.6)	CNDP1 (2.6)	FABP3P2 (2.5)	LPAR3 (2.4)	GLIS3-AS1 (2.3)	ENSG00000250341 (2.2)	DICER1-AS (2.2)	GPAA1 (2.1)	FUT11 (2.1)	ENSG00000237949 (2.1)
GO:0000977	RNA polymerase II regulatory region sequence-specific DNA binding	0.36	>=0.20	HS3ST4 (3.9)	TBX3 (3.8)	ENSG00000170091 (2.9)	RYR2 (2.8)	DPF3 (2.5)	ENSG00000238018 (2.5)	RGMB (2.4)	SLC35F1 (2.3)	MN1 (2.2)	GLI3 (2.2)
GO:0032273	positive regulation of protein polymerization	0.36	>=0.20	CCDC149 (2.6)	STK25 (2.4)	ENSG00000222937 (2.3)	PPP1CC (2.2)	METTL8 (2.1)	SHARPIN (2.0)	GLTP (1.9)	RGMB (1.8)	CAMK2D (1.7)	ENSG00000250708 (1.7)
GO:0050770	regulation of axonogenesis	0.36	>=0.20	RGMB (3.8)	HS3ST3A1 (3.7)	MAP6D1 (3.6)	PKD1 (2.8)	ENSG00000177822 (2.6)	LRRC4C (2.5)	CRHR1 (2.5)	LHFPL3 (2.5)	ADAM11 (2.5)	ODZ3 (2.4)
GO:0002761	regulation of myeloid leukocyte differentiation	0.36	>=0.20	FAM160B1 (3.1)	CCR3 (2.6)	PKD2L2 (2.5)	THAP5 (2.3)	ENSG00000250626 (2.2)	ENSG00000259330 (2.2)	FABP3P2 (2.1)	GYPC (2.1)	ENSG00000238018 (2.0)	TWISTNB (1.9)
GO:0018105	peptidyl-serine phosphorylation	0.36	>=0.20	BRD7P3 (2.9)	C17orf46 (2.7)	DICER1 (2.6)	DGKD (2.2)	SYNE2 (2.1)	AFF1 (2.0)	HEATR5B (2.0)	IQSEC1 (1.8)	SYNE1 (1.8)	ENSG00000256906 (1.8)
GO:0035064	methylated histone residue binding	0.36	>=0.20	HEXIM1 (3.3)	SUDS3 (2.7)	FAM160B1 (2.4)	ULK4 (2.3)	KLHL8 (2.1)	FAM13B (2.0)	HNRNPA0 (2.0)	DGKD (2.0)	TRIM24 (1.9)	KAT6B (1.9)
GO:0042101	T cell receptor complex	0.36	>=0.20	CD28 (5.5)	DOK2 (3.9)	ENSG00000226806 (3.8)	HVCN1 (3.4)	FMNL1 (3.3)	DOCK2 (2.8)	TBC1D4 (2.6)	TNFSF11 (2.5)	RGS9 (2.4)	PRKACB (2.0)
GO:0003724	RNA helicase activity	0.36	>=0.20	EFTUD2 (3.9)	DHX8 (3.6)	C17orf104 (3.6)	DDX18 (3.5)	SEC24C (3.4)	HNRNPC (3.3)	DARS (3.2)	DDX27 (3.0)	FARP2 (2.8)	USP40 (2.8)
GO:0001738	morphogenesis of a polarized epithelium	0.36	>=0.20	FAM47E (2.7)	ENSG00000249937 (2.7)	ST6GALNAC3 (2.7)	ATP6V0E1P2 (2.5)	GLI3 (2.5)	HS3ST3A1 (2.4)	ABCC4 (2.3)	DICER1-AS (2.3)	ENSG00000177822 (2.1)	TCTN1 (2.1)
GO:0005605	basal lamina	0.36	>=0.20	LAMB3 (6.0)	DSP (3.7)	HIGD1B (3.0)	TRAK1 (2.9)	ETV4 (2.9)	IL1A (2.9)	MTMR11 (2.7)	FHOD3 (2.6)	PI16 (2.6)	SPTBN1 (2.5)
GO:0001518	voltage-gated sodium channel complex	0.36	>=0.20	CACNA2D1 (4.1)	LRRC4C (4.0)	TTLL7 (3.8)	RYR2 (3.7)	HCN1 (3.3)	ENSG00000170091 (3.1)	LHFPL3 (3.0)	PLEKHA6 (3.0)	ENSG00000237887 (3.0)	RGS9 (3.0)
GO:0042598	vesicular fraction	0.36	>=0.20	SSR1 (3.4)	CYB5A (3.3)	ENSG00000237949 (3.0)	CLDN14 (2.9)	SIL1 (2.6)	ATP2A2 (2.4)	ABCC4 (2.0)	INSIG2 (1.9)	ENSG00000249971 (1.9)	TMPRSS15 (1.8)
GO:0009055	electron carrier activity	0.36	>=0.20	CYB5A (5.1)	CYC1 (3.3)	OPLAH (3.2)	HSPA9 (3.2)	ENSG00000237949 (2.8)	NDUFA4 (2.5)	GRB14 (2.4)	MTHFD1 (2.3)	CNDP1 (2.1)	FARP2 (2.0)
GO:0032182	small conjugating protein binding	0.36	>=0.20	GRINA (3.7)	UBXN4 (3.4)	RAD9B (2.8)	SUDS3 (2.7)	FAM53C (2.6)	METTL22 (2.5)	NMT1 (2.4)	R3HDM1 (2.2)	SHARPIN (2.1)	ETF1 (2.1)
GO:0030134	ER to Golgi transport vesicle	0.36	>=0.20	SSR1 (6.0)	UBXN4 (4.2)	COG6 (3.8)	SEC24C (3.8)	HDLBP (3.6)	FAM160B1 (3.2)	SIL1 (2.7)	ARFGEF2 (2.6)	KIAA0913 (2.6)	C1QL1 (2.5)
GO:0032880	regulation of protein localization	0.36	>=0.20	ENSG00000250626 (2.7)	ZPLD1 (2.5)	AZI2 (2.4)	CAGE1 (2.3)	ENSG00000227274 (2.3)	KIF16B (2.3)	CCDC93 (2.2)	ENSG00000226249 (2.2)	AKAP11 (2.1)	AFAP1 (2.1)
GO:0006576	cellular biogenic amine metabolic process	0.36	>=0.20	ENSG00000237949 (3.9)	DNASE2B (2.5)	ENSG00000256906 (2.5)	TRAM1L1 (2.4)	FAM47E (2.4)	C12orf76 (2.4)	CRADD (2.3)	ENSG00000250708 (2.3)	DICER1-AS (2.3)	TTLL7-IT1 (2.3)
GO:0010883	regulation of lipid storage	0.36	>=0.20	DNASE2B (3.8)	IL37 (3.8)	HCAR1 (3.4)	TMPRSS15 (3.0)	AZI2 (2.7)	ENSG00000250708 (2.4)	CYB5A (2.3)	KIF16B (2.3)	CLIP4 (2.3)	ENSG00000214770 (2.3)
GO:0048864	stem cell development	0.36	>=0.20	GLI2 (3.0)	MN1 (2.8)	DAB1 (2.7)	CECR2 (2.5)	GLI3 (2.3)	ETV4 (2.3)	RGMB (2.2)	DPF3 (2.1)	KAT6B (2.1)	ENSG00000232507 (2.1)
GO:0015079	potassium ion transmembrane transporter activity	0.36	>=0.20	CRHR1 (5.7)	HCN1 (3.9)	RGS6 (3.3)	DLGAP3 (3.3)	KCNJ3 (3.1)	TRIM9 (3.0)	NELL1 (2.8)	KCND3 (2.7)	CACNA2D1 (2.7)	SCN10A (2.5)
GO:0016628	oxidoreductase activity, acting on the CH-CH group of donors, NAD or NADP as acceptor	0.37	>=0.20	CYB5A (5.1)	OPLAH (4.4)	ZPLD1 (2.1)	ACBD4 (2.0)	CLIP4 (1.9)	C1QL1 (1.8)	GYPC (1.8)	CMC1 (1.7)	IL37 (1.7)	CRADD (1.7)
GO:0051345	positive regulation of hydrolase activity	0.37	>=0.20	STRN (3.1)	RGS6 (2.8)	ESR2 (2.8)	FAM124B (2.6)	ARHGAP27 (2.4)	HIGD1B (2.4)	DOCK2 (2.3)	ENSG00000238018 (2.3)	EXT1 (2.2)	HCAR1 (2.1)
GO:0007613	memory	0.37	>=0.20	ENSG00000224116 (3.5)	ENSG00000249971 (3.1)	ENSG00000170091 (3.1)	HS3ST4 (3.0)	PKD2L2 (2.7)	ENSG00000214770 (2.7)	ADAM11 (2.5)	ENSG00000249937 (2.4)	DLGAP3 (2.2)	NELL1 (2.2)
GO:0000922	spindle pole	0.37	>=0.20	CDC25C (7.1)	DBF4B (4.0)	CNTROB (3.6)	ZRANB3 (3.3)	MCM6 (2.8)	TCHP (2.8)	ENSG00000259450 (2.4)	ULK4 (2.0)	CSE1L (2.0)	SPTBN1 (1.9)
GO:0009081	branched chain family amino acid metabolic process	0.37	>=0.20	ACBD4 (2.7)	CYB5A (2.7)	FABP3P2 (2.3)	TBC1D4 (2.3)	ARHGAP10 (2.2)	OPLAH (2.1)	DARS (2.1)	ENSG00000177822 (2.0)	BRD7P3 (1.9)	FARP2 (1.8)
GO:0004497	monooxygenase activity	0.37	>=0.20	CYB5A (3.2)	ENSG00000237949 (2.9)	CNDP1 (2.8)	SLC7A8 (2.5)	GRB14 (2.5)	ESR2 (2.4)	CLDN14 (2.2)	CHSY3 (2.1)	INHBA (2.0)	TMPRSS15 (2.0)
GO:0005216	ion channel activity	0.37	>=0.20	HCN1 (4.6)	CRHR1 (4.2)	KCND3 (3.5)	LRRC4C (3.4)	TTLL7 (3.4)	CACNA2D1 (3.2)	LHFPL3 (3.2)	SLC35F1 (3.1)	KCNJ3 (3.1)	ENSG00000224116 (3.1)
GO:0030879	mammary gland development	0.37	>=0.20	TBX3 (2.7)	FUT11 (2.5)	SHROOM3 (2.4)	HMHB1 (2.2)	PCSK5 (2.1)	GLIS3-AS1 (2.0)	MSX1 (2.0)	ETV4 (1.9)	UST (1.9)	LAMB3 (1.9)
GO:0033077	T cell differentiation in thymus	0.37	>=0.20	ENSG00000226806 (4.9)	FABP3P2 (4.0)	HMHB1 (3.8)	TBC1D4 (3.6)	C6orf204 (3.1)	THAP5 (2.5)	METTL8 (2.5)	LCT (2.3)	FMNL1 (2.3)	MGAT5 (2.2)
GO:0000776	kinetochore	0.37	>=0.20	CDC25C (8.2)	DBF4B (3.9)	MCM6 (3.5)	CNTROB (3.5)	ZRANB3 (3.2)	CSE1L (3.1)	TRAPPC1 (2.5)	ENSG00000259450 (2.0)	GPN3 (2.0)	HDLBP (1.8)
GO:0008543	fibroblast growth factor receptor signaling pathway	0.37	>=0.20	SHROOM3 (3.1)	DCUN1D1 (2.7)	ENSG00000250341 (2.6)	WNT8A (2.1)	PLD5 (2.1)	KAT6B (2.0)	ENSG00000249971 (2.0)	ZFP64 (1.9)	ENSG00000238018 (1.9)	ETV4 (1.9)
GO:0001838	embryonic epithelial tube formation	0.37	>=0.20	ENSG00000177822 (4.2)	GLI3 (3.2)	CECR2 (3.2)	DCAKD (2.7)	ULK4 (2.3)	GLIS1 (2.3)	ENSG00000222937 (2.2)	ENSG00000249937 (2.2)	LINC00477 (2.2)	IFT81 (2.1)
GO:0007566	embryo implantation	0.37	>=0.20	TTLL7-IT1 (3.0)	UST (2.8)	ESR2 (2.8)	MGAT5 (2.7)	ENSG00000226856 (2.5)	ENSG00000250708 (2.4)	INHBA (2.2)	PEBP4 (2.0)	ZCWPW2 (2.0)	ENSG00000204650 (1.6)
GO:0043130	ubiquitin binding	0.37	>=0.20	GRINA (3.7)	UBXN4 (3.6)	RAD9B (3.0)	SUDS3 (2.9)	METTL22 (2.5)	FAM53C (2.5)	NMT1 (2.2)	TTLL7 (2.1)	R3HDM1 (2.1)	ZC3H3 (2.1)
GO:0003143	embryonic heart tube morphogenesis	0.37	>=0.20	CTNNA3 (3.7)	ESR2 (2.8)	GJC1 (2.4)	MYOCD (2.4)	MGAT5 (2.3)	LPAR3 (2.2)	ST6GALNAC3 (2.0)	WNT8A (1.9)	MSX1 (1.8)	FLT4 (1.8)
GO:0003281	ventricular septum development	0.37	>=0.20	SHROOM3 (3.5)	HS3ST3A1 (3.4)	ST6GALNAC3 (2.8)	FAM160B1 (2.8)	LINC00477 (2.7)	TRIM24 (2.5)	SCN5A (2.3)	TBX3 (2.3)	RYR2 (2.3)	DPF3 (2.2)
GO:0016053	organic acid biosynthetic process	0.37	>=0.20	ENSG00000237949 (3.9)	IL37 (3.1)	FAM47E (3.0)	ACBD4 (2.9)	CYB5A (2.8)	CLDN14 (2.7)	OPLAH (2.7)	CNDP1 (2.3)	MAP6D1 (2.0)	DNASE2B (2.0)
GO:0046394	carboxylic acid biosynthetic process	0.37	>=0.20	ENSG00000237949 (3.9)	IL37 (3.1)	FAM47E (3.0)	ACBD4 (2.9)	CYB5A (2.8)	CLDN14 (2.7)	OPLAH (2.7)	CNDP1 (2.3)	MAP6D1 (2.0)	DNASE2B (2.0)
GO:0035239	tube morphogenesis	0.37	>=0.20	ST6GALNAC3 (3.7)	GLI3 (2.9)	TBX3 (2.9)	CECR2 (2.8)	GJC1 (2.5)	DCAKD (2.5)	GLI2 (2.5)	IGF1R (2.4)	FLT4 (2.3)	GLIS1 (2.3)
GO:0032870	cellular response to hormone stimulus	0.37	>=0.20	GRB14 (3.3)	CRADD (2.8)	LINC00473 (2.7)	HCAR1 (2.6)	ESR2 (2.5)	ENSG00000235725 (2.1)	FARP2 (2.1)	WBSCR17 (2.0)	ENSG00000249971 (2.0)	TRIM24 (2.0)
GO:0030522	intracellular receptor mediated signaling pathway	0.37	>=0.20	ENSG00000233008 (3.4)	KIF16B (3.1)	SUDS3 (3.1)	KAT6B (2.7)	CAGE1 (2.7)	PPTC7 (2.6)	LPAR3 (2.4)	FAM47E (2.3)	HS3ST4 (2.3)	GRASP (2.3)
GO:0031294	lymphocyte costimulation	0.37	>=0.20	TBC1D4 (4.3)	HVCN1 (4.2)	ENSG00000226806 (3.5)	TNFSF11 (3.1)	DOCK2 (2.9)	CD28 (2.8)	ENSG00000256906 (2.8)	C6orf204 (2.5)	FMNL1 (2.5)	DCUN1D1 (2.5)
GO:0031295	T cell costimulation	0.37	>=0.20	TBC1D4 (4.3)	HVCN1 (4.2)	ENSG00000226806 (3.5)	TNFSF11 (3.1)	DOCK2 (2.9)	CD28 (2.8)	ENSG00000256906 (2.8)	C6orf204 (2.5)	FMNL1 (2.5)	DCUN1D1 (2.5)
GO:0072175	epithelial tube formation	0.37	>=0.20	ENSG00000177822 (4.2)	CECR2 (3.2)	GLI3 (3.1)	DCAKD (2.7)	ENSG00000222937 (2.2)	GLIS1 (2.2)	ULK4 (2.2)	IGF1R (2.2)	GJC1 (2.2)	IFT81 (2.1)
GO:0045664	regulation of neuron differentiation	0.37	>=0.20	SLC35F1 (3.4)	LPHN3 (3.3)	TRIM9 (3.2)	LHFPL3 (3.1)	RGMB (3.0)	SCN10A (3.0)	MAP6D1 (2.9)	LRRC4C (2.6)	DAB1 (2.5)	SEMA6D (2.3)
GO:0060026	convergent extension	0.37	>=0.20	ENSG00000249937 (2.7)	SHROOM3 (2.1)	ENSG00000256906 (2.1)	HS3ST3A1 (2.1)	OR51E1 (2.0)	PCSK5 (2.0)	WNT8A (1.9)	FAM47E (1.9)	ITGA8 (1.9)	OPLAH (1.7)
GO:0051536	iron-sulfur cluster binding	0.37	>=0.20	CYC1 (5.0)	HSPA9 (3.6)	CMC1 (3.3)	METTL22 (3.1)	MTHFD1 (2.9)	ARFGEF2 (2.3)	XPO7 (2.2)	CHCHD1 (2.1)	OPLAH (2.1)	CRADD (1.9)
GO:0051540	metal cluster binding	0.37	>=0.20	CYC1 (5.0)	HSPA9 (3.6)	CMC1 (3.3)	METTL22 (3.1)	MTHFD1 (2.9)	ARFGEF2 (2.3)	XPO7 (2.2)	CHCHD1 (2.1)	OPLAH (2.1)	CRADD (1.9)
GO:0046488	phosphatidylinositol metabolic process	0.37	>=0.20	CAMKMT (3.5)	SHARPIN (3.0)	GPAA1 (3.0)	CMC1 (2.4)	ENSG00000237298 (2.3)	STRN (2.2)	PLD5 (2.2)	HEATR5B (2.1)	PPTC7 (2.1)	ENSG00000214770 (1.8)
GO:0060601	lateral sprouting from an epithelium	0.37	>=0.20	C17orf46 (2.9)	GLI3 (2.8)	CAGE1 (2.7)	ST6GALNAC3 (2.5)	ZCWPW2 (2.5)	PLCD3 (2.5)	NDNF (2.4)	MGAT5 (2.4)	KAT6B (2.3)	LPAR3 (2.3)
GO:0072006	nephron development	0.37	>=0.20	ITGA8 (4.2)	ENSG00000229243 (3.6)	NELL1 (3.5)	GLIS1 (2.5)	FHOD3 (2.3)	FARP2 (2.1)	KCND3 (2.1)	ENSG00000256906 (2.1)	IGFN1 (2.0)	ST6GALNAC3 (2.0)
GO:0015450	P-P-bond-hydrolysis-driven protein transmembrane transporter activity	0.37	>=0.20	CHCHD1 (3.8)	NDUFA4 (3.1)	ZNFX1-AS1 (2.9)	ETF1 (2.9)	CMC1 (2.9)	HSPA9 (2.5)	SEC24C (2.5)	VPS29 (2.4)	DCAKD (2.2)	SSR1 (2.2)
GO:0019953	sexual reproduction	0.37	>=0.20	ZPBP (6.6)	CAGE1 (5.2)	PMFBP1 (4.0)	RAD9B (3.9)	SPATC1 (3.9)	C17orf104 (3.8)	ENSG00000250626 (3.6)	CCDC158 (3.6)	RPGRIP1 (3.2)	C17orf46 (2.9)
GO:0005246	calcium channel regulator activity	0.37	>=0.20	RYR2 (5.1)	HS3ST4 (4.9)	ENSG00000170091 (3.4)	FHOD3 (2.7)	NELL1 (2.6)	MYOCD (2.6)	ADAM11 (2.5)	SYNE1 (2.4)	MYH7 (2.4)	CRHR1 (2.4)
GO:0006733	oxidoreduction coenzyme metabolic process	0.37	>=0.20	C6orf204 (2.5)	METTL22 (2.5)	ENSG00000237298 (2.3)	LINC00473 (2.3)	DICER1-AS (2.1)	CYC1 (2.0)	SPATC1 (1.9)	CYB5A (1.9)	OPLAH (1.9)	CRADD (1.8)
GO:0048488	synaptic vesicle endocytosis	0.37	>=0.20	ZCWPW2 (2.9)	WBSCR17 (2.6)	ADAM11 (2.5)	REEP2 (2.5)	DLGAP3 (2.4)	HEATR5B (2.2)	ENSG00000256906 (2.2)	CAMKMT (2.1)	PKD1 (2.1)	AKAP11 (2.1)
GO:0031098	stress-activated protein kinase signaling cascade	0.37	>=0.20	ARHGAP27 (4.2)	RAB3GAP1 (2.1)	PLEKHM1 (1.9)	CCDC93 (1.9)	KLF6 (1.9)	MAP6D1 (1.9)	SNX13 (1.9)	AZI2 (1.7)	ATP6V0E1P2 (1.7)	FMNL1 (1.7)
GO:0047485	protein N-terminus binding	0.37	>=0.20	NMT1 (2.7)	UBXN4 (2.7)	SF3B4 (2.6)	ZNFX1 (2.4)	STAU1 (2.2)	INSIG2 (2.1)	ENSG00000227274 (2.0)	UBR4 (1.9)	ENSG00000226249 (1.9)	HEATR5B (1.9)
GO:0030324	lung development	0.38	>=0.20	NDNF (3.4)	HIGD1B (3.2)	SHROOM3 (3.2)	PCSK5 (2.8)	TBX3 (2.7)	ENSG00000238018 (2.4)	MGAT5 (2.3)	HS3ST3A1 (2.3)	ST6GALNAC3 (2.3)	ENSG00000237887 (2.2)
GO:0006568	tryptophan metabolic process	0.38	>=0.20	ENSG00000237949 (3.3)	FAM47E (3.3)	C17orf69 (3.2)	ENSG00000214770 (3.1)	CLDN14 (3.1)	SPATC1 (3.0)	RPGRIP1 (2.7)	PLEKHA6 (2.2)	CNDP1 (2.1)	ENSG00000224116 (2.1)
GO:0001706	endoderm formation	0.38	>=0.20	WNT8A (4.6)	ETV4 (4.1)	YSK4 (3.3)	C17orf69 (3.0)	LPAR3 (2.8)	SPATC1 (2.5)	EGR1 (2.5)	ENSG00000226856 (2.3)	HEXIM2 (2.2)	CAMK2D (2.2)
GO:0005929	cilium	0.38	>=0.20	YSK4 (6.5)	IFT81 (6.4)	ULK4 (4.8)	TCTN1 (4.7)	C2orf71 (4.5)	C8orf37 (3.2)	EML1 (2.9)	C12orf24 (2.4)	ZPBP (2.1)	GUCY2D (2.1)
GO:0042800	histone methyltransferase activity (H3-K4 specific)	0.38	>=0.20	KIAA0913 (3.0)	UBR4 (2.9)	KDM3B (2.8)	ENSG00000250626 (2.8)	ENSG00000224911 (2.7)	GIT2 (2.6)	TCHP (2.5)	PKD1 (2.5)	XPO7 (2.5)	PPP1CC (2.4)
GO:0043409	negative regulation of MAPK cascade	0.38	>=0.20	ETV4 (5.1)	C2orf61 (3.3)	ZPLD1 (2.8)	CAMK2D (2.6)	EGR1 (2.6)	SERTAD2 (2.5)	KLF6 (2.4)	STK25 (2.4)	GLTP (2.4)	PKD2L2 (2.2)
GO:0031519	PcG protein complex	0.38	>=0.20	HNRNPA0 (3.2)	PPP1CC (3.0)	STAU1 (2.9)	MAP3K14 (2.6)	CUL3 (2.6)	RPGRIP1 (2.3)	ABCC5 (2.2)	ARHGAP10 (2.2)	SERTAD2 (2.1)	MACROD2 (2.1)
GO:0008757	S-adenosylmethionine-dependent methyltransferase activity	0.38	>=0.20	ANAPC7 (3.3)	METTL8 (3.0)	ORC5 (2.9)	KLHL8 (2.6)	DICER1 (2.5)	MTHFD1 (2.2)	ANAPC4 (2.1)	GPN3 (2.1)	ARHGAP10 (1.9)	ZFP64 (1.9)
GO:0030031	cell projection assembly	0.38	>=0.20	IFT81 (4.2)	ULK4 (3.6)	C8orf37 (3.1)	CAMKMT (3.1)	PLCD3 (3.0)	TCTN1 (2.8)	YSK4 (2.3)	PLEC (2.3)	PHF14 (2.2)	ENSG00000224911 (2.1)
GO:0016616	oxidoreductase activity, acting on the CH-OH group of donors, NAD or NADP as acceptor	0.38	>=0.20	CYB5A (5.2)	OPLAH (3.3)	CYC1 (2.9)	CLIP4 (2.6)	KIF16B (2.2)	ABCC4 (2.1)	SLC7A8 (2.0)	MTHFD1 (1.9)	ACBD4 (1.9)	TBC1D4 (1.8)
GO:0051495	positive regulation of cytoskeleton organization	0.38	>=0.20	STK25 (3.7)	ENSG00000222937 (3.2)	FABP3P2 (2.5)	ENSG00000250708 (2.4)	OTUD7B (2.4)	CCDC149 (2.4)	CTNNA3 (2.3)	AFAP1 (2.2)	GLTP (2.0)	ENSG00000238018 (1.9)
GO:0001825	blastocyst formation	0.38	>=0.20	DICER1-AS (3.2)	ENSG00000259330 (2.9)	ENSG00000249971 (2.9)	DPF3 (2.8)	ENSG00000250708 (2.5)	ARHGAP10 (2.2)	ENSG00000238018 (2.2)	ATF7IP2 (2.1)	CMC1 (2.0)	SPATC1 (2.0)
GO:0016328	lateral plasma membrane	0.38	>=0.20	DSP (4.6)	LAMB3 (3.4)	DCAKD (2.4)	SPTBN1 (2.3)	TJP1 (2.3)	ETV4 (2.2)	RGS9 (2.1)	CTNNA1 (1.9)	DCUN1D1 (1.9)	CALM2 (1.9)
GO:0042168	heme metabolic process	0.38	>=0.20	GYPC (5.3)	XPO7 (4.2)	STEAP3 (2.8)	CMC1 (2.6)	ENSG00000250626 (2.3)	ABCC5 (2.2)	ENSG00000229243 (2.2)	C17orf69 (2.0)	PKD2L2 (2.0)	CCR3 (1.9)
GO:0007164	establishment of tissue polarity	0.38	>=0.20	ENSG00000249937 (3.6)	ATP6V0E1P2 (3.4)	GLI3 (2.7)	ENSG00000177822 (2.6)	PLEKHA6 (2.4)	HS3ST3A1 (2.4)	PLCD3 (2.3)	TCTN1 (2.3)	FAM47E (2.2)	LAMB3 (2.0)
GO:0055067	monovalent inorganic cation homeostasis	0.38	>=0.20	ENSG00000224911 (2.8)	C17orf46 (2.8)	OPN4 (2.6)	ENSG00000229243 (2.4)	CCDC93 (2.3)	ENSG00000250341 (2.2)	RGS6 (2.1)	KLHL3 (2.0)	PLEKHA6 (2.0)	RGS9 (1.9)
GO:0045807	positive regulation of endocytosis	0.38	>=0.20	ZCWPW2 (3.1)	PEBP4 (2.3)	ENSG00000229243 (2.2)	ITGA8 (2.2)	ENSG00000250626 (2.1)	DICER1-AS (2.0)	CNDP1 (2.0)	LRRC4C (2.0)	FAM124B (2.0)	DAB1 (2.0)
GO:0008081	phosphoric diester hydrolase activity	0.38	>=0.20	C2orf71 (5.0)	LINC00473 (4.2)	PRKACB (3.1)	EML1 (3.0)	ENSG00000250708 (2.8)	OPN4 (2.8)	FMNL1 (2.3)	MAP6D1 (2.1)	C17orf46 (2.1)	PIK3R5 (2.1)
GO:0051004	regulation of lipoprotein lipase activity	0.38	>=0.20	ATP6V0E1P2 (3.8)	ENSG00000237298 (3.6)	CTNNA3 (3.1)	PLB1 (3.1)	DNASE2B (3.1)	HIGD1B (2.4)	CLDN14 (2.2)	ACBD4 (2.1)	CAGE1 (2.1)	CCDC158 (2.0)
GO:0046496	nicotinamide nucleotide metabolic process	0.38	>=0.20	ENSG00000237298 (3.8)	DICER1-AS (2.2)	CYB5A (2.2)	LINC00473 (2.1)	CLIP4 (2.0)	BRD7P3 (1.9)	PMFBP1 (1.7)	HEXIM2 (1.7)	METTL22 (1.7)	ACBD4 (1.7)
GO:0030177	positive regulation of Wnt receptor signaling pathway	0.38	>=0.20	NDNF (2.8)	PCSK5 (2.8)	ST6GALNAC3 (2.7)	PI16 (2.3)	ENSG00000249937 (2.3)	EML1 (2.3)	EXT1 (2.3)	UST (2.2)	MSX1 (2.2)	KAT6B (2.1)
GO:0019320	hexose catabolic process	0.38	>=0.20	FUT11 (4.2)	INSIG2 (3.9)	YEATS2 (2.6)	ZPBP (2.5)	ENSG00000197830 (2.4)	PEBP4 (2.2)	ENSG00000237298 (2.2)	ENSG00000236370 (2.2)	DARS (2.0)	CAMK2G (1.9)
GO:0002088	lens development in camera-type eye	0.38	>=0.20	ENSG00000232507 (3.7)	OPN4 (3.5)	ENSG00000251582 (2.5)	PLCD3 (2.3)	DPF3 (2.2)	ST6GALNAC3 (2.2)	AFF1 (2.1)	DNASE2B (2.1)	SHROOM3 (1.9)	DCUN1D1 (1.9)
GO:0015171	amino acid transmembrane transporter activity	0.38	>=0.20	CNDP1 (4.1)	GFAP (3.2)	C2orf71 (2.6)	PLB1 (2.4)	ACVR1B (2.2)	HSPA9 (2.0)	MITF (2.0)	HCN1 (2.0)	GLIS1 (2.0)	GRINA (1.9)
GO:0015114	phosphate ion transmembrane transporter activity	0.38	>=0.20	LPAR3 (3.4)	CLDN14 (2.9)	ACBD4 (2.3)	DPF3 (2.3)	ITGA8 (2.2)	LAMB3 (2.2)	PEBP4 (2.1)	GLIS1 (2.1)	EML1 (2.1)	ADAM11 (2.1)
GO:0005790	smooth endoplasmic reticulum	0.38	>=0.20	MYOT (5.5)	TRDN (3.9)	LDB3 (3.5)	TTN (3.2)	FHOD3 (2.9)	VGLL2 (2.6)	LCT (2.5)	PKD1 (2.5)	IL37 (2.4)	ENSG00000214770 (2.4)
GO:0015012	heparan sulfate proteoglycan biosynthetic process	0.38	>=0.20	FUT11 (3.1)	MGAT5 (2.7)	PLD5 (2.7)	IQSEC1 (2.7)	AFAP1 (2.5)	HS3ST3A1 (2.2)	ENSG00000222937 (2.1)	ENSG00000236370 (2.1)	AZI2 (2.0)	TRIM24 (1.8)
GO:0020027	hemoglobin metabolic process	0.38	>=0.20	ESR2 (4.1)	TNS1 (3.8)	XPO7 (3.7)	GYPC (2.8)	CYB5A (2.4)	TRAM1L1 (2.4)	ZPBP (2.3)	ENSG00000224116 (2.1)	PHF14 (1.9)	CCR3 (1.8)
GO:0035770	ribonucleoprotein granule	0.38	>=0.20	RAD9B (5.1)	DICER1 (4.1)	ZPBP (3.7)	C17orf104 (3.0)	SEPT2 (2.6)	XPO7 (2.5)	CCDC149 (2.3)	PPP1CC (2.2)	CCDC158 (2.2)	PARP10 (2.1)
GO:0010212	response to ionizing radiation	0.38	>=0.20	BRD7P3 (3.4)	TCHP (3.4)	IGFN1 (2.6)	METTL8 (2.5)	ENSG00000249937 (2.4)	RAD9B (2.3)	ORC5 (2.2)	THAP5 (2.1)	ZRANB3 (2.0)	DBF4B (1.9)
GO:0052689	carboxylic ester hydrolase activity	0.38	>=0.20	ACBD4 (2.8)	ENSG00000237949 (2.5)	DNASE2B (2.5)	CNDP1 (2.4)	SIL1 (2.1)	PEBP4 (1.9)	IL37 (1.9)	CYB5A (1.9)	PLD5 (1.9)	FARP2 (1.8)
GO:0031256	leading edge membrane	0.39	>=0.20	ETV4 (5.2)	GFAP (3.6)	LAMB3 (2.5)	MTMR11 (2.5)	ABCC4 (2.5)	TJP1 (2.5)	SIPA1L1 (2.4)	GJC1 (2.3)	SHROOM3 (2.3)	GLI3 (2.3)
GO:0061025	membrane fusion	0.39	>=0.20	CAGE1 (3.8)	ENSG00000259527 (3.0)	ENSG00000250626 (2.9)	CAB39L (2.5)	SUDS3 (2.4)	C12orf76 (2.4)	GLTP (2.3)	C8orf37 (2.3)	CCDC43 (2.2)	ZCWPW2 (2.2)
GO:0000045	autophagic vacuole assembly	0.39	>=0.20	FARP2 (3.6)	STK25 (3.1)	ATP6V0E1P2 (3.0)	C2orf61 (2.9)	PLEKHM1 (2.9)	SUDS3 (2.8)	FAM53C (2.6)	C17orf46 (2.6)	ENSG00000197830 (2.5)	C12orf76 (2.1)
GO:0070925	organelle assembly	0.39	>=0.20	C2orf61 (3.4)	CNTROB (3.4)	ENSG00000222937 (2.4)	DHX8 (2.3)	STK25 (2.3)	PLEKHM1 (2.0)	ZRANB3 (2.0)	XPO7 (2.0)	USP40 (1.9)	FAM13B (1.9)
GO:0032728	positive regulation of interferon-beta production	0.39	>=0.20	ZNFX1 (3.9)	PARP10 (2.9)	ENSG00000227274 (2.8)	KIF16B (2.8)	ENSG00000250341 (2.7)	CCDC43 (2.4)	ENSG00000204650 (2.4)	CAGE1 (2.3)	PLB1 (2.2)	ENSG00000251582 (2.2)
GO:0042274	ribosomal small subunit biogenesis	0.39	>=0.20	ZNFX1-AS1 (4.7)	ENSG00000249971 (3.6)	ENSG00000250341 (3.2)	ENSG00000237887 (3.2)	CCDC43 (3.0)	ATF7IP2 (2.6)	USP40 (2.3)	C2orf61 (2.2)	ENSG00000227274 (2.2)	TCTN1 (2.0)
GO:0042813	Wnt-activated receptor activity	0.39	>=0.20	GLI2 (4.3)	PCSK5 (3.8)	MN1 (3.6)	ODZ3 (3.0)	PI16 (3.0)	SHROOM3 (3.0)	ETV4 (2.9)	PRKG1 (2.5)	EXT1 (2.4)	ITGA8 (2.2)
GO:0006383	transcription from RNA polymerase III promoter	0.39	>=0.20	GPN3 (3.1)	ANAPC7 (2.9)	METTL22 (2.8)	ORC5 (2.7)	EXOSC4 (2.5)	CECR2 (2.5)	GUCY2D (2.2)	SHARPIN (2.1)	C12orf24 (2.1)	SF3B4 (2.0)
GO:0000123	histone acetyltransferase complex	0.39	>=0.20	KDM3B (4.1)	ZC3H3 (2.9)	SUDS3 (2.9)	GIT2 (2.8)	ZFP64 (2.6)	TCHP (2.6)	SF3B4 (2.5)	PARL (2.2)	STAU1 (2.2)	FAM13B (2.0)
GO:0031301	integral to organelle membrane	0.39	>=0.20	SIL1 (4.5)	SSR1 (4.4)	GPAA1 (3.8)	GRINA (3.0)	SEC24C (2.2)	ATP2A2 (2.2)	COG6 (2.0)	FUT11 (2.0)	INSIG2 (1.9)	UBXN4 (1.9)
GO:0002827	positive regulation of T-helper 1 type immune response	0.39	>=0.20	ENSG00000250626 (3.2)	ENSG00000250341 (2.8)	RPGRIP1 (2.6)	C2orf61 (2.6)	ENSG00000232507 (2.5)	PIK3R5 (2.3)	CREB5 (2.2)	IL37 (2.2)	TNIP3 (2.0)	GLIS3-AS1 (2.0)
GO:0051272	positive regulation of cellular component movement	0.39	>=0.20	SAMD4A (3.0)	ARHGAP10 (2.9)	AFAP1 (2.8)	ENSG00000249971 (2.7)	GLIS3-AS1 (2.6)	EXT1 (2.6)	CLDN14 (2.6)	INHBA (2.4)	HS3ST3A1 (2.4)	TJP1 (2.3)
GO:0005942	phosphatidylinositol 3-kinase complex	0.39	>=0.20	YEATS2 (3.1)	DCUN1D1 (2.9)	AFF1 (2.8)	PLEKHA6 (2.7)	ARFGEF2 (2.6)	DOCK2 (2.3)	LPHN3 (2.2)	HEATR5B (2.2)	ENSG00000259527 (2.1)	FAM13B (2.0)
GO:0021846	cell proliferation in forebrain	0.39	>=0.20	ENSG00000226249 (3.4)	ENSG00000249937 (3.2)	ENSG00000251582 (2.9)	DAB1 (2.8)	EML1 (2.5)	TRIM9 (2.4)	RGMB (2.4)	IL37 (2.3)	C17orf69 (2.1)	SLC35F1 (2.1)
GO:0006767	water-soluble vitamin metabolic process	0.39	>=0.20	ACBD4 (3.5)	CRADD (3.3)	CAB39L (2.3)	CNDP1 (2.3)	TMPRSS15 (2.3)	FARP2 (2.1)	ENSG00000250708 (2.1)	METTL8 (1.9)	ANAPC7 (1.9)	CYB5A (1.9)
GO:0001726	ruffle	0.39	>=0.20	PLEC (3.8)	ETV4 (3.8)	GFAP (3.3)	OTUD7B (2.9)	CTNNA1 (2.9)	TJP1 (2.8)	IQSEC1 (2.8)	SPTBN1 (2.7)	C6orf145 (2.6)	MTMR11 (2.4)
GO:0006809	nitric oxide biosynthetic process	0.39	>=0.20	USP40 (3.7)	IL1A (3.4)	CCR1 (2.8)	DICER1-AS (2.5)	ZPLD1 (2.5)	ENSG00000259450 (2.5)	TNIP3 (2.5)	MACROD2 (2.4)	IL1B (2.4)	ENSG00000251582 (2.3)
GO:0042558	pteridine-containing compound metabolic process	0.39	>=0.20	ENSG00000259527 (3.0)	DICER1-AS (2.8)	USP40 (2.3)	OPLAH (2.1)	STEAP3 (2.0)	ACBD4 (2.0)	SPATC1 (2.0)	C15orf2 (1.9)	PLD5 (1.8)	TMPRSS15 (1.8)
GO:0006084	acetyl-CoA metabolic process	0.39	>=0.20	OPLAH (3.4)	CYC1 (3.2)	ENSG00000229243 (2.9)	NPY6R (2.5)	C8orf37 (2.5)	PPTC7 (2.4)	COG6 (2.2)	TRAK1 (2.1)	FAM47E (2.1)	ARFGEF2 (1.9)
GO:0060038	cardiac muscle cell proliferation	0.39	>=0.20	MYOCD (4.0)	GRB14 (3.5)	CTNNA3 (3.4)	SHROOM3 (3.3)	PKD2L2 (3.1)	EXT1 (2.7)	NPY6R (2.7)	RGS6 (2.5)	LPAR3 (2.5)	SCN5A (2.4)
GO:0016884	carbon-nitrogen ligase activity, with glutamine as amido-N-donor	0.39	>=0.20	ORC5 (4.4)	METTL8 (4.4)	RAB3GAP1 (3.2)	R3HDM1 (2.7)	DICER1-AS (2.7)	GUCY2D (2.6)	FARP2 (2.3)	ENSG00000226249 (2.1)	CAB39L (2.1)	HSPA9 (2.0)
GO:0031954	positive regulation of protein autophosphorylation	0.39	>=0.20	ENSG00000251582 (3.7)	ENSG00000224911 (3.0)	C17orf46 (2.8)	GLIS3-AS1 (2.5)	ENSG00000224116 (2.5)	ENSG00000229243 (2.5)	HIGD1B (2.4)	ENSG00000237298 (2.2)	C8orf37 (2.2)	ENSG00000227274 (2.1)
GO:0043574	peroxisomal transport	0.39	>=0.20	BRD7P3 (3.6)	ACBD4 (2.7)	ULK4 (2.6)	CAMKMT (2.6)	SUPT3H (2.5)	CLDN14 (2.5)	ENSG00000250341 (2.4)	MACROD2 (2.4)	ORC5 (2.3)	CMC1 (1.9)
GO:0045622	regulation of T-helper cell differentiation	0.39	>=0.20	CREB5 (3.5)	NDST2 (2.8)	ENSG00000229243 (2.7)	RPGRIP1 (2.7)	ENSG00000214770 (2.6)	TNIP3 (2.4)	CCR3 (2.4)	PPTC7 (2.3)	INHBA (2.2)	MGAT5 (2.1)
GO:0016765	transferase activity, transferring alkyl or aryl (other than methyl) groups	0.4	>=0.20	CYB5A (3.0)	KIF16B (2.5)	GYPC (2.3)	STEAP3 (2.3)	SUPT3H (2.0)	CLDN14 (1.9)	LPAR3 (1.6)	CRADD (1.6)	SIL1 (1.6)	METTL8 (1.5)
GO:0070328	triglyceride homeostasis	0.4	>=0.20	TMPRSS15 (4.4)	LCT (4.3)	PLB1 (3.2)	C6orf145 (3.1)	ACBD4 (2.8)	DNASE2B (2.8)	CLDN14 (2.2)	ENSG00000237949 (2.1)	FABP3P2 (2.0)	ENSG00000256906 (2.0)
GO:0009408	response to heat	0.4	>=0.20	SCN10A (4.2)	ENSG00000249971 (3.3)	DICER1-AS (2.9)	LINC00473 (2.8)	CAGE1 (2.8)	CLDN14 (2.2)	METTL22 (2.2)	ENSG00000236370 (2.2)	ENSG00000235725 (2.1)	ENSG00000232507 (2.0)
GO:0050819	negative regulation of coagulation	0.4	>=0.20	CLDN14 (4.0)	ENSG00000259450 (3.2)	C6orf145 (3.0)	ENSG00000224911 (2.9)	ENSG00000226249 (2.8)	MTMR11 (2.6)	GRB14 (2.5)	YSK4 (2.3)	ENSG00000250708 (2.2)	ATP6V0E1P2 (2.1)
GO:0042056	chemoattractant activity	0.4	>=0.20	PCSK5 (2.9)	INSIG2 (2.9)	HIGD1B (2.6)	EML1 (2.6)	ITGA8 (2.6)	PRKG1 (2.5)	SEMA6D (2.4)	CYB5A (2.0)	PLN (2.0)	GRB14 (1.9)
GO:0022838	substrate-specific channel activity	0.4	>=0.20	HCN1 (4.6)	CRHR1 (4.1)	KCND3 (3.5)	TTLL7 (3.4)	LRRC4C (3.4)	CACNA2D1 (3.1)	LHFPL3 (3.1)	SLC35F1 (3.1)	ENSG00000224116 (3.1)	KCNJ3 (3.0)
GO:0061138	morphogenesis of a branching epithelium	0.4	>=0.20	ST6GALNAC3 (3.6)	TBX3 (3.3)	ITGA8 (2.8)	GLIS1 (2.7)	NDNF (2.5)	ETV4 (2.4)	MGAT5 (2.3)	EML1 (2.3)	GLI2 (2.2)	ENSG00000249971 (2.0)
GO:0008207	C21-steroid hormone metabolic process	0.4	>=0.20	ESR2 (4.4)	CLDN14 (2.8)	LINC00477 (2.8)	GRB14 (2.7)	LINC00473 (2.3)	IL37 (2.3)	TRIM24 (2.2)	BRD7P3 (2.0)	YSK4 (2.0)	PLEKHA6 (1.8)
GO:0042277	peptide binding	0.4	>=0.20	SLC7A8 (4.2)	SSR1 (3.1)	CNDP1 (2.7)	ARHGAP10 (2.5)	ABCC4 (2.3)	ENSG00000251582 (2.3)	TBC1D4 (2.3)	CACNA2D1 (2.2)	SIL1 (2.2)	UBXN4 (1.9)
GO:0046218	indolalkylamine catabolic process	0.4	>=0.20	ENSG00000237949 (3.5)	SPATC1 (3.5)	CLDN14 (3.3)	C17orf69 (3.2)	FAM47E (2.9)	ENSG00000250708 (2.5)	RPGRIP1 (2.2)	ENSG00000214770 (2.2)	THAP5 (2.1)	ADAM11 (2.1)
GO:0042436	indole-containing compound catabolic process	0.4	>=0.20	ENSG00000237949 (3.5)	SPATC1 (3.5)	CLDN14 (3.3)	C17orf69 (3.2)	FAM47E (2.9)	ENSG00000250708 (2.5)	RPGRIP1 (2.2)	ENSG00000214770 (2.2)	THAP5 (2.1)	ADAM11 (2.1)
GO:0006569	tryptophan catabolic process	0.4	>=0.20	ENSG00000237949 (3.5)	SPATC1 (3.5)	CLDN14 (3.3)	C17orf69 (3.2)	FAM47E (2.9)	ENSG00000250708 (2.5)	RPGRIP1 (2.2)	ENSG00000214770 (2.2)	THAP5 (2.1)	ADAM11 (2.1)
GO:0055017	cardiac muscle tissue growth	0.4	>=0.20	MYOCD (3.8)	PKD2L2 (3.5)	SHROOM3 (3.3)	GRB14 (3.3)	CTNNA3 (3.2)	RGS6 (2.9)	NPY6R (2.9)	SCN5A (2.9)	RYR2 (2.7)	KLHL3 (2.7)
GO:0017069	snRNA binding	0.4	>=0.20	ACBD4 (4.6)	CCDC43 (4.3)	HEXIM2 (3.8)	HEXIM1 (3.0)	DHX8 (3.0)	VPS29 (2.5)	SUPT3H (2.5)	DCAKD (2.4)	HNRNPA0 (2.3)	ZFP64 (2.2)
GO:0016614	oxidoreductase activity, acting on CH-OH group of donors	0.4	>=0.20	CYB5A (4.9)	OPLAH (3.1)	CYC1 (2.8)	CLIP4 (2.2)	SLC7A8 (2.1)	KIF16B (2.1)	MTHFD1 (2.0)	ACBD4 (1.9)	ABCC4 (1.9)	TBC1D4 (1.8)
GO:0006607	NLS-bearing substrate import into nucleus	0.4	>=0.20	AKAP11 (3.4)	CCDC43 (3.3)	CAB39L (2.5)	PKD2L2 (2.4)	DCUN1D1 (2.4)	XPO7 (2.4)	BRD7P3 (2.3)	C8orf37 (2.2)	TBC1D4 (2.1)	MACROD2 (2.1)
GO:0043209	myelin sheath	0.4	>=0.20	MAP6D1 (6.4)	OTUD7B (5.7)	GLTP (5.1)	CNDP1 (4.7)	SPTBN1 (3.4)	ENSG00000237949 (3.2)	GFAP (3.0)	STRN (2.8)	CTNNA1 (2.7)	CALM2 (2.7)
GO:0060249	anatomical structure homeostasis	0.4	>=0.20	ZRANB3 (3.6)	ZPLD1 (2.5)	CNTROB (2.5)	GPN3 (2.4)	XPO7 (2.4)	C8orf37 (2.4)	GPAA1 (2.3)	CHD9 (2.3)	METTL8 (2.3)	ENSG00000250341 (2.1)
GO:0006352	transcription initiation, DNA-dependent	0.4	>=0.20	TTLL7-IT1 (2.9)	KLHL8 (2.8)	GPN3 (2.6)	DHX8 (2.4)	CMC1 (2.4)	ENSG00000233008 (2.3)	ENSG00000259527 (2.1)	HNRNPC (2.1)	RIOK1 (2.1)	SUDS3 (2.0)
GO:0006305	DNA alkylation	0.4	>=0.20	RAD9B (4.4)	KAT6B (2.9)	CCDC158 (2.8)	ATF7IP2 (2.7)	BRD7P3 (2.5)	FAM47E (2.1)	ENSG00000256906 (2.1)	DICER1 (2.0)	YEATS2 (2.0)	CECR2 (2.0)
GO:0006306	DNA methylation	0.4	>=0.20	RAD9B (4.4)	KAT6B (2.9)	CCDC158 (2.8)	ATF7IP2 (2.7)	BRD7P3 (2.5)	FAM47E (2.1)	ENSG00000256906 (2.1)	DICER1 (2.0)	YEATS2 (2.0)	CECR2 (2.0)
GO:0046890	regulation of lipid biosynthetic process	0.4	>=0.20	ESR2 (2.8)	CLDN14 (2.5)	INHBA (2.4)	IL37 (2.4)	FABP3P2 (2.4)	ENSG00000237949 (2.3)	USP40 (2.2)	ENSG00000238018 (2.2)	SCN10A (2.1)	IQSEC1 (1.9)
GO:0035116	embryonic hindlimb morphogenesis	0.4	>=0.20	CAB39L (3.0)	MSX1 (2.9)	GLIS3-AS1 (2.4)	ENSG00000249937 (2.2)	GLIS1 (2.2)	NDNF (2.2)	FARP2 (1.9)	MGAT5 (1.9)	GLI3 (1.9)	PCSK5 (1.8)
GO:0042693	muscle cell fate commitment	0.4	>=0.20	VGLL2 (7.1)	IGFN1 (5.9)	ENSG00000249971 (4.3)	ATP6V0E1P2 (3.7)	MYOT (2.8)	SYNPO2L (2.6)	ST6GALNAC3 (2.6)	TRDN (2.5)	TTN (2.5)	PRKG1 (2.5)
GO:0046906	tetrapyrrole binding	0.4	>=0.20	CYB5A (2.9)	CLDN14 (2.7)	FLT4 (2.6)	ENSG00000237949 (2.6)	TBX3 (2.3)	CNDP1 (2.2)	FARP2 (2.1)	GRB14 (2.0)	OPLAH (2.0)	CCR1 (1.8)
GO:0000097	sulfur amino acid biosynthetic process	0.4	>=0.20	ENSG00000237949 (3.6)	ENSG00000222937 (3.3)	ENSG00000197830 (3.0)	ENSG00000226856 (2.5)	ENSG00000177822 (2.3)	FABP3P2 (2.3)	TRAM1L1 (2.2)	ZFP64 (2.1)	PEBP4 (2.1)	CCDC43 (2.1)
GO:0032648	regulation of interferon-beta production	0.4	>=0.20	ZNFX1 (3.6)	PARP10 (2.9)	KIF16B (2.8)	ENSG00000227274 (2.8)	ENSG00000250341 (2.8)	PLB1 (2.7)	MTMR11 (2.4)	ENSG00000204650 (2.4)	CAGE1 (2.3)	METTL8 (2.1)
GO:0035924	cellular response to vascular endothelial growth factor stimulus	0.4	>=0.20	FLT4 (4.3)	ENSG00000249971 (3.8)	ST6GALNAC3 (3.6)	GRB14 (3.3)	EML1 (3.0)	HIGD1B (2.8)	ENSG00000237298 (2.8)	OR51E1 (2.7)	GYPC (2.7)	GRASP (2.4)
GO:0009898	internal side of plasma membrane	0.4	>=0.20	PRKACB (3.1)	DGKD (2.8)	SEMA6D (2.6)	HVCN1 (2.6)	C2orf71 (2.5)	SEPT2 (2.4)	GLTP (2.4)	IL37 (2.2)	GRASP (2.0)	CLDN14 (1.9)
GO:0015267	channel activity	0.4	>=0.20	HCN1 (4.5)	CRHR1 (4.0)	KCND3 (3.5)	TTLL7 (3.4)	LRRC4C (3.4)	LHFPL3 (3.2)	SLC35F1 (3.1)	CACNA2D1 (3.1)	KCNJ3 (3.1)	RGS6 (3.0)
GO:0022803	passive transmembrane transporter activity	0.4	>=0.20	HCN1 (4.5)	CRHR1 (4.0)	KCND3 (3.5)	TTLL7 (3.4)	LRRC4C (3.4)	LHFPL3 (3.2)	SLC35F1 (3.1)	CACNA2D1 (3.1)	KCNJ3 (3.1)	RGS6 (3.0)
GO:0007398	ectoderm development	0.4	>=0.20	C17orf69 (2.9)	PMFBP1 (2.8)	PLEKHA6 (2.7)	C2orf61 (2.7)	ATP6V0E1P2 (2.6)	ARHGAP27 (2.2)	ETV4 (2.1)	CAMKMT (1.9)	ULK4 (1.9)	ABCC5 (1.8)
GO:0002573	myeloid leukocyte differentiation	0.4	>=0.20	ENSG00000250341 (3.2)	ENSG00000259527 (3.2)	CCR3 (2.8)	PKD2L2 (2.5)	FAM160B1 (2.5)	STEAP3 (2.4)	ENSG00000259330 (2.3)	ENSG00000238018 (2.3)	ENSG00000237298 (2.2)	FMNL1 (2.0)
GO:0051149	positive regulation of muscle cell differentiation	0.4	>=0.20	VGLL2 (4.1)	ENSG00000224911 (3.7)	RGMB (3.3)	ENSG00000236370 (2.5)	CCDC141 (2.4)	IGFN1 (2.3)	FAM13B (2.3)	FAM47E (2.3)	ENSG00000222937 (2.0)	CRADD (1.9)
GO:0009103	lipopolysaccharide biosynthetic process	0.4	>=0.20	ACVR1B (3.3)	GLIS3-AS1 (3.1)	ARHGAP27 (3.1)	PKD1 (2.7)	ANKRD13A (2.6)	SUDS3 (2.6)	ENSG00000250708 (2.2)	GIT2 (1.9)	ENSG00000226249 (1.9)	ENSG00000232507 (1.9)
GO:0000783	nuclear telomere cap complex	0.4	>=0.20	DCAKD (3.2)	CHD9 (2.7)	CRADD (2.7)	HMHB1 (2.5)	GIT2 (2.4)	TRAPPC1 (2.4)	CNTROB (2.4)	SHARPIN (2.3)	SYNE1 (2.3)	ENSG00000227274 (2.3)
GO:0000782	telomere cap complex	0.4	>=0.20	DCAKD (3.2)	CHD9 (2.7)	CRADD (2.7)	HMHB1 (2.5)	GIT2 (2.4)	TRAPPC1 (2.4)	CNTROB (2.4)	SHARPIN (2.3)	SYNE1 (2.3)	ENSG00000227274 (2.3)
GO:0019229	regulation of vasoconstriction	0.4	>=0.20	PRKG1 (3.0)	FAM124B (2.6)	OPN4 (2.4)	KCNJ3 (2.2)	ITGA8 (2.2)	PI16 (2.2)	HIGD1B (2.2)	NELL1 (2.1)	FABP3P2 (1.9)	ENSG00000249971 (1.9)
GO:0007632	visual behavior	0.4	>=0.20	DLGAP3 (3.8)	ATP6V0E1P2 (3.8)	RGS9 (3.7)	ENSG00000170091 (2.5)	ADAM11 (2.5)	STRN (2.5)	ENSG00000214770 (2.3)	FABP3P2 (2.3)	THAP5 (2.2)	REEP2 (2.1)
GO:0016651	oxidoreductase activity, acting on NADH or NADPH	0.4	>=0.20	NDUFA4 (6.9)	CYC1 (5.8)	CHCHD1 (5.5)	CMC1 (4.1)	VPS29 (3.9)	OPLAH (3.1)	HSPA9 (2.5)	PPTC7 (2.0)	ABCC4 (2.0)	CYB5A (2.0)
GO:0051604	protein maturation	0.4	>=0.20	TCTN1 (4.9)	CCDC158 (2.9)	ENSG00000214770 (2.8)	C12orf76 (2.4)	GPAA1 (2.3)	SIL1 (2.2)	CLDN14 (2.0)	IFT81 (1.9)	STEAP3 (1.9)	COG6 (1.9)
GO:0007140	male meiosis	0.4	>=0.20	C17orf104 (8.8)	RAD9B (7.7)	ENSG00000250626 (5.5)	CCDC158 (4.9)	ZPBP (4.1)	ATF7IP2 (3.5)	MACROD2 (2.1)	FABP3P2 (2.1)	ZCWPW2 (1.9)	FAM47E (1.8)
GO:0006613	cotranslational protein targeting to membrane	0.4	>=0.20	SSR1 (4.1)	COG6 (3.8)	UBXN4 (3.2)	TRAPPC1 (2.5)	CCDC149 (2.4)	ENSG00000222937 (2.3)	DCUN1D1 (2.2)	SEPT2 (2.2)	ENSG00000251582 (2.1)	HDLBP (2.0)
GO:0007204	elevation of cytosolic calcium ion concentration	0.41	>=0.20	C15orf2 (2.9)	RGS9 (2.9)	ENSG00000232507 (2.8)	ENSG00000226249 (2.7)	C12orf76 (2.7)	FAM124B (2.7)	GUCY2D (2.6)	HVCN1 (2.5)	GLIS3-AS1 (2.4)	PRKG1 (2.4)
GO:0045103	intermediate filament-based process	0.41	>=0.20	EML6 (2.9)	REEP2 (2.8)	SCN10A (2.6)	ENSG00000224911 (2.4)	C17orf104 (2.1)	DICER1-AS (2.0)	CCDC158 (1.9)	ENSG00000251582 (1.9)	ENSG00000237298 (1.9)	ATP6V0E1P2 (1.8)
GO:0010470	regulation of gastrulation	0.41	>=0.20	PI16 (3.5)	WNT8A (3.3)	ETV4 (3.0)	CNDP1 (2.3)	ENSG00000232507 (2.2)	MTMR11 (2.2)	IL1A (2.1)	BRD7P3 (2.1)	ENSG00000227274 (2.1)	ENSG00000256906 (2.1)
GO:0009314	response to radiation	0.41	>=0.20	C2orf71 (5.7)	GUCY2D (3.2)	RPGRIP1 (3.0)	OPN4 (2.9)	HCN1 (2.6)	THAP5 (2.4)	TCHP (2.4)	BRD7P3 (2.3)	RAD9B (2.2)	ENSG00000249937 (2.0)
GO:0042493	response to drug	0.41	>=0.20	CYB5A (3.5)	TMPRSS15 (3.2)	LCT (2.8)	SEMA6D (2.6)	CRADD (2.3)	ENSG00000259450 (2.2)	NPY6R (2.2)	LINC00473 (2.1)	PEBP4 (1.9)	ENSG00000237949 (1.9)
GO:0071295	cellular response to vitamin	0.41	>=0.20	FABP3P2 (3.0)	ENSG00000249937 (2.3)	GLI2 (2.3)	PCSK5 (2.3)	ARHGAP10 (2.2)	GLI3 (2.1)	TBX3 (2.0)	ETV4 (1.9)	KCND3 (1.9)	C8orf37 (1.8)
GO:0035115	embryonic forelimb morphogenesis	0.41	>=0.20	MSX1 (3.4)	PI16 (2.9)	ST6GALNAC3 (2.4)	TBX3 (2.3)	GJC1 (2.3)	DAB1 (2.3)	HS3ST3A1 (2.2)	GLIS1 (2.2)	GLI3 (2.1)	CAMKMT (2.0)
GO:0006473	protein acetylation	0.41	>=0.20	BRD7P3 (3.5)	KAT6B (2.7)	TCHP (2.6)	KDM3B (2.5)	HEXIM2 (2.5)	TRIM24 (2.5)	ZFP64 (2.4)	GIT2 (2.3)	ZC3H3 (2.3)	FAM47E (2.2)
GO:0003006	developmental process involved in reproduction	0.41	>=0.20	ZPBP (5.0)	ENSG00000250626 (3.3)	CAGE1 (3.2)	RAD9B (3.0)	C17orf104 (2.8)	SPATC1 (2.5)	LINC00473 (2.1)	PMFBP1 (2.0)	CCDC158 (2.0)	PKD2L2 (2.0)
GO:0048566	embryonic digestive tract development	0.41	>=0.20	MYOCD (3.9)	GYPC (3.8)	SHROOM3 (3.2)	TBX3 (2.9)	HS3ST3A1 (2.8)	EML1 (2.7)	ST6GALNAC3 (2.6)	NDNF (2.4)	SLC7A8 (2.3)	UST (2.1)
GO:0006783	heme biosynthetic process	0.41	>=0.20	GYPC (5.5)	XPO7 (4.7)	STEAP3 (2.9)	ENSG00000250626 (2.5)	DICER1-AS (2.4)	ENSG00000229243 (2.2)	CMC1 (2.2)	C17orf69 (2.0)	DCUN1D1 (2.0)	TNS1 (2.0)
GO:0031593	polyubiquitin binding	0.41	>=0.20	RAD9B (3.7)	GRINA (3.6)	UBXN4 (3.4)	KAT6B (2.8)	GPAA1 (2.7)	METTL22 (2.6)	KIAA0913 (2.4)	SUPT3H (2.4)	SIL1 (2.2)	SEC24C (2.2)
GO:0043244	regulation of protein complex disassembly	0.41	>=0.20	ENSG00000251582 (4.1)	CHD9 (2.9)	ENSG00000237298 (2.7)	OTUD7B (2.7)	ENSG00000238018 (2.7)	ABCC5 (2.3)	PLEKHA6 (2.3)	GLTP (2.1)	PMFBP1 (2.0)	ZPLD1 (2.0)
GO:0005109	frizzled binding	0.41	>=0.20	TBX3 (4.1)	GLI3 (3.9)	PCSK5 (3.5)	HS3ST3A1 (3.3)	MSX1 (3.1)	GLIS1 (3.1)	NDNF (2.9)	UST (2.8)	DAB1 (2.8)	GLI2 (2.5)
GO:0022898	regulation of transmembrane transporter activity	0.41	>=0.20	MACROD2 (3.5)	PKD2L2 (3.4)	ENSG00000226856 (3.0)	CRHR1 (3.0)	ENSG00000226249 (2.9)	ENSG00000224116 (2.7)	SYNE1 (2.5)	RGS6 (2.5)	DLGAP3 (2.4)	REEP2 (2.3)
GO:0043236	laminin binding	0.41	>=0.20	SPTBN1 (3.6)	ETV4 (2.9)	LAMB3 (2.9)	PLCD3 (2.6)	MTMR11 (2.5)	PLEC (2.5)	MN1 (2.3)	PRKG1 (2.3)	ENSG00000235725 (2.3)	TJP1 (2.2)
GO:0035050	embryonic heart tube development	0.41	>=0.20	CTNNA3 (3.9)	ESR2 (3.0)	MYOCD (2.7)	LPAR3 (2.5)	FLT4 (2.5)	ST6GALNAC3 (2.4)	ULK4 (2.3)	GJC1 (2.2)	ENSG00000259330 (2.1)	TJP1 (2.1)
GO:0031058	positive regulation of histone modification	0.41	>=0.20	C17orf46 (3.7)	ANKRD13A (3.4)	FAM124B (3.2)	ENSG00000226249 (2.8)	CCR3 (2.4)	WNT8A (2.3)	HNRNPC (2.3)	ZPLD1 (2.2)	CNTROB (2.2)	CECR2 (2.2)
GO:0004950	chemokine receptor activity	0.41	>=0.20	CCR1 (5.8)	CCR3 (5.3)	CD28 (4.7)	FAM124B (3.6)	TNFSF11 (3.0)	DOK2 (3.0)	ENSG00000232507 (2.7)	LRRC4C (2.6)	ARHGAP27 (2.5)	PI16 (2.2)
GO:0001637	G-protein coupled chemoattractant receptor activity	0.41	>=0.20	CCR1 (5.8)	CCR3 (5.3)	CD28 (4.7)	FAM124B (3.6)	TNFSF11 (3.0)	DOK2 (3.0)	ENSG00000232507 (2.7)	LRRC4C (2.6)	ARHGAP27 (2.5)	PI16 (2.2)
GO:0030669	clathrin-coated endocytic vesicle membrane	0.41	>=0.20	EXT1 (2.7)	CALM2 (2.5)	C12orf76 (2.5)	CHSY3 (2.4)	MAP6D1 (2.4)	SYNE2 (2.4)	TMPRSS15 (2.1)	ARHGAP10 (2.0)	ZPLD1 (2.0)	STRN (2.0)
GO:0019897	extrinsic to plasma membrane	0.41	>=0.20	TJP1 (3.1)	CTNNA1 (3.0)	C2orf71 (2.7)	C6orf145 (2.7)	RGS9 (2.6)	PRKACB (2.5)	STAU1 (2.4)	ARHGAP27 (2.4)	LHFPL3 (2.3)	DLGAP3 (2.2)
GO:0007276	gamete generation	0.41	>=0.20	ZPBP (6.8)	CAGE1 (4.6)	C17orf104 (4.5)	RAD9B (4.3)	SPATC1 (3.8)	CCDC158 (3.6)	PMFBP1 (3.4)	ENSG00000250626 (3.3)	C17orf46 (3.1)	RPGRIP1 (2.6)
GO:0032147	activation of protein kinase activity	0.41	>=0.20	ENSG00000259330 (2.7)	C17orf46 (2.4)	MTMR11 (2.3)	GRASP (2.2)	ENSG00000249937 (2.2)	PKD2L2 (2.2)	ENSG00000224911 (2.1)	FABP3P2 (2.1)	INHBA (2.0)	ENSG00000224116 (2.0)
GO:0032623	interleukin-2 production	0.41	>=0.20	DICER1-AS (3.4)	TBC1D4 (3.2)	ENSG00000227274 (3.1)	ENSG00000236370 (3.0)	CAGE1 (2.9)	C6orf204 (2.6)	CCR3 (2.5)	C8orf37 (2.4)	ENSG00000204650 (2.4)	FAM124B (2.2)
GO:0010565	regulation of cellular ketone metabolic process	0.41	>=0.20	UBXN4 (3.1)	NMT1 (2.6)	CCDC43 (2.5)	ENSG00000204650 (2.4)	ABCC4 (2.2)	ENSG00000229243 (2.2)	ENSG00000250626 (2.1)	CLDN14 (2.1)	PARL (2.1)	C17orf69 (2.0)
GO:0008235	metalloexopeptidase activity	0.41	>=0.20	PI16 (3.0)	LCT (2.7)	CNDP1 (2.6)	KLHL8 (2.6)	HIGD1B (2.4)	KCNJ3 (2.3)	PMFBP1 (2.2)	PPP1CC (2.1)	CAMK2D (1.9)	HMHB1 (1.9)
GO:0072012	glomerulus vasculature development	0.41	>=0.20	ENSG00000229243 (3.7)	ITGA8 (3.6)	ENSG00000226806 (2.9)	ENSG00000249937 (2.6)	ENSG00000250341 (2.6)	ENSG00000251582 (2.5)	ENSG00000237887 (2.2)	HCAR1 (2.1)	PLCD3 (2.1)	ENSG00000226249 (2.0)
GO:0008353	RNA polymerase II carboxy-terminal domain kinase activity	0.41	>=0.20	YEATS2 (2.8)	ARPC3 (2.6)	CCDC141 (2.4)	RAB3GAP1 (2.3)	RIOK1 (2.3)	DHX8 (2.3)	ORC5 (2.1)	PARL (2.1)	C12orf24 (2.1)	PHF14 (2.1)
GO:0018393	internal peptidyl-lysine acetylation	0.41	>=0.20	TCHP (3.0)	BRD7P3 (2.9)	KDM3B (2.9)	HEXIM2 (2.6)	ZFP64 (2.4)	GIT2 (2.4)	KAT6B (2.3)	SUDS3 (2.2)	ZC3H3 (2.2)	ENSG00000237887 (2.1)
GO:0016676	oxidoreductase activity, acting on a heme group of donors, oxygen as acceptor	0.41	>=0.20	NDUFA4 (6.8)	CMC1 (4.5)	CYC1 (4.3)	CHCHD1 (3.3)	PPTC7 (3.0)	ENSG00000250626 (2.8)	PEBP4 (2.8)	ZNFX1-AS1 (2.7)	RAD9B (2.3)	HIGD1B (2.3)
GO:0015002	heme-copper terminal oxidase activity	0.41	>=0.20	NDUFA4 (6.8)	CMC1 (4.5)	CYC1 (4.3)	CHCHD1 (3.3)	PPTC7 (3.0)	ENSG00000250626 (2.8)	PEBP4 (2.8)	ZNFX1-AS1 (2.7)	RAD9B (2.3)	HIGD1B (2.3)
GO:0004129	cytochrome-c oxidase activity	0.41	>=0.20	NDUFA4 (6.8)	CMC1 (4.5)	CYC1 (4.3)	CHCHD1 (3.3)	PPTC7 (3.0)	ENSG00000250626 (2.8)	PEBP4 (2.8)	ZNFX1-AS1 (2.7)	RAD9B (2.3)	HIGD1B (2.3)
GO:0051101	regulation of DNA binding	0.41	>=0.20	TTLL7-IT1 (3.2)	ENSG00000233008 (2.6)	GLIS1 (2.5)	MSX1 (2.4)	ENSG00000226856 (2.3)	HS3ST3A1 (2.3)	ACVR1B (2.0)	ODZ3 (2.0)	ST6GALNAC3 (1.9)	TWISTNB (1.9)
GO:0006488	dolichol-linked oligosaccharide biosynthetic process	0.41	>=0.20	SSR1 (3.4)	SIL1 (2.8)	SHARPIN (2.7)	CCDC149 (2.6)	COG6 (2.5)	GPAA1 (2.3)	ZFP64 (2.2)	TRAPPC1 (2.2)	ZCWPW2 (1.9)	ATF7IP2 (1.9)
GO:0042220	response to cocaine	0.41	>=0.20	HS3ST4 (3.6)	GUCY2D (3.0)	MGAT5 (2.5)	ACBD4 (2.5)	DPF3 (2.5)	ENSG00000235725 (2.5)	KCND3 (2.4)	TTLL7-IT1 (2.4)	HEXIM2 (2.4)	EML6 (2.4)
GO:0014073	response to tropane	0.41	>=0.20	HS3ST4 (3.6)	GUCY2D (3.0)	MGAT5 (2.5)	ACBD4 (2.5)	DPF3 (2.5)	ENSG00000235725 (2.5)	KCND3 (2.4)	TTLL7-IT1 (2.4)	HEXIM2 (2.4)	EML6 (2.4)
GO:0008306	associative learning	0.42	>=0.20	DLGAP3 (3.1)	HS3ST4 (3.0)	RGS9 (3.0)	ENSG00000249937 (2.9)	ATP6V0E1P2 (2.9)	ENSG00000170091 (2.8)	ENSG00000224116 (2.5)	GUCY2D (2.3)	WBSCR17 (2.3)	ENSG00000214770 (2.2)
GO:0007062	sister chromatid cohesion	0.42	>=0.20	RAD9B (3.0)	C17orf104 (3.0)	ENSG00000250626 (2.7)	C17orf69 (2.5)	AKAP11 (2.5)	C6orf204 (2.4)	CAB39L (2.4)	ENSG00000226856 (2.4)	CHD9 (2.3)	ENSG00000237887 (2.2)
GO:0035137	hindlimb morphogenesis	0.42	>=0.20	MSX1 (3.0)	GLIS1 (2.7)	GLIS3-AS1 (2.6)	NDNF (2.5)	ST6GALNAC3 (2.5)	MGAT5 (2.2)	FARP2 (2.1)	ODZ3 (2.1)	ENSG00000249937 (2.0)	CHD9 (2.0)
GO:0031253	cell projection membrane	0.42	>=0.20	ST6GALNAC3 (3.2)	MTMR11 (3.1)	GFAP (2.8)	HCAR1 (2.6)	CCDC141 (2.5)	GLTP (2.5)	ETV4 (2.4)	SLC7A8 (2.4)	PDZD2 (2.4)	NDNF (2.1)
GO:0043235	receptor complex	0.42	>=0.20	FMNL1 (3.1)	PIK3R5 (3.1)	CD28 (2.9)	ENSG00000224116 (2.7)	DGKD (2.7)	KCNJ3 (2.3)	DOCK2 (2.3)	SEMA6D (2.2)	IL1B (2.2)	ENSG00000259450 (2.2)
GO:0060603	mammary gland duct morphogenesis	0.42	>=0.20	ZC3H3 (3.6)	ETV4 (3.5)	ZCWPW2 (3.1)	UST (2.8)	GLI3 (2.7)	TBX3 (2.7)	CAGE1 (2.2)	SLC7A8 (2.1)	KAT6B (2.0)	GLIS3-AS1 (2.0)
GO:0005543	phospholipid binding	0.42	>=0.20	CTSB (3.1)	C6orf145 (2.9)	MAP6D1 (2.8)	MITF (2.7)	TMPRSS15 (2.6)	PLCD3 (2.5)	CAMK2D (2.5)	GLTP (2.4)	IQSEC1 (2.4)	STRN (2.2)
GO:0018195	peptidyl-arginine modification	0.42	>=0.20	ENSG00000259527 (3.7)	PLB1 (2.7)	OPN4 (2.5)	ENSG00000235725 (2.4)	PHF14 (2.2)	SCN10A (2.2)	ENSG00000237298 (2.2)	METTL8 (2.0)	ENSG00000249937 (2.0)	METTL22 (1.9)
GO:0051650	establishment of vesicle localization	0.42	>=0.20	COG6 (5.3)	HDLBP (4.6)	SEC24C (3.9)	FARP2 (3.7)	SSR1 (3.3)	FAM160B1 (2.8)	CCDC149 (2.7)	HEATR5B (2.2)	UBXN4 (2.2)	ENSG00000251582 (2.1)
GO:0030246	carbohydrate binding	0.42	>=0.20	PCSK5 (2.9)	NDNF (2.7)	HVCN1 (2.6)	CCR1 (2.6)	INHBA (2.1)	CHSY3 (1.9)	EML1 (1.9)	CTSB (1.9)	PI16 (1.9)	IL1B (1.7)
GO:0043679	axon terminus	0.42	>=0.20	ENSG00000170091 (4.5)	C1QL1 (4.3)	KCND3 (3.2)	REEP2 (3.2)	LRRC4C (2.9)	NELL1 (2.8)	SLC35F1 (2.5)	DLGAP3 (2.4)	HCN1 (2.2)	CAMK2G (2.1)
GO:0045333	cellular respiration	0.42	>=0.20	NDUFA4 (4.9)	CMC1 (4.1)	CYC1 (4.0)	CHCHD1 (4.0)	PPTC7 (3.2)	OPLAH (3.0)	VPS29 (2.9)	HSPA9 (1.8)	TRAPPC1 (1.8)	OR51E1 (1.7)
GO:0001750	photoreceptor outer segment	0.42	>=0.20	C2orf71 (10.5)	RPGRIP1 (5.6)	OPN4 (5.3)	GUCY2D (3.3)	HCN1 (3.0)	IL37 (2.9)	DAB1 (2.5)	LHFPL3 (2.5)	FARP2 (2.5)	PLCD3 (2.2)
GO:0061035	regulation of cartilage development	0.42	>=0.20	PCSK5 (3.5)	GLIS1 (2.9)	ZCWPW2 (2.7)	GLI3 (2.6)	ATP6V0E1P2 (2.5)	CHSY3 (2.3)	MTMR11 (2.2)	EML1 (2.0)	CREB5 (2.0)	SLC7A8 (2.0)
GO:0006475	internal protein amino acid acetylation	0.42	>=0.20	BRD7P3 (3.2)	TCHP (2.9)	KDM3B (2.8)	HEXIM2 (2.6)	ZFP64 (2.5)	GIT2 (2.5)	KAT6B (2.3)	ZC3H3 (2.1)	ENSG00000237887 (2.1)	TRIM24 (2.0)
GO:0072662	protein localization to peroxisome	0.42	>=0.20	ENSG00000250341 (3.2)	BRD7P3 (2.9)	ULK4 (2.8)	CAMKMT (2.7)	ACBD4 (2.7)	CLDN14 (2.5)	ORC5 (2.4)	MACROD2 (2.4)	THAP5 (2.3)	SUPT3H (2.2)
GO:0006625	protein targeting to peroxisome	0.42	>=0.20	ENSG00000250341 (3.2)	BRD7P3 (2.9)	ULK4 (2.8)	CAMKMT (2.7)	ACBD4 (2.7)	CLDN14 (2.5)	ORC5 (2.4)	MACROD2 (2.4)	THAP5 (2.3)	SUPT3H (2.2)
GO:0072663	establishment of protein localization to peroxisome	0.42	>=0.20	ENSG00000250341 (3.2)	BRD7P3 (2.9)	ULK4 (2.8)	CAMKMT (2.7)	ACBD4 (2.7)	CLDN14 (2.5)	ORC5 (2.4)	MACROD2 (2.4)	THAP5 (2.3)	SUPT3H (2.2)
GO:0044243	multicellular organismal catabolic process	0.42	>=0.20	ENSG00000214770 (2.7)	EML1 (2.4)	CCDC93 (2.2)	PCSK5 (2.2)	SEMA6D (2.2)	ENSG00000229243 (2.1)	LCT (2.1)	ENSG00000237298 (2.0)	FAM124B (1.9)	DICER1-AS (1.9)
GO:0031527	filopodium membrane	0.42	>=0.20	C1QL1 (3.0)	REEP2 (2.8)	GFAP (2.7)	DCAKD (2.6)	PLCD3 (2.4)	SLC35F1 (2.3)	C6orf204 (2.2)	MTHFD1 (2.2)	GLI3 (2.2)	ARID5B (2.1)
GO:0043434	response to peptide hormone stimulus	0.42	>=0.20	HCAR1 (4.4)	ENSG00000249971 (2.4)	ENSG00000235725 (2.1)	CLDN14 (2.0)	CRADD (2.0)	LINC00473 (1.9)	KLHL8 (1.9)	GRB14 (1.9)	SHROOM3 (1.8)	GPAA1 (1.8)
GO:0015802	basic amino acid transport	0.42	>=0.20	ENSG00000214770 (4.4)	ENSG00000237949 (2.7)	ENSG00000256906 (2.1)	ZRANB3 (2.0)	CAGE1 (1.9)	CAMKMT (1.8)	ENSG00000227274 (1.8)	METTL22 (1.7)	ENSG00000233008 (1.7)	C2orf61 (1.6)
GO:0032993	protein-DNA complex	0.42	>=0.20	HMHB1 (3.3)	HEXIM1 (2.7)	SPATC1 (2.7)	CAGE1 (2.2)	ETV4 (2.0)	ENSG00000259527 (2.0)	CNTROB (2.0)	ZC3H3 (1.9)	C8orf37 (1.8)	C2orf61 (1.8)
GO:0018394	peptidyl-lysine acetylation	0.42	>=0.20	TCHP (2.9)	BRD7P3 (2.9)	KDM3B (2.8)	KAT6B (2.6)	HEXIM2 (2.6)	ZFP64 (2.4)	GIT2 (2.3)	TRIM24 (2.2)	SUDS3 (2.1)	IGFN1 (2.1)
GO:0004835	tubulin-tyrosine ligase activity	0.42	>=0.20	YSK4 (4.5)	ATP6V0E1P2 (2.8)	ENSG00000226856 (2.8)	TTLL7-IT1 (2.7)	ULK4 (2.5)	C17orf46 (2.5)	FAM124B (2.3)	ZPBP (2.2)	C15orf2 (2.0)	CTNNA3 (2.0)
GO:0005544	calcium-dependent phospholipid binding	0.42	>=0.20	PLEC (3.5)	ARHGAP10 (2.9)	SYNE1 (2.9)	OTUD7B (2.7)	CAMK2G (2.7)	PLCD3 (2.5)	CTNNA1 (2.4)	MTMR11 (2.3)	WBSCR17 (2.3)	SUPT3H (2.3)
GO:0005275	amine transmembrane transporter activity	0.43	>=0.20	CNDP1 (4.6)	ACVR1B (2.4)	GFAP (2.4)	ENSG00000237949 (2.3)	SLC7A8 (2.3)	PLB1 (2.2)	ENSG00000170091 (2.2)	ST6GALNAC3 (2.2)	ENSG00000214770 (2.2)	C2orf71 (2.1)
GO:0016763	transferase activity, transferring pentosyl groups	0.43	>=0.20	PARP10 (5.8)	ZNFX1 (3.6)	DICER1-AS (2.7)	GUCY2D (2.3)	OPN4 (2.1)	AFF1 (2.0)	ETV4 (1.8)	YEATS2 (1.7)	HS3ST3A1 (1.6)	MTHFD1 (1.5)
GO:0006805	xenobiotic metabolic process	0.43	>=0.20	CYB5A (4.2)	ENSG00000237949 (4.0)	CNDP1 (2.9)	YSK4 (2.8)	ACBD4 (2.4)	TMPRSS15 (2.3)	CLDN14 (2.1)	CRADD (1.9)	TTLL7-IT1 (1.8)	USP40 (1.8)
GO:0014855	striated muscle cell proliferation	0.43	>=0.20	MYOCD (4.0)	GRB14 (3.5)	SHROOM3 (3.2)	CTNNA3 (3.1)	PKD2L2 (2.8)	NPY6R (2.6)	RGS6 (2.6)	EXT1 (2.6)	KLHL3 (2.4)	FAM160B1 (2.4)
GO:0006513	protein monoubiquitination	0.43	>=0.20	ENSG00000233008 (3.9)	FAM13B (3.2)	SUDS3 (3.0)	IFT81 (2.9)	DCUN1D1 (2.8)	STAU1 (2.7)	CTNNA3 (2.7)	ENSG00000226806 (2.5)	THAP5 (2.5)	C8orf37 (2.4)
GO:0002831	regulation of response to biotic stimulus	0.43	>=0.20	ZNFX1 (3.5)	ENSG00000226856 (3.4)	SHARPIN (2.6)	RPGRIP1 (2.6)	BRD7P3 (2.2)	CD28 (2.2)	ARPC3 (2.1)	DOK2 (2.1)	PARP10 (1.9)	ENSG00000226806 (1.9)
GO:0009755	hormone-mediated signaling pathway	0.43	>=0.20	KAT6B (3.1)	GRB14 (2.6)	SUDS3 (2.5)	TMPRSS15 (2.2)	PLEKHA6 (2.1)	FARP2 (2.0)	SNX13 (1.9)	C2orf71 (1.8)	C15orf2 (1.8)	IL37 (1.8)
GO:0009583	detection of light stimulus	0.43	>=0.20	C2orf71 (8.4)	RPGRIP1 (6.2)	GUCY2D (5.3)	OPN4 (4.8)	DICER1-AS (3.6)	HCN1 (3.5)	ENSG00000250341 (2.4)	CECR2 (2.4)	IQSEC1 (2.4)	ZPBP (1.9)
GO:0060485	mesenchyme development	0.43	>=0.20	TBX3 (3.5)	NDNF (3.3)	ST6GALNAC3 (3.1)	ITGA8 (2.9)	SHROOM3 (2.7)	GLI3 (2.6)	MYOCD (2.5)	HS3ST3A1 (2.5)	IGF1R (2.5)	ARHGAP10 (2.5)
GO:0043392	negative regulation of DNA binding	0.43	>=0.20	YSK4 (3.3)	ENSG00000256906 (3.2)	ENSG00000226856 (3.1)	ENSG00000197830 (2.7)	ENSG00000249971 (2.6)	MSX1 (2.5)	ATF7IP2 (2.2)	GLIS1 (2.2)	HS3ST3A1 (2.2)	C8orf37 (2.2)
GO:0043297	apical junction assembly	0.43	>=0.20	OTUD7B (3.2)	DCUN1D1 (3.1)	ULK4 (3.1)	CNDP1 (2.6)	TJP1 (2.5)	SYNE2 (2.4)	DICER1-AS (2.4)	ENSG00000204650 (2.1)	SHROOM3 (2.1)	CAMKMT (2.0)
GO:0030118	clathrin coat	0.43	>=0.20	RAB3GAP1 (3.7)	SEC24C (3.5)	TRAPPC1 (2.8)	CCDC93 (2.7)	PRKACB (2.5)	GRINA (2.5)	HEATR5B (2.4)	COG6 (2.3)	CALM2 (2.3)	NMT1 (2.2)
GO:0046961	proton-transporting ATPase activity, rotational mechanism	0.43	>=0.20	CTSB (4.0)	GRINA (3.8)	CYC1 (3.6)	ARFGEF2 (3.0)	RAB3GAP1 (2.5)	VPS29 (2.4)	ARPC3 (2.4)	NDUFA4 (2.4)	ABCC5 (2.3)	MITF (2.2)
GO:0000165	MAPK cascade	0.43	>=0.20	ARHGAP27 (3.1)	GLIS3-AS1 (2.8)	SEMA6D (2.0)	KLF6 (2.0)	HIGD1B (1.7)	EML1 (1.7)	ENSG00000259450 (1.7)	ARHGAP10 (1.6)	PLEKHM1 (1.6)	EXT1 (1.6)
GO:0031984	organelle subcompartment	0.43	>=0.20	SSR1 (3.9)	INSIG2 (3.2)	HDLBP (2.7)	COG6 (2.6)	ENSG00000250341 (2.5)	LINC00473 (2.4)	FUT11 (2.4)	MGAT5 (2.2)	ATP2A2 (2.1)	C17orf46 (2.1)
GO:0046129	purine ribonucleoside biosynthetic process	0.43	>=0.20	C8orf37 (3.6)	ENSG00000249971 (2.6)	ENSG00000233008 (2.5)	ENSG00000250708 (2.4)	ENSG00000226856 (2.3)	TCTN1 (2.2)	ENSG00000237949 (2.1)	FAM47E (2.1)	DICER1-AS (1.9)	METTL8 (1.9)
GO:0042455	ribonucleoside biosynthetic process	0.43	>=0.20	C8orf37 (3.6)	ENSG00000249971 (2.6)	ENSG00000233008 (2.5)	ENSG00000250708 (2.4)	ENSG00000226856 (2.3)	TCTN1 (2.2)	ENSG00000237949 (2.1)	FAM47E (2.1)	DICER1-AS (1.9)	METTL8 (1.9)
GO:0042451	purine nucleoside biosynthetic process	0.43	>=0.20	C8orf37 (3.6)	ENSG00000249971 (2.6)	ENSG00000233008 (2.5)	ENSG00000250708 (2.4)	ENSG00000226856 (2.3)	TCTN1 (2.2)	ENSG00000237949 (2.1)	FAM47E (2.1)	DICER1-AS (1.9)	METTL8 (1.9)
GO:0043394	proteoglycan binding	0.43	>=0.20	INHBA (4.0)	ENSG00000259450 (3.9)	EXT1 (3.6)	PCSK5 (3.2)	ODZ3 (3.1)	GLI2 (3.1)	CCR1 (3.0)	WBSCR17 (2.6)	DNASE2B (2.6)	GRB14 (2.5)
GO:0051188	cofactor biosynthetic process	0.43	>=0.20	CRADD (2.9)	CMC1 (2.5)	METTL22 (2.4)	METTL8 (2.4)	STEAP3 (2.2)	ACBD4 (2.2)	ENSG00000250708 (2.1)	GYPC (2.1)	CYC1 (2.0)	CYB5A (1.8)
GO:0000062	fatty-acyl-CoA binding	0.43	>=0.20	ACBD4 (2.6)	SERTAD2 (2.4)	OPLAH (2.2)	ARHGAP10 (2.1)	CYC1 (1.9)	HSPA9 (1.8)	MTHFD1 (1.7)	PPTC7 (1.6)	UBXN4 (1.5)	CCDC43 (1.4)
GO:0048015	phosphatidylinositol-mediated signaling	0.43	>=0.20	HMHB1 (3.0)	FAM160B1 (2.5)	C15orf2 (2.5)	ENSG00000224911 (2.3)	FABP3P2 (2.2)	AFF1 (2.2)	CREB5 (2.0)	OTUD7B (2.0)	C2orf61 (1.9)	ZNFX1-AS1 (1.9)
GO:0048017	inositol lipid-mediated signaling	0.43	>=0.20	HMHB1 (3.0)	FAM160B1 (2.5)	C15orf2 (2.5)	ENSG00000224911 (2.3)	FABP3P2 (2.2)	AFF1 (2.2)	CREB5 (2.0)	OTUD7B (2.0)	C2orf61 (1.9)	ZNFX1-AS1 (1.9)
GO:0002825	regulation of T-helper 1 type immune response	0.43	>=0.20	ENSG00000250626 (2.7)	ENSG00000214770 (2.6)	ENSG00000227274 (2.4)	NDST2 (2.3)	INHBA (2.0)	TNIP3 (2.0)	CLDN14 (2.0)	CREB5 (2.0)	RPGRIP1 (1.9)	C8orf37 (1.8)
GO:0051297	centrosome organization	0.43	>=0.20	DBF4B (5.0)	C8orf37 (4.0)	IFT81 (3.6)	ULK4 (3.5)	TCHP (3.2)	ZRANB3 (2.8)	CNTROB (2.8)	CDC25C (2.3)	AZI2 (2.2)	FAM47E (1.9)
GO:0048872	homeostasis of number of cells	0.43	>=0.20	USP40 (3.5)	XPO7 (3.1)	GYPC (3.0)	STEAP3 (2.7)	SERTAD2 (2.6)	ENSG00000226249 (2.4)	BRD7P3 (2.3)	DCUN1D1 (2.3)	ARID5B (2.3)	ENSG00000259330 (2.1)
GO:0004364	glutathione transferase activity	0.43	>=0.20	CYB5A (4.7)	ATF7IP2 (2.6)	GYPC (2.6)	SLC7A8 (2.1)	ABCC4 (2.1)	CLDN14 (2.1)	KIF16B (1.9)	SYNE1 (1.9)	MTMR11 (1.9)	ABCC5 (1.8)
GO:0046641	positive regulation of alpha-beta T cell proliferation	0.43	>=0.20	ENSG00000237298 (3.5)	CREB5 (3.4)	LINC00477 (3.0)	ENSG00000214770 (2.5)	ATF7IP2 (2.5)	ENSG00000204650 (2.4)	TNIP3 (2.3)	C6orf204 (2.3)	SPATC1 (2.2)	RPGRIP1 (2.2)
GO:0044344	cellular response to fibroblast growth factor stimulus	0.43	>=0.20	SHROOM3 (2.9)	ENSG00000250341 (2.4)	DCUN1D1 (2.3)	WNT8A (2.2)	ENSG00000238018 (2.1)	ENSG00000249971 (2.1)	FUT11 (2.1)	ENSG00000259450 (1.9)	ETV4 (1.8)	CRADD (1.8)
GO:0071774	response to fibroblast growth factor stimulus	0.43	>=0.20	SHROOM3 (2.9)	ENSG00000250341 (2.4)	DCUN1D1 (2.3)	WNT8A (2.2)	ENSG00000238018 (2.1)	ENSG00000249971 (2.1)	FUT11 (2.1)	ENSG00000259450 (1.9)	ETV4 (1.8)	CRADD (1.8)
GO:0043543	protein acylation	0.43	>=0.20	BRD7P3 (3.8)	TCHP (2.8)	GIT2 (2.6)	TRIM24 (2.6)	ZFP64 (2.5)	SUDS3 (2.3)	KDM3B (2.3)	ZC3H3 (2.2)	IGFN1 (2.2)	CCDC43 (2.1)
GO:0060271	cilium morphogenesis	0.43	>=0.20	ULK4 (6.0)	IFT81 (5.9)	TCTN1 (5.0)	C8orf37 (5.0)	YSK4 (4.1)	CAMKMT (3.5)	EML1 (2.6)	USP40 (2.1)	PHF14 (2.1)	C12orf76 (2.0)
GO:0010975	regulation of neuron projection development	0.43	>=0.20	RGMB (3.0)	LRRC4C (2.8)	SCN10A (2.8)	PKD1 (2.8)	WBSCR17 (2.7)	MAP6D1 (2.6)	CALM2 (2.5)	IL37 (2.4)	SLC35F1 (2.4)	REEP2 (2.4)
GO:0022884	macromolecule transmembrane transporter activity	0.43	>=0.20	CHCHD1 (3.0)	HSPA9 (2.7)	HIGD1B (2.6)	NDUFA4 (2.5)	CCDC43 (2.3)	PARL (2.3)	ETF1 (2.3)	CMC1 (2.0)	HEXIM2 (1.9)	VPS29 (1.9)
GO:0008320	protein transmembrane transporter activity	0.43	>=0.20	CHCHD1 (3.0)	HSPA9 (2.7)	HIGD1B (2.6)	NDUFA4 (2.5)	CCDC43 (2.3)	PARL (2.3)	ETF1 (2.3)	CMC1 (2.0)	HEXIM2 (1.9)	VPS29 (1.9)
GO:0000793	condensed chromosome	0.43	>=0.20	CDC25C (7.0)	MCM6 (4.6)	ZRANB3 (4.0)	C17orf104 (3.8)	CNTROB (3.8)	DBF4B (3.7)	CSE1L (3.3)	RAD9B (2.8)	ENSG00000250626 (2.4)	CCDC158 (1.9)
GO:0046605	regulation of centrosome cycle	0.44	>=0.20	DBF4B (4.1)	ENSG00000222937 (3.8)	ULK4 (3.4)	ZRANB3 (3.3)	IFT81 (3.1)	TTLL7-IT1 (3.0)	C8orf37 (2.7)	CNTROB (2.7)	AZI2 (2.4)	ENSG00000249937 (2.4)
GO:0007610	behavior	0.44	>=0.20	LRRC4C (3.8)	HS3ST4 (3.8)	NELL1 (3.4)	HCN1 (2.9)	ENSG00000224116 (2.8)	REEP2 (2.8)	ENSG00000170091 (2.7)	SLC35F1 (2.6)	LPHN3 (2.5)	TRIM9 (2.5)
GO:0046425	regulation of JAK-STAT cascade	0.44	>=0.20	RPGRIP1 (3.1)	LINC00477 (2.9)	ENSG00000259450 (2.9)	ENSG00000259527 (2.8)	PKD2L2 (2.7)	TNIP3 (2.1)	CD28 (2.0)	ENSG00000204650 (2.0)	C15orf2 (2.0)	TNFSF11 (1.9)
GO:0006120	mitochondrial electron transport, NADH to ubiquinone	0.44	>=0.20	CHCHD1 (5.5)	CMC1 (5.0)	NDUFA4 (5.0)	VPS29 (3.5)	CYC1 (3.4)	OPLAH (2.2)	PPTC7 (2.1)	TRAPPC1 (2.1)	PARL (2.0)	ENSG00000177822 (1.9)
GO:0046459	short-chain fatty acid metabolic process	0.44	>=0.20	FARP2 (3.1)	MITF (2.5)	DICER1-AS (2.4)	ACBD4 (2.4)	DNASE2B (2.4)	ZCWPW2 (2.3)	OPLAH (2.2)	CAB39L (2.1)	ENSG00000250708 (2.0)	CAGE1 (1.9)
GO:0042776	mitochondrial ATP synthesis coupled proton transport	0.44	>=0.20	NDUFA4 (5.0)	CHCHD1 (3.8)	VPS29 (3.2)	CYC1 (3.1)	PPTC7 (2.6)	ENSG00000197830 (2.6)	YSK4 (2.5)	CMC1 (2.4)	OPLAH (2.1)	TRAPPC1 (2.1)
GO:0030128	clathrin coat of endocytic vesicle	0.44	>=0.20	ARHGAP10 (3.3)	CALM2 (3.2)	DPF3 (2.6)	C15orf2 (2.5)	STEAP3 (2.4)	STRN (2.3)	PRKACB (2.3)	SYNE2 (2.3)	MAP6D1 (2.3)	ITGA8 (2.2)
GO:0030176	integral to endoplasmic reticulum membrane	0.44	>=0.20	SSR1 (5.8)	SIL1 (5.1)	GPAA1 (3.7)	GRINA (3.1)	ATP2A2 (2.8)	SEC24C (2.2)	UBXN4 (2.0)	ENSG00000222937 (1.9)	HCAR1 (1.8)	FUT11 (1.8)
GO:0061351	neural precursor cell proliferation	0.44	>=0.20	SLC35F1 (3.8)	CNTROB (3.7)	ENSG00000224911 (3.1)	GJC1 (3.1)	EML1 (3.1)	GLI2 (3.0)	LINC00477 (3.0)	ODZ3 (2.5)	TRIM9 (2.3)	ST6GALNAC3 (2.3)
GO:0048732	gland development	0.44	>=0.20	TBX3 (3.5)	ENSG00000259527 (2.8)	UST (2.7)	SHROOM3 (2.6)	IGF1R (2.5)	ENSG00000251582 (2.4)	PCSK5 (2.3)	GLI3 (2.3)	GLI2 (2.2)	MSX1 (2.2)
GO:0016605	PML body	0.44	>=0.20	DCUN1D1 (3.1)	ENSG00000259330 (3.0)	AZI2 (2.9)	ZNFX1 (2.7)	GIT2 (2.5)	AFF1 (2.3)	PRKG1 (2.3)	CUL3 (2.3)	FAM53C (2.2)	KDM3B (2.1)
GO:0006360	transcription from RNA polymerase I promoter	0.44	>=0.20	ENSG00000197830 (3.4)	RIOK1 (3.2)	RAB3GAP1 (3.0)	CCDC43 (2.8)	DDX18 (2.5)	METTL8 (2.2)	USP40 (2.2)	KLHL8 (2.2)	HCAR1 (2.2)	HNRNPC (2.2)
GO:0072594	establishment of protein localization to organelle	0.44	>=0.20	CMC1 (4.3)	SUPT3H (2.7)	ARFGEF2 (2.5)	CHCHD1 (2.5)	USP40 (2.5)	ULK4 (2.3)	SUDS3 (2.2)	VPS29 (2.1)	IGFN1 (2.1)	ORC5 (2.0)
GO:0043046	DNA methylation involved in gamete generation	0.44	>=0.20	RAD9B (5.0)	CCDC158 (3.7)	ENSG00000250626 (3.6)	ENSG00000224911 (3.3)	CCDC149 (3.2)	C17orf104 (2.9)	PKD2L2 (2.7)	ZPBP (2.6)	KLHL8 (2.5)	ATF7IP2 (2.1)
GO:0030323	respiratory tube development	0.44	>=0.20	NDNF (3.4)	HIGD1B (3.2)	SHROOM3 (3.2)	PCSK5 (2.8)	TBX3 (2.7)	ENSG00000238018 (2.4)	MGAT5 (2.4)	ST6GALNAC3 (2.2)	ENSG00000237887 (2.2)	HS3ST3A1 (2.2)
GO:0070979	protein K11-linked ubiquitination	0.44	>=0.20	VPS29 (3.7)	ZC3H3 (3.6)	SUDS3 (3.1)	FAM53C (3.0)	FABP3P2 (2.9)	CMC1 (2.7)	ANAPC7 (2.5)	TCTN1 (2.3)	ANAPC4 (2.2)	COG6 (2.2)
GO:0016634	oxidoreductase activity, acting on the CH-CH group of donors, oxygen as acceptor	0.44	>=0.20	STEAP3 (3.9)	CYB5A (3.5)	ACBD4 (3.3)	GRB14 (2.9)	ENSG00000237949 (2.6)	XPO7 (2.4)	PCSK5 (2.4)	RPGRIP1 (2.2)	ENSG00000250708 (2.2)	CNDP1 (2.0)
GO:0000930	gamma-tubulin complex	0.44	>=0.20	DBF4B (3.4)	NMT1 (2.9)	C17orf69 (2.8)	ENSG00000204650 (2.6)	ZRANB3 (2.3)	CDC25C (2.3)	ENSG00000250341 (2.2)	CCDC158 (2.1)	HVCN1 (2.1)	CCDC43 (2.1)
GO:0032154	cleavage furrow	0.44	>=0.20	GLTP (3.2)	SPTBN1 (3.1)	STK25 (2.9)	ANKRD13A (2.8)	DBF4B (2.7)	CDC25C (2.6)	C2orf61 (2.4)	C12orf76 (2.4)	VPS29 (2.3)	STAU1 (2.2)
GO:0021915	neural tube development	0.44	>=0.20	WNT8A (5.0)	CECR2 (3.7)	ENSG00000249937 (3.3)	TCTN1 (3.0)	GLI3 (2.9)	ZFP64 (2.7)	IFT81 (2.6)	DCAKD (2.5)	GJC1 (2.5)	GLI2 (2.5)
GO:0030496	midbody	0.44	>=0.20	CDC25C (5.0)	CALM2 (2.4)	CTNNA1 (2.1)	DBF4B (2.1)	GLTP (2.0)	STRN (2.0)	TRAPPC1 (2.0)	CAGE1 (2.0)	CNTROB (1.9)	IFT81 (1.9)
GO:0031214	biomineral tissue development	0.44	>=0.20	ENSG00000235725 (3.1)	ENSG00000232507 (3.0)	FARP2 (2.7)	ENSG00000250626 (2.7)	UST (2.6)	TTLL7-IT1 (2.6)	OTUD7B (2.6)	NDNF (2.2)	MSX1 (1.8)	ENSG00000249971 (1.7)
GO:0060293	germ plasm	0.44	>=0.20	RAD9B (6.1)	ZPBP (5.4)	ENSG00000250626 (4.2)	C17orf104 (4.1)	CCDC158 (3.4)	FAM124B (2.6)	RPGRIP1 (2.2)	PKD2L2 (2.2)	ZCWPW2 (2.1)	CCDC149 (2.1)
GO:0045495	pole plasm	0.44	>=0.20	RAD9B (6.1)	ZPBP (5.4)	ENSG00000250626 (4.2)	C17orf104 (4.1)	CCDC158 (3.4)	FAM124B (2.6)	RPGRIP1 (2.2)	PKD2L2 (2.2)	ZCWPW2 (2.1)	CCDC149 (2.1)
GO:0043186	P granule	0.44	>=0.20	RAD9B (6.1)	ZPBP (5.4)	ENSG00000250626 (4.2)	C17orf104 (4.1)	CCDC158 (3.4)	FAM124B (2.6)	RPGRIP1 (2.2)	PKD2L2 (2.2)	ZCWPW2 (2.1)	CCDC149 (2.1)
GO:0033572	transferrin transport	0.44	>=0.20	ARPC3 (3.7)	ABCC5 (3.2)	VPS29 (3.1)	GLIS3-AS1 (2.8)	PLEKHM1 (2.5)	ENSG00000229243 (2.5)	GRINA (2.5)	CALM2 (2.4)	ARFGEF2 (2.4)	CCDC93 (2.3)
GO:0015682	ferric iron transport	0.44	>=0.20	ARPC3 (3.7)	ABCC5 (3.2)	VPS29 (3.1)	GLIS3-AS1 (2.8)	PLEKHM1 (2.5)	ENSG00000229243 (2.5)	GRINA (2.5)	CALM2 (2.4)	ARFGEF2 (2.4)	CCDC93 (2.3)
GO:0071495	cellular response to endogenous stimulus	0.44	>=0.20	SEMA6D (2.7)	HCAR1 (2.7)	CRADD (2.6)	ESR2 (2.6)	WBSCR17 (2.4)	GRB14 (2.3)	LINC00473 (2.3)	ATP6V0E1P2 (2.3)	TNS1 (2.3)	ENSG00000235725 (2.1)
GO:0008156	negative regulation of DNA replication	0.44	>=0.20	HMHB1 (2.8)	YSK4 (2.5)	CHD9 (2.3)	ZC3H3 (2.3)	ZRANB3 (2.1)	SF3B4 (1.9)	ENSG00000256906 (1.9)	ORC5 (1.8)	TRAPPC1 (1.7)	ANAPC4 (1.7)
GO:0010638	positive regulation of organelle organization	0.44	>=0.20	HNRNPC (3.6)	ENSG00000232507 (3.5)	STK25 (3.2)	ENSG00000249937 (2.8)	ENSG00000226249 (2.7)	AFAP1 (2.6)	ENSG00000222937 (2.5)	CCR3 (2.4)	ENSG00000256906 (2.1)	CECR2 (2.1)
GO:0008144	drug binding	0.44	>=0.20	PEBP4 (3.9)	GUCY2D (2.8)	RGS9 (2.6)	CAB39L (2.3)	PI16 (2.3)	CHSY3 (2.2)	C2orf61 (2.2)	ENSG00000251582 (2.1)	TMPRSS15 (2.1)	PDZD2 (2.0)
GO:0005057	receptor signaling protein activity	0.44	>=0.20	ACVR1B (3.9)	TRAK1 (3.4)	ENSG00000259330 (3.0)	PIK3R5 (2.3)	NDST2 (2.2)	GLIS3-AS1 (2.1)	ARHGAP27 (2.1)	CAMK2D (2.0)	GRASP (2.0)	YEATS2 (2.0)
GO:0045580	regulation of T cell differentiation	0.44	>=0.20	TBC1D4 (3.6)	CD28 (3.1)	C6orf204 (3.1)	ENSG00000236370 (2.6)	MAP3K14 (2.6)	NDST2 (2.5)	ENSG00000204650 (2.5)	TNFSF11 (2.3)	FAM124B (2.2)	AFAP1 (2.2)
GO:0048592	eye morphogenesis	0.44	>=0.20	C2orf71 (6.0)	GUCY2D (3.8)	DPF3 (3.0)	SHROOM3 (2.6)	LHFPL3 (2.6)	OPN4 (2.4)	ENSG00000232507 (2.3)	ENSG00000250341 (2.3)	IGF1R (2.3)	CAMKMT (2.2)
GO:0000790	nuclear chromatin	0.44	>=0.20	SF3B4 (3.9)	RGMB (3.2)	DCAKD (2.6)	HNRNPA0 (2.6)	HEXIM1 (2.5)	KDM3B (2.3)	EGR1 (2.0)	PHF14 (1.8)	FAM53C (1.7)	HCAR1 (1.6)
GO:0032153	cell division site	0.44	>=0.20	GLTP (3.1)	ANKRD13A (3.0)	CDC25C (3.0)	SPTBN1 (2.9)	STK25 (2.9)	C2orf61 (2.6)	DBF4B (2.6)	VPS29 (2.5)	CAGE1 (2.3)	C12orf76 (2.3)
GO:0032155	cell division site part	0.44	>=0.20	GLTP (3.1)	ANKRD13A (3.0)	CDC25C (3.0)	SPTBN1 (2.9)	STK25 (2.9)	C2orf61 (2.6)	DBF4B (2.6)	VPS29 (2.5)	CAGE1 (2.3)	C12orf76 (2.3)
GO:0060076	excitatory synapse	0.44	>=0.20	LRRC4C (4.4)	CHSY3 (4.0)	GFAP (3.7)	DAB1 (3.6)	HS3ST4 (3.4)	DLGAP3 (3.3)	HCN1 (3.2)	LHFPL3 (3.1)	ADAM11 (3.1)	KLHL3 (2.8)
GO:0050911	detection of chemical stimulus involved in sensory perception of smell	0.44	>=0.20	OR51E1 (5.8)	ENSG00000235725 (5.1)	C15orf2 (4.7)	ENSG00000249937 (4.6)	BRD7P3 (3.3)	ENSG00000226249 (3.1)	SCN10A (3.0)	ULK4 (2.3)	YSK4 (2.0)	DNASE2B (1.7)
GO:0050764	regulation of phagocytosis	0.44	>=0.20	ZCWPW2 (3.1)	BRD7P3 (3.1)	ENSG00000226856 (3.0)	OPN4 (2.1)	STEAP3 (2.0)	ATP6V0E1P2 (1.9)	GUCY2D (1.8)	C2orf71 (1.8)	TCTN1 (1.7)	THAP5 (1.7)
GO:0006361	transcription initiation from RNA polymerase I promoter	0.45	>=0.20	RIOK1 (3.2)	RAB3GAP1 (3.1)	CCDC43 (3.0)	HNRNPC (2.7)	USP40 (2.6)	KLHL8 (2.5)	ENSG00000197830 (2.4)	DDX18 (2.3)	ENSG00000204650 (2.2)	DARS (2.0)
GO:0001763	morphogenesis of a branching structure	0.45	>=0.20	ST6GALNAC3 (4.1)	TBX3 (3.2)	EML1 (2.9)	ITGA8 (2.8)	NDNF (2.8)	ETV4 (2.7)	FLT4 (2.3)	GLIS1 (2.3)	GLI2 (2.2)	GLI3 (2.2)
GO:0048515	spermatid differentiation	0.45	>=0.20	ZPBP (6.4)	SPATC1 (4.9)	CAGE1 (4.7)	CCDC158 (4.3)	C17orf104 (4.3)	ENSG00000250626 (3.9)	PMFBP1 (3.5)	RAD9B (3.3)	C17orf46 (3.0)	PEBP4 (2.4)
GO:0007618	mating	0.45	>=0.20	ESR2 (3.1)	RGS9 (3.1)	GUCY2D (3.0)	ENSG00000249971 (2.2)	PMFBP1 (2.1)	ENSG00000224911 (2.0)	ENSG00000235725 (2.0)	YSK4 (2.0)	REEP2 (2.0)	PDZD2 (1.9)
GO:0071466	cellular response to xenobiotic stimulus	0.45	>=0.20	CYB5A (4.2)	ENSG00000237949 (4.0)	CNDP1 (2.9)	YSK4 (2.7)	ACBD4 (2.4)	TMPRSS15 (2.3)	CLDN14 (2.1)	CRADD (1.9)	TTLL7-IT1 (1.9)	USP40 (1.8)
GO:0009410	response to xenobiotic stimulus	0.45	>=0.20	CYB5A (4.2)	ENSG00000237949 (4.0)	CNDP1 (2.9)	YSK4 (2.7)	ACBD4 (2.4)	TMPRSS15 (2.3)	CLDN14 (2.1)	CRADD (1.9)	TTLL7-IT1 (1.9)	USP40 (1.8)
GO:0043954	cellular component maintenance	0.45	>=0.20	C2orf71 (5.8)	RPGRIP1 (3.9)	EML6 (3.3)	OPN4 (3.2)	MACROD2 (3.2)	FAM47E (3.1)	DICER1-AS (3.0)	HCN1 (2.9)	IL37 (2.6)	GUCY2D (2.6)
GO:0016500	protein-hormone receptor activity	0.45	>=0.20	ESR2 (5.1)	IGFN1 (3.3)	SYNE2 (3.0)	INHBA (2.8)	FHOD3 (2.8)	PMFBP1 (2.6)	ODZ3 (2.5)	YSK4 (2.4)	GRB14 (2.4)	LINC00477 (2.2)
GO:0042605	peptide antigen binding	0.45	>=0.20	PARP10 (3.8)	ARHGAP10 (2.2)	DAB1 (2.2)	CNDP1 (2.2)	IL37 (2.2)	SLC7A8 (2.1)	ZNFX1 (2.0)	ENSG00000256906 (2.0)	SIL1 (1.9)	DPF3 (1.9)
GO:0030833	regulation of actin filament polymerization	0.45	>=0.20	GLTP (2.7)	ARPC3 (2.5)	ENSG00000237887 (2.2)	FABP3P2 (2.0)	ENSG00000229243 (1.9)	STK25 (1.9)	ANKRD13A (1.8)	VPS29 (1.7)	CCDC93 (1.7)	ZPLD1 (1.7)
GO:0031625	ubiquitin protein ligase binding	0.45	>=0.20	GRINA (2.9)	FAM160B1 (2.6)	KAT6B (2.4)	CUL3 (2.4)	FAM53C (2.3)	STAU1 (2.2)	SF3B4 (2.2)	HS3ST3A1 (1.9)	C17orf104 (1.8)	ETF1 (1.8)
GO:0042562	hormone binding	0.45	>=0.20	C15orf2 (4.3)	ESR2 (3.6)	KCNJ3 (2.9)	PDZD2 (2.8)	SLC7A8 (2.6)	ENSG00000259527 (2.3)	GRB14 (2.3)	SPATC1 (1.9)	ENSG00000226249 (1.9)	MSX1 (1.9)
GO:0051187	cofactor catabolic process	0.45	>=0.20	CYC1 (3.0)	OPLAH (2.9)	ENSG00000226856 (2.5)	ENSG00000229243 (2.4)	HSPA9 (2.1)	CCDC93 (2.1)	CMC1 (2.1)	PMFBP1 (1.9)	NDUFA4 (1.8)	COG6 (1.8)
GO:0045202	synapse	0.45	>=0.20	DLGAP3 (4.4)	REEP2 (4.1)	CRHR1 (4.1)	HCN1 (4.0)	WBSCR17 (3.8)	ENSG00000170091 (3.7)	LRRC4C (3.4)	SLC35F1 (3.4)	HS3ST4 (3.2)	TRIM9 (3.2)
GO:0048038	quinone binding	0.45	>=0.20	CYC1 (3.9)	OR51E1 (2.7)	OPLAH (2.6)	COG6 (2.6)	CMC1 (2.5)	MITF (2.3)	PLN (2.3)	PPTC7 (1.9)	ENSG00000177822 (1.9)	GPN3 (1.8)
GO:0035272	exocrine system development	0.45	>=0.20	ENSG00000250341 (3.8)	CAGE1 (3.6)	ENSG00000249937 (2.5)	ENSG00000236370 (2.5)	PCSK5 (2.3)	ENSG00000197830 (2.3)	TJP1 (2.3)	PLCD3 (2.1)	ENSG00000251582 (2.0)	SHROOM3 (1.9)
GO:0048806	genitalia development	0.45	>=0.20	NDNF (3.0)	LPAR3 (2.7)	GLIS1 (2.5)	HS3ST3A1 (2.3)	FABP3P2 (2.3)	PMFBP1 (2.2)	SLC7A8 (2.0)	GLI3 (2.0)	YSK4 (1.8)	ATF7IP2 (1.8)
GO:0016471	vacuolar proton-transporting V-type ATPase complex	0.45	>=0.20	WBSCR17 (3.4)	CALM2 (2.6)	ENSG00000259450 (2.5)	KLHL3 (2.3)	LPHN3 (2.3)	CCDC93 (2.2)	ABCC5 (2.2)	PRKACB (2.2)	GRB14 (2.0)	RAB3GAP1 (2.0)
GO:0043616	keratinocyte proliferation	0.45	>=0.20	IL37 (3.7)	ENSG00000226856 (3.6)	LAMB3 (3.3)	LPAR3 (2.9)	DICER1-AS (2.3)	ZFP64 (2.2)	IFT81 (2.2)	KIF16B (2.1)	UST (2.1)	ENSG00000233008 (1.9)
GO:0008653	lipopolysaccharide metabolic process	0.45	>=0.20	ACVR1B (3.2)	GLIS3-AS1 (3.2)	ARHGAP27 (3.1)	ANKRD13A (2.6)	PKD1 (2.6)	SUDS3 (2.5)	ENSG00000250708 (2.2)	GIT2 (2.0)	ENSG00000226249 (2.0)	ENSG00000233008 (2.0)
GO:0005154	epidermal growth factor receptor binding	0.45	>=0.20	IL37 (3.8)	ACVR1B (2.6)	LPHN3 (2.5)	SERTAD2 (2.4)	IL1A (2.4)	CAMKMT (2.4)	SNX13 (2.3)	INHBA (2.3)	EGR1 (2.3)	IGFN1 (2.3)
GO:0032271	regulation of protein polymerization	0.45	>=0.20	GLTP (2.8)	ARPC3 (2.5)	ENSG00000237887 (2.3)	FABP3P2 (2.2)	VPS29 (2.2)	STK25 (2.1)	ENSG00000229243 (1.7)	SPTBN1 (1.7)	PLEKHA6 (1.7)	C15orf2 (1.6)
GO:0010907	positive regulation of glucose metabolic process	0.45	>=0.20	CECR2 (3.3)	IGFN1 (2.7)	SUDS3 (2.5)	C2orf61 (2.4)	FAM47E (2.4)	TTLL7-IT1 (2.3)	CTNNA3 (2.2)	ENSG00000259527 (2.1)	C8orf37 (1.9)	GLIS1 (1.9)
GO:0033555	multicellular organismal response to stress	0.45	>=0.20	HS3ST4 (4.4)	SCN10A (4.2)	ENSG00000224116 (3.8)	ENSG00000170091 (2.7)	LRRC4C (2.6)	DPF3 (2.5)	HCN1 (2.5)	WBSCR17 (2.4)	FABP3P2 (2.4)	SLC35F1 (2.4)
GO:0021549	cerebellum development	0.45	>=0.20	ENSG00000224911 (3.6)	AFAP1 (2.6)	SYNE2 (2.6)	DAB1 (2.5)	TRAM1L1 (2.4)	CRHR1 (2.4)	LINC00477 (2.3)	C17orf69 (2.2)	ESR2 (2.1)	PKD1 (2.1)
GO:0044327	dendritic spine head	0.45	>=0.20	DLGAP3 (5.2)	LRRC4C (4.3)	SIPA1L1 (3.8)	TRIM9 (3.6)	CRHR1 (3.6)	ENSG00000224116 (3.3)	ADAM11 (3.3)	KCND3 (3.2)	RYR2 (3.1)	KCNJ3 (3.1)
GO:0014069	postsynaptic density	0.45	>=0.20	DLGAP3 (5.2)	LRRC4C (4.3)	SIPA1L1 (3.8)	TRIM9 (3.6)	CRHR1 (3.6)	ENSG00000224116 (3.3)	ADAM11 (3.3)	KCND3 (3.2)	RYR2 (3.1)	KCNJ3 (3.1)
GO:0035136	forelimb morphogenesis	0.45	>=0.20	ST6GALNAC3 (3.7)	MSX1 (3.3)	GLIS1 (2.8)	PI16 (2.7)	TBX3 (2.3)	CAMKMT (2.3)	HS3ST3A1 (2.2)	GJC1 (2.2)	FABP3P2 (2.1)	DAB1 (2.0)
GO:0060350	endochondral bone morphogenesis	0.45	>=0.20	NDNF (3.2)	MSX1 (2.8)	FABP3P2 (2.8)	MTMR11 (2.7)	ENSG00000259450 (2.4)	CHSY3 (2.2)	ZFP64 (2.2)	NELL1 (2.2)	TCTN1 (2.2)	PCSK5 (2.0)
GO:0022625	cytosolic large ribosomal subunit	0.45	>=0.20	ZNFX1-AS1 (6.5)	ENSG00000237887 (3.1)	ENSG00000256906 (2.7)	SUDS3 (2.1)	ENSG00000237298 (2.1)	SHARPIN (2.0)	ZPBP (1.8)	C12orf76 (1.8)	FARP2 (1.7)	HDLBP (1.7)
GO:0051928	positive regulation of calcium ion transport	0.45	>=0.20	HIGD1B (3.3)	ENSG00000226249 (3.2)	ENSG00000224116 (3.1)	PDZD2 (2.8)	FAM124B (2.6)	RGS9 (2.4)	GRASP (2.2)	ENSG00000232507 (2.2)	C15orf2 (2.0)	HS3ST4 (2.0)
GO:0006986	response to unfolded protein	0.45	>=0.20	UBXN4 (3.7)	ENSG00000227274 (3.2)	ATF7IP2 (3.0)	THAP5 (2.9)	SSR1 (2.9)	ENSG00000222937 (2.9)	SIL1 (2.8)	HDLBP (2.7)	HEXIM1 (2.4)	ATP2A2 (2.4)
GO:0046164	alcohol catabolic process	0.45	>=0.20	FUT11 (3.7)	INSIG2 (3.3)	YEATS2 (2.5)	ENSG00000197830 (2.4)	PEBP4 (2.3)	ENSG00000236370 (2.2)	ENSG00000237298 (2.2)	ZPBP (2.1)	CAMK2G (1.8)	OPLAH (1.8)
GO:0010510	regulation of acetyl-CoA biosynthetic process from pyruvate	0.45	>=0.20	NPY6R (3.5)	C8orf37 (2.7)	ENSG00000204650 (2.6)	PPTC7 (2.5)	INSIG2 (2.5)	COG6 (2.3)	C17orf69 (2.3)	CYC1 (2.3)	ENSG00000226856 (2.2)	RAB3GAP1 (2.1)
GO:0006086	acetyl-CoA biosynthetic process from pyruvate	0.45	>=0.20	NPY6R (3.5)	C8orf37 (2.7)	ENSG00000204650 (2.6)	PPTC7 (2.5)	INSIG2 (2.5)	COG6 (2.3)	C17orf69 (2.3)	CYC1 (2.3)	ENSG00000226856 (2.2)	RAB3GAP1 (2.1)
GO:0045923	positive regulation of fatty acid metabolic process	0.45	>=0.20	ENSG00000229243 (3.4)	PI16 (3.2)	LINC00473 (2.9)	TRAM1L1 (2.3)	FAM47E (2.2)	CAMK2D (2.2)	GLIS3-AS1 (2.2)	GRB14 (1.9)	C17orf46 (1.9)	C8orf37 (1.9)
GO:0000041	transition metal ion transport	0.45	>=0.20	ENSG00000214770 (3.6)	ABCC5 (3.2)	CAB39L (3.1)	SLC7A8 (2.8)	ARPC3 (2.4)	TTLL7-IT1 (2.3)	PLD5 (2.3)	CTSB (2.2)	RAB3GAP1 (2.2)	ENSG00000227274 (2.1)
GO:0000132	establishment of mitotic spindle orientation	0.46	>=0.20	CNTROB (4.2)	TTLL7-IT1 (3.8)	OTUD7B (3.3)	DBF4B (3.0)	ZRANB3 (2.7)	CDC25C (2.5)	CREB5 (2.4)	RAB3GAP1 (2.4)	TCHP (2.3)	ENSG00000237298 (2.2)
GO:0051294	establishment of spindle orientation	0.46	>=0.20	CNTROB (4.2)	TTLL7-IT1 (3.8)	OTUD7B (3.3)	DBF4B (3.0)	ZRANB3 (2.7)	CDC25C (2.5)	CREB5 (2.4)	RAB3GAP1 (2.4)	TCHP (2.3)	ENSG00000237298 (2.2)
GO:0016638	oxidoreductase activity, acting on the CH-NH2 group of donors	0.46	>=0.20	HS3ST3A1 (2.6)	ACBD4 (2.5)	ENSG00000224911 (2.5)	HEXIM2 (2.4)	TCTN1 (2.4)	CYB5A (2.3)	HEXIM1 (2.2)	MTHFD1 (2.1)	GJC1 (1.7)	FAM47E (1.7)
GO:0034502	protein localization to chromosome	0.46	>=0.20	ENSG00000250626 (4.2)	DBF4B (3.7)	CNTROB (2.9)	RAD9B (2.8)	ZC3H3 (2.4)	TCHP (2.4)	ZPBP (2.4)	ATP6V0E1P2 (2.4)	CDC25C (2.3)	ATF7IP2 (2.3)
GO:0051537	2 iron, 2 sulfur cluster binding	0.46	>=0.20	CMC1 (4.1)	CYB5A (3.4)	CYC1 (3.1)	TNS1 (3.0)	GYPC (2.8)	STEAP3 (2.4)	CHCHD1 (2.4)	MTHFD1 (2.3)	HSPA9 (2.2)	XPO7 (2.2)
GO:0001947	heart looping	0.46	>=0.20	CTNNA3 (3.6)	ESR2 (2.7)	MYOCD (2.5)	MGAT5 (2.5)	WNT8A (2.3)	LPAR3 (2.2)	GLIS3-AS1 (2.0)	C17orf69 (2.0)	MSX1 (1.9)	ENSG00000259330 (1.9)
GO:0061371	determination of heart left/right asymmetry	0.46	>=0.20	CTNNA3 (3.6)	ESR2 (2.7)	MYOCD (2.5)	MGAT5 (2.5)	WNT8A (2.3)	LPAR3 (2.2)	GLIS3-AS1 (2.0)	C17orf69 (2.0)	MSX1 (1.9)	ENSG00000259330 (1.9)
GO:0007616	long-term memory	0.46	>=0.20	ENSG00000224116 (4.9)	DLGAP3 (3.5)	ENSG00000170091 (3.3)	WBSCR17 (2.8)	RGS9 (2.7)	ADAM11 (2.7)	HS3ST4 (2.5)	KCNJ3 (2.4)	ENSG00000249971 (2.2)	THAP5 (2.2)
GO:0016814	hydrolase activity, acting on carbon-nitrogen (but not peptide) bonds, in cyclic amidines	0.46	>=0.20	PARP10 (3.6)	MYOT (3.4)	ARHGAP27 (3.3)	TRDN (3.2)	C17orf104 (3.0)	TMPRSS15 (2.7)	VGLL2 (2.7)	TTN (2.6)	LDB3 (2.5)	SHROOM3 (2.4)
GO:0015179	L-amino acid transmembrane transporter activity	0.46	>=0.20	CNDP1 (3.5)	GFAP (3.2)	C2orf71 (2.9)	MITF (2.6)	HCN1 (2.5)	ENSG00000237949 (2.3)	TRIM9 (2.0)	HS3ST4 (2.0)	CRHR1 (2.0)	REEP2 (1.9)
GO:0060711	labyrinthine layer development	0.46	>=0.20	ENSG00000259450 (2.9)	LPAR3 (2.9)	ENSG00000249937 (2.7)	FUT11 (2.5)	ARHGAP27 (2.4)	ENSG00000235725 (2.4)	C17orf46 (2.1)	CLDN14 (2.1)	ENSG00000233008 (2.0)	METTL8 (1.9)
GO:0031225	anchored to membrane	0.46	>=0.20	NELL1 (3.7)	DAB1 (3.4)	LRRC4C (3.2)	PLB1 (2.7)	NDNF (2.4)	HS3ST4 (2.2)	DNASE2B (2.2)	ST6GALNAC3 (2.1)	ZPBP (2.1)	SEMA6D (2.0)
GO:0007589	body fluid secretion	0.46	>=0.20	STEAP3 (3.3)	ENSG00000249971 (3.3)	SPATC1 (2.8)	C17orf69 (2.6)	ENSG00000226249 (2.6)	ACBD4 (2.5)	PLEKHA6 (2.4)	TNS1 (2.4)	HCAR1 (2.3)	LPAR3 (2.3)
GO:0008203	cholesterol metabolic process	0.46	>=0.20	OPLAH (2.7)	CLDN14 (2.7)	CYB5A (2.6)	ENSG00000227274 (2.3)	SUPT3H (2.1)	FAM47E (2.0)	SIL1 (1.9)	YSK4 (1.9)	ENSG00000224116 (1.8)	ESR2 (1.8)
GO:0070848	response to growth factor stimulus	0.46	>=0.20	HS3ST3A1 (2.9)	SHROOM3 (2.6)	ST6GALNAC3 (2.5)	FLT4 (2.3)	FUT11 (2.2)	ENSG00000259330 (2.1)	HIGD1B (1.9)	SEMA6D (1.9)	GRB14 (1.9)	CRADD (1.8)
GO:0032649	regulation of interferon-gamma production	0.46	>=0.20	TNIP3 (3.5)	TNFSF11 (3.0)	CD28 (2.8)	ENSG00000236370 (2.7)	ENSG00000250626 (2.6)	CCR3 (2.6)	IL1A (2.6)	DICER1-AS (2.6)	FAM124B (2.4)	NDST2 (2.3)
GO:0007091	mitotic metaphase/anaphase transition	0.46	>=0.20	PPP1CC (3.7)	DBF4B (3.4)	ZRANB3 (3.3)	CDC25C (3.0)	ZC3H3 (3.0)	ENSG00000250708 (2.7)	COG6 (2.6)	ANAPC7 (2.2)	SNX13 (2.1)	CNTROB (2.0)
GO:0035966	response to topologically incorrect protein	0.46	>=0.20	UBXN4 (3.6)	ENSG00000227274 (3.4)	ATF7IP2 (3.1)	THAP5 (3.0)	SIL1 (2.8)	SSR1 (2.8)	ENSG00000222937 (2.7)	HDLBP (2.7)	HEXIM1 (2.5)	ENSG00000237298 (2.4)
GO:0005525	GTP binding	0.46	>=0.20	CREB5 (2.5)	DCAKD (2.4)	SEPT2 (2.4)	MAP6D1 (2.3)	TTLL7 (2.3)	KLF6 (2.3)	MTMR11 (2.2)	GLTP (2.1)	CTNNA1 (2.1)	PRKACB (2.0)
GO:0015986	ATP synthesis coupled proton transport	0.46	>=0.20	NDUFA4 (4.8)	CHCHD1 (3.3)	CYC1 (3.0)	VPS29 (2.7)	PPTC7 (2.5)	OPLAH (2.5)	TRAPPC1 (2.3)	ENSG00000236370 (2.3)	CMC1 (2.2)	CCDC93 (2.2)
GO:0015985	energy coupled proton transport, down electrochemical gradient	0.46	>=0.20	NDUFA4 (4.8)	CHCHD1 (3.3)	CYC1 (3.0)	VPS29 (2.7)	PPTC7 (2.5)	OPLAH (2.5)	TRAPPC1 (2.3)	ENSG00000236370 (2.3)	CMC1 (2.2)	CCDC93 (2.2)
GO:0004659	prenyltransferase activity	0.46	>=0.20	CCDC43 (2.7)	SUPT3H (2.3)	XPO7 (2.3)	C8orf37 (2.2)	NDNF (2.1)	SNX13 (2.0)	OTUD7B (1.9)	ORC5 (1.7)	METTL8 (1.7)	ENSG00000256906 (1.6)
GO:0015175	neutral amino acid transmembrane transporter activity	0.46	>=0.20	MN1 (2.5)	HSPA9 (2.4)	ACVR1B (2.4)	SLC7A8 (2.2)	PKD1 (2.2)	CNDP1 (2.2)	GFAP (2.1)	ESR2 (2.1)	LCT (2.0)	ENSG00000170091 (2.0)
GO:0045940	positive regulation of steroid metabolic process	0.46	>=0.20	ENSG00000256906 (4.0)	DNASE2B (3.4)	LPAR3 (2.5)	YSK4 (2.4)	LINC00473 (2.2)	USP40 (2.0)	ENSG00000259527 (2.0)	ENSG00000224116 (2.0)	C17orf46 (1.8)	CAGE1 (1.8)
GO:0070936	protein K48-linked ubiquitination	0.46	>=0.20	FAM53C (3.4)	CAGE1 (3.0)	SUDS3 (2.9)	AZI2 (2.9)	CMC1 (2.7)	CLIP4 (2.5)	DCUN1D1 (2.4)	KLHL8 (2.3)	STAU1 (2.3)	PLEKHA6 (2.0)
GO:0051259	protein oligomerization	0.46	>=0.20	ENSG00000236370 (3.3)	SCN10A (3.2)	METTL22 (2.4)	ENSG00000197830 (2.2)	STEAP3 (2.0)	ENSG00000237949 (2.0)	PPP1CC (1.9)	GYPC (1.9)	HMHB1 (1.8)	DARS (1.6)
GO:0048511	rhythmic process	0.46	>=0.20	PKD2L2 (2.7)	FUT11 (2.7)	SEMA6D (2.6)	PDZD2 (2.4)	TMPRSS15 (2.4)	LINC00473 (2.4)	PCSK5 (2.4)	ENSG00000214770 (2.2)	CRHR1 (2.1)	HCN1 (2.1)
GO:0045880	positive regulation of smoothened signaling pathway	0.47	>=0.20	FABP3P2 (3.7)	GLI2 (3.7)	SCN10A (2.7)	ENSG00000177822 (2.6)	CCDC93 (2.5)	ENSG00000249971 (2.4)	PI16 (2.1)	EML1 (2.0)	GLI3 (2.0)	GUCY2D (1.9)
GO:0043473	pigmentation	0.47	>=0.20	MITF (5.2)	FARP2 (4.1)	ST6GALNAC3 (3.9)	IFT81 (3.0)	CHSY3 (3.0)	KIF16B (2.9)	ZCWPW2 (2.6)	ZPLD1 (2.2)	SEMA6D (2.1)	SLC7A8 (2.1)
GO:0035102	PRC1 complex	0.47	>=0.20	FAM13B (2.5)	ARHGAP10 (2.4)	ULK4 (2.3)	C8orf37 (2.2)	RPGRIP1 (2.2)	ABCC5 (2.0)	SF3B4 (2.0)	THAP5 (2.0)	MACROD2 (1.9)	DCUN1D1 (1.9)
GO:0007420	brain development	0.47	>=0.20	ODZ3 (3.5)	GJC1 (2.9)	GLI2 (2.9)	ST6GALNAC3 (2.7)	SLC35F1 (2.7)	MN1 (2.6)	EML1 (2.5)	DAB1 (2.4)	CACNA2D1 (2.3)	CHD9 (2.2)
GO:0007130	synaptonemal complex assembly	0.47	>=0.20	C17orf104 (8.5)	RAD9B (5.4)	ZPBP (4.9)	CCDC158 (4.3)	SUPT3H (2.8)	LINC00477 (2.6)	ATF7IP2 (2.4)	ENSG00000250626 (2.4)	MACROD2 (2.3)	ENSG00000204650 (2.3)
GO:0071363	cellular response to growth factor stimulus	0.47	>=0.20	ST6GALNAC3 (2.8)	FLT4 (2.7)	HS3ST3A1 (2.7)	SHROOM3 (2.4)	ENSG00000259330 (2.1)	ENSG00000232507 (2.0)	FUT11 (2.0)	CRADD (2.0)	SEMA6D (1.9)	PKD2L2 (1.8)
GO:0000460	maturation of 5.8S rRNA	0.47	>=0.20	DDX18 (3.4)	ENSG00000249971 (3.4)	ZNFX1-AS1 (2.9)	DDX27 (2.8)	CRADD (2.7)	METTL8 (2.6)	PLB1 (2.5)	ANAPC4 (2.3)	ZC3H3 (2.0)	RIOK1 (2.0)
GO:0007498	mesoderm development	0.47	>=0.20	WNT8A (5.8)	GLIS1 (3.4)	LPAR3 (2.9)	ENSG00000204650 (2.4)	SPATC1 (2.3)	DICER1-AS (2.3)	C17orf69 (2.1)	MSX1 (2.1)	PHF14 (1.9)	CECR2 (1.8)
GO:0051051	negative regulation of transport	0.47	>=0.20	HEXIM2 (2.7)	GUCY2D (2.5)	PRKACB (2.4)	AFAP1 (2.3)	ENSG00000224116 (2.3)	ENSG00000259450 (2.1)	GLIS3-AS1 (1.9)	ENSG00000224911 (1.9)	ATP6V0E1P2 (1.9)	SAMD4A (1.8)
GO:0019751	polyol metabolic process	0.47	>=0.20	FAM160B1 (2.9)	CNDP1 (2.5)	ACBD4 (2.5)	C2orf61 (2.4)	CAGE1 (2.4)	TMPRSS15 (2.4)	PKD2L2 (2.4)	ZPBP (2.3)	ENSG00000197830 (2.0)	LCT (1.9)
GO:0032479	regulation of type I interferon production	0.47	>=0.20	ZNFX1 (6.1)	PARP10 (5.7)	AZI2 (3.8)	CAGE1 (2.5)	PHF14 (2.1)	ENSG00000256906 (2.0)	ENSG00000227274 (2.0)	CCDC93 (2.0)	CCDC43 (1.9)	NDST2 (1.9)
GO:0006813	potassium ion transport	0.47	>=0.20	CRHR1 (4.2)	RGS6 (3.1)	LHFPL3 (2.8)	ENSG00000224116 (2.8)	HCN1 (2.6)	NELL1 (2.6)	SCN10A (2.5)	C17orf69 (2.3)	TTLL7 (2.3)	DLGAP3 (2.3)
GO:0007422	peripheral nervous system development	0.47	>=0.20	SCN10A (4.6)	ENSG00000238018 (3.9)	ENSG00000177822 (3.2)	SLC35F1 (3.0)	OTUD7B (2.9)	ENSG00000259450 (2.7)	ENSG00000237887 (2.5)	RGMB (2.5)	C17orf104 (2.5)	FABP3P2 (2.5)
GO:0003950	NAD+ ADP-ribosyltransferase activity	0.47	>=0.20	PARP10 (7.1)	ZNFX1 (6.0)	CTNNA3 (2.3)	GUCY2D (2.1)	KIF16B (2.1)	AFF1 (2.0)	FAM53C (2.0)	OPN4 (2.0)	FABP3P2 (2.0)	ENSG00000222937 (1.9)
GO:0051287	NAD binding	0.47	>=0.20	CYC1 (4.6)	HSPA9 (3.2)	CLIP4 (3.1)	OPLAH (3.0)	CYB5A (2.7)	KIF16B (2.5)	TBC1D4 (2.3)	MTHFD1 (2.0)	GRB14 (1.9)	ANKRD13A (1.8)
GO:0048841	regulation of axon extension involved in axon guidance	0.47	>=0.20	ENSG00000232507 (3.9)	ENSG00000259527 (3.9)	CTNNA3 (3.2)	RGMB (2.9)	GLIS3-AS1 (2.7)	EML1 (2.4)	ENSG00000177822 (2.2)	HS3ST3A1 (2.2)	FUT11 (2.0)	PLEKHA6 (2.0)
GO:0031406	carboxylic acid binding	0.47	>=0.20	DNASE2B (3.2)	HSPA9 (3.1)	CYB5A (2.7)	MTHFD1 (2.5)	OPLAH (2.2)	CYC1 (2.0)	ACBD4 (2.0)	PEBP4 (1.8)	FUT11 (1.8)	CHSY3 (1.7)
GO:0000188	inactivation of MAPK activity	0.47	>=0.20	ETV4 (5.0)	SERTAD2 (3.1)	EGR1 (3.0)	KLF6 (2.5)	FAM53C (2.4)	C17orf69 (2.3)	EML6 (2.2)	CREB5 (2.2)	OTUD7B (2.2)	DICER1-AS (2.1)
GO:0032608	interferon-beta production	0.47	>=0.20	ZNFX1 (3.8)	PARP10 (3.4)	ENSG00000227274 (3.2)	KIF16B (2.8)	MTMR11 (2.6)	ENSG00000250341 (2.5)	PLB1 (2.5)	CAGE1 (2.3)	ENSG00000204650 (2.2)	CCDC43 (2.0)
GO:0070670	response to interleukin-4	0.47	>=0.20	ENSG00000226806 (5.3)	C6orf204 (4.1)	DICER1-AS (3.5)	CCDC141 (3.2)	ENSG00000236370 (3.1)	TBC1D4 (2.7)	PMFBP1 (2.4)	ENSG00000233008 (2.4)	C8orf37 (2.3)	HMHB1 (2.3)
GO:0022904	respiratory electron transport chain	0.47	>=0.20	NDUFA4 (5.4)	CHCHD1 (4.6)	CMC1 (4.2)	CYC1 (3.9)	VPS29 (3.2)	PPTC7 (3.0)	OPLAH (2.8)	TRAPPC1 (2.1)	ENSG00000177822 (2.0)	PARL (1.8)
GO:0030195	negative regulation of blood coagulation	0.47	>=0.20	CLDN14 (4.5)	ENSG00000259450 (3.5)	ENSG00000224911 (3.2)	C6orf145 (3.0)	ENSG00000226249 (2.9)	ENSG00000250708 (2.3)	DNASE2B (2.2)	YSK4 (2.1)	GRB14 (2.0)	CAGE1 (2.0)
GO:0031231	intrinsic to peroxisomal membrane	0.47	>=0.20	ORC5 (3.0)	INSIG2 (2.9)	OTUD7B (2.6)	C8orf37 (2.4)	COG6 (2.3)	ULK4 (2.3)	CAMKMT (2.1)	CYB5A (2.1)	GRINA (1.9)	ACBD4 (1.7)
GO:0005779	integral to peroxisomal membrane	0.47	>=0.20	ORC5 (3.0)	INSIG2 (2.9)	OTUD7B (2.6)	C8orf37 (2.4)	COG6 (2.3)	ULK4 (2.3)	CAMKMT (2.1)	CYB5A (2.1)	GRINA (1.9)	ACBD4 (1.7)
GO:0003995	acyl-CoA dehydrogenase activity	0.47	>=0.20	CYB5A (4.8)	OPLAH (3.2)	ACBD4 (2.5)	MTHFD1 (2.2)	PLCD3 (2.0)	IL37 (1.7)	GRB14 (1.7)	GPN3 (1.7)	USP40 (1.6)	UBXN4 (1.6)
GO:0033178	proton-transporting two-sector ATPase complex, catalytic domain	0.47	>=0.20	CYC1 (3.7)	CTSB (3.7)	GRINA (3.0)	OPLAH (2.7)	ARFGEF2 (2.7)	RAB3GAP1 (2.5)	NDUFA4 (2.3)	CALM2 (2.2)	MITF (2.2)	COG6 (2.1)
GO:0045494	photoreceptor cell maintenance	0.47	>=0.20	C2orf71 (6.0)	RPGRIP1 (4.6)	OPN4 (3.7)	DICER1-AS (3.4)	IL37 (3.1)	MACROD2 (3.0)	GUCY2D (2.6)	ENSG00000235725 (2.4)	EML6 (2.4)	HCN1 (2.4)
GO:0000777	condensed chromosome kinetochore	0.47	>=0.20	CDC25C (8.4)	DBF4B (3.7)	ZRANB3 (3.5)	MCM6 (3.5)	CSE1L (3.0)	CNTROB (3.0)	ENSG00000259450 (2.2)	GPN3 (2.1)	TRAPPC1 (2.0)	ENSG00000222937 (1.7)
GO:0051196	regulation of coenzyme metabolic process	0.47	>=0.20	NPY6R (3.4)	C17orf69 (2.8)	COG6 (2.7)	INSIG2 (2.6)	C8orf37 (2.5)	ENSG00000204650 (2.4)	PPTC7 (2.4)	CYC1 (2.2)	RAB3GAP1 (2.1)	CCDC43 (2.1)
GO:0051193	regulation of cofactor metabolic process	0.47	>=0.20	NPY6R (3.4)	C17orf69 (2.8)	COG6 (2.7)	INSIG2 (2.6)	C8orf37 (2.5)	ENSG00000204650 (2.4)	PPTC7 (2.4)	CYC1 (2.2)	RAB3GAP1 (2.1)	CCDC43 (2.1)
GO:0008202	steroid metabolic process	0.47	>=0.20	CLDN14 (4.2)	CYB5A (3.3)	YSK4 (2.6)	GRB14 (2.4)	ENSG00000237949 (2.3)	OPLAH (2.1)	ESR2 (2.1)	SIL1 (1.8)	ACBD4 (1.8)	LCT (1.8)
GO:0051223	regulation of protein transport	0.48	>=0.20	CAGE1 (3.1)	AFAP1 (2.9)	ENSG00000227274 (2.9)	ZPLD1 (2.8)	CCDC93 (2.5)	HCAR1 (2.5)	ENSG00000250626 (2.5)	MTMR11 (2.4)	KIF16B (2.4)	TNIP3 (2.2)
GO:0006641	triglyceride metabolic process	0.48	>=0.20	HCAR1 (4.2)	ACBD4 (3.8)	FAM47E (3.7)	LCT (3.0)	IL37 (2.6)	C17orf46 (2.6)	CYB5A (2.4)	OPLAH (2.0)	FAM160B1 (2.0)	FUT11 (2.0)
GO:0015081	sodium ion transmembrane transporter activity	0.48	>=0.20	GFAP (3.3)	PLB1 (2.8)	DPF3 (2.7)	CNDP1 (2.6)	TMPRSS15 (2.6)	SLC7A8 (2.5)	GLIS1 (2.4)	LCT (2.3)	REEP2 (2.2)	ST6GALNAC3 (2.2)
GO:0070325	lipoprotein particle receptor binding	0.48	>=0.20	LCT (2.9)	CTSB (2.5)	CAGE1 (2.2)	SIL1 (2.1)	CAMK2D (2.0)	GLIS3-AS1 (2.0)	DNASE2B (2.0)	ENSG00000259527 (2.0)	ENSG00000170091 (1.8)	DAB1 (1.8)
GO:0006414	translational elongation	0.48	>=0.20	ZNFX1-AS1 (6.6)	ENSG00000256906 (4.2)	ENSG00000237887 (3.5)	SPATC1 (2.3)	CTNNA3 (2.2)	ENSG00000250626 (2.1)	ATF7IP2 (2.1)	METTL8 (2.0)	LINC00477 (2.0)	ENSG00000249971 (1.9)
GO:0050852	T cell receptor signaling pathway	0.48	>=0.20	ENSG00000226806 (4.5)	C6orf204 (4.4)	TBC1D4 (3.6)	DCUN1D1 (3.1)	CD28 (3.0)	ATF7IP2 (2.9)	DOCK2 (2.8)	ENSG00000259527 (2.8)	DOK2 (2.8)	HVCN1 (2.8)
GO:0045621	positive regulation of lymphocyte differentiation	0.48	>=0.20	TBC1D4 (3.2)	NDST2 (3.2)	ENSG00000204650 (3.0)	MAP3K14 (2.7)	DOCK2 (2.6)	CD28 (2.5)	TNIP3 (2.5)	FAM124B (2.4)	TNFSF11 (2.4)	C6orf204 (2.3)
GO:0015108	chloride transmembrane transporter activity	0.48	>=0.20	CNDP1 (2.6)	DGKD (2.3)	GPAA1 (2.2)	CAMK2D (2.2)	FABP3P2 (2.1)	PKD1 (2.1)	CTNNA3 (2.0)	NELL1 (1.8)	FARP2 (1.8)	GRINA (1.8)
GO:0007602	phototransduction	0.48	>=0.20	C2orf71 (8.1)	RPGRIP1 (6.4)	OPN4 (5.1)	GUCY2D (4.6)	DICER1-AS (3.5)	HCN1 (3.3)	IQSEC1 (2.3)	C2orf61 (2.3)	CECR2 (2.3)	ENSG00000250341 (1.9)
GO:0048813	dendrite morphogenesis	0.48	>=0.20	DLGAP3 (3.4)	LRRC4C (3.3)	ENSG00000249971 (3.0)	PLD5 (2.9)	ENSG00000170091 (2.5)	RGS6 (2.5)	IGFN1 (2.4)	IL37 (2.4)	REEP2 (2.4)	C1QL1 (2.3)
GO:0072132	mesenchyme morphogenesis	0.48	>=0.20	TBX3 (2.9)	CAB39L (2.6)	ST6GALNAC3 (2.5)	MSX1 (2.3)	ENSG00000226249 (2.3)	UST (2.1)	HS3ST3A1 (2.0)	C8orf37 (1.9)	EML1 (1.8)	ENSG00000227274 (1.8)
GO:0016627	oxidoreductase activity, acting on the CH-CH group of donors	0.48	>=0.20	CYB5A (5.3)	OPLAH (4.0)	ACBD4 (3.4)	MTHFD1 (2.6)	CYC1 (2.4)	IL37 (2.0)	HSPA9 (1.8)	CLIP4 (1.7)	STEAP3 (1.5)	CRADD (1.5)
GO:0005792	microsome	0.48	>=0.20	SSR1 (3.4)	CYB5A (3.4)	ENSG00000237949 (2.9)	CLDN14 (2.9)	SIL1 (2.6)	ATP2A2 (2.2)	ABCC4 (2.0)	INSIG2 (1.9)	TMPRSS15 (1.9)	OPLAH (1.8)
GO:0032371	regulation of sterol transport	0.48	>=0.20	TMPRSS15 (3.7)	LCT (3.5)	HCAR1 (3.3)	ACBD4 (2.8)	DNASE2B (2.6)	SPATC1 (2.3)	CYB5A (2.0)	CAMK2D (2.0)	CAGE1 (1.9)	C17orf46 (1.9)
GO:0032374	regulation of cholesterol transport	0.48	>=0.20	TMPRSS15 (3.7)	LCT (3.5)	HCAR1 (3.3)	ACBD4 (2.8)	DNASE2B (2.6)	SPATC1 (2.3)	CYB5A (2.0)	CAMK2D (2.0)	CAGE1 (1.9)	C17orf46 (1.9)
GO:0045296	cadherin binding	0.48	>=0.20	DSP (4.1)	TJP1 (3.6)	SAMD4A (3.3)	SYNE2 (2.9)	SHROOM3 (2.8)	SIPA1L1 (2.8)	CTNNA1 (2.4)	RGMB (2.4)	IGF1R (2.3)	ENSG00000233008 (2.2)
GO:0004702	receptor signaling protein serine/threonine kinase activity	0.48	>=0.20	TRAK1 (3.6)	ARHGAP27 (3.6)	ACVR1B (3.1)	PLEKHM1 (2.7)	AZI2 (2.7)	FMNL1 (2.6)	NDST2 (2.6)	CCDC93 (2.4)	CAMK2G (2.3)	CAMK2D (2.3)
GO:0060675	ureteric bud morphogenesis	0.48	>=0.20	GLIS1 (4.0)	ENSG00000229243 (3.6)	ENSG00000177822 (3.1)	ST6GALNAC3 (2.9)	ITGA8 (2.7)	NELL1 (2.3)	ODZ3 (2.2)	GLI2 (2.2)	NDNF (2.2)	TBX3 (2.1)
GO:0005905	coated pit	0.48	>=0.20	GRINA (4.1)	DOK2 (2.6)	ARPC3 (2.3)	PLD5 (2.3)	TBC1D4 (2.1)	DICER1 (2.0)	PRKACB (1.9)	UBR4 (1.8)	ANKRD13A (1.8)	ENSG00000250626 (1.8)
GO:0032409	regulation of transporter activity	0.48	>=0.20	PKD2L2 (3.4)	ENSG00000226856 (3.0)	ENSG00000226249 (2.8)	CRHR1 (2.7)	MACROD2 (2.6)	ENSG00000224116 (2.5)	RGS6 (2.4)	REEP2 (2.4)	SYNE1 (2.3)	DLGAP3 (2.2)
GO:0015103	inorganic anion transmembrane transporter activity	0.48	>=0.20	PEBP4 (3.4)	FABP3P2 (2.5)	DGKD (2.5)	LPAR3 (2.4)	ACBD4 (2.3)	CNDP1 (2.2)	CLDN14 (2.2)	SCN10A (2.2)	OPLAH (1.9)	GLIS1 (1.8)
GO:0005874	microtubule	0.48	>=0.20	CDC25C (5.0)	TTLL7 (3.9)	YSK4 (3.7)	CNTROB (3.5)	IFT81 (3.0)	ULK4 (2.9)	SPTBN1 (2.6)	DBF4B (2.4)	TCHP (2.0)	STRN (2.0)
GO:0019216	regulation of lipid metabolic process	0.48	>=0.20	IL37 (3.2)	HCAR1 (2.7)	C17orf46 (2.5)	ENSG00000238018 (2.4)	TBC1D4 (2.3)	GRB14 (2.1)	ACBD4 (1.9)	HS3ST4 (1.7)	LINC00473 (1.7)	TNS1 (1.6)
GO:0000421	autophagic vacuole membrane	0.48	>=0.20	HMHB1 (4.1)	GRINA (3.6)	KIAA0913 (3.2)	STK25 (3.0)	XPO7 (2.9)	FARP2 (2.9)	ARPC3 (2.5)	TRAPPC1 (2.4)	OPN4 (2.3)	FAM53C (2.2)
GO:0043560	insulin receptor substrate binding	0.48	>=0.20	AFF1 (4.0)	ENSG00000259527 (2.8)	ENSG00000238018 (2.6)	ARPC3 (2.5)	SCN5A (2.4)	ENSG00000250341 (2.3)	DCUN1D1 (2.3)	DICER1 (2.2)	ATP6V0E1P2 (2.2)	PARL (2.2)
GO:0045334	clathrin-coated endocytic vesicle	0.48	>=0.20	SYNE2 (2.6)	C12orf76 (2.5)	PLEKHM1 (2.3)	CALM2 (2.2)	GLIS1 (2.1)	DOK2 (2.1)	VPS29 (2.0)	EXT1 (2.0)	PPP1CC (2.0)	MAP6D1 (2.0)
GO:0046631	alpha-beta T cell activation	0.48	>=0.20	MGAT5 (2.9)	TBC1D4 (2.8)	CD28 (2.7)	MAP3K14 (2.5)	ENSG00000204650 (2.4)	ATF7IP2 (1.9)	ENSG00000229243 (1.9)	HVCN1 (1.9)	C6orf204 (1.9)	TWISTNB (1.9)
GO:0048762	mesenchymal cell differentiation	0.48	>=0.20	NDNF (3.4)	TBX3 (3.2)	ITGA8 (3.1)	ST6GALNAC3 (3.0)	EML1 (2.9)	SHROOM3 (2.8)	GJC1 (2.7)	GLIS1 (2.6)	GLI3 (2.5)	MSX1 (2.5)
GO:0016706	oxidoreductase activity, acting on paired donors, with incorporation or reduction of molecular oxygen, 2-oxoglutarate as one donor, and incorporation of one atom each of oxygen into both donors	0.48	>=0.20	FUT11 (4.5)	YEATS2 (3.1)	INSIG2 (3.0)	OPN4 (2.3)	PARL (2.2)	HDLBP (1.9)	DARS (1.8)	C6orf204 (1.8)	EXT1 (1.8)	HEXIM2 (1.6)
GO:0005001	transmembrane receptor protein tyrosine phosphatase activity	0.48	>=0.20	ENSG00000177822 (2.6)	FLT4 (2.5)	HS3ST3A1 (2.4)	KCND3 (2.3)	PRKG1 (2.3)	LPHN3 (2.2)	HEATR5B (2.2)	ENSG00000224116 (2.2)	C12orf76 (2.2)	CCDC141 (2.1)
GO:0019198	transmembrane receptor protein phosphatase activity	0.48	>=0.20	ENSG00000177822 (2.6)	FLT4 (2.5)	HS3ST3A1 (2.4)	KCND3 (2.3)	PRKG1 (2.3)	LPHN3 (2.2)	HEATR5B (2.2)	ENSG00000224116 (2.2)	C12orf76 (2.2)	CCDC141 (2.1)
GO:0003073	regulation of systemic arterial blood pressure	0.48	>=0.20	GLIS3-AS1 (4.1)	FABP3P2 (3.0)	SCN5A (2.8)	RGS6 (2.7)	ENSG00000249971 (2.6)	OPN4 (2.6)	PLB1 (2.4)	HIGD1B (2.4)	BRD7P3 (2.4)	PDZD2 (2.3)
GO:0048568	embryonic organ development	0.48	>=0.20	HS3ST3A1 (3.1)	MSX1 (3.0)	ZFP64 (3.0)	GLIS1 (2.5)	GLI3 (2.5)	ENSG00000177822 (2.4)	GJC1 (2.2)	NDNF (2.1)	ODZ3 (2.1)	TBX3 (2.1)
GO:0008186	RNA-dependent ATPase activity	0.48	>=0.20	C17orf104 (3.8)	DHX8 (3.8)	EFTUD2 (3.7)	SEC24C (3.6)	HNRNPC (3.5)	DDX18 (3.4)	KIAA0913 (3.0)	USP40 (3.0)	RAD9B (2.9)	DARS (2.9)
GO:0048333	mesodermal cell differentiation	0.49	>=0.20	ITGA8 (3.2)	CAMKMT (3.2)	GLIS1 (2.9)	EML1 (2.8)	FAM160B1 (2.6)	BRD7P3 (2.6)	C17orf69 (2.5)	ENSG00000224116 (2.4)	WNT8A (2.4)	MSX1 (2.3)
GO:0030867	rough endoplasmic reticulum membrane	0.49	>=0.20	SSR1 (6.0)	HDLBP (3.3)	SIL1 (2.8)	MGAT5 (2.3)	UBXN4 (2.2)	FUT11 (2.1)	GLIS3-AS1 (2.1)	ENSG00000250626 (2.1)	LCT (2.0)	SF3B4 (1.9)
GO:0006984	ER-nucleus signaling pathway	0.49	>=0.20	THAP5 (4.4)	ENSG00000222937 (3.9)	SIL1 (3.0)	UBXN4 (3.0)	SSR1 (2.8)	ENSG00000250341 (2.5)	CCDC149 (2.4)	FAM47E (2.4)	HDLBP (2.4)	C17orf46 (2.4)
GO:0010038	response to metal ion	0.49	>=0.20	TMPRSS15 (4.8)	LINC00473 (3.6)	LCT (3.0)	ATP6V0E1P2 (2.7)	STEAP3 (2.2)	CYB5A (2.2)	ENSG00000237949 (2.2)	GYPC (2.0)	HMHB1 (1.9)	CRADD (1.8)
GO:0060419	heart growth	0.49	>=0.20	PKD2L2 (3.8)	SHROOM3 (3.2)	MYOCD (3.0)	LPAR3 (2.8)	CTNNA3 (2.7)	SCN5A (2.7)	KLHL3 (2.6)	RYR2 (2.5)	GRB14 (2.4)	FAM160B1 (2.4)
GO:0032609	interferon-gamma production	0.49	>=0.20	TNIP3 (3.4)	TNFSF11 (3.0)	CD28 (2.9)	ENSG00000236370 (2.8)	FAM124B (2.7)	CCR3 (2.6)	DICER1-AS (2.5)	ENSG00000204650 (2.5)	IL1A (2.5)	ENSG00000250626 (2.3)
GO:0016514	SWI/SNF complex	0.49	>=0.20	KDM3B (2.9)	AKAP11 (2.7)	PHF14 (2.7)	GRINA (2.5)	CHD9 (2.3)	HNRNPA0 (2.2)	KIAA0913 (2.1)	KAT6B (2.0)	CALM2 (2.0)	SUDS3 (1.9)
GO:0030902	hindbrain development	0.49	>=0.20	ENSG00000224911 (4.0)	C17orf69 (3.0)	TTLL7-IT1 (2.7)	TRAM1L1 (2.5)	TCTN1 (2.1)	GJC1 (2.1)	ODZ3 (2.0)	DAB1 (2.0)	PLD5 (1.9)	CRHR1 (1.9)
GO:0048066	developmental pigmentation	0.49	>=0.20	MITF (6.0)	ST6GALNAC3 (4.1)	FARP2 (3.6)	CHSY3 (3.5)	IFT81 (2.7)	LINC00473 (2.6)	LINC00477 (2.2)	SEMA6D (2.2)	C12orf76 (2.1)	GYPC (2.1)
GO:0046209	nitric oxide metabolic process	0.49	>=0.20	USP40 (3.8)	IL1A (3.2)	CCR1 (2.7)	DICER1-AS (2.6)	ATP6V0E1P2 (2.6)	ZPLD1 (2.6)	ACVR1B (2.3)	IL1B (2.2)	TNIP3 (2.1)	MACROD2 (2.1)
GO:0005788	endoplasmic reticulum lumen	0.49	>=0.20	SSR1 (6.6)	SIL1 (5.9)	ATP2A2 (3.9)	HDLBP (3.4)	FUT11 (2.9)	TCTN1 (2.2)	GPAA1 (1.9)	SEC24C (1.8)	LCT (1.6)	UBXN4 (1.6)
GO:0005978	glycogen biosynthetic process	0.49	>=0.20	STK25 (3.0)	STEAP3 (2.5)	DARS (2.4)	DICER1 (2.3)	METTL22 (2.1)	CCDC149 (1.9)	ENSG00000177822 (1.8)	CCDC158 (1.7)	PLD5 (1.6)	PI16 (1.6)
GO:0009250	glucan biosynthetic process	0.49	>=0.20	STK25 (3.0)	STEAP3 (2.5)	DARS (2.4)	DICER1 (2.3)	METTL22 (2.1)	CCDC149 (1.9)	ENSG00000177822 (1.8)	CCDC158 (1.7)	PLD5 (1.6)	PI16 (1.6)
GO:0016574	histone ubiquitination	0.49	>=0.20	FAM13B (4.6)	DCUN1D1 (3.0)	STAU1 (2.9)	IFT81 (2.7)	ENSG00000237887 (2.7)	THAP5 (2.6)	PKD2L2 (2.5)	HEXIM1 (2.4)	CUL3 (2.3)	SUDS3 (2.2)
GO:0015238	drug transmembrane transporter activity	0.49	>=0.20	SPATC1 (2.8)	CYB5A (2.7)	ABCC4 (2.5)	GPAA1 (2.4)	CNDP1 (2.4)	FABP3P2 (2.3)	HIGD1B (2.2)	PLEKHA6 (2.1)	DICER1-AS (2.0)	MTMR11 (1.9)
GO:0051960	regulation of nervous system development	0.49	>=0.20	SLC35F1 (3.4)	RGMB (3.3)	MAP6D1 (3.1)	LHFPL3 (2.9)	TRIM9 (2.9)	LPHN3 (2.9)	ENSG00000224911 (2.6)	C1QL1 (2.5)	GLI2 (2.5)	SCN10A (2.5)
GO:0051607	defense response to virus	0.49	>=0.20	ZNFX1 (6.5)	PARP10 (3.9)	CREB5 (2.6)	YEATS2 (2.2)	DOK2 (2.2)	AZI2 (2.1)	DOCK2 (2.0)	PIK3R5 (2.0)	ENSG00000226856 (2.0)	SHARPIN (2.0)
GO:0008542	visual learning	0.49	>=0.20	DLGAP3 (3.8)	RGS9 (3.7)	ATP6V0E1P2 (3.4)	ADAM11 (2.7)	ENSG00000170091 (2.5)	STRN (2.4)	ENSG00000214770 (2.3)	REEP2 (2.2)	CRHR1 (2.2)	THAP5 (2.1)
GO:0035725	sodium ion transmembrane transport	0.49	>=0.20	PDZD2 (3.4)	DICER1-AS (2.6)	LPAR3 (2.4)	RGS6 (2.3)	PLEKHA6 (2.3)	HS3ST4 (2.2)	PLD5 (2.1)	STEAP3 (2.1)	ACVR1B (2.1)	FARP2 (1.9)
GO:0097006	regulation of plasma lipoprotein particle levels	0.49	>=0.20	DNASE2B (4.0)	ENSG00000227274 (2.8)	CAGE1 (2.7)	C6orf145 (2.3)	ABCC5 (2.1)	PLEKHM1 (2.1)	SPATC1 (2.0)	ZCWPW2 (1.9)	CTSB (1.8)	C17orf46 (1.8)
GO:0030835	negative regulation of actin filament depolymerization	0.49	>=0.20	ENSG00000251582 (2.9)	ENSG00000250341 (2.8)	C15orf2 (2.3)	CHD9 (2.3)	PMFBP1 (2.2)	GLTP (2.2)	ENSG00000229243 (2.2)	KLHL3 (1.9)	PLCD3 (1.8)	AFF1 (1.7)
GO:0045737	positive regulation of cyclin-dependent protein kinase activity	0.49	>=0.20	CAGE1 (3.6)	FABP3P2 (3.2)	EML6 (3.2)	C2orf61 (3.0)	C17orf104 (2.8)	CCDC158 (2.6)	ENSG00000256906 (2.6)	ATP6V0E1P2 (2.5)	RAD9B (2.5)	OR51E1 (2.3)
GO:0006695	cholesterol biosynthetic process	0.49	>=0.20	CYB5A (2.4)	OPLAH (2.4)	SUPT3H (2.4)	LCT (2.0)	CAGE1 (2.0)	ENSG00000250708 (1.9)	BRD7P3 (1.8)	FAM47E (1.8)	ENSG00000224116 (1.8)	TRIM24 (1.8)
GO:0008234	cysteine-type peptidase activity	0.49	>=0.20	DCUN1D1 (4.8)	XPO7 (3.0)	USP40 (2.8)	RAB3GAP1 (2.7)	FARP2 (2.7)	UBXN4 (2.6)	CUL3 (2.3)	UBR4 (2.1)	ARFGEF2 (2.1)	CCDC158 (2.1)
GO:0009855	determination of bilateral symmetry	0.49	>=0.20	ULK4 (4.3)	IFT81 (3.7)	LPAR3 (2.8)	ENSG00000250708 (2.5)	OR51E1 (2.4)	TCTN1 (2.4)	EML1 (2.2)	CTNNA3 (2.1)	PHF14 (2.1)	CAGE1 (1.9)
GO:0007254	JNK cascade	0.49	>=0.20	ARHGAP27 (2.9)	USP40 (2.5)	ENSG00000256906 (2.5)	CCDC93 (2.4)	MAP6D1 (2.3)	UST (2.1)	HS3ST3A1 (2.0)	FAM53C (1.9)	CCR3 (1.8)	MGAT5 (1.7)
GO:0045058	T cell selection	0.49	>=0.20	ENSG00000226806 (4.7)	C6orf204 (4.4)	TBC1D4 (3.7)	HVCN1 (3.3)	FMNL1 (2.9)	DOCK2 (2.9)	CD28 (2.5)	ENSG00000214770 (2.3)	FABP3P2 (2.0)	SHARPIN (1.9)
GO:0003924	GTPase activity	0.49	>=0.20	GLTP (2.9)	REEP2 (2.8)	SEPT2 (2.6)	KLF6 (2.5)	RGS9 (2.4)	DCAKD (2.3)	MAP6D1 (2.2)	ANKRD13A (2.2)	TTLL7 (2.1)	CALM2 (2.1)
GO:0045216	cell-cell junction organization	0.49	>=0.20	TJP1 (3.4)	PLD5 (3.4)	OTUD7B (3.2)	ST6GALNAC3 (3.2)	DICER1-AS (3.1)	SHROOM3 (3.0)	PDZD2 (2.8)	ENSG00000238018 (2.7)	SAMD4A (2.6)	LRRC4C (2.5)
GO:0003401	axis elongation	0.49	>=0.20	CLIP4 (2.8)	GLI3 (2.4)	ENSG00000233008 (2.4)	C17orf46 (2.2)	NDNF (2.1)	ENSG00000232507 (2.1)	ENSG00000249937 (2.0)	STEAP3 (1.9)	C15orf2 (1.9)	IGF1R (1.9)
GO:0002456	T cell mediated immunity	0.49	>=0.20	C2orf61 (2.5)	BRD7P3 (2.4)	LINC00477 (2.3)	ENSG00000256906 (2.2)	ENSG00000250626 (2.2)	TNIP3 (2.2)	HMHB1 (2.2)	MAP6D1 (2.1)	ENSG00000204650 (2.1)	ENSG00000222937 (2.1)
GO:0006595	polyamine metabolic process	0.5	>=0.20	ABCC4 (2.4)	SHARPIN (2.3)	LPAR3 (2.2)	ENSG00000249937 (2.1)	EXOSC4 (2.1)	ETV4 (2.1)	C17orf46 (1.9)	DICER1-AS (1.9)	C12orf76 (1.8)	ENSG00000232507 (1.8)
GO:0000976	transcription regulatory region sequence-specific DNA binding	0.5	>=0.20	TBX3 (4.1)	HS3ST4 (3.7)	RGMB (2.7)	MN1 (2.7)	ENSG00000170091 (2.5)	SCN5A (2.5)	DPF3 (2.5)	GLI3 (2.4)	ENSG00000238018 (2.3)	HS3ST3A1 (2.1)
GO:0042391	regulation of membrane potential	0.5	>=0.20	WBSCR17 (4.7)	MAP6D1 (4.6)	LHFPL3 (4.2)	LRRC4C (3.6)	SLC35F1 (3.5)	C1QL1 (3.3)	ADAM11 (3.2)	LPHN3 (3.0)	REEP2 (2.9)	SCN10A (2.9)
GO:0051403	stress-activated MAPK cascade	0.5	>=0.20	SERTAD2 (2.9)	ENSG00000204650 (2.8)	ARHGAP27 (2.6)	PHF14 (2.5)	PLEKHM1 (2.5)	AZI2 (2.4)	INSIG2 (2.3)	RAB3GAP1 (2.3)	EGR1 (2.2)	SNX13 (2.1)
GO:0032269	negative regulation of cellular protein metabolic process	0.5	>=0.20	ENSG00000222937 (2.7)	UBXN4 (2.6)	ARPC3 (2.5)	DICER1 (2.4)	VPS29 (2.4)	TRAPPC1 (2.4)	SHARPIN (2.2)	NMT1 (2.2)	HEXIM2 (2.1)	ABCC4 (2.1)
GO:0007588	excretion	0.5	>=0.20	TRAM1L1 (2.8)	CLDN14 (2.5)	SCN10A (2.2)	OPN4 (1.9)	IL37 (1.9)	ZCWPW2 (1.8)	LCT (1.8)	NELL1 (1.8)	ACVR1B (1.7)	ENSG00000229243 (1.7)
GO:0048538	thymus development	0.5	>=0.20	MGAT5 (3.5)	ABCC5 (3.1)	ZFP64 (2.9)	ENSG00000224911 (2.6)	C17orf69 (2.5)	OR51E1 (2.5)	MITF (2.5)	DCUN1D1 (2.5)	C6orf204 (2.4)	ENSG00000259527 (2.3)
GO:0018904	organic ether metabolic process	0.5	>=0.20	HCAR1 (3.7)	CYB5A (3.3)	ACBD4 (3.1)	LCT (2.6)	C17orf46 (2.6)	FAM47E (2.6)	IL37 (2.2)	C17orf104 (1.9)	STEAP3 (1.8)	SSR1 (1.7)
GO:0002437	inflammatory response to antigenic stimulus	0.5	>=0.20	CCR3 (4.0)	LINC00477 (3.8)	TNIP3 (3.0)	IL1A (3.0)	CCR1 (2.5)	PIK3R5 (2.5)	NDST2 (2.4)	PI16 (2.4)	MGAT5 (2.3)	ENSG00000204650 (2.2)
GO:0051186	cofactor metabolic process	0.5	>=0.20	CYB5A (2.6)	CRADD (2.6)	OPLAH (2.4)	ACBD4 (2.4)	CYC1 (2.3)	CMC1 (2.0)	METTL22 (1.9)	MTHFD1 (1.9)	ABCC4 (1.9)	STEAP3 (1.7)
GO:0004033	aldo-keto reductase (NADP) activity	0.5	>=0.20	CYB5A (4.1)	CLIP4 (3.6)	ABCC5 (2.5)	C6orf145 (2.2)	PCSK5 (2.0)	CAGE1 (2.0)	CNDP1 (1.9)	TMPRSS15 (1.9)	MTHFD1 (1.9)	SLC7A8 (1.9)
GO:0048661	positive regulation of smooth muscle cell proliferation	0.5	>=0.20	GRASP (3.3)	HIGD1B (3.1)	C17orf69 (2.8)	ENSG00000197830 (2.8)	IGFN1 (2.8)	ENSG00000249971 (2.8)	ENSG00000204650 (2.7)	CCR3 (2.5)	ARHGAP27 (2.5)	FAM124B (2.5)
GO:0035265	organ growth	0.5	>=0.20	PKD2L2 (3.8)	MYOCD (3.3)	HMHB1 (3.3)	SHROOM3 (3.2)	CAGE1 (2.9)	SCN5A (2.7)	RYR2 (2.7)	ETV4 (2.3)	ENSG00000222937 (2.2)	CTNNA3 (2.1)
GO:0005819	spindle	0.5	>=0.20	CDC25C (7.4)	DBF4B (4.0)	CNTROB (3.8)	ZRANB3 (3.2)	MCM6 (2.8)	ENSG00000259450 (2.4)	CSE1L (1.9)	TRAPPC1 (1.9)	IFT81 (1.8)	TCHP (1.7)
GO:0017156	calcium ion-dependent exocytosis	0.5	>=0.20	PMFBP1 (2.9)	KCNJ3 (2.8)	ENSG00000259450 (2.7)	CAGE1 (2.7)	EML6 (2.6)	TTLL7 (2.6)	CAB39L (2.6)	KCND3 (2.3)	CCDC149 (2.2)	TRAM1L1 (2.2)
GO:0035249	synaptic transmission, glutamatergic	0.5	>=0.20	ENSG00000214770 (3.9)	LRRC4C (3.7)	CRHR1 (3.6)	DLGAP3 (3.6)	ADAM11 (3.4)	LHFPL3 (3.4)	KCND3 (2.9)	KCNJ3 (2.7)	R3HDM1 (2.7)	EML6 (2.7)
GO:0001676	long-chain fatty acid metabolic process	0.5	>=0.20	ENSG00000237887 (3.5)	IL37 (3.5)	ENSG00000233008 (3.5)	ENSG00000237949 (3.1)	FAM124B (3.0)	C17orf104 (2.6)	SCN10A (2.5)	CNDP1 (2.4)	LHFPL3 (2.0)	MAP6D1 (1.9)
GO:0009395	phospholipid catabolic process	0.5	>=0.20	ENSG00000226249 (3.5)	YSK4 (3.3)	PLD5 (2.8)	PLB1 (2.7)	DICER1-AS (2.5)	RGS9 (2.4)	SPATC1 (2.3)	IL37 (2.3)	ENSG00000249971 (2.2)	HS3ST4 (2.2)
GO:0016859	cis-trans isomerase activity	0.5	>=0.20	ENSG00000237949 (2.8)	SSR1 (2.6)	CHSY3 (2.5)	CAMKMT (2.3)	ENSG00000236370 (2.2)	CHCHD1 (2.1)	SUPT3H (2.1)	HDLBP (2.1)	SIL1 (2.0)	RAB3GAP1 (2.0)
GO:0031076	embryonic camera-type eye development	0.51	>=0.20	ST6GALNAC3 (3.0)	ULK4 (2.9)	HS3ST3A1 (2.6)	DPF3 (2.6)	GLIS1 (2.6)	IGF1R (2.3)	OTUD7B (2.3)	ARHGAP10 (2.1)	GJC1 (2.1)	ENSG00000226856 (2.0)
GO:0005922	connexon complex	0.51	>=0.20	HIGD1B (5.4)	OR51E1 (4.3)	LPAR3 (3.7)	GLTP (2.9)	MAP6D1 (2.8)	MSX1 (2.7)	C15orf2 (2.6)	KLHL3 (2.5)	TJP1 (2.4)	PLCD3 (2.4)
GO:0008601	protein phosphatase type 2A regulator activity	0.51	>=0.20	XPO7 (3.6)	CAB39L (3.5)	SYNE2 (2.8)	LRRC4C (2.5)	ENSG00000177822 (2.3)	AZI2 (2.3)	REEP2 (2.2)	STRN (2.2)	YEATS2 (2.2)	FAM160B1 (2.1)
GO:0030098	lymphocyte differentiation	0.51	>=0.20	CD28 (3.5)	TBC1D4 (3.4)	ZPLD1 (3.1)	MAP3K14 (3.0)	FMNL1 (2.7)	ENSG00000226806 (2.6)	DOCK2 (2.6)	C6orf204 (2.5)	TNFSF11 (2.2)	ENSG00000236370 (2.2)
GO:0034453	microtubule anchoring	0.51	>=0.20	CDC25C (3.4)	CAGE1 (2.8)	AKAP11 (2.8)	DBF4B (2.7)	CNTROB (2.5)	ULK4 (2.4)	ENSG00000256906 (2.3)	C15orf2 (2.3)	ZRANB3 (2.1)	R3HDM1 (2.1)
GO:0000781	chromosome, telomeric region	0.51	>=0.20	CNTROB (3.1)	ORC5 (3.0)	DCAKD (2.9)	AKAP11 (2.8)	GPN3 (2.8)	CHD9 (2.7)	ZRANB3 (2.6)	XPO7 (2.5)	CDC25C (2.4)	ENSG00000249937 (2.3)
GO:0051082	unfolded protein binding	0.51	>=0.20	HSPA9 (4.6)	SIL1 (4.3)	UBXN4 (4.0)	ATP2A2 (3.5)	SSR1 (3.3)	ETF1 (3.2)	CCDC158 (2.6)	ATF7IP2 (2.6)	HDLBP (2.5)	EXOSC4 (2.1)
GO:0009108	coenzyme biosynthetic process	0.51	>=0.20	CRADD (2.8)	ACBD4 (2.5)	ENSG00000250708 (2.3)	OPLAH (2.3)	METTL8 (2.3)	ARFGEF2 (2.2)	FABP3P2 (2.1)	FAM47E (2.1)	ENSG00000204650 (2.0)	DICER1-AS (2.0)
GO:0002828	regulation of type 2 immune response	0.51	>=0.20	CREB5 (2.6)	OR51E1 (2.6)	ENSG00000236370 (2.6)	NDST2 (2.5)	ENSG00000224116 (2.5)	AFAP1 (2.4)	MAP3K14 (2.1)	ZPLD1 (2.1)	ENSG00000250626 (2.1)	CLDN14 (2.1)
GO:0043603	cellular amide metabolic process	0.51	>=0.20	LCT (4.1)	TMPRSS15 (3.8)	ACBD4 (3.2)	ENSG00000250708 (3.2)	ENSG00000237949 (2.5)	STEAP3 (2.4)	FARP2 (2.4)	CNDP1 (2.2)	PKD2L2 (2.1)	FAM47E (1.9)
GO:0005875	microtubule associated complex	0.51	>=0.20	TTLL7 (4.1)	YSK4 (4.0)	ULK4 (3.6)	IFT81 (3.6)	CNTROB (2.7)	CCDC158 (2.6)	CDC25C (2.6)	OTUD7B (2.4)	FAM47E (2.4)	TRAPPC1 (2.4)
GO:0009952	anterior/posterior pattern specification	0.51	>=0.20	WNT8A (2.5)	ST6GALNAC3 (2.5)	MSX1 (2.4)	UST (2.3)	NDNF (2.2)	GLI2 (2.2)	DAB1 (2.2)	CAMKMT (2.1)	PCSK5 (2.0)	OR51E1 (2.0)
GO:0050870	positive regulation of T cell activation	0.51	>=0.20	TBC1D4 (3.8)	CD28 (3.5)	C6orf204 (3.5)	DOCK2 (3.3)	TNFSF11 (3.2)	HVCN1 (3.0)	MAP3K14 (2.8)	DCUN1D1 (2.8)	ENSG00000226806 (2.6)	ENSG00000256906 (2.4)
GO:0035313	wound healing, spreading of epidermal cells	0.51	>=0.20	ENSG00000250341 (2.8)	DAB1 (2.3)	C17orf69 (2.3)	FLT4 (2.2)	STEAP3 (2.0)	HIGD1B (2.0)	LAMB3 (1.9)	ENSG00000197830 (1.8)	ENSG00000259330 (1.8)	ATF7IP2 (1.7)
GO:0090207	regulation of triglyceride metabolic process	0.51	>=0.20	LCT (4.2)	FAM160B1 (4.1)	FAM47E (3.5)	ACBD4 (3.4)	TMPRSS15 (3.2)	IQSEC1 (2.8)	HCAR1 (2.8)	ENSG00000250708 (2.8)	IL37 (2.8)	ATP6V0E1P2 (2.6)
GO:0008239	dipeptidyl-peptidase activity	0.51	>=0.20	PLD5 (3.4)	PI16 (3.2)	ZPBP (2.9)	CTSB (2.7)	PEBP4 (2.6)	HIGD1B (2.5)	OR51E1 (2.5)	IGFN1 (2.4)	LCT (2.4)	RPGRIP1 (2.4)
GO:0007270	neuron-neuron synaptic transmission	0.51	>=0.20	CRHR1 (3.7)	ENSG00000249971 (3.3)	ADAM11 (3.2)	ENSG00000214770 (3.2)	KCNJ3 (2.8)	KCND3 (2.8)	DLGAP3 (2.8)	ENSG00000177822 (2.6)	LRRC4C (2.6)	SLC35F1 (2.5)
GO:0006275	regulation of DNA replication	0.51	>=0.20	ZC3H3 (3.0)	THAP5 (3.0)	HMHB1 (2.6)	C17orf46 (2.6)	ZRANB3 (2.5)	CNTROB (2.3)	GJC1 (2.2)	ENSG00000226249 (2.1)	ENSG00000250341 (2.1)	CHD9 (2.0)
GO:0006662	glycerol ether metabolic process	0.51	>=0.20	HCAR1 (4.0)	ACBD4 (3.3)	FAM47E (3.1)	CYB5A (3.0)	C17orf46 (2.8)	LCT (2.6)	IL37 (2.3)	CAGE1 (2.0)	C17orf104 (2.0)	STEAP3 (2.0)
GO:0051250	negative regulation of lymphocyte activation	0.51	>=0.20	CD28 (2.9)	TNFSF11 (2.8)	ENSG00000214770 (2.5)	ENSG00000204650 (2.4)	NDST2 (2.4)	ENSG00000236370 (2.4)	GRASP (2.2)	GUCY2D (2.1)	CCR3 (1.9)	AFAP1 (1.9)
GO:0051271	negative regulation of cellular component movement	0.51	>=0.20	FLT4 (4.2)	FUT11 (2.7)	RGS9 (2.7)	PLB1 (2.6)	SAMD4A (2.6)	ENSG00000249971 (2.5)	TNS1 (2.4)	ARHGAP10 (2.4)	GRASP (2.2)	FAM160B1 (2.1)
GO:0003706	ligand-regulated transcription factor activity	0.51	>=0.20	CLIP4 (3.4)	MAP3K14 (2.8)	ARID5B (2.8)	C15orf2 (2.7)	PLCD3 (2.7)	IGF1R (2.5)	AFAP1 (2.3)	GRB14 (2.3)	PLD5 (2.1)	PLEC (2.0)
GO:0007368	determination of left/right symmetry	0.51	>=0.20	IFT81 (3.9)	ULK4 (3.9)	ENSG00000250708 (2.5)	EML1 (2.5)	TCTN1 (2.5)	CTNNA3 (2.4)	PHF14 (2.4)	LPAR3 (2.3)	CAGE1 (2.1)	GLIS3-AS1 (2.1)
GO:0032480	negative regulation of type I interferon production	0.51	>=0.20	PARP10 (5.7)	ZNFX1 (5.5)	AZI2 (3.3)	METTL22 (2.1)	ENSG00000256906 (2.1)	DCUN1D1 (2.0)	ACBD4 (1.9)	CMC1 (1.9)	C8orf37 (1.9)	CAGE1 (1.8)
GO:0034339	regulation of transcription from RNA polymerase II promoter by nuclear hormone receptor	0.51	>=0.20	KAT6B (2.8)	LRRC4C (2.5)	ACBD4 (2.2)	PLCD3 (2.2)	GRASP (2.2)	CCDC93 (2.1)	SUDS3 (2.1)	TMPRSS15 (2.1)	DAB1 (2.0)	PPP1CC (2.0)
GO:0015645	fatty acid ligase activity	0.51	>=0.20	ABCC4 (3.3)	ATF7IP2 (2.6)	ENSG00000250708 (2.3)	CRADD (2.3)	CYB5A (2.1)	ACBD4 (2.0)	GLIS3-AS1 (2.0)	ENSG00000249971 (2.0)	ZPBP (2.0)	C17orf104 (2.0)
GO:0008395	steroid hydroxylase activity	0.51	>=0.20	ENSG00000237949 (4.5)	TBX3 (3.4)	CNDP1 (2.9)	DNASE2B (2.7)	TMPRSS15 (2.6)	FARP2 (2.1)	PCSK5 (2.0)	CYB5A (1.9)	GRB14 (1.8)	FLT4 (1.8)
GO:0014910	regulation of smooth muscle cell migration	0.51	>=0.20	PCSK5 (3.2)	TNS1 (2.9)	FAM47E (2.8)	ENSG00000232507 (2.7)	ARHGAP10 (2.6)	CNDP1 (2.5)	PKD2L2 (2.5)	HCAR1 (2.4)	ENSG00000229243 (2.3)	PLB1 (2.2)
GO:0019400	alditol metabolic process	0.51	>=0.20	FAM160B1 (3.5)	ACBD4 (2.9)	CNDP1 (2.8)	ENSG00000236370 (2.5)	C2orf61 (2.5)	TMPRSS15 (2.4)	METTL22 (2.2)	ENSG00000197830 (2.2)	ZPBP (2.0)	ENSG00000238018 (2.0)
GO:0002709	regulation of T cell mediated immunity	0.51	>=0.20	LINC00477 (3.2)	ENSG00000226856 (3.1)	ENSG00000256906 (2.9)	ENSG00000250626 (2.6)	C2orf61 (2.6)	ENSG00000224116 (2.5)	CREB5 (2.2)	TNIP3 (2.1)	ATF7IP2 (2.1)	BRD7P3 (2.0)
GO:0010594	regulation of endothelial cell migration	0.51	>=0.20	SAMD4A (3.8)	ENSG00000226806 (3.2)	FLT4 (3.2)	NDNF (2.9)	FAM124B (2.9)	HIGD1B (2.7)	ST6GALNAC3 (2.6)	FUT11 (2.6)	CCDC141 (2.6)	GRB14 (2.6)
GO:0045815	positive regulation of gene expression, epigenetic	0.51	>=0.20	CHD9 (3.2)	KAT6B (3.0)	KDM3B (2.9)	KIAA0913 (2.4)	SF3B4 (2.4)	C6orf204 (2.4)	FAM160B1 (2.0)	ENSG00000197830 (2.0)	ENSG00000222937 (1.9)	KLHL3 (1.9)
GO:0031903	microbody membrane	0.51	>=0.20	CYB5A (2.7)	ORC5 (2.6)	SNX13 (2.5)	INSIG2 (2.5)	ACBD4 (2.4)	UBXN4 (2.1)	CAMKMT (2.0)	SUPT3H (2.0)	GLIS3-AS1 (1.9)	GRINA (1.8)
GO:0005778	peroxisomal membrane	0.51	>=0.20	CYB5A (2.7)	ORC5 (2.6)	SNX13 (2.5)	INSIG2 (2.5)	ACBD4 (2.4)	UBXN4 (2.1)	CAMKMT (2.0)	SUPT3H (2.0)	GLIS3-AS1 (1.9)	GRINA (1.8)
GO:0016573	histone acetylation	0.51	>=0.20	BRD7P3 (2.9)	TCHP (2.9)	KDM3B (2.8)	HEXIM2 (2.7)	ZFP64 (2.7)	ENSG00000237887 (2.3)	KAT6B (2.3)	GIT2 (2.3)	IGFN1 (2.0)	ENSG00000232507 (2.0)
GO:0006283	transcription-coupled nucleotide-excision repair	0.51	>=0.20	GPN3 (3.9)	ORC5 (3.0)	CHCHD1 (2.8)	ENSG00000226856 (2.5)	C8orf37 (2.3)	ANAPC4 (2.2)	PARL (2.0)	VPS29 (2.0)	ENSG00000226249 (2.0)	C12orf24 (2.0)
GO:0009409	response to cold	0.52	>=0.20	DICER1-AS (3.3)	ENSG00000249971 (3.2)	ABCC4 (2.7)	HCAR1 (2.6)	ZCWPW2 (2.6)	PKD2L2 (2.6)	GLIS3-AS1 (2.5)	C1QL1 (2.4)	C15orf2 (2.4)	PLD5 (2.3)
GO:0008250	oligosaccharyltransferase complex	0.52	>=0.20	SSR1 (8.2)	SIL1 (5.9)	GPAA1 (4.5)	HDLBP (2.8)	ZCWPW2 (2.3)	ATP2A2 (2.2)	ENSG00000214770 (2.2)	ZPLD1 (2.1)	ZFP64 (1.8)	ABCC4 (1.7)
GO:0030374	ligand-dependent nuclear receptor transcription coactivator activity	0.52	>=0.20	KDM3B (3.4)	FAM53C (3.3)	SF3B4 (3.2)	DHX8 (3.1)	SUDS3 (2.7)	NMT1 (2.7)	ZC3H3 (2.7)	FHOD3 (2.5)	DBF4B (2.5)	KIAA0913 (2.3)
GO:0004576	oligosaccharyl transferase activity	0.52	>=0.20	SSR1 (8.6)	SIL1 (6.0)	GPAA1 (4.1)	ZCWPW2 (2.4)	ATP2A2 (2.3)	HDLBP (2.3)	ZPLD1 (2.2)	ABCC4 (2.1)	AKAP11 (1.9)	ZFP64 (1.8)
GO:0051017	actin filament bundle assembly	0.52	>=0.20	ENSG00000238018 (4.0)	DGKD (2.9)	ENSG00000237887 (2.7)	IQSEC1 (2.7)	PRKCA (2.4)	C6orf145 (2.2)	FAM47E (2.1)	FABP3P2 (2.1)	ST6GALNAC3 (2.0)	STK25 (2.0)
GO:0045428	regulation of nitric oxide biosynthetic process	0.52	>=0.20	IL1A (3.8)	USP40 (3.8)	DICER1-AS (3.3)	ENSG00000259450 (3.1)	MACROD2 (2.9)	CCR1 (2.8)	TNIP3 (2.7)	IL1B (2.6)	ENSG00000251582 (2.4)	HNRNPC (2.4)
GO:0007173	epidermal growth factor receptor signaling pathway	0.52	>=0.20	CAMKMT (2.8)	PRKCA (2.7)	STAU1 (2.7)	ENSG00000237887 (2.6)	HCAR1 (2.6)	CAMK2D (2.4)	SHARPIN (2.3)	CAGE1 (2.3)	ENSG00000229243 (2.1)	STRN (2.1)
GO:0019835	cytolysis	0.52	>=0.20	ENSG00000232507 (2.7)	BRD7P3 (2.6)	C17orf69 (2.6)	SHARPIN (2.3)	FAM47E (2.3)	ANAPC7 (2.2)	WNT8A (2.2)	ENSG00000237949 (2.2)	CLDN14 (2.1)	CTNNA3 (2.0)
GO:0034706	sodium channel complex	0.52	>=0.20	CACNA2D1 (4.1)	TTLL7 (3.4)	PLEKHA6 (3.4)	RYR2 (3.2)	LRRC4C (3.0)	LPHN3 (3.0)	PDZD2 (2.8)	ENSG00000170091 (2.8)	PLD5 (2.5)	LHFPL3 (2.5)
GO:0009799	specification of symmetry	0.52	>=0.20	ULK4 (4.3)	IFT81 (3.5)	LPAR3 (2.5)	ENSG00000250708 (2.5)	TCTN1 (2.3)	OR51E1 (2.3)	EML1 (2.2)	CTNNA3 (2.0)	PHF14 (1.9)	FLT4 (1.8)
GO:0032272	negative regulation of protein polymerization	0.52	>=0.20	ENSG00000226856 (2.8)	ENSG00000229243 (2.5)	C15orf2 (2.4)	PMFBP1 (2.4)	WBSCR17 (2.4)	C17orf69 (2.3)	TRAM1L1 (2.3)	ENSG00000238018 (2.2)	ENSG00000237887 (2.2)	PLCD3 (2.0)
GO:0000302	response to reactive oxygen species	0.52	>=0.20	ENSG00000251582 (2.4)	ATP6V0E1P2 (2.4)	AFAP1 (2.4)	KLF6 (2.3)	ENSG00000237298 (2.3)	PDZD2 (2.3)	EGR1 (2.2)	SERTAD2 (1.9)	ENSG00000224911 (1.9)	ARPC3 (1.8)
GO:0034332	adherens junction organization	0.52	>=0.20	PLD5 (3.8)	LRRC4C (3.8)	ST6GALNAC3 (3.4)	ODZ3 (3.3)	HS3ST4 (2.7)	TJP1 (2.6)	TRAM1L1 (2.5)	LPHN3 (2.5)	RGMB (2.4)	HS3ST3A1 (2.3)
GO:0010721	negative regulation of cell development	0.52	>=0.20	GLI2 (2.9)	SCN10A (2.7)	RGMB (2.6)	LINC00477 (2.6)	GLI3 (2.6)	MN1 (2.5)	MAP6D1 (2.4)	GLIS1 (2.4)	ENSG00000249937 (2.4)	ENSG00000235725 (2.3)
GO:0010389	regulation of G2/M transition of mitotic cell cycle	0.52	>=0.20	C17orf104 (3.1)	TRIM24 (2.8)	ENSG00000259450 (2.6)	PPP1CC (2.5)	ENSG00000249937 (2.4)	METTL22 (2.0)	LINC00477 (2.0)	IFT81 (1.8)	ENSG00000250708 (1.8)	ZCWPW2 (1.8)
GO:0046580	negative regulation of Ras protein signal transduction	0.52	>=0.20	ENSG00000238018 (4.2)	ENSG00000249971 (3.8)	ETV4 (3.2)	KLHL8 (2.4)	PLEKHM1 (2.2)	GRASP (2.2)	C17orf46 (2.2)	AKAP11 (2.1)	MGAT5 (2.1)	DGKD (2.0)
GO:0050767	regulation of neurogenesis	0.52	>=0.20	SLC35F1 (3.6)	RGMB (3.4)	TRIM9 (3.2)	LHFPL3 (3.2)	LPHN3 (3.2)	SCN10A (2.7)	MAP6D1 (2.6)	LRRC4C (2.4)	GJC1 (2.2)	LINC00477 (2.2)
GO:0004860	protein kinase inhibitor activity	0.52	>=0.20	ENSG00000232507 (3.0)	AZI2 (2.8)	MAP3K14 (2.7)	HEXIM1 (2.7)	C1QL1 (2.5)	ACBD4 (2.3)	TRIM9 (2.3)	ENSG00000251582 (2.1)	EGR1 (2.1)	FAM53C (2.1)
GO:0008045	motor axon guidance	0.52	>=0.20	ENSG00000237887 (2.7)	PLEKHA6 (2.6)	RGMB (2.6)	RPGRIP1 (2.5)	HS3ST3A1 (2.4)	TRAM1L1 (2.3)	LPHN3 (2.3)	ODZ3 (2.3)	FAM124B (2.2)	ENSG00000250708 (2.2)
GO:0006879	cellular iron ion homeostasis	0.52	>=0.20	YSK4 (2.7)	ABCC5 (2.6)	DNASE2B (2.6)	CTSB (2.4)	ARPC3 (2.3)	CCDC93 (2.3)	ENSG00000237298 (2.2)	PLEKHM1 (2.2)	STEAP3 (2.2)	CAMKMT (2.0)
GO:0048593	camera-type eye morphogenesis	0.52	>=0.20	C2orf71 (3.6)	ENSG00000250341 (2.7)	SHROOM3 (2.5)	AFF1 (2.5)	DPF3 (2.5)	OPN4 (2.4)	EML1 (2.3)	GUCY2D (2.2)	GLIS1 (2.2)	LPHN3 (2.1)
GO:0046470	phosphatidylcholine metabolic process	0.52	>=0.20	C12orf76 (3.3)	C17orf46 (2.8)	PEBP4 (2.7)	ENSG00000249971 (2.4)	ENSG00000256906 (2.1)	DAB1 (2.1)	HCAR1 (2.0)	ENSG00000259450 (1.9)	ANAPC7 (1.9)	FAM13B (1.8)
GO:0045445	myoblast differentiation	0.52	>=0.20	FAM13B (3.6)	CRADD (3.0)	PLCD3 (2.3)	THAP5 (2.1)	ATP6V0E1P2 (2.1)	VGLL2 (2.1)	ENSG00000227274 (2.0)	CAB39L (1.9)	LHFPL3 (1.9)	TNS1 (1.8)
GO:0008652	cellular amino acid biosynthetic process	0.52	>=0.20	ENSG00000237949 (3.6)	CNDP1 (2.9)	ENSG00000197830 (2.7)	ACBD4 (2.5)	STEAP3 (2.2)	MAP6D1 (2.1)	CLDN14 (2.0)	HSPA9 (2.0)	C8orf37 (2.0)	ENSG00000226856 (1.9)
GO:0021545	cranial nerve development	0.52	>=0.20	ENSG00000177822 (5.4)	ODZ3 (4.3)	CECR2 (2.9)	PMFBP1 (2.7)	RGMB (2.3)	GJC1 (2.2)	SLC35F1 (2.1)	ST6GALNAC3 (2.0)	TRIM9 (2.0)	PLEKHA6 (1.9)
GO:0070306	lens fiber cell differentiation	0.52	>=0.20	ENSG00000232507 (3.1)	OPN4 (2.4)	ENSG00000256906 (2.4)	DAB1 (2.0)	DNASE2B (2.0)	CLIP4 (1.9)	CCDC149 (1.8)	MGAT5 (1.8)	PLCD3 (1.7)	PLEC (1.7)
GO:0043113	receptor clustering	0.52	>=0.20	LRRC4C (3.2)	ENSG00000226249 (2.8)	IGFN1 (2.7)	ENSG00000224911 (2.7)	ENSG00000250708 (2.6)	RAD9B (2.5)	PKD1 (2.5)	GRASP (2.4)	TRAM1L1 (2.3)	DAB1 (2.1)
GO:0007286	spermatid development	0.52	>=0.20	ZPBP (6.4)	SPATC1 (4.9)	CAGE1 (4.8)	C17orf104 (4.2)	CCDC158 (4.2)	ENSG00000250626 (4.1)	PMFBP1 (3.6)	RAD9B (3.5)	C17orf46 (3.0)	PEBP4 (2.4)
GO:0006071	glycerol metabolic process	0.52	>=0.20	FAM160B1 (3.2)	CNDP1 (2.6)	ACBD4 (2.5)	PKD2L2 (2.5)	ENSG00000236370 (2.4)	TMPRSS15 (2.4)	ENSG00000235725 (2.2)	METTL22 (2.2)	HCAR1 (2.2)	C17orf46 (2.2)
GO:0030194	positive regulation of blood coagulation	0.52	>=0.20	ENSG00000226249 (3.4)	ENSG00000259450 (3.2)	THAP5 (3.0)	ENSG00000250708 (2.3)	PEBP4 (2.1)	FUT11 (2.1)	R3HDM1 (2.1)	GRB14 (2.0)	ENSG00000249971 (2.0)	ENSG00000224911 (1.9)
GO:0044297	cell body	0.52	>=0.20	ENSG00000170091 (4.9)	REEP2 (4.1)	SLC35F1 (3.6)	C1QL1 (3.4)	DLGAP3 (3.2)	HCN1 (3.1)	NELL1 (3.0)	RGS9 (3.0)	LRRC4C (2.9)	CACNA2D1 (2.9)
GO:0007259	JAK-STAT cascade	0.53	>=0.20	ENSG00000259450 (2.9)	RPGRIP1 (2.9)	LINC00477 (2.6)	C15orf2 (2.5)	PARP10 (2.3)	MAP3K14 (2.2)	PKD2L2 (2.2)	TNIP3 (2.1)	ENSG00000259527 (2.0)	CD28 (2.0)
GO:0034637	cellular carbohydrate biosynthetic process	0.53	>=0.20	INSIG2 (3.2)	COG6 (2.9)	FUT11 (2.7)	STK25 (2.5)	THAP5 (2.4)	DARS (2.3)	LINC00473 (2.2)	PPTC7 (2.1)	METTL22 (2.0)	OPLAH (1.9)
GO:0031300	intrinsic to organelle membrane	0.53	>=0.20	SIL1 (4.4)	SSR1 (4.1)	GPAA1 (3.9)	FUT11 (2.5)	GRINA (2.4)	ATP2A2 (2.4)	INSIG2 (2.1)	SEC24C (2.1)	SNX13 (2.0)	TRAM1L1 (1.9)
GO:0048232	male gamete generation	0.53	>=0.20	ZPBP (6.9)	CAGE1 (4.6)	C17orf104 (4.3)	RAD9B (4.2)	SPATC1 (3.9)	CCDC158 (3.9)	PMFBP1 (3.6)	ENSG00000250626 (3.4)	RPGRIP1 (2.8)	C17orf46 (2.6)
GO:0007283	spermatogenesis	0.53	>=0.20	ZPBP (6.9)	CAGE1 (4.6)	C17orf104 (4.3)	RAD9B (4.2)	SPATC1 (3.9)	CCDC158 (3.9)	PMFBP1 (3.6)	ENSG00000250626 (3.4)	RPGRIP1 (2.8)	C17orf46 (2.6)
GO:0045104	intermediate filament cytoskeleton organization	0.53	>=0.20	SCN10A (2.7)	EML6 (2.7)	REEP2 (2.6)	C17orf104 (2.2)	ENSG00000224911 (2.2)	DICER1-AS (2.0)	ENSG00000237298 (2.0)	ENSG00000251582 (2.0)	ATP6V0E1P2 (1.9)	ENSG00000249971 (1.9)
GO:0050771	negative regulation of axonogenesis	0.53	>=0.20	MAP6D1 (4.2)	ENSG00000235725 (3.6)	RGMB (3.1)	CAGE1 (2.9)	CNDP1 (2.8)	C17orf46 (2.7)	ST6GALNAC3 (2.6)	C2orf61 (2.4)	SCN10A (2.4)	LRRC4C (2.3)
GO:0009086	methionine biosynthetic process	0.53	>=0.20	ENSG00000237949 (3.0)	FABP3P2 (2.9)	YSK4 (2.3)	ENSG00000177822 (2.1)	IL37 (2.1)	PPTC7 (2.0)	ZFP64 (2.0)	ENSG00000237887 (2.0)	CCDC43 (1.8)	ENSG00000214770 (1.8)
GO:0031331	positive regulation of cellular catabolic process	0.53	>=0.20	FAM47E (2.9)	SUDS3 (2.6)	ENSG00000251582 (2.3)	FAM160B1 (2.1)	CDKN1A (2.0)	SNX13 (1.9)	RGS6 (1.9)	HEXIM1 (1.8)	CCDC43 (1.7)	MITF (1.6)
GO:0015813	L-glutamate transport	0.53	>=0.20	LHFPL3 (3.4)	PLB1 (3.1)	CNDP1 (2.8)	ENSG00000224116 (2.7)	LRRC4C (2.7)	C2orf71 (2.5)	ENSG00000237949 (2.5)	ADAM11 (2.5)	PPTC7 (2.5)	USP40 (2.4)
GO:0006749	glutathione metabolic process	0.53	>=0.20	CYB5A (3.8)	CNDP1 (3.5)	ENSG00000227274 (2.5)	ABCC4 (2.3)	CMC1 (2.2)	ABCC5 (2.2)	CLIP4 (2.2)	ENSG00000250341 (1.9)	SLC7A8 (1.5)	CAGE1 (1.5)
GO:0051494	negative regulation of cytoskeleton organization	0.53	>=0.20	ENSG00000238018 (2.9)	ENSG00000226856 (2.7)	SPATC1 (2.5)	ENSG00000237298 (2.4)	ENSG00000237887 (2.3)	ENSG00000232507 (2.3)	SPTBN1 (2.3)	ENSG00000177822 (2.2)	C12orf76 (2.1)	HCN1 (2.0)
GO:0019210	kinase inhibitor activity	0.53	>=0.20	ENSG00000232507 (3.0)	AZI2 (2.8)	MAP3K14 (2.7)	C1QL1 (2.5)	HEXIM1 (2.5)	ENSG00000251582 (2.2)	ACBD4 (2.2)	EGR1 (2.2)	FAM53C (2.1)	ARID5B (2.1)
GO:0008060	ARF GTPase activator activity	0.53	>=0.20	ANKRD13A (3.9)	SHARPIN (2.9)	DLGAP3 (2.9)	FMNL1 (2.6)	GLTP (2.4)	LRRC4C (2.2)	DGKD (2.2)	ARFGEF2 (2.1)	FLT4 (2.1)	ENSG00000214770 (2.1)
GO:0005903	brush border	0.53	>=0.20	LCT (5.2)	SLC7A8 (3.1)	CNDP1 (2.8)	NDNF (2.5)	ENSG00000226806 (2.3)	ACBD4 (2.2)	ST6GALNAC3 (2.2)	CALM2 (2.1)	GLIS1 (2.0)	NPY6R (2.0)
GO:0001764	neuron migration	0.53	>=0.20	CECR2 (3.3)	RGMB (3.0)	CACNA2D1 (3.0)	C6orf204 (2.9)	C17orf69 (2.9)	ENSG00000237298 (2.4)	ENSG00000226249 (2.3)	MAP6D1 (2.2)	REEP2 (2.2)	ENSG00000170091 (2.1)
GO:0010824	regulation of centrosome duplication	0.53	>=0.20	DBF4B (5.0)	ZRANB3 (3.3)	C8orf37 (3.3)	ENSG00000222937 (3.2)	YSK4 (2.9)	CNTROB (2.9)	TTLL7-IT1 (2.9)	IFT81 (2.6)	C12orf76 (2.4)	ENSG00000226856 (2.4)
GO:0007031	peroxisome organization	0.53	>=0.20	CAMKMT (2.9)	ORC5 (2.6)	ACBD4 (2.6)	SNX13 (2.2)	C8orf37 (2.2)	SUPT3H (2.1)	OR51E1 (2.1)	BRD7P3 (2.1)	ARFGEF2 (2.1)	OTUD7B (2.0)
GO:0010833	telomere maintenance via telomere lengthening	0.53	>=0.20	ZRANB3 (3.5)	GPN3 (3.4)	C17orf46 (2.8)	ORC5 (2.7)	FAM47E (2.6)	CHD9 (2.5)	GPAA1 (2.5)	ENSG00000250341 (2.4)	MCM6 (2.4)	ENSG00000226856 (2.3)
GO:0006692	prostanoid metabolic process	0.53	>=0.20	ENSG00000229243 (3.1)	PLD5 (3.0)	PKD2L2 (2.8)	CCR3 (2.5)	FAM124B (2.4)	ENSG00000250626 (1.9)	LINC00473 (1.9)	ENSG00000235725 (1.8)	GLTP (1.8)	GLIS3-AS1 (1.8)
GO:0034623	cellular macromolecular complex disassembly	0.53	>=0.20	ZNFX1-AS1 (6.0)	ENSG00000256906 (3.7)	SPATC1 (3.3)	ENSG00000237887 (3.1)	ENSG00000238018 (2.3)	CHD9 (2.2)	ENSG00000237298 (2.1)	PKD2L2 (1.9)	SEPT2 (1.9)	XPO7 (1.8)
GO:0007600	sensory perception	0.53	>=0.20	C2orf71 (6.2)	OPN4 (5.3)	RPGRIP1 (4.7)	GUCY2D (4.4)	HCN1 (3.4)	ENSG00000249937 (3.1)	SCN10A (2.8)	ENSG00000235725 (2.7)	C15orf2 (2.4)	PMFBP1 (2.3)
GO:0005770	late endosome	0.53	>=0.20	SNX13 (3.5)	CTSB (3.4)	PLEKHM1 (2.7)	KIAA0913 (2.6)	MITF (2.5)	VPS29 (2.4)	GRINA (2.2)	HVCN1 (2.0)	ARFGEF2 (1.9)	SLC7A8 (1.9)
GO:0032355	response to estradiol stimulus	0.53	>=0.20	KCND3 (3.1)	ESR2 (2.8)	CRADD (2.8)	INHBA (2.4)	ENSG00000226806 (2.3)	SEMA6D (2.2)	ARID5B (2.0)	PCSK5 (2.0)	ENSG00000256906 (2.0)	GYPC (1.9)
GO:0001890	placenta development	0.53	>=0.20	ARHGAP27 (3.5)	INSIG2 (2.9)	ARHGAP10 (2.8)	ENSG00000233008 (2.4)	C17orf69 (2.2)	CLDN14 (2.2)	ZFP64 (2.1)	ENSG00000235725 (2.1)	ENSG00000232507 (2.1)	ARID5B (2.1)
GO:0032606	type I interferon production	0.53	>=0.20	ZNFX1 (6.3)	PARP10 (6.0)	AZI2 (4.0)	CAGE1 (2.5)	PHF14 (2.1)	ENSG00000256906 (2.1)	NDST2 (2.1)	ENSG00000227274 (2.0)	CCDC93 (2.0)	CCDC43 (1.9)
GO:0044454	nuclear chromosome part	0.53	>=0.20	MCM6 (4.4)	C17orf104 (3.3)	ZRANB3 (2.8)	RAD9B (2.8)	DCAKD (2.7)	HNRNPA0 (2.6)	CSE1L (2.6)	GPN3 (2.5)	SF3B4 (2.5)	CDC25C (2.3)
GO:0050868	negative regulation of T cell activation	0.53	>=0.20	ENSG00000214770 (3.1)	CD28 (2.7)	ENSG00000204650 (2.6)	C2orf61 (2.5)	TNFSF11 (2.4)	ENSG00000236370 (2.3)	DICER1-AS (2.3)	MGAT5 (2.2)	METTL8 (2.2)	NDST2 (2.2)
GO:0051324	prophase	0.53	>=0.20	C17orf104 (8.5)	ENSG00000250626 (8.1)	RAD9B (7.2)	CCDC158 (4.8)	ZPBP (4.7)	ZCWPW2 (2.8)	ATF7IP2 (2.8)	ENSG00000226249 (2.7)	RPGRIP1 (2.7)	FABP3P2 (2.0)
GO:0030312	external encapsulating structure	0.53	>=0.20	LRRC4C (6.6)	LHFPL3 (5.7)	KCND3 (5.4)	C1QL1 (4.7)	TRIM9 (4.3)	SLC35F1 (4.2)	LPHN3 (4.0)	ENSG00000224116 (3.9)	GFAP (3.7)	KCNJ3 (3.6)
GO:0000271	polysaccharide biosynthetic process	0.54	>=0.20	ACVR1B (2.5)	FUT11 (2.4)	PKD1 (2.2)	DICER1 (2.2)	COG6 (2.2)	CHSY3 (2.0)	ARHGAP27 (2.0)	KLHL8 (2.0)	STEAP3 (2.0)	ENSG00000249971 (1.8)
GO:0006826	iron ion transport	0.54	>=0.20	ARPC3 (3.4)	ABCC5 (3.2)	CAB39L (2.8)	VPS29 (2.4)	DNASE2B (2.3)	ENSG00000227274 (2.1)	CALM2 (2.1)	CTSB (2.0)	GRINA (2.0)	RAB3GAP1 (1.9)
GO:0007128	meiotic prophase I	0.54	>=0.20	C17orf104 (8.7)	ENSG00000250626 (8.2)	RAD9B (7.5)	CCDC158 (5.0)	ZPBP (4.7)	RPGRIP1 (2.8)	ENSG00000226249 (2.7)	ZCWPW2 (2.6)	ATF7IP2 (2.3)	FABP3P2 (2.1)
GO:0008080	N-acetyltransferase activity	0.54	>=0.20	XPO7 (4.2)	HEXIM2 (3.9)	KAT6B (3.5)	DHX8 (3.2)	HEATR5B (2.8)	HEXIM1 (2.6)	CCDC43 (2.5)	ZFP64 (2.3)	BRD7P3 (2.3)	ACBD4 (2.3)
GO:0046427	positive regulation of JAK-STAT cascade	0.54	>=0.20	PKD2L2 (3.0)	RPGRIP1 (2.7)	ENSG00000214770 (2.5)	ENSG00000204650 (2.3)	IGFN1 (2.3)	TNIP3 (2.2)	ENSG00000259450 (2.1)	ENSG00000250626 (2.1)	CD28 (2.0)	ENSG00000226856 (2.0)
GO:0031069	hair follicle morphogenesis	0.54	>=0.20	ENSG00000259330 (2.1)	CLDN14 (2.1)	ABCC5 (2.0)	ENSG00000250341 (1.9)	ENSG00000197830 (1.9)	CLIP4 (1.8)	ENSG00000226856 (1.6)	C17orf46 (1.5)	ENSG00000236370 (1.5)	CAGE1 (1.5)
GO:0051248	negative regulation of protein metabolic process	0.54	>=0.20	ENSG00000222937 (2.9)	UBXN4 (2.6)	DICER1 (2.6)	SHARPIN (2.4)	CLDN14 (2.3)	ARPC3 (2.2)	TRAPPC1 (2.1)	VPS29 (2.0)	NMT1 (1.9)	ATP6V0E1P2 (1.9)
GO:0048284	organelle fusion	0.54	>=0.20	C12orf76 (3.1)	COG6 (3.0)	MITF (2.7)	FAM47E (2.6)	CAMKMT (2.6)	FAM160B1 (2.4)	HMHB1 (2.4)	DCUN1D1 (2.2)	ENSG00000251582 (2.1)	GLTP (2.0)
GO:0005768	endosome	0.54	>=0.20	SNX13 (3.8)	CTSB (3.2)	SLC7A8 (2.9)	UST (2.7)	PLEKHM1 (2.6)	ARFGEF2 (2.6)	GRINA (2.5)	GLTP (2.4)	VPS29 (2.4)	AKAP11 (2.4)
GO:0050803	regulation of synapse structure and activity	0.54	>=0.20	KCND3 (3.3)	TRIM9 (3.0)	DAB1 (2.6)	DPF3 (2.6)	ESR2 (2.4)	C12orf76 (2.4)	ENSG00000235725 (2.3)	LPHN3 (2.2)	DLGAP3 (2.2)	LHFPL3 (2.1)
GO:0015800	acidic amino acid transport	0.54	>=0.20	LHFPL3 (3.6)	CNDP1 (3.3)	ENSG00000237949 (3.1)	PLB1 (2.9)	GFAP (2.8)	C12orf76 (2.7)	C2orf71 (2.6)	LRRC4C (2.6)	ENSG00000224116 (2.5)	USP40 (2.5)
GO:0010039	response to iron ion	0.54	>=0.20	GYPC (2.8)	ENSG00000233008 (2.7)	TMPRSS15 (2.6)	STEAP3 (2.5)	TTLL7-IT1 (2.4)	ST6GALNAC3 (2.0)	ENSG00000259450 (2.0)	CYB5A (2.0)	CAMKMT (1.8)	OTUD7B (1.8)
GO:0006182	cGMP biosynthetic process	0.54	>=0.20	OPN4 (3.9)	ENSG00000229243 (3.2)	PLB1 (3.1)	LPAR3 (3.1)	KLHL3 (3.0)	ENSG00000224116 (3.0)	C17orf69 (2.8)	SPATC1 (2.7)	OR51E1 (2.7)	C2orf61 (2.6)
GO:0019199	transmembrane receptor protein kinase activity	0.54	>=0.20	GLI2 (3.5)	GLI3 (3.3)	ODZ3 (3.3)	SHROOM3 (3.1)	UST (2.9)	RGMB (2.9)	TJP1 (2.8)	TBX3 (2.7)	NDNF (2.4)	HS3ST3A1 (2.2)
GO:0051865	protein autoubiquitination	0.54	>=0.20	FAM53C (2.9)	CAGE1 (2.7)	ENSG00000256906 (2.7)	COG6 (2.5)	CRADD (2.5)	PMFBP1 (2.2)	SHARPIN (2.2)	AFF1 (2.2)	ENSG00000226856 (2.1)	METTL22 (2.0)
GO:0032589	neuron projection membrane	0.54	>=0.20	GLI3 (3.2)	SIPA1L1 (3.2)	DLGAP3 (3.0)	SHROOM3 (3.0)	CRHR1 (2.8)	GRASP (2.8)	GFAP (2.7)	HS3ST4 (2.6)	TRIM9 (2.6)	ADAM11 (2.5)
GO:0048754	branching morphogenesis of a tube	0.54	>=0.20	ST6GALNAC3 (4.3)	TBX3 (3.3)	ITGA8 (3.1)	ETV4 (3.0)	FLT4 (2.5)	GLI2 (2.4)	NDNF (2.3)	GLIS1 (2.3)	EML1 (2.2)	HIGD1B (2.1)
GO:0045834	positive regulation of lipid metabolic process	0.54	>=0.20	ENSG00000256906 (3.2)	IL37 (2.9)	LINC00473 (2.8)	HCAR1 (2.7)	ENSG00000238018 (2.1)	ENSG00000229243 (2.1)	USP40 (2.0)	DNASE2B (2.0)	BRD7P3 (2.0)	TBC1D4 (2.0)
GO:0030730	sequestering of triglyceride	0.54	>=0.20	HCAR1 (3.2)	C17orf46 (2.7)	AZI2 (2.5)	ENSG00000232507 (2.3)	IL1A (2.2)	PDZD2 (2.2)	CCDC158 (2.1)	IL37 (2.1)	BRD7P3 (2.1)	PKD2L2 (1.7)
GO:0022626	cytosolic ribosome	0.54	>=0.20	ZNFX1-AS1 (6.3)	ENSG00000256906 (3.0)	ENSG00000237887 (3.0)	ATF7IP2 (1.9)	HIGD1B (1.8)	KAT6B (1.7)	CLDN14 (1.7)	TWISTNB (1.6)	KIAA0913 (1.6)	AKAP11 (1.5)
GO:0042462	eye photoreceptor cell development	0.54	>=0.20	C2orf71 (7.7)	GUCY2D (5.0)	RPGRIP1 (3.8)	GLIS3-AS1 (3.3)	DPF3 (3.3)	HCN1 (3.2)	DICER1-AS (2.7)	ENSG00000235725 (2.6)	CECR2 (2.5)	CAMKMT (2.4)
GO:0005072	transforming growth factor beta receptor, cytoplasmic mediator activity	0.54	>=0.20	TBX3 (3.9)	ENSG00000259330 (3.4)	ACVR1B (2.9)	GLI2 (2.6)	CYB5A (2.4)	TMPRSS15 (2.1)	FAM160B1 (2.0)	NDNF (2.0)	GRASP (1.9)	CTNNA1 (1.9)
GO:0019827	stem cell maintenance	0.54	>=0.20	MN1 (2.9)	GLI2 (2.9)	DAB1 (2.8)	DPF3 (2.5)	GLI3 (2.4)	ETV4 (2.4)	RGMB (2.2)	CECR2 (2.1)	PKD2L2 (2.0)	PCSK5 (2.0)
GO:0009295	nucleoid	0.54	>=0.20	HSPA9 (5.0)	CYC1 (4.1)	OPLAH (2.6)	PPTC7 (2.5)	PPP1CC (2.5)	METTL8 (2.4)	ORC5 (2.3)	ENSG00000222937 (2.2)	SEC24C (2.2)	MTHFD1 (2.2)
GO:0008238	exopeptidase activity	0.54	>=0.20	CNDP1 (5.0)	IL37 (3.5)	PI16 (3.0)	PLB1 (3.0)	LCT (2.8)	PMFBP1 (2.7)	SLC7A8 (2.5)	HIGD1B (2.3)	CTSB (2.3)	PCSK5 (2.1)
GO:0018130	heterocycle biosynthetic process	0.54	>=0.20	ENSG00000197830 (3.1)	OPN4 (2.7)	STEAP3 (2.4)	ESR2 (2.3)	C15orf2 (2.2)	MTHFD1 (2.1)	METTL8 (1.9)	PRKACB (1.8)	IGFN1 (1.7)	PLD5 (1.6)
GO:2000146	negative regulation of cell motility	0.54	>=0.20	FLT4 (4.2)	FUT11 (2.7)	SAMD4A (2.7)	PLB1 (2.6)	ENSG00000249971 (2.6)	RGS9 (2.5)	TNS1 (2.4)	HIGD1B (2.3)	OPN4 (2.1)	ATP6V0E1P2 (2.1)
GO:0016558	protein import into peroxisome matrix	0.54	>=0.20	ENSG00000250341 (3.3)	BRD7P3 (3.3)	ULK4 (3.2)	THAP5 (3.1)	OR51E1 (2.4)	CAMKMT (2.3)	MACROD2 (2.2)	HEXIM2 (2.2)	SUPT3H (2.2)	ORC5 (2.1)
GO:0009063	cellular amino acid catabolic process	0.54	>=0.20	ENSG00000237949 (3.5)	ACBD4 (3.1)	SPATC1 (2.8)	DNASE2B (2.7)	CYB5A (2.6)	LHFPL3 (2.2)	CLDN14 (2.2)	TCTN1 (2.1)	ADAM11 (1.9)	STEAP3 (1.8)
GO:0006575	cellular modified amino acid metabolic process	0.54	>=0.20	CNDP1 (3.7)	ENSG00000249937 (3.0)	ACBD4 (2.6)	CLDN14 (2.4)	CYB5A (2.3)	STEAP3 (2.2)	ENSG00000237949 (2.2)	PEBP4 (2.0)	SIL1 (1.8)	CAB39L (1.8)
GO:0002695	negative regulation of leukocyte activation	0.55	>=0.20	CD28 (2.9)	ENSG00000214770 (2.8)	TNFSF11 (2.7)	ENSG00000204650 (2.6)	CCR3 (2.4)	NDST2 (2.3)	ENSG00000236370 (2.2)	AFAP1 (2.2)	METTL8 (2.2)	MGAT5 (2.0)
GO:0009896	positive regulation of catabolic process	0.55	>=0.20	FAM160B1 (2.9)	SUDS3 (2.4)	HEXIM1 (2.3)	FAM47E (2.2)	SNX13 (2.0)	ENSG00000226249 (2.0)	OTUD7B (2.0)	CAGE1 (1.9)	FAM53C (1.8)	STAU1 (1.7)
GO:0032633	interleukin-4 production	0.55	>=0.20	ENSG00000226806 (4.4)	TBC1D4 (3.4)	CD28 (2.8)	FAM124B (2.7)	PI16 (2.7)	FABP3P2 (2.5)	C2orf61 (2.3)	SUPT3H (2.3)	TTLL7-IT1 (2.3)	CAGE1 (2.2)
GO:0009948	anterior/posterior axis specification	0.55	>=0.20	WNT8A (5.8)	TRAM1L1 (2.7)	C17orf104 (2.5)	DAB1 (2.2)	FLT4 (2.2)	C8orf37 (2.2)	UST (2.2)	RGMB (2.1)	CTNNA3 (2.0)	MACROD2 (2.0)
GO:0005777	peroxisome	0.55	>=0.20	CYB5A (4.1)	ACBD4 (3.5)	CLDN14 (2.1)	OPLAH (1.9)	SIL1 (1.8)	GRINA (1.8)	ORC5 (1.8)	UBXN4 (1.7)	CRADD (1.7)	ARFGEF2 (1.5)
GO:0042579	microbody	0.55	>=0.20	CYB5A (4.1)	ACBD4 (3.5)	CLDN14 (2.1)	OPLAH (1.9)	SIL1 (1.8)	GRINA (1.8)	ORC5 (1.8)	UBXN4 (1.7)	CRADD (1.7)	ARFGEF2 (1.5)
GO:0032729	positive regulation of interferon-gamma production	0.55	>=0.20	TNIP3 (3.0)	DICER1-AS (2.9)	CD28 (2.7)	HNRNPC (2.6)	TNFSF11 (2.6)	RAD9B (2.5)	C2orf61 (2.5)	ENSG00000250626 (2.5)	IL1A (2.5)	ENSG00000236370 (2.4)
GO:0048705	skeletal system morphogenesis	0.55	>=0.20	GLI3 (2.9)	NDNF (2.9)	GLIS3-AS1 (2.7)	BRD7P3 (2.5)	ZFP64 (2.5)	FARP2 (2.3)	ODZ3 (2.2)	ATP6V0E1P2 (2.2)	UST (2.1)	MSX1 (2.1)
GO:0019239	deaminase activity	0.55	>=0.20	MYOT (3.7)	TMPRSS15 (3.6)	TRDN (3.6)	PARP10 (3.3)	C17orf104 (3.2)	ARHGAP27 (2.9)	TTN (2.8)	MTMR11 (2.8)	KLHL3 (2.8)	LDB3 (2.7)
GO:0007271	synaptic transmission, cholinergic	0.55	>=0.20	IGFN1 (3.3)	PMFBP1 (2.8)	GUCY2D (2.8)	C15orf2 (2.5)	ENSG00000249971 (2.4)	RGS9 (2.4)	PKD2L2 (2.3)	ENSG00000170091 (2.1)	ZCWPW2 (2.1)	ENSG00000237887 (2.1)
GO:0009953	dorsal/ventral pattern formation	0.55	>=0.20	GLI2 (2.7)	ENSG00000224911 (2.7)	ZFP64 (2.7)	ZCWPW2 (2.6)	IFT81 (2.5)	ENSG00000249937 (2.4)	C17orf69 (2.2)	WNT8A (2.1)	GLIS1 (2.1)	TCTN1 (2.1)
GO:0003016	respiratory system process	0.55	>=0.20	RAD9B (2.8)	ENSG00000249971 (2.8)	ENSG00000204650 (2.7)	ENSG00000224911 (2.6)	C1QL1 (2.4)	ENSG00000250708 (2.4)	RGMB (2.4)	PDZD2 (2.3)	ADAM11 (2.2)	ST6GALNAC3 (2.1)
GO:0005484	SNAP receptor activity	0.55	>=0.20	ANAPC4 (3.1)	SUDS3 (2.9)	CCDC149 (2.8)	C12orf76 (2.3)	ARPC3 (2.0)	MSX1 (2.0)	ENSG00000251582 (2.0)	RAB3GAP1 (2.0)	FAM160B1 (2.0)	TCHP (1.9)
GO:0060363	cranial suture morphogenesis	0.55	>=0.20	GLIS1 (2.9)	IGFN1 (2.8)	ENSG00000249937 (2.7)	MSX1 (2.7)	ENSG00000226249 (2.6)	SAMD4A (2.6)	C17orf46 (2.5)	CCDC93 (2.5)	GLIS3-AS1 (2.5)	ENSG00000250626 (2.4)
GO:0097094	craniofacial suture morphogenesis	0.55	>=0.20	GLIS1 (2.9)	IGFN1 (2.8)	ENSG00000249937 (2.7)	MSX1 (2.7)	ENSG00000226249 (2.6)	SAMD4A (2.6)	C17orf46 (2.5)	CCDC93 (2.5)	GLIS3-AS1 (2.5)	ENSG00000250626 (2.4)
GO:0045907	positive regulation of vasoconstriction	0.55	>=0.20	PRKG1 (3.1)	AFAP1 (2.6)	PRKACB (2.4)	ENSG00000232507 (2.4)	PKD2L2 (2.4)	ITGA8 (2.3)	IL37 (2.3)	PLCD3 (2.2)	ENSG00000214770 (2.1)	THAP5 (2.1)
GO:0046364	monosaccharide biosynthetic process	0.55	>=0.20	INSIG2 (3.4)	SHARPIN (2.6)	THAP5 (2.5)	FARP2 (2.5)	STK25 (2.4)	COG6 (2.3)	OPLAH (2.2)	LINC00473 (2.2)	PPTC7 (2.2)	SPATC1 (2.1)
GO:0000779	condensed chromosome, centromeric region	0.55	>=0.20	CDC25C (8.3)	DBF4B (3.7)	ZRANB3 (3.5)	MCM6 (3.5)	CNTROB (3.2)	CSE1L (3.0)	ENSG00000259450 (2.4)	GPN3 (2.1)	TRAPPC1 (2.0)	ENSG00000222937 (1.7)
GO:0005814	centriole	0.55	>=0.20	TCHP (4.4)	CDC25C (4.3)	IFT81 (3.9)	ULK4 (3.4)	DBF4B (3.2)	CNTROB (3.1)	C8orf37 (2.7)	ZRANB3 (2.6)	GPN3 (2.4)	TCTN1 (2.3)
GO:0016485	protein processing	0.55	>=0.20	TCTN1 (5.0)	ENSG00000214770 (2.7)	C12orf76 (2.7)	CCDC158 (2.6)	ENSG00000226856 (2.5)	STEAP3 (2.3)	EML1 (2.1)	CLDN14 (2.0)	GPAA1 (1.9)	ZCWPW2 (1.8)
GO:0060326	cell chemotaxis	0.55	>=0.20	CCR1 (5.2)	PIK3R5 (2.8)	ENSG00000232507 (2.6)	DOCK2 (2.5)	GLIS3-AS1 (2.4)	IL1B (2.2)	DICER1-AS (2.2)	C12orf76 (2.1)	MACROD2 (2.0)	NDST2 (2.0)
GO:0044319	wound healing, spreading of cells	0.55	>=0.20	ENSG00000250341 (2.5)	SAMD4A (2.4)	C17orf69 (2.3)	FLT4 (2.2)	DAB1 (2.1)	ENSG00000249971 (2.1)	GLIS3-AS1 (1.9)	ENSG00000259330 (1.9)	STEAP3 (1.8)	HIGD1B (1.7)
GO:0015276	ligand-gated ion channel activity	0.55	>=0.20	HCN1 (5.4)	KCNJ3 (4.8)	CRHR1 (4.0)	KCND3 (3.7)	ENSG00000224116 (3.5)	NELL1 (3.4)	TRIM9 (3.3)	ADAM11 (3.0)	LRRC4C (2.8)	SLC35F1 (2.8)
GO:0022834	ligand-gated channel activity	0.55	>=0.20	HCN1 (5.4)	KCNJ3 (4.8)	CRHR1 (4.0)	KCND3 (3.7)	ENSG00000224116 (3.5)	NELL1 (3.4)	TRIM9 (3.3)	ADAM11 (3.0)	LRRC4C (2.8)	SLC35F1 (2.8)
GO:0006342	chromatin silencing	0.55	>=0.20	C17orf46 (5.1)	ENSG00000197830 (3.0)	DICER1-AS (2.6)	KAT6B (2.4)	RPGRIP1 (2.4)	CAGE1 (2.0)	ENSG00000251582 (2.0)	HEXIM2 (2.0)	BRD7P3 (2.0)	ATF7IP2 (1.9)
GO:0021761	limbic system development	0.55	>=0.20	HS3ST4 (3.7)	IGFN1 (3.5)	SLC35F1 (2.8)	DAB1 (2.4)	ENSG00000259527 (2.3)	TMPRSS15 (2.1)	GRB14 (1.9)	ENSG00000224116 (1.9)	SIPA1L1 (1.9)	ENSG00000226249 (1.9)
GO:0033273	response to vitamin	0.55	>=0.20	TBX3 (2.8)	PEBP4 (2.6)	LINC00473 (2.4)	TMPRSS15 (2.4)	NDNF (2.4)	LPAR3 (2.0)	STEAP3 (2.0)	PCSK5 (2.0)	ARHGAP10 (2.0)	PDZD2 (1.9)
GO:0004004	ATP-dependent RNA helicase activity	0.55	>=0.20	DHX8 (4.0)	EFTUD2 (3.9)	C17orf104 (3.7)	SEC24C (3.5)	DDX18 (3.4)	HNRNPC (3.3)	KIAA0913 (3.1)	DDX27 (3.0)	TWISTNB (3.0)	DARS (3.0)
GO:0021889	olfactory bulb interneuron differentiation	0.55	>=0.20	HS3ST3A1 (5.2)	NDNF (3.6)	DICER1-AS (3.3)	FAM47E (2.7)	LPHN3 (2.4)	EML1 (2.2)	ODZ3 (2.1)	SEMA6D (2.1)	ENSG00000227274 (2.0)	CREB5 (1.9)
GO:0050768	negative regulation of neurogenesis	0.55	>=0.20	RGMB (3.0)	C17orf46 (3.0)	CAGE1 (2.7)	MN1 (2.7)	GLI2 (2.6)	ENSG00000235725 (2.6)	GLI3 (2.5)	SCN10A (2.4)	SIPA1L1 (2.4)	CNDP1 (2.4)
GO:0005811	lipid particle	0.55	>=0.20	ACBD4 (2.7)	GYPC (2.4)	PLCD3 (2.3)	TNS1 (2.1)	HCAR1 (1.9)	GRINA (1.7)	CDKN1A (1.7)	FAM160B1 (1.7)	PLEKHM1 (1.6)	C6orf145 (1.6)
GO:0007272	ensheathment of neurons	0.55	>=0.20	MAP6D1 (5.1)	GLTP (4.5)	OTUD7B (3.8)	LHFPL3 (3.8)	SCN10A (3.5)	GFAP (3.1)	SLC35F1 (3.0)	CNDP1 (2.9)	TTLL7-IT1 (2.8)	WBSCR17 (2.7)
GO:0008366	axon ensheathment	0.55	>=0.20	MAP6D1 (5.1)	GLTP (4.5)	OTUD7B (3.8)	LHFPL3 (3.8)	SCN10A (3.5)	GFAP (3.1)	SLC35F1 (3.0)	CNDP1 (2.9)	TTLL7-IT1 (2.8)	WBSCR17 (2.7)
GO:0001963	synaptic transmission, dopaminergic	0.55	>=0.20	ENSG00000250708 (5.1)	RGS9 (3.9)	ZCWPW2 (3.0)	ENSG00000177822 (2.8)	HEXIM2 (2.8)	GUCY2D (2.7)	C1QL1 (2.5)	ENSG00000197830 (2.3)	CCDC149 (2.2)	PEBP4 (2.1)
GO:0030838	positive regulation of actin filament polymerization	0.55	>=0.20	METTL8 (2.9)	CCDC149 (2.5)	CCDC93 (2.5)	ENSG00000256906 (2.1)	CECR2 (2.0)	DOCK2 (2.0)	STK25 (2.0)	ENSG00000222937 (1.9)	PARL (1.8)	DCUN1D1 (1.8)
GO:0002697	regulation of immune effector process	0.55	>=0.20	TNFSF11 (3.0)	CCR3 (3.0)	DOK2 (3.0)	CD28 (2.9)	TNIP3 (2.8)	ENSG00000204650 (2.6)	ZNFX1 (2.6)	BRD7P3 (2.6)	NDST2 (2.3)	FMNL1 (2.3)
GO:0019319	hexose biosynthetic process	0.55	>=0.20	INSIG2 (3.9)	SHARPIN (3.1)	STK25 (2.9)	PPTC7 (2.7)	THAP5 (2.5)	FARP2 (2.5)	OPLAH (2.4)	LINC00473 (2.2)	HCAR1 (2.1)	DARS (2.1)
GO:0031526	brush border membrane	0.55	>=0.20	ST6GALNAC3 (3.4)	SLC7A8 (3.3)	PLB1 (2.8)	GLIS1 (2.4)	NDNF (2.4)	LCT (2.4)	PDZD2 (1.9)	CNDP1 (1.7)	CALM2 (1.7)	TNS1 (1.7)
GO:0009074	aromatic amino acid family catabolic process	0.55	>=0.20	CLDN14 (3.7)	SPATC1 (3.6)	ENSG00000237949 (3.5)	ENSG00000214770 (3.3)	C17orf69 (3.3)	CCDC149 (2.7)	FAM47E (2.6)	ADAM11 (2.5)	GUCY2D (2.4)	PLEKHA6 (2.3)
GO:0051298	centrosome duplication	0.55	>=0.20	DBF4B (6.4)	C8orf37 (3.7)	ULK4 (3.4)	IFT81 (3.3)	TCHP (3.1)	ENSG00000229243 (3.0)	ZRANB3 (2.8)	SUDS3 (2.7)	TTLL7-IT1 (2.6)	YSK4 (2.5)
GO:0035150	regulation of tube size	0.55	>=0.20	HIGD1B (3.9)	PRKG1 (2.5)	ITGA8 (2.5)	SEMA6D (2.2)	RGS6 (2.1)	HCAR1 (2.1)	OPN4 (2.1)	PLN (2.0)	FLT4 (2.0)	FUT11 (1.9)
GO:0021766	hippocampus development	0.55	>=0.20	HS3ST4 (4.0)	IGFN1 (3.5)	ENSG00000224116 (2.9)	SLC35F1 (2.4)	ENSG00000235725 (2.2)	KLHL3 (2.1)	TTLL7-IT1 (2.0)	ENSG00000226249 (2.0)	GRB14 (2.0)	DAB1 (2.0)
GO:0009897	external side of plasma membrane	0.56	>=0.20	CD28 (5.0)	TNIP3 (3.7)	TNFSF11 (3.4)	HVCN1 (3.2)	TBC1D4 (3.2)	IL1B (3.2)	CCR3 (3.0)	DOCK2 (2.7)	PIK3R5 (2.7)	MAP3K14 (2.6)
GO:0016236	macroautophagy	0.56	>=0.20	FARP2 (3.7)	PLEKHM1 (3.5)	ATP6V0E1P2 (3.4)	C17orf46 (3.0)	CCDC93 (2.6)	ENSG00000197830 (2.6)	SUDS3 (2.6)	ENSG00000229243 (2.5)	METTL22 (2.5)	KIAA0913 (2.5)
GO:0051019	mitogen-activated protein kinase binding	0.56	>=0.20	PMFBP1 (3.7)	HEXIM1 (2.9)	PLEKHM1 (2.8)	TBX3 (2.5)	AFAP1 (2.4)	C6orf204 (2.2)	SEC24C (2.2)	CRHR1 (2.1)	KAT6B (2.0)	DHX8 (2.0)
GO:0002011	morphogenesis of an epithelial sheet	0.56	>=0.20	ENSG00000232507 (3.2)	LPHN3 (2.8)	ETV4 (2.4)	CNTROB (2.2)	TTLL7-IT1 (2.0)	ENSG00000226856 (2.0)	ENSG00000237887 (1.9)	ULK4 (1.9)	TRAM1L1 (1.8)	SUDS3 (1.8)
GO:0005496	steroid binding	0.56	>=0.20	GRB14 (3.8)	LCT (3.7)	CYB5A (3.2)	TMPRSS15 (3.1)	SLC7A8 (2.3)	ACBD4 (2.2)	CAGE1 (2.2)	TNS1 (1.9)	PPTC7 (1.9)	SPATC1 (1.9)
GO:0042730	fibrinolysis	0.56	>=0.20	ENSG00000250708 (3.7)	ENSG00000259450 (3.6)	CLDN14 (3.6)	ENSG00000256906 (2.4)	ENSG00000224911 (2.3)	CAGE1 (2.1)	ENSG00000226249 (2.1)	C6orf145 (2.0)	MTMR11 (1.9)	INHBA (1.9)
GO:0004091	carboxylesterase activity	0.56	>=0.20	ACBD4 (3.3)	CNDP1 (2.7)	LCT (2.7)	TMPRSS15 (2.7)	ENSG00000237949 (2.5)	FARP2 (2.4)	PMFBP1 (2.0)	AKAP11 (2.0)	CALM2 (1.9)	CAMKMT (1.9)
GO:0006887	exocytosis	0.56	>=0.20	C12orf76 (3.9)	TTLL7 (3.6)	CCDC149 (3.1)	ENSG00000259330 (2.8)	C17orf69 (2.7)	PRKACB (2.6)	HCN1 (2.6)	ENSG00000214770 (2.5)	TRIM9 (2.5)	SYNE1 (2.3)
GO:0002039	p53 binding	0.56	>=0.20	KAT6B (3.0)	DHX8 (3.0)	TRIM24 (2.7)	STAU1 (2.5)	KLHL8 (2.4)	KDM3B (2.2)	TCHP (2.1)	UBR4 (2.1)	ZFP64 (2.1)	CUL3 (1.9)
GO:0050866	negative regulation of cell activation	0.56	>=0.20	CD28 (2.8)	TNFSF11 (2.7)	CCR3 (2.6)	AFAP1 (2.4)	C17orf46 (2.2)	ENSG00000204650 (2.2)	YSK4 (2.1)	NDST2 (2.1)	ENSG00000236370 (2.0)	ENSG00000214770 (2.0)
GO:0001816	cytokine production	0.56	>=0.20	CCR1 (3.6)	CCR3 (3.4)	NDST2 (3.1)	DOK2 (3.0)	TNIP3 (2.8)	PARP10 (2.7)	DOCK2 (2.6)	ZNFX1 (2.6)	HVCN1 (2.5)	PIK3R5 (2.4)
GO:0051932	synaptic transmission, GABAergic	0.56	>=0.20	HS3ST4 (3.2)	C17orf46 (3.1)	STRN (3.0)	FABP3P2 (2.9)	ENSG00000235725 (2.9)	KCNJ3 (2.8)	CRHR1 (2.7)	SCN10A (2.6)	MGAT5 (2.6)	KCND3 (2.4)
GO:0030832	regulation of actin filament length	0.56	>=0.20	ENSG00000237887 (2.8)	GLTP (2.5)	FABP3P2 (2.3)	ANKRD13A (2.3)	ARPC3 (2.3)	C2orf61 (2.1)	VPS29 (1.9)	STK25 (1.8)	PLEKHA6 (1.7)	ENSG00000229243 (1.6)
GO:0009310	amine catabolic process	0.56	>=0.20	ENSG00000237949 (3.8)	ACBD4 (3.2)	CYB5A (2.8)	SPATC1 (2.8)	DNASE2B (2.8)	CLDN14 (2.2)	LHFPL3 (2.2)	TCTN1 (2.0)	PPTC7 (1.9)	MTHFD1 (1.8)
GO:0015293	symporter activity	0.56	>=0.20	CNDP1 (4.6)	PLB1 (2.9)	GLIS1 (2.9)	ST6GALNAC3 (2.6)	ACVR1B (2.6)	LCT (2.4)	TMPRSS15 (2.3)	GFAP (2.2)	ABCC4 (2.1)	DPF3 (2.1)
GO:0034698	response to gonadotropin stimulus	0.56	>=0.20	GRB14 (2.9)	SYNE2 (2.8)	ESR2 (2.8)	ENSG00000249971 (2.7)	YSK4 (2.6)	OPLAH (2.3)	TRIM24 (2.0)	DICER1-AS (1.9)	ENSG00000235725 (1.9)	SLC7A8 (1.9)
GO:0048846	axon extension involved in axon guidance	0.56	>=0.20	ENSG00000177822 (4.2)	ENSG00000232507 (3.5)	RGMB (3.3)	ST6GALNAC3 (3.1)	ODZ3 (2.9)	GLIS3-AS1 (2.8)	NDNF (2.8)	HS3ST3A1 (2.5)	FARP2 (2.4)	ENSG00000259527 (2.4)
GO:0016607	nuclear speck	0.56	>=0.20	HEXIM1 (3.7)	SF3B4 (3.6)	CUL3 (3.6)	HNRNPA0 (3.4)	UBXN4 (3.3)	DHX8 (3.0)	ENSG00000222937 (2.9)	DDX18 (2.9)	TCHP (2.8)	HNRNPC (2.8)
GO:0006916	anti-apoptosis	0.56	>=0.20	ENSG00000259450 (4.5)	ENSG00000256906 (4.0)	ENSG00000251582 (3.2)	ARID5B (2.9)	ENSG00000227274 (2.9)	GRINA (2.8)	ENSG00000233008 (2.5)	SERTAD2 (2.5)	CDKN1A (2.4)	KLF6 (2.4)
GO:0005545	1-phosphatidylinositol binding	0.56	>=0.20	MITF (4.0)	AFF1 (3.7)	SNX13 (3.0)	SIPA1L1 (2.3)	PHF14 (2.3)	CAB39L (2.2)	TCTN1 (2.2)	SPTBN1 (2.1)	TRAK1 (2.0)	PLEKHA6 (2.0)
GO:0032368	regulation of lipid transport	0.56	>=0.20	HCAR1 (3.0)	LCT (2.9)	TMPRSS15 (2.7)	ENSG00000259450 (2.2)	C6orf145 (2.1)	DNASE2B (2.0)	ACBD4 (2.0)	C17orf46 (1.7)	CCDC93 (1.6)	CYB5A (1.6)
GO:0022037	metencephalon development	0.56	>=0.20	ENSG00000224911 (4.2)	C17orf69 (2.8)	PKD1 (2.8)	TCTN1 (2.5)	AFAP1 (2.4)	SYNE2 (2.3)	MAP6D1 (2.2)	CRHR1 (2.1)	ODZ3 (2.1)	TRAM1L1 (2.1)
GO:0042976	activation of Janus kinase activity	0.56	>=0.20	LINC00477 (3.9)	MTMR11 (2.6)	ENSG00000250626 (2.6)	C2orf61 (2.3)	ENSG00000214770 (2.3)	ENSG00000237298 (2.2)	ENSG00000229243 (2.1)	TNIP3 (1.8)	TTLL7-IT1 (1.7)	ATP6V0E1P2 (1.6)
GO:0032481	positive regulation of type I interferon production	0.56	>=0.20	ZNFX1 (5.7)	PARP10 (4.3)	ENSG00000250341 (3.1)	KIF16B (2.8)	ENSG00000227274 (2.5)	AZI2 (2.5)	CCDC93 (2.3)	CCDC43 (2.3)	METTL8 (2.3)	PLB1 (2.2)
GO:0030900	forebrain development	0.56	>=0.20	ODZ3 (3.1)	EML1 (2.9)	MN1 (2.9)	GLIS1 (2.7)	SLC35F1 (2.6)	GLI2 (2.6)	GLIS3-AS1 (2.4)	GJC1 (2.4)	CACNA2D1 (2.2)	DAB1 (2.1)
GO:0045786	negative regulation of cell cycle	0.56	>=0.20	ZRANB3 (3.2)	ANAPC4 (2.6)	GPN3 (2.5)	FAM53C (2.5)	ANAPC7 (2.5)	VPS29 (2.4)	TCHP (2.2)	ORC5 (2.2)	ZCWPW2 (2.2)	STK25 (2.1)
GO:0040001	establishment of mitotic spindle localization	0.56	>=0.20	CNTROB (4.8)	DBF4B (3.7)	TTLL7-IT1 (3.6)	CDC25C (3.1)	ZRANB3 (2.8)	OTUD7B (2.5)	CREB5 (2.5)	TCHP (2.4)	ENSG00000237298 (2.3)	RAB3GAP1 (2.3)
GO:0006913	nucleocytoplasmic transport	0.56	>=0.20	HNRNPC (4.1)	CCDC93 (2.9)	SEPT2 (2.8)	FAM53C (2.7)	ETF1 (2.6)	ENSG00000249937 (2.6)	STAU1 (2.6)	ENSG00000197830 (2.4)	SF3B4 (2.4)	FAM13B (2.3)
GO:0007612	learning	0.56	>=0.20	ENSG00000170091 (3.7)	LRRC4C (3.5)	DLGAP3 (3.2)	REEP2 (3.0)	LPHN3 (2.7)	SLC35F1 (2.5)	ADAM11 (2.5)	PDZD2 (2.4)	HS3ST4 (2.3)	ENSG00000249937 (2.2)
GO:0030878	thyroid gland development	0.56	>=0.20	PMFBP1 (2.7)	CLIP4 (2.7)	AFF1 (2.7)	UST (2.3)	ENSG00000250341 (2.3)	CAGE1 (2.0)	ZFP64 (1.9)	ENSG00000235725 (1.9)	ENSG00000224911 (1.8)	ABCC5 (1.8)
GO:0033692	cellular polysaccharide biosynthetic process	0.57	>=0.20	COG6 (2.8)	DICER1 (2.5)	ACVR1B (2.4)	CCDC149 (2.2)	ARHGAP27 (2.1)	GIT2 (2.0)	PKD1 (2.0)	SUDS3 (1.9)	PLD5 (1.7)	ANKRD13A (1.7)
GO:0016725	oxidoreductase activity, acting on CH or CH2 groups	0.57	>=0.20	ENSG00000237949 (3.9)	GRB14 (3.1)	LCT (2.8)	STEAP3 (2.1)	TMPRSS15 (2.1)	CYB5A (2.0)	PLD5 (2.0)	MTHFD1 (1.9)	MCM6 (1.7)	KCND3 (1.6)
GO:0022406	membrane docking	0.57	>=0.20	ATP6V0E1P2 (3.5)	ENSG00000214770 (3.4)	CAMKMT (2.9)	ANAPC7 (2.7)	FABP3P2 (2.6)	SEPT2 (2.2)	C8orf37 (2.2)	ENSG00000224911 (2.2)	C12orf76 (2.2)	KCNJ3 (2.1)
GO:0003887	DNA-directed DNA polymerase activity	0.57	>=0.20	MCM6 (3.6)	MTHFD1 (3.2)	PARP10 (2.6)	METTL22 (2.5)	GPAA1 (2.4)	GPN3 (2.3)	CSE1L (2.3)	YEATS2 (2.3)	CNTROB (2.2)	ZRANB3 (2.2)
GO:0051169	nuclear transport	0.57	>=0.20	HNRNPC (4.1)	SEPT2 (2.9)	CCDC93 (2.9)	ENSG00000249937 (2.7)	ETF1 (2.6)	STAU1 (2.6)	ENSG00000197830 (2.6)	FAM53C (2.6)	FAM13B (2.4)	SF3B4 (2.3)
GO:0035091	phosphatidylinositol binding	0.57	>=0.20	STRN (2.9)	PLCD3 (2.8)	MITF (2.8)	SNX13 (2.7)	CCDC93 (2.7)	MAP6D1 (2.6)	IQSEC1 (2.6)	CNDP1 (2.5)	FAM13B (2.3)	GLTP (2.1)
GO:0003705	RNA polymerase II distal enhancer sequence-specific DNA binding transcription factor activity	0.57	>=0.20	MYOCD (3.7)	TBX3 (3.1)	VGLL2 (3.0)	GRB14 (2.7)	GLI2 (2.7)	OTUD7B (2.5)	ZFP64 (2.3)	ARID5B (2.2)	TJP1 (2.2)	RGMB (2.2)
GO:0035019	somatic stem cell maintenance	0.57	>=0.20	DAB1 (2.6)	ETV4 (2.6)	ZFP64 (2.6)	ACVR1B (2.5)	MN1 (2.2)	ENSG00000249971 (2.1)	GLI3 (2.1)	ENSG00000232507 (2.1)	GLI2 (2.0)	SHROOM3 (1.9)
GO:0034754	cellular hormone metabolic process	0.57	>=0.20	CLDN14 (3.3)	CYB5A (2.2)	GRB14 (2.1)	PMFBP1 (2.0)	FAM47E (2.0)	PLD5 (1.9)	ENSG00000237949 (1.9)	OPN4 (1.8)	KLHL3 (1.8)	FUT11 (1.8)
GO:0046474	glycerophospholipid biosynthetic process	0.57	>=0.20	GPAA1 (4.5)	SHARPIN (3.8)	TCTN1 (2.6)	ENSG00000237298 (2.4)	PKD2L2 (2.2)	DICER1-AS (2.1)	CRADD (2.1)	C12orf76 (2.1)	ANAPC7 (2.0)	C17orf46 (2.0)
GO:0019915	lipid storage	0.57	>=0.20	DNASE2B (4.2)	IL37 (2.9)	HCAR1 (2.7)	KIF16B (2.6)	KLHL8 (2.3)	IL1A (2.3)	LCT (2.3)	TMPRSS15 (2.1)	MITF (2.1)	CLIP4 (2.0)
GO:0042552	myelination	0.57	>=0.20	MAP6D1 (4.9)	GLTP (4.3)	LHFPL3 (3.7)	OTUD7B (3.6)	SLC35F1 (3.2)	GFAP (3.1)	SCN10A (3.0)	TTLL7-IT1 (2.9)	CNDP1 (2.9)	ENSG00000226806 (2.7)
GO:0015464	acetylcholine receptor activity	0.57	>=0.20	VGLL2 (3.3)	GUCY2D (3.1)	PLEKHA6 (2.9)	CRHR1 (2.9)	C1QL1 (2.8)	IGFN1 (2.5)	DLGAP3 (2.5)	PRKG1 (2.2)	RGMB (2.2)	SCN10A (2.1)
GO:0004181	metallocarboxypeptidase activity	0.57	>=0.20	PI16 (3.0)	KCNJ3 (2.5)	NELL1 (2.1)	HIGD1B (2.0)	ULK4 (1.9)	NDST2 (1.9)	IL37 (1.7)	DNASE2B (1.7)	ENSG00000227274 (1.6)	TCTN1 (1.6)
GO:0050829	defense response to Gram-negative bacterium	0.57	>=0.20	ENSG00000250341 (3.0)	TNIP3 (2.9)	LINC00477 (2.8)	INHBA (2.7)	ENSG00000237298 (2.5)	BRD7P3 (2.5)	ENSG00000229243 (2.3)	TTLL7-IT1 (2.3)	CCR3 (2.2)	PIK3R5 (2.0)
GO:0030934	anchoring collagen	0.57	>=0.20	LAMB3 (2.9)	SEMA6D (2.5)	ENSG00000177822 (2.5)	GLIS3-AS1 (2.4)	CHSY3 (2.3)	ZCWPW2 (2.2)	ODZ3 (2.2)	LPHN3 (2.1)	PDZD2 (1.7)	LHFPL3 (1.6)
GO:0009165	nucleotide biosynthetic process	0.57	>=0.20	OR51E1 (2.9)	ESR2 (2.6)	OPN4 (2.6)	ENSG00000197830 (2.5)	SPATC1 (2.4)	ENSG00000224911 (2.4)	PRKACB (2.2)	PMFBP1 (2.1)	RGS9 (2.0)	ENSG00000226249 (2.0)
GO:0032886	regulation of microtubule-based process	0.57	>=0.20	ENSG00000222937 (3.9)	IFT81 (3.5)	ULK4 (3.0)	CDC25C (2.9)	DBF4B (2.7)	TCHP (2.6)	FAM53C (2.5)	AZI2 (2.4)	RGMB (2.4)	C12orf76 (2.3)
GO:0019867	outer membrane	0.57	>=0.20	PPTC7 (4.0)	ARFGEF2 (3.2)	TNS1 (2.8)	STEAP3 (2.6)	SUDS3 (2.3)	PEBP4 (2.2)	GRINA (2.0)	CYC1 (1.9)	PARP10 (1.8)	STAU1 (1.8)
GO:0022627	cytosolic small ribosomal subunit	0.57	>=0.20	ZNFX1-AS1 (4.9)	ATF7IP2 (2.8)	ENSG00000256906 (2.8)	ENSG00000237887 (2.5)	HIGD1B (2.4)	LINC00477 (2.2)	METTL8 (2.0)	SEPT2 (1.6)	CLDN14 (1.6)	KAT6B (1.5)
GO:0000228	nuclear chromosome	0.57	>=0.20	MCM6 (4.8)	C17orf104 (3.2)	ZRANB3 (3.1)	CSE1L (3.0)	CDC25C (2.9)	RAD9B (2.7)	DCAKD (2.6)	SF3B4 (2.5)	DBF4B (2.5)	CNTROB (2.5)
GO:0050830	defense response to Gram-positive bacterium	0.57	>=0.20	HVCN1 (2.7)	ENSG00000226856 (2.6)	CCR1 (2.5)	DNASE2B (2.5)	CLDN14 (2.4)	PIK3R5 (1.9)	PI16 (1.9)	GYPC (1.9)	PMFBP1 (1.9)	ZPBP (1.9)
GO:0035250	UDP-galactosyltransferase activity	0.57	>=0.20	FUT11 (3.8)	ATF7IP2 (3.6)	YEATS2 (2.3)	MAP6D1 (2.2)	SIL1 (2.1)	ARHGAP27 (2.0)	MGAT5 (2.0)	TRAM1L1 (2.0)	CACNA2D1 (2.0)	NDST2 (1.9)
GO:0006839	mitochondrial transport	0.57	>=0.20	CHCHD1 (3.9)	PPTC7 (3.6)	CMC1 (3.3)	VPS29 (3.1)	NDUFA4 (2.9)	CYC1 (2.5)	USP40 (2.0)	EXOSC4 (2.0)	ULK4 (1.9)	ENSG00000227274 (1.9)
GO:0005834	heterotrimeric G-protein complex	0.57	>=0.20	C2orf71 (4.6)	RGS9 (3.7)	PRKACB (3.1)	MACROD2 (3.0)	ENSG00000170091 (2.9)	REEP2 (2.6)	LHFPL3 (2.5)	OPN4 (2.4)	SEMA6D (2.4)	DLGAP3 (2.4)
GO:0061311	cell surface receptor signaling pathway involved in heart development	0.57	>=0.20	MSX1 (4.0)	GLIS1 (3.5)	PCSK5 (3.0)	ST6GALNAC3 (2.7)	TBX3 (2.6)	ENSG00000249937 (2.3)	FAM124B (2.3)	PLD5 (2.2)	CAB39L (2.1)	ZCWPW2 (2.0)
GO:0048265	response to pain	0.58	>=0.20	SCN10A (5.7)	LINC00477 (3.6)	MGAT5 (2.8)	ENSG00000249971 (2.8)	HCN1 (2.6)	FABP3P2 (2.5)	PLEKHA6 (2.5)	OR51E1 (2.4)	ENSG00000170091 (2.3)	ENSG00000224116 (2.3)
GO:0018209	peptidyl-serine modification	0.58	>=0.20	C17orf46 (2.5)	DICER1 (2.4)	PEBP4 (2.4)	DGKD (2.3)	BRD7P3 (2.1)	PKD1 (1.9)	AFF1 (1.9)	SNX13 (1.9)	SYNE2 (1.8)	IQSEC1 (1.8)
GO:0060627	regulation of vesicle-mediated transport	0.58	>=0.20	ZCWPW2 (3.4)	EML6 (3.2)	TTLL7 (2.7)	PRKACB (2.6)	DNASE2B (2.5)	GUCY2D (2.1)	OTUD7B (2.1)	HCN1 (2.0)	ABCC4 (2.0)	DAB1 (1.7)
GO:0032981	mitochondrial respiratory chain complex I assembly	0.58	>=0.20	CAGE1 (3.7)	ENSG00000250708 (3.2)	METTL22 (2.8)	CMC1 (2.7)	ENSG00000251582 (2.7)	FAM47E (2.6)	CHCHD1 (2.5)	C15orf2 (2.4)	SHARPIN (2.2)	VPS29 (2.1)
GO:0097031	mitochondrial respiratory chain complex I biogenesis	0.58	>=0.20	CAGE1 (3.7)	ENSG00000250708 (3.2)	METTL22 (2.8)	CMC1 (2.7)	ENSG00000251582 (2.7)	FAM47E (2.6)	CHCHD1 (2.5)	C15orf2 (2.4)	SHARPIN (2.2)	VPS29 (2.1)
GO:0010257	NADH dehydrogenase complex assembly	0.58	>=0.20	CAGE1 (3.7)	ENSG00000250708 (3.2)	METTL22 (2.8)	CMC1 (2.7)	ENSG00000251582 (2.7)	FAM47E (2.6)	CHCHD1 (2.5)	C15orf2 (2.4)	SHARPIN (2.2)	VPS29 (2.1)
GO:0014031	mesenchymal cell development	0.58	>=0.20	TBX3 (3.2)	GJC1 (2.9)	SHROOM3 (2.8)	NDNF (2.7)	ST6GALNAC3 (2.7)	EML1 (2.7)	MSX1 (2.6)	GLIS1 (2.5)	HS3ST3A1 (2.3)	GLI3 (2.2)
GO:0045619	regulation of lymphocyte differentiation	0.58	>=0.20	TBC1D4 (3.6)	CD28 (3.3)	ENSG00000236370 (2.9)	NDST2 (2.7)	MAP3K14 (2.6)	ENSG00000204650 (2.5)	DOCK2 (2.3)	C6orf204 (2.3)	TNFSF11 (2.2)	TNIP3 (2.2)
GO:0048011	nerve growth factor receptor signaling pathway	0.58	>=0.20	GRASP (2.6)	STRN (2.2)	ARHGAP27 (2.2)	TRAK1 (2.2)	ATP6V0E1P2 (2.2)	ENSG00000233008 (2.1)	PLEKHM1 (2.1)	BRD7P3 (2.1)	CAMK2D (2.0)	SHARPIN (2.0)
GO:0032673	regulation of interleukin-4 production	0.58	>=0.20	ENSG00000226806 (3.8)	PI16 (3.2)	FAM124B (3.1)	TBC1D4 (2.9)	FABP3P2 (2.9)	SUPT3H (2.4)	CD28 (2.3)	C6orf204 (2.2)	ENSG00000259527 (2.1)	AFAP1 (2.1)
GO:0061041	regulation of wound healing	0.58	>=0.20	CLDN14 (3.6)	C6orf145 (3.6)	ENSG00000259450 (3.0)	AFAP1 (2.4)	C12orf76 (2.4)	ENSG00000259330 (2.3)	DGKD (2.3)	INHBA (2.0)	PMFBP1 (1.8)	ENSG00000233008 (1.8)
GO:0030071	regulation of mitotic metaphase/anaphase transition	0.58	>=0.20	COG6 (3.2)	PPP1CC (3.1)	ANAPC7 (3.0)	CMC1 (3.0)	ZRANB3 (2.8)	ENSG00000250708 (2.7)	CDC25C (2.5)	DBF4B (2.4)	ZC3H3 (2.4)	CAB39L (2.2)
GO:0048020	CCR chemokine receptor binding	0.58	>=0.20	IL1B (4.5)	HS3ST3A1 (3.3)	CCR1 (3.2)	TNIP3 (2.6)	ZNFX1 (2.6)	ARID5B (2.4)	AZI2 (2.1)	GRINA (2.0)	TNS1 (2.0)	LCT (1.9)
GO:0050908	detection of light stimulus involved in visual perception	0.58	>=0.20	ENSG00000250341 (6.9)	GUCY2D (5.8)	C2orf71 (5.5)	RPGRIP1 (4.4)	OPN4 (3.6)	ENSG00000229243 (3.1)	DICER1-AS (2.8)	PEBP4 (2.6)	HCN1 (2.5)	PLCD3 (2.2)
GO:0050962	detection of light stimulus involved in sensory perception	0.58	>=0.20	ENSG00000250341 (6.9)	GUCY2D (5.8)	C2orf71 (5.5)	RPGRIP1 (4.4)	OPN4 (3.6)	ENSG00000229243 (3.1)	DICER1-AS (2.8)	PEBP4 (2.6)	HCN1 (2.5)	PLCD3 (2.2)
GO:0032984	macromolecular complex disassembly	0.58	>=0.20	ZNFX1-AS1 (5.9)	ENSG00000256906 (4.0)	SPATC1 (3.2)	ENSG00000237887 (3.1)	CHD9 (2.4)	ENSG00000238018 (2.2)	ENSG00000237298 (2.1)	ATF7IP2 (2.1)	AKAP11 (2.0)	SEPT2 (2.0)
GO:0001569	patterning of blood vessels	0.58	>=0.20	HIGD1B (3.8)	C17orf69 (3.3)	FLT4 (2.9)	OR51E1 (2.8)	ENSG00000259330 (2.8)	ST6GALNAC3 (2.4)	TRAK1 (2.4)	OPN4 (2.3)	FUT11 (2.2)	ENSG00000224116 (2.2)
GO:0016641	oxidoreductase activity, acting on the CH-NH2 group of donors, oxygen as acceptor	0.58	>=0.20	HS3ST3A1 (3.0)	HEXIM2 (2.5)	TCTN1 (2.4)	ENSG00000224911 (2.0)	HEXIM1 (1.9)	STEAP3 (1.9)	OR51E1 (1.9)	FABP3P2 (1.8)	CYB5A (1.8)	C17orf69 (1.8)
GO:0003755	peptidyl-prolyl cis-trans isomerase activity	0.58	>=0.20	SSR1 (2.7)	ENSG00000236370 (2.2)	CHSY3 (2.2)	CHCHD1 (2.1)	SUPT3H (2.1)	CAMKMT (2.1)	HDLBP (2.0)	RAB3GAP1 (2.0)	CAB39L (1.9)	SIL1 (1.9)
GO:0032204	regulation of telomere maintenance	0.58	>=0.20	CHD9 (4.3)	SHARPIN (3.3)	C8orf37 (3.1)	ENSG00000227274 (2.3)	CTNNA3 (2.1)	ENSG00000237298 (2.1)	ZC3H3 (2.1)	HMHB1 (2.0)	CAMKMT (2.0)	ZPLD1 (2.0)
GO:0044427	chromosomal part	0.58	>=0.20	CDC25C (4.6)	MCM6 (4.5)	ZRANB3 (3.2)	CNTROB (3.2)	CSE1L (2.8)	GPN3 (2.5)	DBF4B (2.2)	RAD9B (2.0)	ORC5 (1.9)	FAM53C (1.9)
GO:0009264	deoxyribonucleotide catabolic process	0.58	>=0.20	C12orf76 (4.6)	HEXIM2 (3.1)	CRADD (3.0)	ACBD4 (2.6)	METTL22 (2.4)	TCTN1 (2.2)	METTL8 (2.1)	SHARPIN (2.1)	DICER1-AS (2.1)	CCDC43 (2.1)
GO:0009066	aspartate family amino acid metabolic process	0.58	>=0.20	ENSG00000237949 (4.2)	ENSG00000226856 (2.6)	STEAP3 (2.3)	LPAR3 (2.2)	ENSG00000237298 (2.1)	ENSG00000177822 (2.0)	ENSG00000250708 (1.9)	ENSG00000251582 (1.9)	METTL8 (1.8)	CNDP1 (1.8)
GO:0010463	mesenchymal cell proliferation	0.58	>=0.20	ENSG00000250341 (3.0)	EML6 (2.8)	NDNF (2.5)	C17orf46 (2.4)	EML1 (2.4)	PRKG1 (2.4)	TBX3 (2.3)	GLI2 (2.1)	ENSG00000237887 (2.1)	IGF1R (2.1)
GO:0032320	positive regulation of Ras GTPase activity	0.58	>=0.20	FAM47E (4.1)	STRN (3.1)	SPATC1 (3.1)	ARHGAP27 (2.6)	KLHL3 (2.6)	SIPA1L1 (2.5)	PLB1 (2.2)	PIK3R5 (2.2)	ZC3H3 (2.0)	PLEKHM1 (2.0)
GO:0031418	L-ascorbic acid binding	0.58	>=0.20	FUT11 (6.0)	YEATS2 (2.9)	INSIG2 (2.6)	SIL1 (2.4)	DARS (2.1)	OPN4 (2.1)	ATP6V0E1P2 (2.1)	LINC00473 (2.0)	GPAA1 (1.9)	C6orf204 (1.9)
GO:0048545	response to steroid hormone stimulus	0.58	>=0.20	ENSG00000226806 (2.9)	STEAP3 (2.6)	EGR1 (2.6)	INHBA (2.6)	SEMA6D (2.3)	LINC00473 (2.2)	CRADD (2.2)	GRB14 (1.9)	ENSG00000232507 (1.9)	ARID5B (1.9)
GO:0050880	regulation of blood vessel size	0.58	>=0.20	HIGD1B (4.0)	PRKG1 (2.6)	ITGA8 (2.5)	SEMA6D (2.2)	HCAR1 (2.1)	PLN (2.0)	OPN4 (2.0)	FLT4 (2.0)	RGS6 (2.0)	ENSG00000224116 (1.9)
GO:0031581	hemidesmosome assembly	0.58	>=0.20	LAMB3 (9.0)	PLCD3 (4.4)	DICER1-AS (2.9)	DSP (2.7)	FHOD3 (2.3)	SHARPIN (2.3)	SYNE2 (2.2)	MTMR11 (2.2)	ENSG00000251582 (2.1)	ENSG00000233008 (2.0)
GO:0001829	trophectodermal cell differentiation	0.59	>=0.20	DPF3 (3.5)	ENSG00000233008 (3.1)	ENSG00000249971 (2.9)	DICER1-AS (2.7)	GLIS3-AS1 (2.6)	ENSG00000250708 (2.5)	CMC1 (2.4)	ENSG00000259330 (2.3)	ATF7IP2 (2.3)	STEAP3 (2.1)
GO:2000243	positive regulation of reproductive process	0.59	>=0.20	ENSG00000226806 (3.6)	ENSG00000251582 (3.0)	PARL (2.5)	ENSG00000229243 (2.3)	THAP5 (2.2)	AFAP1 (2.2)	ENSG00000226856 (2.2)	YEATS2 (2.0)	HEXIM1 (1.9)	ESR2 (1.9)
GO:0030552	cAMP binding	0.59	>=0.20	LINC00473 (5.2)	SCN5A (5.1)	ENSG00000250708 (4.2)	RYR2 (4.0)	PRKACB (3.1)	ENSG00000235725 (2.8)	HCAR1 (2.6)	DLGAP3 (2.6)	KCND3 (2.5)	CACNA2D1 (2.3)
GO:0001508	regulation of action potential	0.59	>=0.20	LHFPL3 (5.0)	SCN10A (4.8)	SLC35F1 (4.4)	MAP6D1 (4.0)	GLTP (3.7)	TTLL7 (3.2)	C1QL1 (3.0)	LPHN3 (3.0)	WBSCR17 (2.9)	LRRC4C (2.8)
GO:0008013	beta-catenin binding	0.59	>=0.20	SHROOM3 (3.7)	TJP1 (3.1)	DSP (3.1)	DCAKD (3.0)	TBX3 (2.8)	ZFP64 (2.7)	KAT6B (2.6)	MSX1 (2.6)	GLI3 (2.5)	KIAA0913 (2.4)
GO:0016408	C-acyltransferase activity	0.59	>=0.20	CYB5A (3.2)	CAMKMT (2.7)	AZI2 (2.5)	SEPT2 (2.1)	ULK4 (2.1)	GLTP (1.9)	ENSG00000237887 (1.8)	PDZD2 (1.8)	ENSG00000250708 (1.8)	LHFPL3 (1.8)
GO:0008589	regulation of smoothened signaling pathway	0.59	>=0.20	GLI2 (4.6)	GJC1 (3.5)	EML1 (3.3)	ST6GALNAC3 (2.8)	FABP3P2 (2.7)	IFT81 (2.6)	PKD1 (2.5)	GLI3 (2.3)	UST (2.3)	CECR2 (2.3)
GO:0030183	B cell differentiation	0.59	>=0.20	ZPLD1 (3.3)	DOCK2 (3.2)	HMHB1 (2.9)	ENSG00000233008 (2.8)	ATF7IP2 (2.6)	ARHGAP27 (2.5)	LINC00477 (2.4)	TWISTNB (2.4)	FMNL1 (2.3)	ENSG00000238018 (2.1)
GO:0002377	immunoglobulin production	0.59	>=0.20	HMHB1 (3.7)	TNFSF11 (3.2)	ENSG00000251582 (3.0)	C6orf204 (2.8)	ENSG00000236370 (2.4)	C2orf61 (2.3)	CD28 (2.2)	CECR2 (2.2)	TNIP3 (2.2)	PRKCA (2.1)
GO:0002063	chondrocyte development	0.59	>=0.20	GLIS3-AS1 (4.6)	PCSK5 (2.5)	MSX1 (2.4)	NDNF (2.4)	ATP6V0E1P2 (2.3)	ENSG00000226856 (2.3)	MTMR11 (2.3)	CHSY3 (2.2)	GLI3 (2.2)	ODZ3 (2.0)
GO:0048286	lung alveolus development	0.59	>=0.20	NDNF (4.3)	PCSK5 (4.0)	HIGD1B (3.5)	EML1 (3.3)	ITGA8 (2.9)	USP40 (2.7)	ENSG00000259330 (2.6)	ENSG00000233008 (2.5)	TBX3 (2.4)	PEBP4 (2.4)
GO:0005793	endoplasmic reticulum-Golgi intermediate compartment	0.59	>=0.20	SSR1 (7.6)	SIL1 (5.8)	HDLBP (5.3)	SEC24C (4.1)	ATP2A2 (3.6)	UBXN4 (3.5)	COG6 (2.9)	EXT1 (2.0)	CTSB (1.8)	FUT11 (1.8)
GO:0015918	sterol transport	0.59	>=0.20	TMPRSS15 (4.2)	LCT (4.1)	DNASE2B (2.8)	CYB5A (2.8)	SPATC1 (2.4)	C6orf145 (2.2)	HCAR1 (2.0)	CAGE1 (1.9)	ACBD4 (1.9)	CNDP1 (1.9)
GO:0030145	manganese ion binding	0.59	>=0.20	PMFBP1 (3.4)	DICER1-AS (3.0)	C2orf71 (2.6)	RPGRIP1 (2.5)	DCUN1D1 (2.4)	CREB5 (2.2)	ENSG00000214770 (2.2)	DICER1 (2.2)	FAM47E (2.2)	GPAA1 (2.0)
GO:0009582	detection of abiotic stimulus	0.59	>=0.20	C2orf71 (8.0)	RPGRIP1 (6.0)	GUCY2D (4.4)	OPN4 (4.2)	DICER1-AS (3.5)	SCN10A (3.4)	HCN1 (3.3)	LRRC4C (2.9)	CECR2 (2.4)	ENSG00000250341 (2.0)
GO:0072207	metanephric epithelium development	0.59	>=0.20	NELL1 (2.9)	IGFN1 (2.8)	ENSG00000222937 (2.1)	LHFPL3 (2.1)	LRRC4C (2.0)	KCND3 (1.8)	IL37 (1.7)	MN1 (1.6)	HCAR1 (1.6)	ENSG00000226806 (1.6)
GO:0010720	positive regulation of cell development	0.59	>=0.20	LHFPL3 (4.2)	LPHN3 (3.2)	C1QL1 (2.6)	GJC1 (2.6)	ODZ3 (2.4)	PI16 (2.3)	SLC35F1 (2.2)	IGF1R (2.2)	LRRC4C (2.2)	C6orf145 (2.0)
GO:0006740	NADPH regeneration	0.59	>=0.20	ENSG00000237298 (3.6)	ENSG00000197830 (3.1)	ARPC3 (3.1)	ENSG00000237887 (3.1)	BRD7P3 (3.0)	ENSG00000227274 (2.6)	TTLL7-IT1 (2.6)	METTL22 (2.1)	SUDS3 (2.1)	MACROD2 (2.0)
GO:0072522	purine-containing compound biosynthetic process	0.59	>=0.20	OR51E1 (3.0)	OPN4 (3.0)	ESR2 (2.9)	ENSG00000197830 (2.8)	ENSG00000224911 (2.5)	RGS9 (2.4)	PRKACB (2.4)	PMFBP1 (2.1)	C15orf2 (1.9)	RGS6 (1.9)
GO:0006282	regulation of DNA repair	0.59	>=0.20	ZCWPW2 (3.7)	RAD9B (3.5)	ULK4 (3.3)	KLHL8 (2.8)	ATP6V0E1P2 (2.6)	STK25 (2.5)	ZRANB3 (2.2)	PARL (2.0)	GPAA1 (2.0)	SHARPIN (2.0)
GO:0033059	cellular pigmentation	0.59	>=0.20	MITF (4.5)	CCDC149 (3.2)	FARP2 (3.2)	ST6GALNAC3 (3.1)	IFT81 (2.6)	ZPLD1 (2.4)	C12orf76 (2.3)	ABCC5 (2.1)	CHSY3 (2.1)	ENSG00000249937 (2.0)
GO:0044403	symbiosis, encompassing mutualism through parasitism	0.59	>=0.20	ENSG00000251582 (3.6)	HNRNPC (2.6)	ENSG00000236370 (2.6)	AFF1 (2.5)	ENSG00000249937 (2.2)	SUDS3 (2.1)	ZNFX1 (1.9)	GRINA (1.8)	CCDC43 (1.8)	PARP10 (1.8)
GO:0034358	plasma lipoprotein particle	0.59	>=0.20	DNASE2B (4.4)	CTSB (2.5)	ENSG00000237949 (2.2)	C6orf145 (2.2)	IGFN1 (2.0)	FUT11 (1.8)	HMHB1 (1.7)	DSP (1.6)	FLT4 (1.5)	CYB5A (1.4)
GO:0032994	protein-lipid complex	0.59	>=0.20	DNASE2B (4.4)	CTSB (2.5)	ENSG00000237949 (2.2)	C6orf145 (2.2)	IGFN1 (2.0)	FUT11 (1.8)	HMHB1 (1.7)	DSP (1.6)	FLT4 (1.5)	CYB5A (1.4)
GO:0055088	lipid homeostasis	0.59	>=0.20	LCT (4.1)	TMPRSS15 (2.9)	PLB1 (2.8)	C6orf145 (2.5)	ACBD4 (2.5)	FLT4 (2.3)	DNASE2B (2.3)	CLDN14 (2.1)	FAM160B1 (2.1)	INSIG2 (1.9)
GO:0030684	preribosome	0.59	>=0.20	DDX18 (3.9)	DDX27 (3.4)	RIOK1 (3.1)	TWISTNB (2.9)	MTHFD1 (2.5)	EXOSC4 (2.5)	UBR4 (2.3)	GPN3 (2.3)	C6orf204 (2.0)	ENSG00000249971 (2.0)
GO:0046889	positive regulation of lipid biosynthetic process	0.59	>=0.20	ENSG00000256906 (4.0)	LINC00473 (3.5)	USP40 (3.3)	DICER1-AS (2.9)	INHBA (2.7)	SCN10A (2.6)	ENSG00000238018 (2.6)	IL37 (1.9)	FABP3P2 (1.9)	PLD5 (1.8)
GO:0042166	acetylcholine binding	0.59	>=0.20	VGLL2 (4.0)	C1QL1 (3.7)	ENSG00000170091 (3.5)	CRHR1 (3.3)	GUCY2D (3.2)	RGMB (3.0)	REEP2 (3.0)	MGAT5 (2.7)	CACNA2D1 (2.6)	PRKG1 (2.5)
GO:0055123	digestive system development	0.59	>=0.20	LCT (4.1)	TMPRSS15 (3.2)	TBX3 (2.8)	LINC00473 (2.7)	MYOCD (2.6)	SHROOM3 (2.4)	UST (2.3)	CNDP1 (2.2)	DAB1 (2.1)	PLB1 (2.1)
GO:0022405	hair cycle process	0.59	>=0.20	ZFP64 (2.2)	ENSG00000197830 (2.1)	ENSG00000235725 (2.0)	LPAR3 (1.9)	ENSG00000226249 (1.9)	LAMB3 (1.8)	UST (1.8)	MSX1 (1.7)	ENSG00000224116 (1.7)	GLI3 (1.6)
GO:0001942	hair follicle development	0.59	>=0.20	ZFP64 (2.2)	ENSG00000197830 (2.1)	ENSG00000235725 (2.0)	LPAR3 (1.9)	ENSG00000226249 (1.9)	LAMB3 (1.8)	UST (1.8)	MSX1 (1.7)	ENSG00000224116 (1.7)	GLI3 (1.6)
GO:0022404	molting cycle process	0.59	>=0.20	ZFP64 (2.2)	ENSG00000197830 (2.1)	ENSG00000235725 (2.0)	LPAR3 (1.9)	ENSG00000226249 (1.9)	LAMB3 (1.8)	UST (1.8)	MSX1 (1.7)	ENSG00000224116 (1.7)	GLI3 (1.6)
GO:0016620	oxidoreductase activity, acting on the aldehyde or oxo group of donors, NAD or NADP as acceptor	0.59	>=0.20	CYB5A (4.0)	MTHFD1 (2.4)	FARP2 (2.0)	SLC7A8 (2.0)	ENSG00000237949 (2.0)	NELL1 (2.0)	OPLAH (1.9)	HSPA9 (1.9)	TNS1 (1.8)	LINC00477 (1.6)
GO:0043627	response to estrogen stimulus	0.59	>=0.20	ENSG00000226806 (3.8)	INHBA (2.7)	CRADD (2.6)	ESR2 (2.6)	SEMA6D (2.5)	STEAP3 (2.5)	FHOD3 (1.9)	NDNF (1.8)	ARHGAP10 (1.8)	PCSK5 (1.8)
GO:0001104	RNA polymerase II transcription cofactor activity	0.6	>=0.20	ENSG00000259527 (2.9)	GPN3 (2.5)	SERTAD2 (2.3)	MN1 (2.3)	DHX8 (2.2)	DCAKD (2.2)	CNTROB (2.2)	FAM160B1 (2.2)	KAT6B (2.2)	LRRC4C (2.1)
GO:0030532	small nuclear ribonucleoprotein complex	0.6	>=0.20	DDX27 (3.5)	DDX18 (3.2)	DHX8 (3.0)	EFTUD2 (3.0)	ENSG00000250341 (2.8)	CSE1L (2.7)	ZNFX1-AS1 (2.7)	SF3B4 (2.6)	ENSG00000197830 (2.2)	EXOSC4 (2.2)
GO:0016863	intramolecular oxidoreductase activity, transposing C=C bonds	0.6	>=0.20	TRIM24 (2.8)	CLDN14 (2.7)	LPAR3 (2.3)	ACBD4 (2.2)	SIL1 (2.1)	OPLAH (2.1)	SUPT3H (2.0)	FAM47E (1.8)	CYB5A (1.7)	PARL (1.7)
GO:0007212	dopamine receptor signaling pathway	0.6	>=0.20	RGS9 (6.3)	MACROD2 (3.3)	DLGAP3 (3.3)	ENSG00000250341 (2.5)	ENSG00000197830 (2.5)	ULK4 (2.5)	ENSG00000170091 (2.5)	YSK4 (2.4)	ENSG00000250708 (2.4)	REEP2 (2.4)
GO:2000241	regulation of reproductive process	0.6	>=0.20	ENSG00000226806 (3.8)	ENSG00000251582 (3.3)	HNRNPC (2.5)	HEXIM1 (2.5)	YEATS2 (2.4)	THAP5 (2.1)	AFAP1 (2.1)	ENSG00000197830 (2.1)	ESR2 (2.0)	TCHP (1.9)
GO:0009060	aerobic respiration	0.6	>=0.20	CYC1 (3.6)	OPLAH (2.8)	PPTC7 (2.8)	CMC1 (2.6)	CCDC93 (2.3)	COG6 (2.3)	ULK4 (2.2)	ENSG00000197830 (2.1)	NDUFA4 (2.0)	HSPA9 (1.8)
GO:0042461	photoreceptor cell development	0.6	>=0.20	C2orf71 (7.6)	GUCY2D (4.6)	RPGRIP1 (3.5)	HCN1 (3.5)	DPF3 (2.9)	GLIS3-AS1 (2.8)	CAMKMT (2.4)	CECR2 (2.4)	DICER1-AS (2.3)	LHFPL3 (2.3)
GO:0005882	intermediate filament	0.6	>=0.20	IL37 (2.3)	DSP (1.9)	GLTP (1.8)	LPHN3 (1.6)	PMFBP1 (1.4)	CREB5 (1.3)	LAMB3 (1.2)	PI16 (1.0)	ANKRD13A (0.9)	CLIP4 (0.9)
GO:0022612	gland morphogenesis	0.6	>=0.20	GLI3 (3.2)	LAMB3 (2.8)	PCSK5 (2.8)	SHROOM3 (2.7)	PLCD3 (2.6)	TBX3 (2.6)	ENSG00000236370 (2.3)	ETV4 (2.2)	ENSG00000249937 (2.2)	IGF1R (2.1)
GO:0048485	sympathetic nervous system development	0.6	>=0.20	ENSG00000177822 (4.6)	ENSG00000250708 (3.5)	FABP3P2 (3.3)	RGMB (3.1)	ENSG00000226856 (3.0)	ENSG00000238018 (3.0)	ENSG00000170091 (2.7)	ENSG00000237887 (2.7)	ENSG00000233008 (2.7)	ODZ3 (2.6)
GO:0044462	external encapsulating structure part	0.6	>=0.20	LRRC4C (7.0)	LHFPL3 (6.2)	KCND3 (5.3)	C1QL1 (4.8)	TRIM9 (4.7)	LPHN3 (4.5)	SLC35F1 (4.4)	DAB1 (4.1)	ENSG00000224116 (3.8)	KCNJ3 (3.7)
GO:0030313	cell envelope	0.6	>=0.20	LRRC4C (7.0)	LHFPL3 (6.2)	KCND3 (5.3)	C1QL1 (4.8)	TRIM9 (4.7)	LPHN3 (4.5)	SLC35F1 (4.4)	DAB1 (4.1)	ENSG00000224116 (3.8)	KCNJ3 (3.7)
GO:0043900	regulation of multi-organism process	0.6	>=0.20	ZNFX1 (3.7)	ENSG00000226856 (3.2)	MGAT5 (2.5)	CD28 (2.4)	AZI2 (2.3)	TNIP3 (2.2)	SHARPIN (2.1)	ENSG00000233008 (2.1)	ARHGAP27 (2.0)	BRD7P3 (2.0)
GO:0046658	anchored to plasma membrane	0.6	>=0.20	ACVR1B (3.4)	HIGD1B (3.2)	HCAR1 (2.8)	ARHGAP10 (2.4)	SEMA6D (2.3)	PLB1 (2.2)	SYNE2 (2.2)	UST (2.0)	WBSCR17 (1.9)	PLD5 (1.8)
GO:0030204	chondroitin sulfate metabolic process	0.6	>=0.20	CHSY3 (3.8)	DICER1-AS (2.8)	SEMA6D (2.5)	HIGD1B (2.4)	FUT11 (2.4)	PDZD2 (2.4)	ZPBP (2.3)	MACROD2 (2.1)	CRADD (2.1)	KLHL8 (2.1)
GO:0022408	negative regulation of cell-cell adhesion	0.6	>=0.20	HCAR1 (2.8)	CTNNA3 (2.7)	ENSG00000229243 (2.5)	FAM47E (2.5)	CCDC158 (2.2)	ENSG00000259527 (2.2)	KLHL8 (2.1)	CCDC93 (2.1)	R3HDM1 (2.1)	FABP3P2 (1.9)
GO:0006694	steroid biosynthetic process	0.6	>=0.20	CLDN14 (3.2)	ESR2 (3.1)	OPLAH (3.1)	CYB5A (2.8)	GRB14 (2.6)	TRIM24 (2.2)	YSK4 (2.0)	SIL1 (1.9)	INHBA (1.9)	PLD5 (1.5)
GO:0000786	nucleosome	0.6	>=0.20	SPATC1 (3.5)	CAGE1 (3.3)	PMFBP1 (2.8)	HMHB1 (2.7)	HEXIM1 (2.5)	C2orf61 (2.1)	ENSG00000259527 (2.0)	C8orf37 (2.0)	AFF1 (1.9)	CLDN14 (1.8)
GO:0045211	postsynaptic membrane	0.6	>=0.20	CRHR1 (4.3)	HS3ST4 (4.2)	ADAM11 (4.0)	LRRC4C (4.0)	HCN1 (3.9)	SLC35F1 (3.8)	TRIM9 (3.7)	KCNJ3 (3.6)	ENSG00000224116 (3.6)	DLGAP3 (3.3)
GO:0060688	regulation of morphogenesis of a branching structure	0.6	>=0.20	ETV4 (3.2)	GLIS1 (3.1)	CREB5 (3.0)	MAP6D1 (2.6)	ZCWPW2 (2.5)	THAP5 (2.3)	TBX3 (2.1)	ENSG00000233008 (2.0)	EML1 (2.0)	NDNF (2.0)
GO:0006094	gluconeogenesis	0.6	>=0.20	INSIG2 (3.6)	PPTC7 (3.3)	THAP5 (2.5)	HCAR1 (2.5)	SPATC1 (2.2)	ENSG00000222937 (2.1)	LINC00473 (2.1)	FUT11 (2.0)	OPLAH (2.0)	FARP2 (1.9)
GO:0003743	translation initiation factor activity	0.6	>=0.20	PPP1CC (4.0)	ETF1 (3.5)	CUL3 (3.2)	HDLBP (2.8)	CCDC43 (2.7)	DICER1 (2.7)	RIOK1 (2.6)	PARL (2.5)	DARS (2.3)	EFTUD2 (2.0)
GO:0045841	negative regulation of mitotic metaphase/anaphase transition	0.6	>=0.20	ANAPC7 (3.3)	COG6 (3.3)	CMC1 (3.1)	PPP1CC (3.1)	ZC3H3 (2.5)	ZCWPW2 (2.4)	ZRANB3 (2.4)	SHARPIN (2.3)	C2orf61 (2.2)	CDC25C (2.2)
GO:0051058	negative regulation of small GTPase mediated signal transduction	0.6	>=0.20	ENSG00000238018 (4.6)	ENSG00000249971 (3.6)	ETV4 (3.1)	KLHL8 (2.7)	C17orf46 (2.4)	ENSG00000250708 (2.4)	PLEKHM1 (2.4)	AKAP11 (2.1)	DAB1 (2.0)	ADAM11 (2.0)
GO:0009068	aspartate family amino acid catabolic process	0.6	>=0.20	ENSG00000237949 (2.6)	IFT81 (2.3)	ZPLD1 (2.3)	ENSG00000251582 (2.2)	DNASE2B (2.2)	PLB1 (2.1)	LPAR3 (2.1)	KIF16B (1.9)	CNDP1 (1.8)	TTLL7-IT1 (1.8)
GO:0043623	cellular protein complex assembly	0.6	>=0.20	VPS29 (2.7)	ARPC3 (2.7)	C15orf2 (2.5)	CALM2 (2.5)	TRAPPC1 (2.5)	WBSCR17 (2.5)	GRB14 (2.3)	ENSG00000237887 (2.1)	C2orf61 (2.0)	THAP5 (1.9)
GO:0030834	regulation of actin filament depolymerization	0.6	>=0.20	ENSG00000251582 (3.1)	ENSG00000250341 (2.9)	C15orf2 (2.4)	GLTP (2.2)	ENSG00000229243 (2.2)	CHD9 (2.1)	PMFBP1 (2.1)	ENSG00000238018 (2.0)	PLEKHA6 (2.0)	OTUD7B (1.9)
GO:0051225	spindle assembly	0.6	>=0.20	CNTROB (3.2)	DBF4B (3.1)	ZRANB3 (2.9)	CAGE1 (2.7)	USP40 (2.4)	ENSG00000237887 (2.4)	AZI2 (2.3)	XPO7 (2.2)	FAM13B (2.2)	PPP1CC (2.2)
GO:0008654	phospholipid biosynthetic process	0.6	>=0.20	GPAA1 (4.1)	SHARPIN (2.6)	FUT11 (2.2)	CRADD (1.9)	SIL1 (1.9)	PKD2L2 (1.8)	STK25 (1.8)	DICER1-AS (1.8)	TCTN1 (1.7)	CAMKMT (1.6)
GO:0042311	vasodilation	0.6	>=0.20	HIGD1B (3.6)	YSK4 (2.8)	SPATC1 (2.6)	FAM124B (2.5)	FLT4 (2.4)	FUT11 (2.3)	CHSY3 (2.1)	DNASE2B (2.1)	ZCWPW2 (1.9)	ENSG00000251582 (1.8)
GO:0004601	peroxidase activity	0.6	>=0.20	CYB5A (3.4)	NDUFA4 (2.8)	PEBP4 (2.3)	TBX3 (2.3)	CHCHD1 (2.1)	CTSB (2.0)	CCR3 (2.0)	INHBA (2.0)	HMHB1 (2.0)	ABCC4 (1.8)
GO:0016684	oxidoreductase activity, acting on peroxide as acceptor	0.6	>=0.20	CYB5A (3.4)	NDUFA4 (2.8)	PEBP4 (2.3)	TBX3 (2.3)	CHCHD1 (2.1)	CTSB (2.0)	CCR3 (2.0)	INHBA (2.0)	HMHB1 (2.0)	ABCC4 (1.8)
GO:0006312	mitotic recombination	0.6	>=0.20	ZRANB3 (4.0)	GPN3 (3.1)	MCM6 (3.1)	ENSG00000229243 (2.8)	MACROD2 (2.6)	GPAA1 (2.5)	MTHFD1 (2.3)	ULK4 (2.2)	TCHP (2.1)	FAM47E (2.1)
GO:0055037	recycling endosome	0.61	>=0.20	ANKRD13A (2.9)	GLTP (2.6)	KLHL3 (2.6)	PLEKHM1 (2.5)	SLC7A8 (2.4)	UST (2.3)	STRN (2.2)	MAP6D1 (2.1)	MGAT5 (2.1)	LPAR3 (2.1)
GO:0060429	epithelium development	0.61	>=0.20	GLIS1 (2.8)	GJC1 (2.7)	DSP (2.6)	HS3ST3A1 (2.5)	TBX3 (2.4)	NDNF (2.4)	MSX1 (2.4)	LAMB3 (2.3)	GLI3 (2.2)	ST6GALNAC3 (2.2)
GO:0031227	intrinsic to endoplasmic reticulum membrane	0.61	>=0.20	SSR1 (5.3)	SIL1 (4.8)	GPAA1 (3.9)	ATP2A2 (2.9)	FUT11 (2.6)	GRINA (2.4)	PCSK5 (1.9)	MGAT5 (1.9)	SEC24C (1.9)	ABCC4 (1.7)
GO:0002053	positive regulation of mesenchymal cell proliferation	0.61	>=0.20	DICER1-AS (3.1)	ENSG00000232507 (3.1)	C17orf46 (2.9)	IGF1R (2.6)	NDNF (2.3)	EML1 (2.2)	ENSG00000250341 (2.2)	UST (2.2)	FAM160B1 (2.0)	MSX1 (2.0)
GO:0007098	centrosome cycle	0.61	>=0.20	DBF4B (5.1)	ULK4 (4.4)	IFT81 (3.9)	C8orf37 (3.5)	TCHP (3.2)	ENSG00000222937 (3.0)	TTLL7-IT1 (2.9)	ZRANB3 (2.6)	CDC25C (2.2)	AZI2 (2.2)
GO:0009309	amine biosynthetic process	0.61	>=0.20	ENSG00000197830 (2.7)	ENSG00000237949 (2.7)	ACBD4 (2.7)	DICER1-AS (2.5)	C15orf2 (2.2)	STEAP3 (2.2)	CLDN14 (2.1)	TRAM1L1 (1.9)	ENSG00000237298 (1.9)	C8orf37 (1.8)
GO:0035267	NuA4 histone acetyltransferase complex	0.61	>=0.20	KDM3B (3.1)	ANAPC7 (3.1)	C12orf24 (3.0)	PARL (2.7)	SUDS3 (2.5)	GPN3 (2.5)	CALM2 (2.5)	TCHP (2.3)	FAM13B (2.3)	PPP1CC (2.2)
GO:0002367	cytokine production involved in immune response	0.61	>=0.20	ENSG00000227274 (3.5)	ENSG00000236370 (3.2)	NDST2 (3.0)	CCR3 (2.9)	CCR1 (2.6)	TNFSF11 (2.3)	C2orf61 (2.2)	CAGE1 (2.1)	USP40 (2.0)	GUCY2D (2.0)
GO:0031344	regulation of cell projection organization	0.61	>=0.20	LRRC4C (3.0)	RGMB (2.9)	MAP6D1 (2.7)	PKD1 (2.7)	CALM2 (2.5)	HS3ST3A1 (2.4)	C2orf61 (2.4)	REEP2 (2.2)	GFAP (2.1)	MTMR11 (2.1)
GO:0006289	nucleotide-excision repair	0.61	>=0.20	GPN3 (3.3)	ANAPC4 (3.1)	ENSG00000226249 (2.9)	ZCWPW2 (2.8)	CHCHD1 (2.7)	ORC5 (2.5)	CNTROB (2.3)	ZRANB3 (2.1)	C8orf37 (2.1)	THAP5 (2.1)
GO:0051301	cell division	0.61	>=0.20	DBF4B (4.8)	ZRANB3 (3.9)	CDC25C (3.8)	CNTROB (3.4)	ENSG00000259450 (3.2)	IFT81 (2.6)	PPP1CC (2.2)	C12orf24 (2.2)	TCHP (2.0)	GPN3 (2.0)
GO:2000177	regulation of neural precursor cell proliferation	0.61	>=0.20	ENSG00000224911 (4.3)	BRD7P3 (3.8)	SLC35F1 (3.3)	ST6GALNAC3 (3.2)	GJC1 (2.9)	ENSG00000259527 (2.7)	ENSG00000233008 (2.5)	C17orf46 (2.3)	CREB5 (2.2)	GLI2 (2.2)
GO:0016051	carbohydrate biosynthetic process	0.61	>=0.20	FUT11 (3.7)	INSIG2 (2.8)	STEAP3 (2.3)	COG6 (2.3)	GPAA1 (2.1)	THAP5 (2.0)	PPTC7 (2.0)	PCSK5 (1.9)	SSR1 (1.9)	CHSY3 (1.7)
GO:0043624	cellular protein complex disassembly	0.61	>=0.20	ZNFX1-AS1 (6.0)	ENSG00000256906 (4.0)	ENSG00000237887 (3.0)	SPATC1 (2.8)	ENSG00000237298 (2.6)	ATF7IP2 (2.3)	ENSG00000238018 (2.2)	ENSG00000250341 (2.1)	LINC00477 (2.0)	ENSG00000249971 (1.8)
GO:0044212	transcription regulatory region DNA binding	0.61	>=0.20	TBX3 (4.7)	MSX1 (3.4)	EGR1 (3.2)	GLI2 (3.1)	ARID5B (2.8)	KDM3B (2.7)	KLF6 (2.7)	DCAKD (2.7)	HNRNPA0 (2.3)	MN1 (2.3)
GO:0030217	T cell differentiation	0.61	>=0.20	TBC1D4 (3.8)	CD28 (3.7)	ENSG00000226806 (3.7)	C6orf204 (2.8)	MAP3K14 (2.7)	HMHB1 (2.5)	FMNL1 (2.4)	ENSG00000236370 (2.2)	DCUN1D1 (2.1)	TNFSF11 (2.0)
GO:0045682	regulation of epidermis development	0.61	>=0.20	ATP6V0E1P2 (3.3)	LINC00477 (2.4)	ENSG00000250626 (2.1)	WBSCR17 (2.1)	ENSG00000204650 (2.0)	PMFBP1 (1.9)	LPAR3 (1.8)	ETV4 (1.8)	ACBD4 (1.7)	KIF16B (1.7)
GO:0005507	copper ion binding	0.61	>=0.20	MITF (2.9)	CHSY3 (2.5)	HS3ST3A1 (2.4)	TNIP3 (2.3)	INSIG2 (2.0)	ITGA8 (1.9)	ENSG00000236370 (1.8)	CYB5A (1.8)	ZPLD1 (1.7)	ENSG00000259527 (1.6)
GO:0008556	potassium-transporting ATPase activity	0.61	>=0.20	GFAP (4.0)	SLC7A8 (2.9)	ABCC5 (2.8)	VGLL2 (2.8)	STEAP3 (2.6)	TRAK1 (2.6)	IGFN1 (2.5)	PEBP4 (2.2)	MYOT (2.2)	C1QL1 (2.1)
GO:0061326	renal tubule development	0.61	>=0.20	FHOD3 (2.6)	NELL1 (2.4)	LPHN3 (2.2)	CLDN14 (2.2)	FABP3P2 (2.1)	LINC00477 (2.0)	FARP2 (1.9)	PLEKHA6 (1.7)	PKD2L2 (1.7)	DICER1-AS (1.6)
[truncated: 1,851 more rows]

## Sheet: PPI_subnetworks
Original gene set ID	Original gene set description	Nominal P value	False discovery rate	Reconstituted gene set Z score gene 1	Reconstituted gene set Z score gene 2	Reconstituted gene set Z score gene 3	Reconstituted gene set Z score gene 4	Reconstituted gene set Z score gene 5	Reconstituted gene set Z score gene 6	Reconstituted gene set Z score gene 7	Reconstituted gene set Z score gene 8	Reconstituted gene set Z score gene 9	Reconstituted gene set Z score gene 10
ENSG00000134769	DTNA PPI subnetwork	8.19e-07	<0.01	TRDN (3.9)	LDB3 (3.8)	CAMK2G (3.6)	MYOT (3.6)	SYNPO2L (3.4)	VGLL2 (3.4)	WBSCR17 (3.3)	TPM1 (3.3)	TTN (3.2)	PI16 (3.2)
ENSG00000163806	SPDYA PPI subnetwork	3.97e-06	<0.01	TPM1 (4.0)	LDB3 (3.7)	SYNPO2L (3.7)	TTN (3.5)	MYOCD (3.4)	MYH7 (3.4)	TRDN (3.3)	PLN (3.2)	STK25 (2.9)	ENSG00000237949 (2.9)
ENSG00000168530	MYL1 PPI subnetwork	5.49e-06	<0.01	TPM1 (7.4)	LDB3 (5.7)	TRDN (5.5)	PLN (5.4)	MYOCD (5.0)	MYOT (4.6)	MYH7 (4.1)	SYNPO2L (4.1)	FHOD3 (3.9)	PEBP4 (3.7)
ENSG00000072110	ACTN1 PPI subnetwork	5.89e-06	<0.01	TPM1 (5.9)	SYNPO2L (4.8)	MYH7 (4.4)	LDB3 (4.4)	TRDN (4.3)	PLN (3.8)	TTN (3.6)	NPY6R (3.6)	CCDC141 (3.6)	ADAM11 (2.9)
ENSG00000100345	MYH9 PPI subnetwork	1.63e-05	<0.01	TPM1 (5.8)	PLN (4.7)	MYOCD (4.4)	LDB3 (3.5)	MYH7 (3.2)	PLEC (3.1)	ATP2A2 (3.0)	SPTBN1 (3.0)	DGKD (2.9)	PI16 (2.8)
ENSG00000182809	CRIP2 PPI subnetwork	2.78e-05	<0.05	SYNPO2L (8.5)	MYH7 (8.4)	TTN (7.9)	LDB3 (7.5)	PLN (7.4)	RYR2 (6.8)	TRDN (6.3)	NPY6R (5.6)	MYOT (5.1)	SCN5A (4.8)
ENSG00000118194	TNNT2 PPI subnetwork	3.29e-05	<0.05	MYH7 (6.4)	SYNPO2L (5.8)	LDB3 (5.3)	TTN (5.3)	PLN (4.9)	TRDN (4.6)	NPY6R (4.1)	RYR2 (3.9)	MYOCD (3.4)	FHOD3 (3.1)
ENSG00000100292	HMOX1 PPI subnetwork	4.47e-05	<0.05	MYH7 (5.1)	SYNPO2L (5.0)	PLN (4.4)	TTN (4.4)	LDB3 (4.4)	TRDN (3.8)	NPY6R (3.6)	MYOCD (2.9)	SCN5A (2.8)	RYR2 (2.7)
ENSG00000116809	ZBTB17 PPI subnetwork	7.65e-05	<0.05	TBX3 (4.2)	MSX1 (3.8)	YEATS2 (3.2)	IGF1R (3.2)	ENSG00000238018 (3.0)	SYNPO2L (2.8)	KAT6B (2.6)	PLB1 (2.5)	MGAT5 (2.4)	HEATR5B (2.3)
ENSG00000198947	DMD PPI subnetwork	7.69e-05	<0.05	SYNPO2L (5.4)	LDB3 (4.7)	TRDN (4.3)	PLN (4.2)	TTN (4.1)	VGLL2 (4.1)	CTNNA3 (3.9)	MYH7 (3.8)	RYR2 (3.7)	PRKG1 (3.5)
ENSG00000115641	FHL2 PPI subnetwork	7.79e-05	<0.05	NPY6R (4.5)	TRDN (4.2)	LDB3 (4.2)	PEBP4 (3.7)	SYNPO2L (3.7)	MYH7 (3.6)	PLN (3.5)	MYOT (3.4)	TTN (3.1)	DPF3 (2.9)
ENSG00000159251	ACTC1 PPI subnetwork	9.95e-05	<0.05	MYOCD (4.7)	TPM1 (4.6)	PLN (3.5)	KLF6 (3.3)	SPTBN1 (3.0)	MYH7 (2.8)	LDB3 (2.8)	SYNPO2L (2.8)	TNS1 (2.8)	PLEC (2.6)
ENSG00000182093	WRB PPI subnetwork	0.000119	<0.05	CTNNA3 (3.9)	ARFGEF2 (3.2)	PRKG1 (2.9)	STAU1 (2.9)	TTLL7-IT1 (2.7)	TRAK1 (2.7)	PPTC7 (2.7)	KAT6B (2.7)	KIF16B (2.6)	UBR4 (2.5)
ENSG00000117020	AKT3 PPI subnetwork	0.000123	<0.05	KLHL8 (2.7)	SYNE2 (2.5)	DNASE2B (2.5)	HCAR1 (2.4)	AFF1 (2.4)	ARFGEF2 (2.4)	ENSG00000235725 (2.4)	METTL22 (2.3)	SHROOM3 (2.2)	LINC00473 (2.1)
ENSG00000069431	ABCC9 PPI subnetwork	0.000124	<0.05	CTNNA3 (3.4)	KAT6B (3.0)	STAU1 (2.9)	ARFGEF2 (2.7)	R3HDM1 (2.5)	TRAK1 (2.4)	KIF16B (2.3)	PRKG1 (2.2)	KCNJ3 (2.2)	ACVR1B (2.1)
ENSG00000174292	TNK1 PPI subnetwork	0.000135	<0.05	LAMB3 (4.3)	ETV4 (3.1)	TRAK1 (2.6)	ZC3H3 (2.4)	ARHGAP27 (2.4)	CCDC149 (2.3)	SIPA1L1 (2.3)	ITGA8 (2.2)	HIGD1B (2.2)	GRASP (2.2)
ENSG00000035403	VCL PPI subnetwork	0.000158	<0.05	TPM1 (4.7)	LDB3 (3.7)	TTN (3.5)	HNRNPA0 (3.3)	CTNNA1 (3.3)	MYH7 (3.3)	SYNPO2L (3.2)	TRDN (3.1)	NPY6R (3.0)	EXT1 (2.9)
ENSG00000152137	HSPB8 PPI subnetwork	0.000162	<0.05	MYH7 (5.1)	LDB3 (5.0)	TRDN (4.9)	MYOT (4.8)	TTN (4.6)	SYNPO2L (4.1)	PLN (4.0)	TNS1 (3.7)	MYOCD (3.6)	PLCD3 (3.3)
ENSG00000170624	SGCD PPI subnetwork	0.000169	<0.05	PRKG1 (5.0)	CTNNA3 (4.3)	SYNPO2L (4.3)	CACNA2D1 (4.3)	SAMD4A (4.1)	LDB3 (4.1)	VGLL2 (3.4)	PLN (3.3)	CLIP4 (3.2)	TTN (3.1)
ENSG00000142208	AKT1 PPI subnetwork	0.000176	<0.05	STRN (3.2)	MYH7 (2.4)	IL1B (2.4)	DICER1 (2.3)	CREB5 (2.3)	MAP3K14 (2.1)	ARFGEF2 (2.1)	SYNPO2L (2.1)	RYR2 (2.1)	ARHGAP10 (2.1)
ENSG00000111245	MYL2 PPI subnetwork	0.000201	<0.05	LDB3 (4.8)	MYH7 (4.7)	SYNPO2L (4.7)	PLN (4.3)	TTN (4.2)	TRDN (3.8)	NPY6R (3.1)	VGLL2 (3.0)	IL1B (2.9)	MYOCD (2.9)
ENSG00000186951	PPARA PPI subnetwork	0.000235	<0.05	ZPLD1 (3.5)	PDZD2 (2.8)	ARID5B (2.7)	TTLL7-IT1 (2.5)	RAB3GAP1 (2.5)	KIF16B (2.4)	ACVR1B (2.2)	ARFGEF2 (2.2)	SPTBN1 (2.1)	AFF1 (2.1)
ENSG00000183072	NKX2-5 PPI subnetwork	0.000238	<0.05	MYOCD (4.2)	RYR2 (3.6)	HS3ST3A1 (3.3)	TBX3 (3.1)	LPAR3 (2.8)	SUPT3H (2.6)	KLHL3 (2.5)	SCN5A (2.4)	WNT8A (2.4)	AFF1 (2.4)
ENSG00000172399	MYOZ2 PPI subnetwork	0.000241	<0.05	TTN (9.0)	LDB3 (8.6)	MYH7 (8.5)	SYNPO2L (8.4)	TRDN (7.8)	MYOT (6.6)	PLN (6.6)	RYR2 (5.6)	TPM1 (5.4)	NPY6R (5.3)
ENSG00000178363	CALML3 PPI subnetwork	0.000246	<0.05	TRDN (5.5)	MYOT (5.2)	LDB3 (4.1)	MYH7 (3.6)	TTN (3.5)	PEBP4 (3.5)	CACNA2D1 (3.4)	CAMK2G (3.3)	ATP2A2 (3.1)	TRIM9 (3.0)
ENSG00000182533	CAV3 PPI subnetwork	0.000247	<0.05	MYH7 (4.1)	NPY6R (4.0)	SCN5A (3.8)	SYNPO2L (3.7)	PLN (3.7)	LDB3 (3.6)	TTN (3.1)	CLIP4 (3.0)	CTNNA3 (2.9)	IL1A (2.9)
ENSG00000070182	SPTB PPI subnetwork	0.000248	<0.05	XPO7 (5.3)	TNS1 (5.2)	NPY6R (5.0)	MYH7 (4.1)	SYNPO2L (3.8)	SPTBN1 (3.6)	RYR2 (3.6)	TTN (3.5)	SCN5A (3.4)	LDB3 (3.3)
ENSG00000162889	MAPKAPK2 PPI subnetwork	0.000253	<0.05	PLN (4.2)	MYH7 (4.0)	LDB3 (3.9)	SYNPO2L (3.8)	CCR1 (3.2)	TTN (3.1)	TRDN (2.9)	PKD1 (2.9)	ZC3H3 (2.8)	SCN5A (2.7)
ENSG00000196586	MYO6 PPI subnetwork	0.000261	<0.05	TPM1 (4.0)	ANKRD13A (3.2)	ENSG00000259330 (3.1)	SAMD4A (3.0)	MYOT (2.9)	KLHL3 (2.9)	SPTBN1 (2.8)	LDB3 (2.8)	SYNPO2L (2.7)	TRDN (2.7)
ENSG00000152818	UTRN PPI subnetwork	0.000263	<0.05	MYOT (3.3)	NPY6R (3.2)	TTN (3.1)	DGKD (2.9)	LDB3 (2.8)	TPM1 (2.8)	PRKG1 (2.8)	TRDN (2.8)	PLN (2.8)	STK25 (2.7)
ENSG00000143632	ACTA1 PPI subnetwork	0.000315	<0.05	TPM1 (5.5)	TRDN (3.7)	LDB3 (3.3)	MYOT (3.1)	SPTBN1 (3.1)	SAMD4A (3.1)	PLN (3.1)	MYH7 (3.1)	SYNPO2L (3.1)	PRKCA (2.9)
ENSG00000004660	CAMKK1 PPI subnetwork	0.000323	<0.05	CREB5 (2.5)	CALM2 (2.4)	PRKCA (2.3)	PRKG1 (2.3)	ENSG00000237949 (2.3)	CYB5A (2.2)	UST (2.2)	MTHFD1 (2.1)	CAMK2G (2.1)	RGS9 (2.1)
ENSG00000170365	SMAD1 PPI subnetwork	0.000327	<0.05	DHX8 (2.7)	FAM160B1 (2.6)	KAT6B (2.5)	INHBA (2.5)	OTUD7B (2.4)	STK25 (2.4)	GJC1 (2.3)	FARP2 (2.3)	TJP1 (2.2)	IGF1R (2.1)
ENSG00000166913	YWHAB PPI subnetwork	0.000355	<0.05	DGKD (3.5)	TRAK1 (3.4)	PLEC (3.0)	DSP (2.8)	STAU1 (2.8)	IQSEC1 (2.7)	SPTBN1 (2.4)	FAM160B1 (2.4)	SYNE2 (2.4)	DICER1 (2.4)
ENSG00000137574	TGS1 PPI subnetwork	0.000359	<0.05	PPTC7 (3.3)	CCDC43 (3.1)	CTNNA3 (3.1)	PRKG1 (3.1)	ARFGEF2 (3.0)	USP40 (2.6)	RAB3GAP1 (2.6)	STAU1 (2.6)	KAT6B (2.5)	TTLL7-IT1 (2.5)
ENSG00000102683	SGCG PPI subnetwork	0.000363	<0.05	CACNA2D1 (5.1)	PRKG1 (5.0)	CTNNA3 (4.8)	LDB3 (4.5)	SYNPO2L (4.4)	SAMD4A (4.2)	PLN (3.9)	TTLL7 (3.6)	CLIP4 (3.5)	TTN (3.2)
ENSG00000178950	GAK PPI subnetwork	0.000376	<0.05	LINC00477 (2.9)	PLB1 (2.5)	HDLBP (2.4)	CCDC149 (2.3)	DOK2 (2.3)	FAM13B (2.2)	PMFBP1 (2.2)	HEATR5B (2.1)	ARPC3 (2.1)	LPAR3 (2.0)
ENSG00000160447	PKN3 PPI subnetwork	0.000459	<0.05	CCDC149 (3.5)	AFF1 (3.4)	COG6 (2.9)	TRAK1 (2.7)	DICER1 (2.7)	ZC3H3 (2.4)	CAMK2G (2.4)	PLEKHM1 (2.3)	KDM3B (2.3)	IQSEC1 (2.3)
ENSG00000136574	GATA4 PPI subnetwork	0.000467	<0.05	EGR1 (4.7)	RYR2 (3.8)	HS3ST4 (3.4)	MYOCD (3.4)	KLF6 (3.2)	FLT4 (3.1)	GRASP (2.9)	PLN (2.7)	FAM160B1 (2.6)	SERTAD2 (2.5)
ENSG00000129170	CSRP3 PPI subnetwork	0.000472	<0.05	TTN (9.3)	SYNPO2L (9.1)	LDB3 (7.9)	TRDN (7.3)	MYH7 (7.0)	VGLL2 (6.7)	MYOT (6.7)	PLN (4.9)	TPM1 (4.7)	NPY6R (4.6)
ENSG00000129991	TNNI3 PPI subnetwork	0.000495	<0.05	MYH7 (9.7)	TTN (9.1)	LDB3 (8.4)	SYNPO2L (8.1)	TRDN (7.6)	MYOT (6.6)	PLN (5.3)	RYR2 (5.2)	NPY6R (5.0)	SCN5A (4.6)
ENSG00000198467	TPM2 PPI subnetwork	0.000504	<0.05	TPM1 (5.1)	TJP1 (4.0)	SAMD4A (3.7)	OTUD7B (3.2)	C6orf145 (3.1)	MAP3K14 (3.1)	MYOCD (3.1)	TNS1 (2.9)	MTMR11 (2.8)	LDB3 (2.7)
ENSG00000136153	LMO7 PPI subnetwork	0.000538	<0.05	TPM1 (4.4)	PLEC (3.8)	KLHL3 (3.1)	SPTBN1 (3.1)	TJP1 (3.0)	SIPA1L1 (2.9)	MYOCD (2.9)	LAMB3 (2.6)	DSP (2.5)	SYNPO2L (2.5)
ENSG00000102893	PHKB PPI subnetwork	0.000586	<0.05	DLGAP3 (3.8)	REEP2 (3.5)	IQSEC1 (3.2)	EML6 (2.7)	SIPA1L1 (2.7)	CAMK2G (2.6)	MAP6D1 (2.6)	STRN (2.4)	ABCC5 (2.4)	SUDS3 (2.4)
ENSG00000166866	MYO1A PPI subnetwork	0.000635	<0.20	TPM1 (4.9)	ANKRD13A (4.0)	TNS1 (3.4)	C6orf145 (3.3)	PLEC (3.3)	SAMD4A (3.0)	CDKN1A (3.0)	SPTBN1 (2.9)	OTUD7B (2.7)	MYOCD (2.7)
ENSG00000155657	TTN PPI subnetwork	0.000655	<0.20	MYOT (11.0)	TRDN (10.7)	TTN (10.0)	LDB3 (9.2)	MYH7 (8.7)	SYNPO2L (8.0)	VGLL2 (6.7)	TPM1 (6.5)	NPY6R (4.2)	ATP2A2 (4.1)
ENSG00000174718	C12orf35 PPI subnetwork	0.000702	<0.20	TRIM24 (3.1)	RYR2 (2.8)	ATF7IP2 (2.6)	ESR2 (2.3)	C6orf145 (2.3)	CAMK2D (2.3)	RGS6 (2.2)	SEMA6D (2.2)	FHOD3 (2.1)	ENSG00000238018 (2.1)
ENSG00000146950	SHROOM2 PPI subnetwork	0.000708	<0.20	PLEC (3.8)	USP40 (3.6)	OTUD7B (3.0)	TRAK1 (3.0)	TJP1 (3.0)	AFF1 (2.8)	CCDC141 (2.8)	DSP (2.6)	KDM3B (2.3)	STAU1 (2.2)
ENSG00000198692	EIF1AY PPI subnetwork	0.000713	<0.20	MYH7 (4.6)	TTN (4.0)	SYNPO2L (3.7)	MYOT (3.7)	LDB3 (3.6)	TRDN (3.6)	VGLL2 (2.9)	C12orf76 (2.8)	ETF1 (2.5)	CUL3 (2.5)
ENSG00000113658	SMAD5 PPI subnetwork	0.000777	<0.20	EML1 (3.5)	ACVR1B (3.4)	INHBA (2.8)	MYOCD (2.5)	IGF1R (2.5)	CHSY3 (2.4)	KCNJ3 (2.4)	ENSG00000259330 (2.4)	EXT1 (2.3)	TBC1D4 (2.3)
ENSG00000164776	PHKG1 PPI subnetwork	0.000777	<0.20	MYOT (4.7)	TRDN (4.3)	CAMK2G (3.9)	MYH7 (3.4)	PLN (3.4)	TTN (3.4)	LDB3 (3.2)	SAMD4A (3.1)	CACNA2D1 (2.9)	METTL22 (2.7)
ENSG00000067177	PHKA1 PPI subnetwork	0.000785	<0.20	MYOT (4.7)	TRDN (4.6)	CAMK2G (4.1)	TTN (3.6)	LDB3 (3.2)	MYH7 (3.1)	CLIP4 (3.1)	PEBP4 (2.8)	STK25 (2.7)	CACNA2D1 (2.6)
ENSG00000186111	PIP5K1C PPI subnetwork	0.000808	<0.20	TPM1 (5.1)	KLF6 (3.5)	PLEC (3.1)	ENSG00000238018 (2.9)	ARHGAP10 (2.8)	SERTAD2 (2.8)	SPTBN1 (2.7)	SAMD4A (2.7)	ENSG00000235725 (2.5)	ANKRD13A (2.4)
ENSG00000177791	MYOZ1 PPI subnetwork	0.000815	<0.20	TRDN (7.5)	TTN (7.0)	MYOT (6.8)	MYH7 (6.5)	SYNPO2L (6.1)	LDB3 (5.8)	VGLL2 (4.6)	PLN (4.2)	SCN5A (4.1)	TPM1 (3.9)
[truncated: 4,382 more rows]

## Sheet: KEGG
Original gene set ID	Original gene set description	Nominal P value	False discovery rate	Reconstituted gene set Z score gene 1	Reconstituted gene set Z score gene 2	Reconstituted gene set Z score gene 3	Reconstituted gene set Z score gene 4	Reconstituted gene set Z score gene 5	Reconstituted gene set Z score gene 6	Reconstituted gene set Z score gene 7	Reconstituted gene set Z score gene 8	Reconstituted gene set Z score gene 9	Reconstituted gene set Z score gene 10
[truncated: 182 more rows]

[truncated: 2 more sheets: MP, REACTOME]
