# Supplementary material for: Deep learning-derived cardiovascular age shares a genetic basis with other cardiac phenotypes
Source: Sci Rep. 2022 Dec 31;12:22625. doi: 10.1038/s41598-022-27254-z (PMC9805465; doi:10.1038/s41598-022-27254-z)
Supplement: Supplementary file 4 — Supplementary Information 4. [file 41598_2022_27254_MOESM4_ESM.xlsx]

## Sheet: longevity_variants_Pilling2017
Smallest p-values in the vicinity (within 1 Mb) of variants found to be associated with longevity by Pilling et al. (2017). Variants associated with parental longevity were extracted from Table 2 of Pilling et al. (left set of columns in the table below) and the variants with the strongest association with delta age within 1 Mb were looked up in the GWAS with regular adjustment (right set of colu…
	Top hits associated with parental longevity as reported by Pilling et al.													Variants with strongest association with delta age within 1 Mb of the lead variant
	CHR	BP	A1	A0	Parents' attained age	Parents' age at death	Both parents top 10%	Mothers' attained age	Fathers' attained age	A1F	Beta	SE	Implicated gene(s)	rsID	pos	minP
Lead variant
rs7137828	12	111932800	C	T	3.4e-14	3.1e-08	3.2e-06	2.2e-07	2.7e-12	0.483	0.017	0.0022	SH2B3 / ATXN2	rs605266	111173587	1.98211e-05
rs74011415	15	47660194	G	A	7e-06	0.039	0.026	0.05	1.4e-08	0.881	-0.0192	0.0034	SEMA6D	rs72716560	46959099	2.49362e-05
rs17514846	15	91416550	C	A	7.1e-10	6.6e-07	0.0002	0.00078	1.2e-07	0.53	-0.0139	0.0023	FURIN	rs140748380	92222680	0.000104037
rs2273500	20	61986949	T	C	4.4e-07	0.089	0.18	0.0038	1.5e-08	0.856	-0.0176	0.0031	CHRNA4	rs11696776	61177272	0.000157566
rs61949650	13	64836488	T	C	4.2e-05	0.0015	0.0015	2.9e-08	0.67	0.938	0.0251	0.0045	(intergenic)	rs78440778	65822868	0.000165809
13:31871514	13	31871514	T	G	0.00056	0.45	0.7	4.7e-08	0.34	0.995	0.0979	0.018	B3GALTL	rs74355226	32658443	0.000170712
rs1317286	15	78896129	A	G	1.2e-26	1.8e-11	4e-09	2.1e-07	1.5e-31	0.668	-0.0254	0.0024	CHRNA3	rs117034501	78806297	0.000244748
rs74444983	19	45745607	T	C	4.1e-05	0.0091	0.11	0.069	9.1e-09	0.741	-0.0143	0.0025	EXOC3L2 â¦ MARK4	rs111358663	45196958	0.000389334
rs429358	19	45411941	T	C	1.4e-74	5e-22	7.1e-46	1.3e-68	1.9e-28	0.845	-0.0566	0.0031	APOE / APOC1	rs111358663	45196958	0.000389334
rs13262617	8	59838133	A	G	0.0096	0.0073	0.13	0.81	3.1e-08	0.97	0.036	0.0064	TOX	rs28622145	59713625	0.000419575
rs28926173	18	13886719	G	A	6.4e-06	2.4e-05	2.3e-08	0.00024	0.025	0.953	-0.0264	0.0047	MC2R	rs80113924	13423810	0.00046002
rs28383322	6	32592796	C	T	5.3e-11	0.0098	0.0002	3.5e-09	0.0002	0.783	0.0182	0.0028	HLA-DRB1â¦ HLA-DQA1	rs9274659	32636385	0.0007093
rs146254978	1	74867799	T	C	0.021	4.6e-08	0.0019	0.43	0.0003	0.98	-0.0692	0.0126	FPGT / TNNI3K	rs41289234	75596388	0.00072144
rs61978928	14	75321714	T	C	2e-08	7.7e-05	3.3e-07	0.0001	1.9e-07	0.688	0.0136	0.0024	PROX2	rs78481899	74682062	0.000805828
rs1627804	6	107400428	C	A	0.00011	4e-08	4.5e-06	0.0057	0.00024	0.684	0.0197	0.0035	BEND3	rs7775791	108090476	0.00113724
rs12461964	19	41341229	A	G	0.00018	0.15	0.78	0.48	8.2e-09	0.504	-0.0126	0.0022	EGLN2 â¦ CYP2A6	rs142338419	40923389	0.00114633
rs1556516	9	22100176	G	C	4.7e-16	1.5e-10	2.5e-08	8.7e-05	1.3e-20	0.502	-0.0181	0.0022	CDKN2B-AS1 (ANRIL)	rs113492573	22958395	0.00135395
rs602633	1	109821511	T	G	2.7e-08	0.0029	0.0024	0.0021	3.6e-09	0.217	-0.015	0.0027	CLESR2 ... PSRC1	rs6689611	109831268	0.00143918
rs7844965	8	27442064	G	A	7.7e-09	0.00015	0.0006	0.00049	2.2e-07	0.768	0.0154	0.0027	EPHX2	rs56809676	26904048	0.00160658
rs6108784	20	10964366	T	C	0.00077	0.43	0.057	0.78	1.2e-10	0.586	-0.0143	0.0022	C20orf187	rs362614	10310449	0.00161669
rs55730499	6	161005610	C	T	1.7e-18	5.4e-11	2.7e-08	5.5e-10	5.9e-17	0.92	-0.0361	0.0041	LPA	rs73596816	161017363	0.0022811
rs61905747	11	113639842	A	C	3.6e-05	0.035	0.07	0.22	5.5e-09	0.809	-0.016	0.0028	ZW10	rs139598892	114027908	0.00301054
rs3131621	6	31425499	A	G	8.9e-08	0.019	0.48	3.5e-05	3.6e-08	0.629	-0.0124	0.0022	MICA â¦ MICB	rs9468855	30938473	0.00346045
rs3130507	6	31147476	G	A	3.5e-06	0.061	0.89	2.1e-10	0.24	0.72	-0.0155	0.0024	PSORS1C3 â¦ [x]	rs9468855	30938473	0.00346045
rs139137459	11	119269958	G	A	0.0053	0.11	2.7e-08	0.03	0.031	0.996	-0.0906	0.0162	USP2-AS1	rs74894672	120090711	0.00362648

## Sheet: telomeres_variants_Codd2021
Smallest p-values in the vicinity (within 1 Mb) of variants found to be associated with telomere length by Codd et al. (2021). Variants associated with telomere length were extracted from Supplementary Table 1 of Codd et al. (left set of columns in the table below) and the variants with the strongest association with delta age within 1 Mb were looked up in the GWAS with regular adjustment (right …
	Top hits associated with telomere length as reported by Codd et al.								Variants with strongest association with delta age within 1 Mb of the lead variant
	Chr	BP_GRCh37	GENE	A1	A2	FREQ (A1)	Beta (95% CI)	Pvalue	rsID	pos	minP
Lead variant
rs12615793	2	54475914	ACYP2	G	A	0.859605	-0.045 (-0.051 , -0.040)	1.8e-55	rs1802889	54756740	4.35744e-07
rs202034370	2	54488018	ACYP2	T	TA	0.97541	0.103 (0.090 , 0.116)	2.6e-56	rs1802889	54756740	4.35744e-07
rs12369950	12	24762109	LINC00477	T	C	0.859325	0.018 (0.012 , 0.024)	8e-10	rs12826024	24776799	6.07965e-07
rs871134	4	7044380	CCDC96	C	T	0.430968	0.018 (0.014 , 0.022)	1.7e-19	rs28568794	7852093	1.33065e-05
rs34003787	16	73071381	ZFHX3	C	T	0.912293	0.024 (0.017 , 0.031)	1.9e-11	rs193171323	72470914	1.9424e-05
rs10774625	12	111910219	SH2B3	A	G	0.476428	-0.016 (-0.020 , -0.012)	1.7e-15	rs605266	111173587	1.98211e-05
rs34255404	5	138935580	UBE2D2	G	A	0.943277	-0.037 (-0.046 , -0.029)	6.8e-18	rs75401863	138400878	2.31212e-05
rs35500378	4	122729413	EXOSC9	CACTT	C	0.610542	0.014 (0.010 , 0.018)	2e-12	rs56028437	122030649	2.88403e-05
rs4758644	12	122943915	ZCCHC8	A	C	0.269222	0.017 (0.012 , 0.021)	2.7e-13	rs644626	123167138	4.61005e-05
rs1727302	12	123632930	MPHOSPH9	G	A	0.259019	-0.020 (-0.024 , -0.015)	8.4e-18	rs644626	123167138	4.61005e-05
rs75664430	17	8064779	CTC1	C	G	0.751972	0.024 (0.019 , 0.028)	3.6e-24	rs79789690	8867396	4.85699e-05
rs2306646	8	21846586	XPO7	G	C	0.440525	0.021 (0.017 , 0.025)	3.3e-25	rs11785750	21788865	4.91906e-05
rs28502153	22	17469049	GAB4	C	A	0.622042	0.022 (0.018 , 0.026)	1.2e-25	rs9606701	17844929	4.96732e-05
rs10840270	11	9629553	WEE1	C	G	0.344316	-0.014 (-0.019 , -0.010)	1.3e-11	rs117305689	9802957	5.22802e-05
rs56178008	2	29098543	TRMT61B	T	A	0.562503	-0.014 (-0.018 , -0.010)	9.7e-13	rs72788198	29291478	5.73717e-05
rs11769630	7	50257703	IKZF1	T	A	0.927773	0.026 (0.018 , 0.033)	4.3e-11	rs4917069	49659839	7.28254e-05
rs4731541	7	128678236	TNPO3	C	G	0.375099	0.021 (0.017 , 0.025)	1.4e-23	rs78060906	127826612	7.32386e-05
rs3093888	14	20812951	TEP1	G	A	0.94869	0.029 (0.020 , 0.038)	1.5e-10	rs17792599	21770681	8.22949e-05
rs73581419	14	21941148	RAB2B	C	T	0.893395	-0.023 (-0.029 , -0.017)	1.3e-12	rs17792599	21770681	8.22949e-05
rs762810	14	65544367	MAX	C	A	0.647514	0.020 (0.016 , 0.024)	4.3e-22	rs2987985	64834760	8.70383e-05
rs12884911	14	65027871	PPP1R36	C	T	0.49667	0.013 (0.009 , 0.017)	2.9e-11	rs2987985	64834760	8.70383e-05
rs34405642	17	65741012	NOL11	G	GA	0.414632	-0.013 (-0.017 , -0.009)	2.6e-09	rs56007627	64781386	8.78164e-05
rs11646283	16	9073060	USP7	T	C	0.589297	-0.015 (-0.019 , -0.011)	5.3e-14	rs8055669	8271004	8.84606e-05
rs1007934	14	73463479	DCAF4	G	A	0.594615	0.023 (0.019 , 0.027)	2.3e-30	rs2526920	73101727	9.18052e-05
rs137901416	14	73418095	DCAF4	G	A	0.899689	-0.046 (-0.052 , -0.039)	4.7e-43	rs2526920	73101727	9.18052e-05
rs12941945	17	41448228	BRCA1	A	G	0.832437	0.026 (0.021 , 0.031)	3e-22	17:41680661_AGTC_A	41680661	9.59038e-05
rs62079650	17	41401261	BRCA1	A	C	0.265737	0.023 (0.018 , 0.028)	8.2e-17	17:41680661_AGTC_A	41680661	9.59038e-05
rs1957937	14	96181360	TCL1A	A	T	0.83982	-0.021 (-0.026 , -0.016)	1.9e-14	rs78987194	95610648	9.92304e-05
rs4724	17	7760397	CTC1	G	A	0.883402	0.055 (0.049 , 0.061)	9.8e-69	rs77308930	7893559	9.99017e-05
rs183553155	16	74491239	RFWD3	G	A	0.989437	-0.071 (-0.091 , -0.051)	3.1e-12	rs4888377	75325686	0.000100388
rs7193541	16	74664743	RFWD3	T	C	0.583445	0.021 (0.017 , 0.025)	7.2e-26	rs4888377	75325686	0.000100388
rs11866592	16	74654396	RFWD3	G	A	0.85802	-0.035 (-0.040 , -0.029)	1.3e-33	rs4888377	75325686	0.000100388
rs1980240	15	56774018	TEX9	A	C	0.594757	-0.013 (-0.017 , -0.009)	2.2e-10	rs34169027	57745903	0.000131665
rs7218033	17	1694247	RPA1	C	T	0.746597	0.023 (0.018 , 0.027)	1e-22	rs7212354	761739	0.000137983
rs131796	22	50971639	TYMP	G	GA	0.235626	0.024 (0.020 , 0.029)	6.7e-25	rs131815	50959608	0.000153619
rs62046862	16	88073029	BANP	C	A	0.479275	-0.024 (-0.028 , -0.020)	4.9e-31	rs6540086	87853820	0.000166567
rs35216338	16	88103010	BANP	C	T	0.960393	-0.045 (-0.055 , -0.035)	3.1e-18	rs6540086	87853820	0.000166567
rs753936006	4	2191750	POLN	CAAAAA	C	0.886351	0.025 (0.019 , 0.031)	1.1e-14	rs13145281	2746285	0.000242987
rs80116508	16	3650970	SLX4	G	A	0.937644	0.035 (0.027 , 0.043)	2e-17	rs1076255	4197996	0.000244282
rs4742448	9	826585	DMRT1	C	G	0.530842	-0.015 (-0.019 , -0.011)	6.4e-14	rs10977838	961857	0.000247418
rs4498805	1	110910397	SLC16A4	G	T	0.453368	-0.015 (-0.019 , -0.011)	5.7e-14	rs146747463	111562983	0.000271292
rs76666449	12	120904895	SRSF9	T	C	0.899375	-0.030 (-0.036 , -0.023)	8.2e-19	rs9805130	121715395	0.000294038
rs611646	11	108177097	ATM	T	A	0.591315	0.037 (0.033 , 0.041)	3.5e-73	rs10502086	107200431	0.000298654
rs141379009	11	108149207	ATM	T	G	0.974488	0.092 (0.079 , 0.104)	8.7e-48	rs10502086	107200431	0.000298654
rs17677991	15	42032383	MGA	C	G	0.657877	-0.022 (-0.026 , -0.018)	4.4e-26	15:41098418_CT_C	41098418	0.000300631
rs11557154	9	34107505	DCAF12	C	T	0.86997	0.034 (0.029 , 0.040)	1.1e-30	rs10814174	34871774	0.0003197
rs762222726	10	5816070	ASB13	CAAACAT	C	0.399185	0.018 (0.014 , 0.022)	1.9e-19	rs12250876	6714826	0.000322348
rs6669563	1	32279629	SPOCD1	G	A	0.562232	-0.018 (-0.022 , -0.014)	2.1e-19	rs116043511	32430368	0.000327348
rs2293607	3	169482335	TERC	T	C	0.757553	0.094 (0.090 , 0.099)	<1.0E-314	rs9814393	169236156	0.000328535
rs146546514	3	169553070	TERC	C	A	0.983095	-0.080 (-0.097 , -0.064)	2.3e-22	rs9814393	169236156	0.000328535
rs544699357	20	41997057	SRSF6	C	T	0.998007	-0.169 (-0.218 , -0.120)	1.1e-11	rs6017328	42981753	0.000328798
rs5030755	17	1782952	RPA1	A	G	0.886658	-0.030 (-0.037 , -0.024)	6.2e-22	rs16952298	2575619	0.000337076
rs4743037	9	109639970	ZNF462	C	T	0.769126	-0.015 (-0.019 , -0.010)	5.1e-10	rs144093469	108730753	0.000337884
rs78694226	18	710980	TYMS	G	A	0.992114	0.066 (0.044 , 0.089)	6.8e-09	rs118092290	1113893	0.000357302
rs116863223	18	709396	TYMS	G	A	0.988237	0.082 (0.063 , 0.100)	2.6e-18	rs118092290	1113893	0.000357302
rs111811424	18	674579	TYMS	C	T	0.913521	-0.039 (-0.046 , -0.032)	1.4e-27	rs118092290	1113893	0.000357302
rs3891167	18	658423	TYMS	A	G	0.746565	0.043 (0.038 , 0.047)	1.2e-70	rs118092290	1113893	0.000357302
rs9952504	18	657458	TYMS	A	G	0.958066	0.053 (0.043 , 0.064)	2.4e-24	rs118092290	1113893	0.000357302
rs2741181	18	689437	TYMS	C	T	0.912964	0.048 (0.041 , 0.055)	2.4e-40	rs118092290	1113893	0.000357302
rs5742915	15	74336633	PML	T	C	0.554171	-0.019 (-0.023 , -0.015)	1.6e-21	rs2472304	75044238	0.000366184
rs79228077	12	133046343	MUC8	G	T	0.368978	0.015 (0.011 , 0.019)	2.3e-11	rs113927791	132100614	0.000377262
rs429358	19	45411941	APOE	T	C	0.846031	-0.017 (-0.023 , -0.012)	3.8e-10	rs111358663	45196958	0.000389334
rs6565924	18	74691225	ZNF236	A	G	0.638554	-0.013 (-0.017 , -0.009)	2.9e-10	rs140889777	74929165	0.000394302
rs9419958	10	105675946	STN1 (OBFC1)	T	C	0.13861	0.081 (0.075 , 0.087)	2.6e-167	rs2476945	105749267	0.000397605
rs10748858	10	105639514	STN1 (OBFC1)	T	G	0.595083	-0.039 (-0.043 , -0.035)	1.1e-80	rs2476945	105749267	0.000397605
rs182641927	10	105805039	STN1 (OBFC1)	C	T	0.995952	-0.196 (-0.230 , -0.161)	6.4e-29	rs2476945	105749267	0.000397605
rs2303262	16	82203758	MPHOSPH6	C	T	0.222887	0.047 (0.042 , 0.052)	2.9e-85	rs729181	81387727	0.00041605
rs11579626	1	146741960	CHD1L	A	C	0.915118	-0.027 (-0.034 , -0.019)	1.3e-13	rs57768146	146620576	0.000416388
rs4530278	19	33752994	CEBPA	G	T	0.40185	-0.014 (-0.018 , -0.010)	1.5e-11	19:34131524_CTT_C	34131524	0.000440915
rs2538745	7	76310784	UPK3B	T	C	0.397159	0.013 (0.009 , 0.017)	3.1e-10	rs145181545	75750896	0.000462727
rs12572897	10	96114835	NOC3L	G	A	0.869908	0.032 (0.026 , 0.038)	3.6e-27	rs74742707	95140862	0.00046391
rs11556924	7	129663496	ZC3HC1	C	T	0.624146	-0.013 (-0.017 , -0.009)	6.8e-10	rs118048863	129056309	0.000467342
rs6776756	3	128215821	GATA2	G	A	0.402438	0.017 (0.013 , 0.021)	1.1e-17	rs141874133	127477492	0.000477876
rs2811491	3	128353950	GATA2	C	A	0.39223	-0.015 (-0.019 , -0.011)	8.9e-14	rs141874133	127477492	0.000477876
rs11084431	19	56708667	ZSCAN5B	G	A	0.395562	0.012 (0.008 , 0.016)	4e-09	rs7252462	56258762	0.000496278
rs187540244	1	11224327	EXOSC10	G	A	0.995418	0.091 (0.061 , 0.120)	1.2e-09	rs2486316	12183245	0.00055955
rs41308088	20	62293118	RTEL1	C	T	0.918776	-0.048 (-0.055 , -0.041)	1.8e-38	rs760222860	61441058	0.000595786
20:62321690_GAGA_G	20	62321690	RTEL1	GAGA	G	0.995641	-0.118 (-0.152 , -0.084)	1.3e-11	rs760222860	61441058	0.000595786
rs115610405	20	62325833	RTEL1	C	A	0.981137	0.110 (0.095 , 0.124)	1.8e-50	rs760222860	61441058	0.000595786
rs55765053	20	62328480	RTEL1	C	T	0.933938	-0.022 (-0.030 , -0.014)	3.6e-08	rs760222860	61441058	0.000595786
rs577449057	20	62236709	RTEL1	A	G	0.994723	0.154 (0.119 , 0.190)	1.4e-17	rs760222860	61441058	0.000595786
rs2259797	20	62272248	RTEL1	T	C	0.907332	0.081 (0.074 , 0.088)	1.3e-116	rs760222860	61441058	0.000595786
rs35640778	20	62321128	RTEL1	G	A	0.979243	0.209 (0.195 , 0.223)	9.6e-195	rs760222860	61441058	0.000595786
rs3761121	20	62342695	RTEL1	T	C	0.878032	-0.020 (-0.026 , -0.014)	7.3e-11	rs760222860	61441058	0.000595786
rs187013287	20	62298374	RTEL1	A	T	0.99742	0.283 (0.240 , 0.326)	7.9e-38	rs760222860	61441058	0.000595786
rs187577818	20	62358869	RTEL1	A	C	0.997306	-0.298 (-0.340 , -0.256)	6.6e-44	rs760222860	61441058	0.000595786
rs8114049	20	62310806	RTEL1	C	T	0.330913	0.042 (0.038 , 0.046)	1.4e-85	rs760222860	61441058	0.000595786
rs8105767	19	22215441	ZNF208	A	G	0.70533	-0.033 (-0.037 , -0.029)	2.5e-50	rs1842013	23087679	0.000605981
rs66731853	1	20916238	CDA	G	A	0.682696	0.018 (0.014 , 0.022)	1.5e-16	rs55976853	19982352	0.000628793
rs35017269	13	73340177	DIS3	G	A	0.984244	-0.067 (-0.083 , -0.051)	1.6e-16	rs7989486	74142476	0.000683298
rs154979	6	32890939	HLA-DMB	C	A	0.971166	-0.044 (-0.056 , -0.032)	1.7e-13	rs9274659	32636385	0.0007093
rs55965437	6	31797769	PRRC2A	A	AAAGTT	0.640531	0.028 (0.024 , 0.032)	6.1e-41	rs9274659	32636385	0.0007093
rs1143697	17	76178748	TK1	T	C	0.536558	-0.014 (-0.018 , -0.010)	5.5e-12	rs28728017	75338124	0.000733175
rs144204502	17	76183233	TK1	C	T	0.987438	0.101 (0.083 , 0.118)	3.4e-28	rs28728017	75338124	0.000733175
rs8088824	18	42151261	LINC01478	C	T	0.236812	-0.026 (-0.030 , -0.021)	8.1e-28	rs8090078	43142683	0.00075084
rs1332941	13	41695100	KBTBD6	A	G	0.179534	-0.026 (-0.031 , -0.020)	5.9e-21	rs185540266	41612140	0.000783752
rs1879100	18	77985740	PARD6G	C	T	0.137732	0.019 (0.013 , 0.025)	8.1e-11	rs56354229	77282089	0.000827503
rs2293579	11	47440758	PSMC3	G	A	0.613726	0.013 (0.009 , 0.017)	3.3e-10	11:46607357_AT_A	46607357	0.000889793
rs80337039	19	4105089	MAP2K2	G	T	0.993522	-0.081 (-0.108 , -0.055)	2.3e-09	rs411833	4453325	0.000932501
rs111527438	17	29252703	ADAP2	T	C	0.648749	-0.013 (-0.017 , -0.008)	3.1e-09	rs3760318	29247715	0.000952773
rs5845706	22	45779013	SMC1B	C	CA	0.643742	-0.015 (-0.019 , -0.011)	2.2e-12	rs117622334	46387960	0.000965925
rs9990898	4	164149124	NAF1	T	C	0.857338	-0.030 (-0.036 , -0.025)	3e-26	rs112212855	163419386	0.00098535
rs113580095	4	164065720	NAF1	A	G	0.998088	0.370 (0.325 , 0.415)	4e-58	rs112212855	163419386	0.00098535
rs72631678	4	164102715	NAF1	G	A	0.587926	-0.034 (-0.038 , -0.030)	2e-62	rs112212855	163419386	0.00098535
rs4435700	4	164020174	NAF1	C	A	0.235067	-0.054 (-0.058 , -0.049)	2.2e-112	rs112212855	163419386	0.00098535
rs4919611	10	103894939	PPRC1	C	A	0.112898	0.026 (0.019 , 0.032)	5.1e-16	rs75282152	103520218	0.000991508
rs78491606	3	72891547	SHQ1	A	C	0.981567	0.076 (0.061 , 0.090)	1.9e-24	rs112416471	72561462	0.00101833
rs775145631	2	210667432	UNC80	TC	T	0.409029	0.027 (0.023 , 0.031)	2e-41	rs114974154	210562929	0.00102589
3:49959570_CA_C	3	49959570	MST1R	CA	C	0.483013	0.016 (0.012 , 0.020)	1.7e-15	rs11708955	49540114	0.00103053
rs1907702	12	88955469	KITLG	G	A	0.233229	-0.015 (-0.020 , -0.010)	5.9e-10	rs150951903	88161297	0.00105519
rs72801474	5	132444128	HSPA4	G	A	0.911707	0.021 (0.014 , 0.028)	3.9e-09	rs152057	131517355	0.00111736
rs6030416	20	35584624	SAMHD1	T	G	0.135696	0.034 (0.028 , 0.040)	1.5e-30	rs6065197	35322008	0.0011391
rs1291143	20	35525640	SAMHD1	A	C	0.150974	-0.049 (-0.055 , -0.044)	1.8e-69	rs6065197	35322008	0.0011391
rs112802859	20	35549787	SAMHD1	C	A	0.90456	-0.028 (-0.035 , -0.021)	4.9e-16	rs6065197	35322008	0.0011391
rs8102497	19	57370055	PEG3	G	A	0.568172	0.015 (0.011 , 0.019)	1.4e-13	rs76289041	57791639	0.00116554
rs79824385	18	41982379	LINC01478	T	A	0.870276	-0.032 (-0.038 , -0.026)	7.9e-27	rs117866356	42633838	0.00116771
rs575032615	3	47638657	SMARCC1	A	G	0.984904	-0.061 (-0.078 , -0.045)	1.1e-12	rs149100084	46946029	0.00118468
rs7012816	8	70964743	PRDM14	G	A	0.870003	-0.018 (-0.023 , -0.012)	3e-09	rs7824136	70218637	0.0012007
rs35601737	19	13220703	TRMT1	C	G	0.704101	0.014 (0.010 , 0.018)	1.9e-10	rs73009850	13871350	0.00122916
rs932002	1	226577306	PARP1	C	T	0.849157	0.040 (0.035 , 0.046)	7.3e-47	rs41310555	226034182	0.00124884
rs201009932	3	160086718	SMC4	T	TA	0.991068	0.077 (0.054 , 0.100)	3.6e-11	rs76445381	159592529	0.00132238
rs41272947	3	160119525	SMC4	G	A	0.458021	0.017 (0.013 , 0.021)	5.9e-18	rs76445381	159592529	0.00132238
rs28711261	16	67617186	ACD	A	G	0.867449	-0.017 (-0.023 , -0.011)	1.6e-08	rs138728054	67851985	0.00135895
rs142507451	16	67694044	ACD	C	T	0.997058	0.142 (0.105 , 0.178)	1.6e-14	rs138728054	67851985	0.00135895
rs139438549	16	67692863	ACD	T	C	0.998884	-0.256 (-0.315 , -0.196)	2.7e-17	rs138728054	67851985	0.00135895
rs564224004	8	56667353	TGS1	C	CATATATTAT	0.1149	0.031 (0.025 , 0.037)	2.1e-22	8:57601634_AAAG_A	57601634	0.00139146
rs575928023	5	1285213	TERT	C	T	0.989953	-0.091 (-0.111 , -0.070)	3.4e-18	rs549961426	1333246	0.00142571
rs112290073	5	1286032	TERT	G	A	0.988482	-0.140 (-0.159 , -0.121)	5.4e-48	rs549961426	1333246	0.00142571
rs2853677	5	1287194	TERT	G	A	0.424245	0.055 (0.051 , 0.059)	1.1e-160	rs549961426	1333246	0.00142571
rs115451758	5	1289277	TERT	G	A	0.989626	0.084 (0.064 , 0.103)	6.7e-17	rs549961426	1333246	0.00142571
rs34094720	5	1293767	TERT	G	A	0.994776	-0.160 (-0.187 , -0.133)	6.5e-31	rs549961426	1333246	0.00142571
rs61748181	5	1294166	TERT	C	T	0.971072	0.059 (0.048 , 0.071)	2.8e-23	rs549961426	1333246	0.00142571
rs33987166	5	1296758	TERT	T	C	0.975189	-0.098 (-0.111 , -0.085)	8e-50	rs549961426	1333246	0.00142571
5:1303867_CT_C	5	1303867	TERT	CT	C	0.994812	-0.140 (-0.170 , -0.111)	1.1e-20	rs549961426	1333246	0.00142571
rs79717857	5	1319997	TERT	C	A	0.973921	-0.051 (-0.064 , -0.038)	3.8e-15	rs549961426	1333246	0.00142571
rs115251750	5	1349864	TERT	G	A	0.964935	-0.036 (-0.047 , -0.026)	4.5e-11	rs549961426	1333246	0.00142571
rs113206288	5	1611683	TERT	A	G	0.85294	-0.023 (-0.028 , -0.017)	2.3e-15	rs549961426	1333246	0.00142571
rs138895564	5	1272074	TERT	C	T	0.990903	-0.180 (-0.202 , -0.159)	1.1e-59	rs549961426	1333246	0.00142571
rs7705526	5	1285974	TERT	C	A	0.673422	-0.078 (-0.082 , -0.073)	2.4e-282	rs549961426	1333246	0.00142571
rs181647350	15	50379219	ATP8B4	T	C	0.761155	0.034 (0.029 , 0.038)	7.7e-46	rs12912519	50433520	0.00143614
rs35671754	2	216220870	ATIC	G	T	0.704253	-0.012 (-0.017 , -0.008)	1.4e-08	rs140059335	215467159	0.00144825
rs2069536	17	74001106	TEN1	A	G	0.249795	0.015 (0.010 , 0.019)	1.8e-10	rs1076871	74006136	0.00145804
rs1023767	8	95530969	VIRMA	G	A	0.762405	0.018 (0.014 , 0.023)	5e-15	rs117114751	95513017	0.00152335
rs13230646	7	23930316	STK31	T	C	0.751055	0.017 (0.013 , 0.022)	8.9e-14	rs106	24454033	0.00159046
rs111527478	20	62678100	RTEL1	G	A	0.900225	-0.022 (-0.028 , -0.015)	1.2e-10	rs13043476	62408781	0.00161016
rs3838300	1	114442355	MAGI3	C	CA	0.819725	0.033 (0.027 , 0.038)	6.1e-36	rs774523587	115252909	0.00164753
rs8053839	16	48390512	LONP2	G	T	0.458038	0.014 (0.010 , 0.018)	1e-11	rs191114898	47855146	0.00169536
rs869785	3	24347800	THRB	T	C	0.327529	0.015 (0.011 , 0.019)	4.4e-12	rs186190145	25220038	0.00171079
rs12447324	16	50089038	PAPD5	C	A	0.803162	-0.017 (-0.022 , -0.012)	4.4e-11	rs1548993	50858928	0.00188384
rs76219171	16	50188929	PAPD5	G	A	0.941567	-0.036 (-0.044 , -0.028)	7.8e-17	rs1548993	50858928	0.00188384
rs9752694	2	17874177	SMC6	C	G	0.571283	0.014 (0.010 , 0.018)	2.7e-12	rs72772314	18152925	0.00198346
rs3768321	1	40035928	PABPC4	G	T	0.810305	0.016 (0.011 , 0.021)	1.1e-09	rs72637908	40023047	0.00201427
rs450962	16	28413517	EIF3CL	A	G	0.716221	-0.014 (-0.019 , -0.009)	5.9e-09	rs11547490	28975662	0.00201493
rs79977579	12	54694560	SMUG1	C	A	0.90445	-0.028 (-0.035 , -0.021)	2.3e-16	rs33927265	54379295	0.00203969
rs10112752	8	73958718	TERF1	G	A	0.569631	0.029 (0.025 , 0.033)	9.5e-46	rs115378230	73918192	0.00205654
rs540491189	8	74150379	TERF1	G	T	0.997823	-0.191 (-0.238 , -0.145)	3.8e-16	rs115378230	73918192	0.00205654
rs2276182	18	51798047	POLI	C	G	0.596773	-0.023 (-0.027 , -0.019)	2.8e-30	rs62092412	52759172	0.00209969
rs4695407	4	48843372	OCIAD1	A	G	0.492157	-0.014 (-0.018 , -0.010)	1.5e-12	rs200805140	48248205	0.00210075
rs36101328	7	124601146	POT1	C	CA	0.514892	0.031 (0.027 , 0.036)	3.4e-48	rs62478333	124319345	0.00212045
rs7790856	7	124459852	POT1	C	T	0.710861	0.044 (0.039 , 0.048)	1.8e-87	rs62478333	124319345	0.00212045
rs117811540	7	124569916	POT1	G	A	0.991965	-0.142 (-0.166 , -0.119)	2.3e-33	rs62478333	124319345	0.00212045
rs609953	7	123422444	RNU6-2	T	A	0.617692	-0.013 (-0.018 , -0.009)	7e-11	rs62478333	124319345	0.00212045
rs12613375	2	58984109	LINC01122	C	T	0.862288	-0.018 (-0.023 , -0.012)	9.1e-10	rs114680290	58424439	0.00217691
rs528301822	16	69403012	TERF2	A	T	0.710663	-0.024 (-0.028 , -0.020)	1.7e-27	rs77417299	68572456	0.00229071
rs62053340	16	69987764	EXOSC6	C	T	0.617037	0.021 (0.017 , 0.025)	1.2e-24	rs78213475	69070476	0.00235095
rs9923119	16	90153815	PRDM7	T	C	0.7498	-0.018 (-0.022 , -0.013)	1.8e-13	rs71387680	89168723	0.00240089
10:101274251_CT_C	10	101274251	NKX2-3	CT	C	0.619614	0.022 (0.018 , 0.026)	1.9e-27	rs141567030	101233212	0.00240608
rs11190184	10	101368199	NKX2-3	G	C	0.71576	0.017 (0.013 , 0.022)	1.1e-14	rs141567030	101233212	0.00240608
rs13129697	4	9926967	SLC2A9	T	G	0.720832	-0.017 (-0.022 , -0.013)	1.5e-14	rs34843007	10871354	0.00250552
rs762679	8	48885436	MCM4	T	A	0.143499	-0.031 (-0.037 , -0.025)	1.4e-27	rs141547522	49865736	0.00263852
1:41236837_CT_C	1	41236837	NFYC	CT	C	0.774903	-0.015 (-0.019 , -0.010)	1.7e-09	rs72670604	40602827	0.00270075
rs41269079	1	45252015	BEST4	T	A	0.811009	-0.015 (-0.020 , -0.010)	1.7e-09	rs17385190	44889061	0.00270903
rs182059586	16	14652220	PARN	T	C	0.97489	0.057 (0.044 , 0.070)	4.9e-17	rs148347276	15159001	0.00294115
rs138061125	7	159079192	VIPR2	G	A	0.969815	-0.043 (-0.054 , -0.031)	2.6e-13	rs73167231	158516620	0.0029618
rs1985369	7	159119220	VIPR2	A	G	0.131822	0.031 (0.025 , 0.037)	3.6e-25	rs73167231	158516620	0.0029618
rs139795227	1	92842367	RPAP2	A	C	0.985979	-0.060 (-0.077 , -0.043)	6.7e-12	rs142203334	93149717	0.00310844
rs17185038	1	28219658	RPA2	C	G	0.93539	0.026 (0.018 , 0.034)	2.1e-10	rs111478493	27792209	0.00343231
rs2056726	7	99780283	STAG3	G	A	0.785624	0.023 (0.018 , 0.028)	7.9e-21	rs13228694	99940307	0.00366188
14:91970514_GA_G	14	91970514	PPP4R3A	GA	G	0.544128	-0.019 (-0.023 , -0.015)	6.3e-22	rs17725366	91840089	0.0037017
rs10845387	12	11757743	LINC01252	G	A	0.647334	0.014 (0.010 , 0.018)	1.5e-11	rs77402476	12717504	0.00375213
rs529549411	16	70390510	EXOSC6	C	T	0.994309	0.088 (0.059 , 0.118)	5.3e-09	rs235986	71234903	0.00411856
rs13062095	3	101267385	SENP7	T	C	0.672157	-0.014 (-0.018 , -0.010)	9.7e-11	rs79715307	100690573	0.00427899
5:78951569_GT_G	5	78951569	TENT2 (PAPD4)	GT	G	0.898518	0.025 (0.018 , 0.031)	1.9e-13	rs79886598	78348324	0.00474404
rs939916	11	202253	ODF3	G	A	0.330033	-0.024 (-0.028 , -0.020)	6.6e-29	rs570204	221195	0.00485017
rs6590343	11	128500215	FLI1	A	G	0.483615	-0.012 (-0.016 , -0.008)	1.5e-09	rs75328002	127617627	0.00486024
rs61818036	1	151364199	PSMB4	G	A	0.176391	0.019 (0.014 , 0.024)	2.1e-12	rs55867738	152331594	0.00637255
rs80324517	6	204031	LOC285766	G	A	0.951741	-0.040 (-0.049 , -0.031)	1.8e-17	rs75907752	1065501	0.00649453
rs112951499	5	50697	LOC105374602	A	AAACCCT	0.936584	-0.034 (-0.042 , -0.025)	8.1e-15	rs144155882	21714	0.00702033
3:138398778_TA_T	3	138398778	PIK3CB	TA	T	0.44132	-0.015 (-0.019 , -0.011)	9.1e-13	rs405265	137814703	0.00938668
rs117247304	7	69010	LOC102723672	G	A	0.975555	0.064 (0.049 , 0.078)	4.2e-18	rs111455654	641832	0.0140139
rs9398196	6	109601554	CCDC162P	A	G	0.47995	0.014 (0.010 , 0.018)	9.5e-13	rs112928189	108928242	0.0167822
