# Supplementary material for: Deep learning-derived cardiovascular age shares a genetic basis with other cardiac phenotypes
Source: Sci Rep. 2022 Dec 31;12:22625. doi: 10.1038/s41598-022-27254-z (PMC9805465; doi:10.1038/s41598-022-27254-z)
Supplement: Supplementary file 5 — Supplementary Information 5. [file 41598_2022_27254_MOESM5_ESM.xlsx]

## Sheet: BMI
snp_id	rsID	path	coef	se	pval	CI[2.5%]	CI[97.5%]	sig
2_54756740_C_T	rs1802889	BMI ~ X	-0.0696308	0.0344435	0.0432263	-0.137141	-0.00212031	Yes
2_54756740_C_T	rs1802889	Y ~ BMI	0.239941	0.00937535	4.12386e-143	0.221565	0.258317	Yes
2_54756740_C_T	rs1802889	Total	0.304307	0.060215	4.35624e-07	0.186284	0.42233	Yes
2_54756740_C_T	rs1802889	Direct	0.321053	0.059647	7.39218e-08	0.204143	0.437963	Yes
2_54756740_C_T	rs1802889	Indirect	-0.0167457	0.00816688	0.0368	-0.0332121	-0.000957757	Yes
2_179608207_C_T	rs11902709	BMI ~ X	-0.141038	0.0749746	0.0599603	-0.287991	0.00591441	No
2_179608207_C_T	rs11902709	Y ~ BMI	0.239762	0.00933572	4.23219e-144	0.221463	0.25806	Yes
2_179608207_C_T	rs11902709	Total	-0.777592	0.131015	2.96401e-09	-1.03439	-0.520799	Yes
2_179608207_C_T	rs11902709	Direct	-0.743853	0.12979	1.00553e-08	-0.998246	-0.489461	Yes
2_179608207_C_T	rs11902709	Indirect	-0.0337391	0.0181582	0.0692	-0.070837	0.00122513	No
2_179690968_G_T	rs12464215	BMI ~ X	-0.0247455	0.0321055	0.440857	-0.0876733	0.0381824	No
2_179690968_G_T	rs12464215	Y ~ BMI	0.240396	0.00935947	4.02882e-144	0.222051	0.258741	Yes
2_179690968_G_T	rs12464215	Total	-0.311186	0.0561041	2.93464e-08	-0.421151	-0.20122	Yes
2_179690968_G_T	rs12464215	Direct	-0.305242	0.0555729	3.98774e-08	-0.414167	-0.196317	Yes
2_179690968_G_T	rs12464215	Indirect	-0.00594341	0.00794234	0.4496	-0.0215081	0.00952112	No
3_38684397_A_T	rs6773331	BMI ~ X	0.0372728	0.123118	0.76209	-0.204043	0.278589	No
3_38684397_A_T	rs6773331	Y ~ BMI	0.238852	0.00936721	4.33673e-142	0.220492	0.257212	Yes
3_38684397_A_T	rs6773331	Total	-1.23713	0.215245	9.13151e-09	-1.65902	-0.815242	Yes
3_38684397_A_T	rs6773331	Direct	-1.24603	0.213228	5.15261e-09	-1.66397	-0.8281	Yes
3_38684397_A_T	rs6773331	Indirect	0.00890602	0.0293837	0.7632	-0.0484061	0.0664625	No
3_38767315_T_C	rs6801957	BMI ~ X	0.0251527	0.0325297	0.439395	-0.0386065	0.088912	No
3_38767315_T_C	rs6801957	Y ~ BMI	0.239765	0.00933635	4.38124e-144	0.221465	0.258064	Yes
3_38767315_T_C	rs6801957	Total	0.318849	0.0568528	2.05862e-08	0.207416	0.430282	Yes
3_38767315_T_C	rs6801957	Direct	0.312824	0.0563176	2.80242e-08	0.202439	0.423208	Yes
3_38767315_T_C	rs6801957	Indirect	0.0060253	0.00789758	0.4264	-0.00940991	0.0216254	No
4_114387138_T_C	rs35430511	BMI ~ X	0.0754105	0.0366742	0.0397682	0.00352785	0.147293	Yes
4_114387138_T_C	rs35430511	Y ~ BMI	0.239373	0.00937981	2.57134e-142	0.220988	0.257758	Yes
4_114387138_T_C	rs35430511	Total	-0.486913	0.0640812	3.07558e-14	-0.612514	-0.361311	Yes
4_114387138_T_C	rs35430511	Direct	-0.505027	0.0634777	1.83197e-15	-0.629445	-0.380608	Yes
4_114387138_T_C	rs35430511	Indirect	0.0181138	0.00879042	0.04	0.000816318	0.0348641	Yes
5_97514975_G_T	rs59839451	BMI ~ X	0.0181016	0.113322	0.87309	-0.204013	0.240217	No
5_97514975_G_T	rs59839451	Y ~ BMI	0.239993	0.00934693	4.99099e-144	0.221673	0.258314	Yes
5_97514975_G_T	rs59839451	Total	0.917211	0.19789	3.58331e-06	0.52934	1.30508	Yes
5_97514975_G_T	rs59839451	Direct	0.912868	0.196016	3.21877e-06	0.52867	1.29707	Yes
5_97514975_G_T	rs59839451	Indirect	0.00434359	0.0279592	0.8628	-0.0520847	0.057671	No
5_137252940_G_A	rs10076361	BMI ~ X	-0.0542707	0.0419678	0.195968	-0.136529	0.0279876	No
5_137252940_G_A	rs10076361	Y ~ BMI	0.239625	0.00937924	1.25703e-142	0.221241	0.258009	Yes
5_137252940_G_A	rs10076361	Total	-0.409843	0.07338	2.35189e-08	-0.55367	-0.266016	Yes
5_137252940_G_A	rs10076361	Direct	-0.396858	0.0726925	4.81069e-08	-0.539338	-0.254378	Yes
5_137252940_G_A	rs10076361	Indirect	-0.0129852	0.0102262	0.2004	-0.0332187	0.00699017	No
6_117510203_G_T	rs6901720	BMI ~ X	-0.00976775	0.0322627	0.762077	-0.0730038	0.0534683	No
6_117510203_G_T	rs6901720	Y ~ BMI	0.240227	0.00935493	4.63393e-144	0.221891	0.258563	Yes
6_117510203_G_T	rs6901720	Total	-0.428713	0.0563407	2.82653e-14	-0.539143	-0.318283	Yes
6_117510203_G_T	rs6901720	Direct	-0.426368	0.0558065	2.22685e-14	-0.53575	-0.316985	Yes
6_117510203_G_T	rs6901720	Indirect	-0.00234533	0.00776624	0.766	-0.0180871	0.0127267	No
8_11802426_C_T	rs4240678	BMI ~ X	0.0270726	0.0430536	0.529477	-0.057314	0.111459	No
8_11802426_C_T	rs4240678	Y ~ BMI	0.239918	0.00934756	6.39251e-144	0.221596	0.258239	Yes
8_11802426_C_T	rs4240678	Total	-0.467886	0.0751614	4.86881e-10	-0.615205	-0.320567	Yes
8_11802426_C_T	rs4240678	Direct	-0.474386	0.0744486	1.88941e-10	-0.620308	-0.328465	Yes
8_11802426_C_T	rs4240678	Indirect	0.00650068	0.0101605	0.5132	-0.0134335	0.0264702	No
8_118860126_ATCTTG_A	rs57237854	BMI ~ X	-0.0326185	0.0417131	0.434236	-0.114378	0.0491405	No
8_118860126_ATCTTG_A	rs57237854	Y ~ BMI	0.239823	0.009372	4.50664e-143	0.221454	0.258193	Yes
8_118860126_ATCTTG_A	rs57237854	Total	-0.396453	0.0728602	5.32604e-08	-0.539262	-0.253645	Yes
8_118860126_ATCTTG_A	rs57237854	Direct	-0.388637	0.0721731	7.30048e-08	-0.530099	-0.247176	Yes
8_118860126_ATCTTG_A	rs57237854	Indirect	-0.00781572	0.0101706	0.4508	-0.0272499	0.0117322	No
8_144520147_G_A	rs2294117	BMI ~ X	-0.0231176	0.0370717	0.532899	-0.0957794	0.0495441	No
8_144520147_G_A	rs2294117	Y ~ BMI	0.240564	0.00936997	5.32352e-144	0.222198	0.258929	Yes
8_144520147_G_A	rs2294117	Total	-0.314858	0.0648137	1.19167e-06	-0.441895	-0.187821	Yes
8_144520147_G_A	rs2294117	Direct	-0.3093	0.0641993	1.45762e-06	-0.435133	-0.183467	Yes
8_144520147_G_A	rs2294117	Indirect	-0.00555774	0.00896475	0.5508	-0.023414	0.0117637	No
10_68008504_G_A	rs72799115	BMI ~ X	-0.0564921	0.0389581	0.147047	-0.132851	0.0198671	No
10_68008504_G_A	rs72799115	Y ~ BMI	0.239744	0.0093714	5.31882e-143	0.221376	0.258112	Yes
10_68008504_G_A	rs72799115	Total	-0.354093	0.0681208	2.02579e-07	-0.487612	-0.220574	Yes
10_68008504_G_A	rs72799115	Direct	-0.340571	0.0674825	4.51579e-07	-0.472839	-0.208303	Yes
10_68008504_G_A	rs72799115	Indirect	-0.0135227	0.00948056	0.152	-0.0325443	0.00481924	No
10_75447582_T_C	rs147790633	BMI ~ X	-0.0178508	0.04609	0.698534	-0.108189	0.0724871	No
10_75447582_T_C	rs147790633	Y ~ BMI	0.238083	0.00937288	5.00101e-141	0.219712	0.256455	Yes
10_75447582_T_C	rs147790633	Total	0.431086	0.0805255	8.68713e-08	0.273253	0.588918	Yes
10_75447582_T_C	rs147790633	Direct	0.435337	0.079775	4.87427e-08	0.278976	0.591699	Yes
10_75447582_T_C	rs147790633	Indirect	-0.0042519	0.0109733	0.7012	-0.0258079	0.017458	No
12_24776799_G_A	rs12826024	BMI ~ X	-0.0633846	0.0447335	0.15651	-0.151064	0.0242945	No
12_24776799_G_A	rs12826024	Y ~ BMI	0.240007	0.00934054	3.05463e-144	0.221699	0.258315	Yes
12_24776799_G_A	rs12826024	Total	0.390141	0.0781897	6.07752e-07	0.236887	0.543396	Yes
12_24776799_G_A	rs12826024	Direct	0.405378	0.0774502	1.66811e-07	0.253573	0.557183	Yes
12_24776799_G_A	rs12826024	Indirect	-0.0152364	0.0108134	0.1644	-0.0374105	0.0051445	No
12_115357432_C_T	rs1896329	BMI ~ X	-0.0326431	0.0345616	0.344927	-0.100385	0.0350989	No
12_115357432_C_T	rs1896329	Y ~ BMI	0.239452	0.0093615	5.87857e-143	0.221104	0.257801	Yes
12_115357432_C_T	rs1896329	Total	0.306328	0.0603841	3.93655e-07	0.187973	0.424683	Yes
12_115357432_C_T	rs1896329	Direct	0.314153	0.0598147	1.51277e-07	0.196914	0.431391	Yes
12_115357432_C_T	rs1896329	Indirect	-0.00782466	0.00814573	0.33	-0.0239222	0.00806132	No
14_71849185_A_G	rs35866366	BMI ~ X	-3.80564e-05	0.0368202	0.999175	-0.0722068	0.0721307	No
14_71849185_A_G	rs35866366	Y ~ BMI	0.239499	0.00934942	2.23408e-143	0.221173	0.257824	Yes
14_71849185_A_G	rs35866366	Total	-0.516075	0.0643409	1.08243e-15	-0.642185	-0.389964	Yes
14_71849185_A_G	rs35866366	Direct	-0.516066	0.0637347	5.81287e-16	-0.640988	-0.391144	Yes
14_71849185_A_G	rs35866366	Indirect	-9.11443e-06	0.00899449	0.9956	-0.017769	0.0176574	No
16_52906677_C_T	rs75778953	BMI ~ X	0.26138	0.143451	0.0684501	-0.0197882	0.542548	No
16_52906677_C_T	rs75778953	Y ~ BMI	0.240743	0.00936839	2.9595e-144	0.222381	0.259105	Yes
16_52906677_C_T	rs75778953	Total	1.24942	0.250556	6.1756e-07	0.75832	1.74051	Yes
16_52906677_C_T	rs75778953	Direct	1.18661	0.248189	1.75091e-06	0.700149	1.67307	Yes
16_52906677_C_T	rs75778953	Indirect	0.06281	0.0329529	0.0588	-0.000723574	0.128607	No

## Sheet: MAP
snp_id	rsID	path	coef	se	pval	CI[2.5%]	CI[97.5%]	sig
2_54756740_C_T	rs1802889	MAP ~ X	-0.0757889	0.0690602	0.27246	-0.211149	0.0595713	No
2_54756740_C_T	rs1802889	Y ~ MAP	0.130703	0.00466751	1.28351e-170	0.121555	0.139852	Yes
2_54756740_C_T	rs1802889	Total	0.304372	0.0602155	4.33251e-07	0.186348	0.422397	Yes
2_54756740_C_T	rs1802889	Direct	0.314289	0.0595355	1.30668e-07	0.197598	0.430981	Yes
2_54756740_C_T	rs1802889	Indirect	-0.00991693	0.00908303	0.262	-0.0280822	0.007772	No
2_179608207_C_T	rs11902709	MAP ~ X	0.108071	0.150395	0.472405	-0.186709	0.40285	No
2_179608207_C_T	rs11902709	Y ~ MAP	0.130492	0.00464565	1.16041e-171	0.121386	0.139598	Yes
2_179608207_C_T	rs11902709	Total	-0.777645	0.131015	2.95667e-09	-1.03444	-0.520852	Yes
2_179608207_C_T	rs11902709	Direct	-0.79176	0.129537	9.93055e-10	-1.04566	-0.537863	Yes
2_179608207_C_T	rs11902709	Indirect	0.0141142	0.0194294	0.4684	-0.0242592	0.0518824	No
2_179690968_G_T	rs12464215	MAP ~ X	0.139596	0.064402	0.0301981	0.0133659	0.265826	Yes
2_179690968_G_T	rs12464215	Y ~ MAP	0.130162	0.00465765	6.01883e-170	0.121033	0.139291	Yes
2_179690968_G_T	rs12464215	Total	-0.311108	0.0561059	2.961e-08	-0.421077	-0.201139	Yes
2_179690968_G_T	rs12464215	Direct	-0.329323	0.0554776	2.94606e-09	-0.438061	-0.220585	Yes
2_179690968_G_T	rs12464215	Indirect	0.0182153	0.00843971	0.0332	0.0021006	0.0354711	Yes
3_38684397_A_T	rs6773331	MAP ~ X	0.176765	0.246976	0.47417	-0.307316	0.660847	No
3_38684397_A_T	rs6773331	Y ~ MAP	0.130557	0.00466057	9.57364e-171	0.121422	0.139692	Yes
3_38684397_A_T	rs6773331	Total	-1.23707	0.215245	9.14499e-09	-1.65896	-0.815188	Yes
3_38684397_A_T	rs6773331	Direct	-1.26017	0.212816	3.22251e-09	-1.6773	-0.843044	Yes
3_38684397_A_T	rs6773331	Indirect	0.0230968	0.0324493	0.47	-0.0396783	0.0856202	No
3_38767315_T_C	rs6801957	MAP ~ X	0.128078	0.0652499	0.0496671	0.00018635	0.25597	Yes
3_38767315_T_C	rs6801957	Y ~ MAP	0.130577	0.0046456	6.94123e-172	0.121472	0.139683	Yes
3_38767315_T_C	rs6801957	Total	0.318831	0.0568518	2.06116e-08	0.2074	0.430262	Yes
3_38767315_T_C	rs6801957	Direct	0.302141	0.0562163	7.72463e-08	0.191955	0.412326	Yes
3_38767315_T_C	rs6801957	Indirect	0.0166903	0.00857061	0.052	-0.000628733	0.0328022	No
4_114387138_T_C	rs35430511	MAP ~ X	0.0352845	0.0736052	0.631675	-0.108984	0.179553	No
4_114387138_T_C	rs35430511	Y ~ MAP	0.130997	0.0046646	1.41876e-171	0.121854	0.140139	Yes
4_114387138_T_C	rs35430511	Total	-0.486865	0.0640811	3.09313e-14	-0.612466	-0.361264	Yes
4_114387138_T_C	rs35430511	Direct	-0.49149	0.0633517	8.85887e-15	-0.615662	-0.367319	Yes
4_114387138_T_C	rs35430511	Indirect	0.00462546	0.00959824	0.6472	-0.0136632	0.0239963	No
5_97514975_G_T	rs59839451	MAP ~ X	-0.0674449	0.227226	0.766606	-0.512815	0.377925	No
5_97514975_G_T	rs59839451	Y ~ MAP	0.130652	0.0046529	1.52763e-171	0.121532	0.139772	Yes
5_97514975_G_T	rs59839451	Total	0.917164	0.19789	3.58741e-06	0.529293	1.30503	Yes
5_97514975_G_T	rs59839451	Direct	0.925978	0.195652	2.22355e-06	0.542493	1.30946	Yes
5_97514975_G_T	rs59839451	Indirect	-0.0088142	0.0286025	0.7656	-0.0644932	0.0465428	No
5_137252940_G_A	rs10076361	MAP ~ X	-0.0262079	0.0841582	0.755489	-0.191161	0.138745	No
5_137252940_G_A	rs10076361	Y ~ MAP	0.130676	0.00466855	1.78564e-170	0.121526	0.139827	Yes
5_137252940_G_A	rs10076361	Total	-0.409907	0.0733799	2.3401e-08	-0.553734	-0.26608	Yes
5_137252940_G_A	rs10076361	Direct	-0.406483	0.0725529	2.12814e-08	-0.548689	-0.264277	Yes
5_137252940_G_A	rs10076361	Indirect	-0.00342359	0.0112959	0.7668	-0.0251311	0.0186054	No
6_117510203_G_T	rs6901720	MAP ~ X	-0.119114	0.0647156	0.0656922	-0.245959	0.00773066	No
6_117510203_G_T	rs6901720	Y ~ MAP	0.13067	0.00465493	1.93221e-171	0.121546	0.139794	Yes
6_117510203_G_T	rs6901720	Total	-0.428705	0.0563407	2.82935e-14	-0.539135	-0.318276	Yes
6_117510203_G_T	rs6901720	Direct	-0.413182	0.0557094	1.22816e-13	-0.522374	-0.30399	Yes
6_117510203_G_T	rs6901720	Indirect	-0.0155237	0.0085413	0.062	-0.0323654	0.000806373	No
8_11802426_C_T	rs4240678	MAP ~ X	-0.0581699	0.086345	0.500512	-0.227409	0.111069	No
8_11802426_C_T	rs4240678	Y ~ MAP	0.130362	0.00465251	7.95892e-171	0.121243	0.139481	Yes
8_11802426_C_T	rs4240678	Total	-0.467812	0.0751616	4.89964e-10	-0.615131	-0.320493	Yes
8_11802426_C_T	rs4240678	Direct	-0.460235	0.0743169	5.97463e-10	-0.605899	-0.314572	Yes
8_11802426_C_T	rs4240678	Indirect	-0.00757702	0.0112901	0.5156	-0.0292889	0.0150763	No
8_118860126_ATCTTG_A	rs57237854	MAP ~ X	0.0607424	0.0837065	0.468053	-0.103325	0.22481	No
8_118860126_ATCTTG_A	rs57237854	Y ~ MAP	0.130979	0.00466135	9.17765e-172	0.121843	0.140116	Yes
8_118860126_ATCTTG_A	rs57237854	Total	-0.396375	0.0728611	5.36044e-08	-0.539185	-0.253564	Yes
8_118860126_ATCTTG_A	rs57237854	Direct	-0.404337	0.0720318	2.00032e-08	-0.545522	-0.263152	Yes
8_118860126_ATCTTG_A	rs57237854	Indirect	0.00796223	0.0111276	0.48	-0.0134756	0.0299874	No
8_144520147_G_A	rs2294117	MAP ~ X	-0.0260894	0.0743952	0.725826	-0.171906	0.119728	No
8_144520147_G_A	rs2294117	Y ~ MAP	0.13032	0.00466094	4.11555e-170	0.121184	0.139456	Yes
8_144520147_G_A	rs2294117	Total	-0.314788	0.0648136	1.19813e-06	-0.441825	-0.187751	Yes
8_144520147_G_A	rs2294117	Direct	-0.311389	0.0640859	1.18542e-06	-0.437	-0.185779	Yes
8_144520147_G_A	rs2294117	Indirect	-0.00339884	0.00967688	0.736	-0.0225695	0.0157843	No
10_68008504_G_A	rs72799115	MAP ~ X	0.135171	0.0780876	0.0834579	-0.0178834	0.288225	No
10_68008504_G_A	rs72799115	Y ~ MAP	0.130452	0.00466683	4.99033e-170	0.121304	0.139599	Yes
10_68008504_G_A	rs72799115	Total	-0.354132	0.0681203	2.01915e-07	-0.48765	-0.220614	Yes
10_68008504_G_A	rs72799115	Direct	-0.371798	0.0673554	3.41569e-08	-0.503817	-0.239779	Yes
10_68008504_G_A	rs72799115	Indirect	0.0176658	0.0102709	0.0888	-0.00219187	0.03795	No
10_75447582_T_C	rs147790633	MAP ~ X	-0.130872	0.0924215	0.156775	-0.312021	0.0502774	No
10_75447582_T_C	rs147790633	Y ~ MAP	0.130062	0.00466522	3.79325e-169	0.120918	0.139206	Yes
10_75447582_T_C	rs147790633	Total	0.431028	0.0805255	8.72157e-08	0.273195	0.58886	Yes
10_75447582_T_C	rs147790633	Direct	0.448075	0.0796239	1.84382e-08	0.29201	0.604141	Yes
10_75447582_T_C	rs147790633	Indirect	-0.0170477	0.0118749	0.1464	-0.0420061	0.00498108	No
12_24776799_G_A	rs12826024	MAP ~ X	0.119264	0.089732	0.183819	-0.0566136	0.295142	No
12_24776799_G_A	rs12826024	Y ~ MAP	0.130584	0.00464804	1.00316e-171	0.121474	0.139695	Yes
12_24776799_G_A	rs12826024	Total	0.390275	0.0781915	6.02755e-07	0.237017	0.543533	Yes
12_24776799_G_A	rs12826024	Direct	0.37472	0.0773138	1.26051e-06	0.223183	0.526258	Yes
12_24776799_G_A	rs12826024	Indirect	0.0155548	0.0117063	0.1976	-0.00746895	0.0383787	No
12_115357432_C_T	rs1896329	MAP ~ X	0.0284189	0.069309	0.681785	-0.107429	0.164267	No
12_115357432_C_T	rs1896329	Y ~ MAP	0.130752	0.00465935	2.49407e-171	0.121619	0.139884	Yes
12_115357432_C_T	rs1896329	Total	0.306286	0.060384	3.95093e-07	0.187931	0.424641	Yes
12_115357432_C_T	rs1896329	Direct	0.302571	0.0597017	4.03997e-07	0.185554	0.419589	Yes
12_115357432_C_T	rs1896329	Indirect	0.00371433	0.00919564	0.6576	-0.0145212	0.0215467	No
14_71849185_A_G	rs35866366	MAP ~ X	0.00146362	0.0738482	0.984188	-0.143281	0.146208	No
14_71849185_A_G	rs35866366	Y ~ MAP	0.130782	0.0046523	6.36886e-172	0.121663	0.1399	Yes
14_71849185_A_G	rs35866366	Total	-0.515907	0.064336	1.1002e-15	-0.642008	-0.389806	Yes
14_71849185_A_G	rs35866366	Direct	-0.516098	0.0636079	5.07014e-16	-0.640772	-0.391425	Yes
14_71849185_A_G	rs35866366	Indirect	0.00019142	0.00980967	0.9812	-0.0188956	0.0194362	No
16_52906677_C_T	rs75778953	MAP ~ X	0.158878	0.287535	0.580575	-0.404701	0.722456	No
16_52906677_C_T	rs75778953	Y ~ MAP	0.131259	0.00466528	3.37129e-172	0.122115	0.140403	Yes
16_52906677_C_T	rs75778953	Total	1.24936	0.250555	6.18309e-07	0.758261	1.74046	Yes
16_52906677_C_T	rs75778953	Direct	1.22851	0.247704	7.09768e-07	0.743006	1.71402	Yes
16_52906677_C_T	rs75778953	Indirect	0.0208432	0.0374217	0.5808	-0.0547088	0.0917043	No

## Sheet: hypertension
snp_id	rsID	path	coef	se	pval	CI[2.5%]	CI[97.5%]	sig
2_54756740_C_T	rs1802889	hypertension ~ X	-0.0293468	0.0200347	0.142977	-0.0686141	0.00992057	No
2_54756740_C_T	rs1802889	Y ~ hypertension	1.87103	0.095704	1.19626e-84	1.68345	2.05861	Yes
2_54756740_C_T	rs1802889	Total	0.303543	0.060238	4.70188e-07	0.185475	0.421612	Yes
2_54756740_C_T	rs1802889	Direct	0.312659	0.0599044	1.80649e-07	0.195244	0.430074	Yes
2_54756740_C_T	rs1802889	Indirect	-0.0550224	0.0380142	0.1496	-0.129856	0.0186068	No
2_179608207_C_T	rs11902709	hypertension ~ X	-0.0341071	0.0431306	0.429069	-0.118641	0.0504273	No
2_179608207_C_T	rs11902709	Y ~ hypertension	1.85955	0.0953481	2.97058e-84	1.67267	2.04644	Yes
2_179608207_C_T	rs11902709	Total	-0.784185	0.131151	2.26353e-09	-1.04125	-0.527125	Yes
2_179608207_C_T	rs11902709	Direct	-0.772837	0.130436	3.15186e-09	-1.0285	-0.517179	Yes
2_179608207_C_T	rs11902709	Indirect	-0.0633381	0.0787026	0.4104	-0.215955	0.0937719	No
2_179690968_G_T	rs12464215	hypertension ~ X	0.040761	0.0185923	0.0283539	0.0043207	0.0772013	Yes
2_179690968_G_T	rs12464215	Y ~ hypertension	1.86409	0.095584	3.02445e-84	1.67674	2.05144	Yes
2_179690968_G_T	rs12464215	Total	-0.31226	0.0561263	2.66342e-08	-0.42227	-0.202251	Yes
2_179690968_G_T	rs12464215	Direct	-0.324086	0.0558187	6.45261e-09	-0.433493	-0.21468	Yes
2_179690968_G_T	rs12464215	Indirect	0.076227	0.03447	0.0336	0.0108522	0.14778	Yes
3_38684397_A_T	rs6773331	hypertension ~ X	0.0134441	0.0712672	0.850372	-0.126237	0.153125	No
3_38684397_A_T	rs6773331	Y ~ hypertension	1.85354	0.0956415	3.18064e-83	1.66608	2.041	Yes
3_38684397_A_T	rs6773331	Total	-1.23865	0.215256	8.7745e-09	-1.66056	-0.816739	Yes
3_38684397_A_T	rs6773331	Direct	-1.2444	0.214085	6.20291e-09	-1.66402	-0.824791	Yes
3_38684397_A_T	rs6773331	Indirect	0.0249296	0.13296	0.8688	-0.239155	0.283481	No
3_38767315_T_C	rs6801957	hypertension ~ X	0.0112527	0.0188568	0.550677	-0.025706	0.0482114	No
3_38767315_T_C	rs6801957	Y ~ hypertension	1.86072	0.0953494	2.35812e-84	1.67383	2.0476	Yes
3_38767315_T_C	rs6801957	Total	0.321407	0.0568725	1.60444e-08	0.209935	0.432879	Yes
3_38767315_T_C	rs6801957	Direct	0.318198	0.0565615	1.86184e-08	0.207336	0.429061	Yes
3_38767315_T_C	rs6801957	Indirect	0.0209207	0.0353668	0.55	-0.0494046	0.0891097	No
4_114387138_T_C	rs35430511	hypertension ~ X	0.0269015	0.0213354	0.20735	-0.0149151	0.0687181	No
4_114387138_T_C	rs35430511	Y ~ hypertension	1.86385	0.0958152	7.91725e-84	1.67604	2.05165	Yes
4_114387138_T_C	rs35430511	Total	-0.488074	0.0641035	2.72922e-14	-0.613719	-0.362429	Yes
4_114387138_T_C	rs35430511	Direct	-0.496334	0.0637504	7.13539e-15	-0.621287	-0.371381	Yes
4_114387138_T_C	rs35430511	Indirect	0.0502734	0.0404156	0.2136	-0.0296688	0.129175	No
5_97514975_G_T	rs59839451	hypertension ~ X	0.0503464	0.0663318	0.447847	-0.0796615	0.180354	No
5_97514975_G_T	rs59839451	Y ~ hypertension	1.86271	0.0955294	3.22059e-84	1.67547	2.04995	Yes
5_97514975_G_T	rs59839451	Total	0.918553	0.197901	3.47215e-06	0.53066	1.30645	Yes
5_97514975_G_T	rs59839451	Direct	0.905064	0.196817	4.2704e-06	0.519297	1.29083	Yes
5_97514975_G_T	rs59839451	Indirect	0.093703	0.125754	0.46	-0.129811	0.356098	No
5_137252940_G_A	rs10076361	hypertension ~ X	0.0119643	0.0244167	0.62413	-0.0358915	0.0598201	No
5_137252940_G_A	rs10076361	Y ~ hypertension	1.85647	0.0958355	3.77132e-83	1.66862	2.04431	Yes
5_137252940_G_A	rs10076361	Total	-0.409718	0.0733995	2.39537e-08	-0.553584	-0.265853	Yes
5_137252940_G_A	rs10076361	Direct	-0.413191	0.0729994	1.52408e-08	-0.556273	-0.27011	Yes
5_137252940_G_A	rs10076361	Indirect	0.0222275	0.0452366	0.6112	-0.06726	0.109848	No
6_117510203_G_T	rs6901720	hypertension ~ X	-0.0105498	0.0186693	0.572015	-0.047141	0.0260414	No
6_117510203_G_T	rs6901720	Y ~ hypertension	1.86707	0.0955329	1.35115e-84	1.67982	2.05432	Yes
6_117510203_G_T	rs6901720	Total	-0.427634	0.0563639	3.35635e-14	-0.538109	-0.317159	Yes
6_117510203_G_T	rs6901720	Direct	-0.423121	0.0560537	4.51244e-14	-0.532988	-0.313254	Yes
6_117510203_G_T	rs6901720	Indirect	-0.0196658	0.0350695	0.5748	-0.0882822	0.049543	No
8_11802426_C_T	rs4240678	hypertension ~ X	0.0350484	0.0249519	0.160129	-0.0138564	0.0839532	No
8_11802426_C_T	rs4240678	Y ~ hypertension	1.85116	0.0955102	3.07182e-83	1.66396	2.03837	Yes
8_11802426_C_T	rs4240678	Total	-0.465957	0.0751818	5.79338e-10	-0.613316	-0.318598	Yes
8_11802426_C_T	rs4240678	Direct	-0.467818	0.074773	3.98346e-10	-0.614376	-0.32126	Yes
8_11802426_C_T	rs4240678	Indirect	0.0649074	0.0353374	0.0656	-0.00424123	0.134707	No
8_118860126_ATCTTG_A	rs57237854	hypertension ~ X	0.00720843	0.0242127	0.765922	-0.0402475	0.0546644	No
8_118860126_ATCTTG_A	rs57237854	Y ~ hypertension	1.84985	0.0956356	6.54406e-83	1.6624	2.0373	Yes
8_118860126_ATCTTG_A	rs57237854	Total	-0.394427	0.0728897	6.29923e-08	-0.537294	-0.251561	Yes
8_118860126_ATCTTG_A	rs57237854	Direct	-0.39714	0.0724933	4.32477e-08	-0.539229	-0.25505	Yes
8_118860126_ATCTTG_A	rs57237854	Indirect	0.013342	0.0458391	0.7624	-0.0755743	0.106382	No
8_144520147_G_A	rs2294117	hypertension ~ X	-0.0480015	0.0213524	0.0245725	-0.0898515	-0.00615149	Yes
8_144520147_G_A	rs2294117	Y ~ hypertension	1.86793	0.0956525	1.82447e-84	1.68045	2.05542	Yes
8_144520147_G_A	rs2294117	Total	-0.315241	0.0648414	1.16885e-06	-0.442332	-0.18815	Yes
8_144520147_G_A	rs2294117	Direct	-0.298623	0.0644911	3.66208e-06	-0.425028	-0.172218	Yes
8_144520147_G_A	rs2294117	Indirect	-0.0893823	0.0398987	0.0244	-0.16476	-0.0079555	Yes
10_68008504_G_A	rs72799115	hypertension ~ X	0.0171735	0.0226499	0.448323	-0.0272195	0.0615664	No
10_68008504_G_A	rs72799115	Y ~ hypertension	1.84828	0.0957185	1.23317e-82	1.66067	2.03589	Yes
10_68008504_G_A	rs72799115	Total	-0.353965	0.0681397	2.06232e-07	-0.487521	-0.220409	Yes
10_68008504_G_A	rs72799115	Direct	-0.358936	0.0677713	1.18914e-07	-0.49177	-0.226102	Yes
10_68008504_G_A	rs72799115	Indirect	0.0317742	0.0418851	0.44	-0.0505412	0.112928	No
10_75447582_T_C	rs147790633	hypertension ~ X	-0.0272815	0.0265306	0.303807	-0.0792805	0.0247175	No
10_75447582_T_C	rs147790633	Y ~ hypertension	1.86235	0.0957296	7.65178e-84	1.67471	2.04998	Yes
10_75447582_T_C	rs147790633	Total	0.431562	0.0805542	8.4968e-08	0.273673	0.589451	Yes
10_75447582_T_C	rs147790633	Direct	0.439391	0.0801115	4.17005e-08	0.28237	0.596412	Yes
10_75447582_T_C	rs147790633	Indirect	-0.0508789	0.0490876	0.2984	-0.145606	0.0439893	No
12_24776799_G_A	rs12826024	hypertension ~ X	-0.0346024	0.0257497	0.179014	-0.085071	0.0158661	No
12_24776799_G_A	rs12826024	Y ~ hypertension	1.8627	0.0954013	1.93637e-84	1.67571	2.04969	Yes
12_24776799_G_A	rs12826024	Total	0.389091	0.0782281	6.59684e-07	0.235761	0.542421	Yes
12_24776799_G_A	rs12826024	Direct	0.399735	0.0777988	2.79098e-07	0.247247	0.552224	Yes
12_24776799_G_A	rs12826024	Indirect	-0.0645726	0.0481907	0.1844	-0.155917	0.0326124	No
12_115357432_C_T	rs1896329	hypertension ~ X	0.0187871	0.0199869	0.347234	-0.0203866	0.0579607	No
12_115357432_C_T	rs1896329	Y ~ hypertension	1.86601	0.0956105	2.27984e-84	1.67861	2.05341	Yes
12_115357432_C_T	rs1896329	Total	0.308301	0.0604122	3.3559e-07	0.189891	0.426711	Yes
12_115357432_C_T	rs1896329	Direct	0.302934	0.0600804	4.62693e-07	0.185174	0.420694	Yes
12_115357432_C_T	rs1896329	Indirect	0.0350153	0.0366801	0.3344	-0.040842	0.105279	No
14_71849185_A_G	rs35866366	hypertension ~ X	0.0251406	0.0214305	0.240746	-0.0168623	0.0671436	No
14_71849185_A_G	rs35866366	Y ~ hypertension	1.86262	0.0954549	2.43819e-84	1.67552	2.04971	Yes
14_71849185_A_G	rs35866366	Total	-0.5173	0.0643579	9.43305e-16	-0.643443	-0.391156	Yes
14_71849185_A_G	rs35866366	Direct	-0.52455	0.0640034	2.57799e-16	-0.649999	-0.399101	Yes
14_71849185_A_G	rs35866366	Indirect	0.0469407	0.0400999	0.2248	-0.0315245	0.123617	No
16_52906677_C_T	rs75778953	hypertension ~ X	0.0500123	0.0836722	0.550029	-0.113982	0.214007	No
16_52906677_C_T	rs75778953	Y ~ hypertension	1.86706	0.0957511	3.21521e-84	1.67939	2.05474	Yes
16_52906677_C_T	rs75778953	Total	1.25088	0.250568	5.99943e-07	0.759761	1.74201	Yes
16_52906677_C_T	rs75778953	Direct	1.23603	0.249189	7.07465e-07	0.747616	1.72445	Yes
16_52906677_C_T	rs75778953	Indirect	0.0933037	0.15536	0.5392	-0.1975	0.407225	No
